# Supplementary material for: Attenuated growth factor signaling during cell death initiation sensitizes membranes towards peroxidation
Source: Nat Commun. 2025 Feb 25;16:1774. doi: 10.1038/s41467-025-56711-2 (PMC11861335; doi:10.1038/s41467-025-56711-2)
Supplement: Supplementary file 3 — Supplementary Data 1 [file 41467_2025_56711_MOESM3_ESM.xlsx]

## Sheet: Proteins
Description	Accession	Sum PEP Score	Coverage [%]	# Peptides	# PSMs	# Unique Peptides	Coverage [%] (by Search Engine): Sequest HT	# Peptides (by Search Engine): Sequest HT	Entrez Gene ID	Gene Symbol	DMSO [Average]	DMSO 1	DMSO 2	DMSO 3	VAL 1	VAL 2	VAL 3	MCA 1	MCA 2	MCA 3	18:1 + VAL 1	18:1 + VAL 2	18:1 + VAL 3	18:1 1	18:1 2	18:1 3	Ser +18:1 1	Ser +18:1 2	Ser +18:1 3	Ser 2	Ser 3	CAY 1	CAY 2	CAY 3	CAY + 18:1 PI 1	CAY + 18:1 PI 2	CAY + 18:1 PI 3	CAY + 16:0 PI 1	CAY + 16:0 PI 2	CAY + 16:0 PI 3	Abundances (by Bio. Rep.): DMSO,1	Abundances (by Bio. Rep.): DMSO,2	Abundances (by Bio. Rep.): DMSO,3	Abundances (by Bio. Rep.): VAL,1	Abundances (by Bio. Rep.): VAL,2	Abundances (by Bio. Rep.): VAL,3	Abundances (by Bio. Rep.): MCA,1	Abundances (by Bio. Rep.): MCA,2	Abundances (by Bio. Rep.): MCA,3
Plectin OS=Mus musculus OX=10090 GN=Plec PE=1 SV=3	Q9QXS1	5272.47	75	439	12462	434	75	439	18810	Plec	7.81213e+10	96.7225	103.04	100.238	63.6939	75.9548	80.5907	78.6238	54.1383	67.325	46.0512	65.073	67.9754	84.4749	95.4039	99.2945	95.4814	87.6142	95.2896	104.353	104.902	68.2357	49.7884	77.8966	81.9842	91.337	83.7714	79.8387	74.3697	70.1835	7.55609e+10	8.0496e+10	7.83069e+10	4.97585e+10	5.93369e+10	6.29585e+10	6.14219e+10	4.22935e+10	5.25951e+10
Myosin-9 OS=Mus musculus OX=10090 GN=Myh9 PE=1 SV=4	Q8VDD5	3947.21	77	242	8792	204	77	242	17886	Myh9	4.64229e+10	102.672	97.0983	100.229	78.5315	97.8721	104.636	114.547	71.8987	100.366	74.7629	99.4552	112.212	74.6518	94.0161	101.747	124.329	101.229	110.069	90.298	103.15	84.2996	52.7657	99.2939	82.2315	94.1669	96.0762	85.2599	81.8042	83.0964	4.76633e+10	4.50758e+10	4.65294e+10	3.64565e+10	4.5435e+10	4.85749e+10	5.31759e+10	3.33774e+10	4.65929e+10
Fibronectin OS=Mus musculus OX=10090 GN=Fn1 PE=1 SV=4	P11276	2317.44	66	137	4412	137	66	137	14268	Fn1	1.67482e+10	91.4327	108.469	100.098	34.9295	41.7241	55.0153	257.251	204.085	262.123	25.3021	31.6267	40.3332	86.2162	105.698	100.713	172.45	140.571	144.054	110.592	109.035	134.166	139.596	154.879	130.322	158.73	163.18	136.484	140.825	179.596	1.53134e+10	1.81667e+10	1.67647e+10	5.85008e+09	6.98804e+09	9.21408e+09	4.3085e+10	3.41806e+10	4.3901e+10
Filamin-A OS=Mus musculus OX=10090 GN=Flna PE=1 SV=5	Q8BTM8	2170.61	59	147	3911	141	59	147	192176	Flna	1.86242e+10	95.6064	98.7494	105.644	71.4619	98.8936	103.252	104.088	74.7957	92.9912	77.4526	103.256	101.818	75.4322	105.958	97.4561	108.549	94.5158	106.732	103.108	108.535	109.668	87.5822	126.45	102.335	121.118	122.328	105.767	105.133	115.027	1.78059e+10	1.83913e+10	1.96754e+10	1.33092e+10	1.84181e+10	1.92298e+10	1.93856e+10	1.39301e+10	1.73189e+10
Vimentin OS=Mus musculus OX=10090 GN=Vim PE=1 SV=3	P20152	1896.63	98	89	8083	80	98	89	22352	Vim	2.54887e+11	91.996	106.272	101.732	82.3805	94.0573	115.385	65.9777	70.0056	93.3732	86.4659	93.1514	91.6166	129.623	120.5	108.797	103.791	113.305	108.289	110.19	110.486	94.3161	109.799	100.187	81.3485	94.4234	88.062	82.2875	83.7973	97.8666	2.34486e+11	2.70874e+11	2.59301e+11	2.09977e+11	2.3974e+11	2.941e+11	1.68169e+11	1.78435e+11	2.37996e+11
Spectrin alpha chain, non-erythrocytic 1 OS=Mus musculus OX=10090 GN=Sptan1 PE=1 SV=4	P16546	1802.28	65	153	2389	153	65	153	20740	Spna2; Sptan1	4.68764e+09	96.4393	96.9524	106.608	33.8961	46.5575	44.5151	42.9249	24.7429	31.8778	30.6408	38.5276	42.1379	85.3654	102.852	97.1923	103.567	105.727	116.418	106.737	121.006	68.0148	57.7129	72.2921	69.6651	73.356	68.4981	62.9302	62.5625	68.2434	4.52073e+09	4.54477e+09	4.99741e+09	1.58893e+09	2.18245e+09	2.08671e+09	2.01216e+09	1.15986e+09	1.49432e+09
Pyruvate kinase PKM OS=Mus musculus OX=10090 GN=Pkm PE=1 SV=4	P52480	1752.67	92	76	4578	76	92	76	18746	Pkm	9.29794e+10	102.504	100.4	97.096	67.161	72.7984	71.3353	94.4119	70.3666	78.2216	51.0838	69.0024	74.7404	83.754	101.003	102.837	111.74	84.5484	92.4465	92.4872	94.6829	98.1947	86.5963	86.5972	98.7558	100.394	90.6355	99.6588	94.4164	85.195	9.53077e+10	9.33513e+10	9.02793e+10	6.24459e+10	6.76875e+10	6.63271e+10	8.77836e+10	6.54265e+10	7.273e+10
Prolow-density lipoprotein receptor-related protein 1 OS=Mus musculus OX=10090 GN=Lrp1 PE=1 SV=1	Q91ZX7	1734.29	45	155	2049	155	45	155	16971	Lrp1	7.04235e+09	98.1432	106.426	95.4311	39.7737	50.2659	48.6083	50.7773	33.1551	36.8012	28.8327	35.4406	36.2928	74.7084	98.9854	107.258	123.635	104.438	116.511	102.381	109.606	52.0467	38.3091	51.547	64.7527	73.6221	65.432	54.0293	49.3998	52.1411	6.91158e+09	7.49487e+09	6.72059e+09	2.801e+09	3.5399e+09	3.42316e+09	3.57591e+09	2.33489e+09	2.59166e+09
Cytoplasmic dynein 1 heavy chain 1 OS=Mus musculus OX=10090 GN=Dync1h1 PE=1 SV=2	Q9JHU4	1727.25	44	181	2673	181	44	181	13424	Dync1h1	4.6066e+09	98.8034	97.1931	104.004	69.8258	102.635	105.177	133.231	96.7681	112.353	51.0316	70.3716	90.1462	58.2142	76.9799	85.5665	117.459	113.987	123.966	115.638	126.546	82.1636	90.1541	112.977	88.0193	134.481	125.122	97.5494	102.321	102.798	4.55147e+09	4.47729e+09	4.79102e+09	3.2166e+09	4.72799e+09	4.84507e+09	6.1374e+09	4.45772e+09	5.17566e+09
Spectrin beta chain, non-erythrocytic 1 OS=Mus musculus OX=10090 GN=Sptbn1 PE=1 SV=2	Q62261	1656.39	64	142	2469	142	64	142	20742	Spnb2; Sptbn1	7.04758e+09	99.2448	101.028	99.7272	27.0256	32.7957	35.1076	34.7313	19.7149	23.8116	23.391	29.0036	32.8541	70.5946	85.6275	91.3897	110.24	103.746	114.26	85.0538	94.0049	54.516	42.5777	62.6002	65.5943	71.5215	68.0505	58.3853	53.531	54.2597	6.99436e+09	7.12004e+09	7.02836e+09	1.90465e+09	2.31131e+09	2.47424e+09	2.44772e+09	1.38942e+09	1.67814e+09
Filamin-B OS=Mus musculus OX=10090 GN=Flnb PE=1 SV=3	Q80X90	1641.83	63	143	3096	137	63	143	286940	Flnb	1.04334e+10	99.8043	96.4923	103.703	84.8537	117.687	100.664	101.817	76.6314	79.0219	82.8474	106.865	106.063	77.0015	93.6539	94.6643	128.127	113.866	129.711	109.335	118.142	115.571	84.4736	108.457	118.501	132.009	119.745	103.592	107.023	116.323	1.0413e+10	1.00674e+10	1.08198e+10	8.85311e+09	1.22788e+10	1.05027e+10	1.06229e+10	7.99524e+09	8.24464e+09
Actin, cytoplasmic 1 OS=Mus musculus OX=10090 GN=Actb PE=1 SV=1	P60710	1590.03	86	49	6085	3	86	49	11461	Actb	1.15482e+10	91.0525	109.659	99.2885	80.648	84.6184	80.9978	62.9745	42.4602	42.6531	80.9004	58.2321	51.6938	15.4349	7.66892	8.77716	39.269	86.858	86.4248	88.2365	79.337	5.69546	14.2348	6.90042	66.8893	9.7729	71.6751	85.3752	82.4713	95.4127	1.05149e+10	1.26637e+10	1.14661e+10	9.31341e+09	9.77193e+09	9.35381e+09	7.27244e+09	4.9034e+09	4.92568e+09
Heat shock protein HSP 90-beta OS=Mus musculus OX=10090 GN=Hsp90ab1 PE=1 SV=3	P11499	1586.17	75	87	4554	61	75	87	15516	Hsp90ab1	4.69113e+10	107.476	97.1314	95.3931	85.7019	105.204	116.159	100.407	61.7873	86.5903	61.3833	83.8756	104.703	66.6164	84.7818	90.3212	87.972	69.3044	82.5865	75.68	85.0144	102.007	73.8022	112.112	97.1713	96.463	101.002	107.765	93.0676	93.0397	5.04181e+10	4.55656e+10	4.47501e+10	4.02038e+10	4.93527e+10	5.44916e+10	4.71023e+10	2.89852e+10	4.06206e+10
Actin, cytoplasmic 2 OS=Mus musculus OX=10090 GN=Actg1 PE=1 SV=1	P63260	1581.33	86	48	6089	2	86	48	11465	Actg1	5.63546e+09	90.1448	102.066	107.789	76.621	96.1675	96.2433	60.2995	56.6369	63.1812	59.4085	58.5698	53.3746	130.97	134.265	111.592	125.285	97.9669	108.726	103.118	92.3155	95.1188	42.7079	46.4802	90.6646	58.8646	52.078	109.501	94.2233	116.26	5.08008e+09	5.7519e+09	6.07441e+09	4.31795e+09	5.41948e+09	5.42375e+09	3.39815e+09	3.19175e+09	3.56055e+09
Heat shock cognate 71 kDa protein OS=Mus musculus OX=10090 GN=Hspa8 PE=1 SV=1	P63017	1530.2	81	69	4641	55	81	69	15481	Hspa8	5.16178e+10	101.18	97.6735	101.146	90.8163	103.719	126.679	90.1262	76.366	96.1397	69.7406	92.8924	97.1515	94.3636	92.467	91.3341	99.1035	95.5532	96.2576	96.1047	96.7275	94.9907	115.636	118.684	86.1011	102.04	106.502	109.714	104.772	122.509	5.2227e+10	5.04169e+10	5.22094e+10	4.68773e+10	5.35375e+10	6.53889e+10	4.65211e+10	3.94184e+10	4.96251e+10
60 kDa heat shock protein, mitochondrial OS=Mus musculus OX=10090 GN=Hspd1 PE=1 SV=1	P63038	1500.87	88	72	4299	72	88	72	15510	Hspd1	4.01747e+10	98.4434	100.712	100.845	69.1609	75.7529	79.976	75.5883	62.8651	76.471	58.0844	79.2561	78.9222	97.9505	104.388	104.189	106.139	105.267	106.399	116.413	123.645	99.7908	139.647	124.948	96.4525	120.081	122.049	121.078	117.12	133.886	3.95493e+10	4.04606e+10	4.05142e+10	2.77852e+10	3.04335e+10	3.21302e+10	3.03674e+10	2.52559e+10	3.0722e+10
Heat shock protein HSP 90-alpha OS=Mus musculus OX=10090 GN=Hsp90aa1 PE=1 SV=4	P07901	1470.81	69	80	3677	56	69	80	15519	Hsp90aa1	1.68187e+10	104.238	95.8061	99.9554	102.206	133.309	134.987	135.369	85.217	105.935	85.7437	118.833	147.507	66.986	81.4449	86.1966	99.0633	82.2227	92.0765	87.3306	88.6767	118.952	94.0668	126.237	113.137	113.37	115.471	121.804	103.723	109.152	1.75315e+10	1.61133e+10	1.68112e+10	1.71898e+10	2.24208e+10	2.2703e+10	2.27673e+10	1.43324e+10	1.78168e+10
Alpha-actinin-4 OS=Mus musculus OX=10090 GN=Actn4 PE=1 SV=1	P57780	1470.16	81	97	3025	68	81	97	60595	Actn4	8.64115e+09	98.1407	96.1147	105.745	82.2861	92.7943	89.1491	101.702	127.11	102.979	130.145	85.9461	89.3421	81.7423	106.497	120.028	105.508	107.073	115.638	92.6097	97.9482	104.734	76.4973	112.987	130.805	122.737	120.606	127.207	122.39	104.036	8.48049e+09	8.30542e+09	9.13755e+09	7.11047e+09	8.01849e+09	7.70351e+09	8.78822e+09	1.09838e+10	8.89854e+09
Myoferlin OS=Mus musculus OX=10090 GN=Myof PE=1 SV=2	Q69ZN7	1396.02	61	129	2485	129	61	129	226101	Myof	7.73136e+09	94.7965	98.5335	106.67	53.392	69.8229	74.5249	84.1754	50.1594	66.652	36.4458	50.1095	65.4481	50.7145	64.6429	72.9764	91.901	84.5209	96.8392	110.559	127.621	69.544	48.118	95.9555	98.3408	110.956	115.48	110.531	152.45	111.295	7.32906e+09	7.61798e+09	8.24704e+09	4.12793e+09	5.39826e+09	5.76178e+09	6.5079e+09	3.878e+09	5.15311e+09
Talin-1 OS=Mus musculus OX=10090 GN=Tln1 PE=1 SV=2	P26039	1384.26	58	123	2288	114	58	123	21894	Tln1	4.80484e+09	98.847	99.0281	102.125	50.3534	63.8301	66.7215	67.9387	46.4088	62.3176	51.9087	69.1583	75.2464	76.7872	87.4857	94.8571	98.3619	93.6694	103.42	106.079	110.505	49.6384	50.7171	61.246	58.3483	69.0801	63.2481	69.6417	62.6865	66.8022	4.74944e+09	4.75814e+09	4.90693e+09	2.4194e+09	3.06693e+09	3.20586e+09	3.26434e+09	2.22987e+09	2.99426e+09
Prelamin-A/C OS=Mus musculus OX=10090 GN=Lmna PE=1 SV=2	P48678	1320.48	81	88	3614	87	81	88	16905	Lmna	3.82236e+10	95.7905	105.762	98.4478	108.095	128.013	122.822	106.094	85.5266	117.597	114.757	124.315	110.654	103.193	106.641	95.0166	89.3079	111.338	105.354	109.071	110.446	105.52	110.453	108.12	89.7443	92.0677	98.276	80.5039	81.547	104.97	3.66146e+10	4.04259e+10	3.76303e+10	4.13177e+10	4.89311e+10	4.69469e+10	4.05531e+10	3.26913e+10	4.495e+10
Alpha-actinin-1 OS=Mus musculus OX=10090 GN=Actn1 PE=1 SV=1	Q7TPR4	1293.45	80	83	2624	54	80	83	109711	Actn1	6.03948e+09	97.5851	93.3534	109.062	65.4047	87.891	108.625	79.723	45.9641	64.393	43.1794	58.1363	78.7088	76.0091	81.9688	114.548	118.166	125.653	153.914	107.517	138.46	120.569	80.4407	158.812	119.501	130.916	142.065	105.596	113.642	112.938	5.89363e+09	5.63806e+09	6.58675e+09	3.9501e+09	5.30816e+09	6.56041e+09	4.81486e+09	2.776e+09	3.88901e+09
Alpha-enolase OS=Mus musculus OX=10090 GN=Eno1 PE=1 SV=3	P17182	1290.37	97	65	3928	56	97	65	13806; 433182	Eno1; Gm5506; Eno1b	4.86096e+10	80.6302	86.9919	132.378	49.0577	69.3561	74.274	84.8997	71.9348	93.0579	54.541	76.7704	83.229	90.2814	108.609	126.621	109.847	118.673	121.784	94.7638	120.215	87.0949	71.5327	106.838	83.419	108.29	107.113	80.9466	102.438	104.312	3.9194e+10	4.22864e+10	6.43484e+10	2.38467e+10	3.37137e+10	3.61043e+10	4.12694e+10	3.49672e+10	4.5235e+10
Endoplasmic reticulum chaperone BiP OS=Mus musculus OX=10090 GN=Hspa5 PE=1 SV=3	P20029	1284.8	75	69	3991	67	75	69	14828	Hspa5	3.11286e+10	92.4864	104.883	102.631	163.445	197.846	286.084	332.261	252.993	394.691	168.505	211.292	245.019	106.381	110.885	105.127	116.145	132.036	125.849	114.846	125.523	184.571	229.678	260.731	124.894	162.126	209.891	171.823	204.253	283.452	2.87897e+10	3.26486e+10	3.19474e+10	5.08782e+10	6.15867e+10	8.90539e+10	1.03428e+11	7.87533e+10	1.22862e+11
Ras GTPase-activating-like protein IQGAP1 OS=Mus musculus OX=10090 GN=Iqgap1 PE=1 SV=2	Q9JKF1	1275.11	58	102	2260	102	58	102	29875	Iqgap1	9.35516e+09	88.4732	103.831	107.695	65.3983	86.4841	99.7856	75.625	56.3765	74.4821	51.2452	80.9796	88.3587	38.3517	47.6904	57.1279	112.699	109.949	124.933	106.721	121.21	62.3421	41.6863	77.3156	66.7089	77.1347	78.2759	100.234	92.2824	90.8452	8.27681e+09	9.71358e+09	1.00751e+10	6.11812e+09	8.09072e+09	9.3351e+09	7.07484e+09	5.27411e+09	6.96792e+09
Nuclear mitotic apparatus protein 1 OS=Mus musculus OX=10090 GN=Numa1 PE=1 SV=1	E9Q7G0	1270.02	63	106	1779	106	63	106	101706	Numa1	2.34875e+09	98.9314	96.0217	105.047	45.179	61.4479	62.7581	34.1732	23.8973	34.1077	30.1467	39.8082	58.9924	69.6255	88.7789	92.9321	116.696	112.48	125.852	131.73	149.525	66.506	57.7069	80.5242	72.8279	71.3471	79.9185	66.3088	60.5228	62.3383	2.32365e+09	2.25531e+09	2.46729e+09	1.06114e+09	1.44326e+09	1.47403e+09	8.02644e+08	5.61287e+08	8.01105e+08
Nucleoprotein TPR OS=Mus musculus OX=10090 GN=Tpr PE=1 SV=1	F6ZDS4	1253.93	53	109	1800	109	53	109	108989	Tpr	1.77504e+09	95.5507	105.71	98.7391	114.639	147.993	163.675	89.9622	85.717	96.5911	87.0983	89.6558	103.617	83.452	90.2389	91.8868	103.038	85.9961	92.3027	90.2007	120.667	95.0578	110.792	113.614	86.5443	95.9535	97.018	94.817	95.9401	116.905	1.69606e+09	1.8764e+09	1.75266e+09	2.03489e+09	2.62693e+09	2.9053e+09	1.59686e+09	1.52151e+09	1.71453e+09
Elongation factor 2 OS=Mus musculus OX=10090 GN=Eef2 PE=1 SV=2	P58252	1241.77	74	76	3582	75	74	76	13629	Eef2	4.93659e+10	103.103	97.5698	99.3271	85.5294	104.092	110.057	89.4679	63.4345	72.4177	70.0942	96.1771	112.144	79.637	106.365	104.131	114.264	78.0638	97.3789	78.8392	85.5687	98.4077	76.2562	104.076	103.202	100.797	113.631	115.436	96.1996	100.856	5.08978e+10	4.81663e+10	4.90337e+10	4.22224e+10	5.13862e+10	5.43308e+10	4.41667e+10	3.13151e+10	3.57497e+10
Fatty acid synthase OS=Mus musculus OX=10090 GN=Fasn PE=1 SV=2	P19096	1220.33	48	113	2171	113	48	113	14104	Fasn	6.95938e+09	99.1237	96.9129	103.963	48.2057	68.5175	77.9275	121.324	83.9159	116.89	32.7322	47.586	58.7884	55.7398	71.6082	73.131	130.421	115.435	136.376	119.378	138.075	83.3166	60.7175	96.3601	111.817	135.794	123.341	93.0806	89.4537	91.6029	6.89839e+09	6.74454e+09	7.23521e+09	3.35482e+09	4.76839e+09	5.42327e+09	8.44338e+09	5.84002e+09	8.13483e+09
Ribosome-binding protein 1 OS=Mus musculus OX=10090 GN=Rrbp1 PE=1 SV=2	Q99PL5	1209.25	46	80	2223	80	46	80	81910	Rrbp1	5.63484e+09	99.5956	102.351	98.0536	61.0764	63.7781	79.2635	79.4366	50.0947	75.9573	64.7199	81.6598	91.3159	81.7372	92.5328	90.469	145.647	104.764	112.843	107.093	116.334	43.2022	44.7029	57.1522	78.9506	79.3606	74.7219	70.3501	57.3935	64.1867	5.61205e+09	5.76731e+09	5.52516e+09	3.44156e+09	3.59379e+09	4.46637e+09	4.47612e+09	2.82275e+09	4.28007e+09
Proliferation marker protein Ki-67 OS=Mus musculus OX=10090 GN=Mki67 PE=1 SV=1	E9PVX6	1202.98	56	130	985	130	56	130	17345	Mki67	2.06059e+09	100.103	106.728	93.1686	15.4607	12.0247	10.1056	5.83559	2.72739	2.44614	8.40136	18.2754	21.3887	56.7279	59.186	50.9226	21.4566	16.6738	15.9845	39.9855	35.9651	45.9668	31.5477	36.3981	46.2825	37.4243	33.2787	26.4837	26.1759	27.4162	2.06272e+09	2.19922e+09	1.91982e+09	3.18582e+08	2.47779e+08	2.08234e+08	1.20247e+08	5.62002e+07	5.04049e+07
Collagen alpha-1(III) chain OS=Mus musculus OX=10090 GN=Col3a1 PE=1 SV=4	P08121	1161.57	71	75	871	74	71	75	12825	Col3a1	2.2597e+09	70.118	104.415	125.467	#VALUE!	#VALUE!	#VALUE!	1.60572	2.38817	2.00107	0.720242	1.16687	1.57078	88.0669	100.505	119.848	419.478	747.337	759.496	646.989	814.064	21.0545	19.556	17.523	17.1297	11.2663	12.91	18.0026	18.01	22.4155	1.58445e+09	2.35946e+09	2.83519e+09				3.62845e+07	5.39655e+07	4.52182e+07
Glyceraldehyde-3-phosphate dehydrogenase OS=Mus musculus OX=10090 GN=Gapdh PE=1 SV=2	P16858	1136.44	85	41	4565	41	85	41	14433; 100042025; 100042746	Gapdh; Gm20899; LOC100042025; Gapdh-ps15; Gm12033	8.56786e+10	86.068	95.4542	118.478	62.0876	87.5447	84.0455	79.9342	67.6017	82.4438	54.7357	83.0654	84.2235	89.2935	108.517	117.167	102.647	95.4081	101.012	84.4758	101.146	94.8156	81.3484	106.059	91.2985	107.413	105.802	85.4964	93.1255	99.3223	7.37418e+10	8.17838e+10	1.0151e+11	5.31957e+10	7.5007e+10	7.2009e+10	6.84865e+10	5.79202e+10	7.06366e+10
Heat shock 70 kDa protein 4 OS=Mus musculus OX=10090 GN=Hspa4 PE=1 SV=1	Q61316	1084.83	84	72	1731	69	84	72	15525	Hspa4	4.70945e+09	93.7201	98.409	107.871	65.0489	100.848	99.4492	88.9804	57.9118	79.8845	72.0093	91.9392	104.146	60.1655	79.3482	77.6363	108.342	107.063	117.618	90.7987	99.2489	87.8095	90.9722	106.09	106.401	135.248	123.753	101.767	115.767	127.476	4.4137e+09	4.63452e+09	5.08013e+09	3.06345e+09	4.74937e+09	4.68351e+09	4.19049e+09	2.72733e+09	3.76212e+09
Actin, alpha cardiac muscle 1 OS=Mus musculus OX=10090 GN=Actc1 PE=1 SV=1	P68033	1083.68	77	37	3622	2	77	37	11464	Actc1	1.68068e+10	97.8088	106.558	95.6331	95.8313	28.722	121.309	77.7651	56.3913	43.7189	34.9316	56.7838	119.487	60.1765	114.664	105.654	91.1427	109.123	108.451	106.54	122.826	83.3936	71.7617	110.878	0.16332	2.18397	4.60285	105.328	79.6829	58.1703	1.64385e+10	1.7909e+10	1.60728e+10	1.61062e+10	4.82724e+09	2.03882e+10	1.30698e+10	9.47756e+09	7.34773e+09
Tubulin beta-5 chain OS=Mus musculus OX=10090 GN=Tubb5 PE=1 SV=1	P99024	1083.61	87	46	3897	9	87	46	22154	Tubb5	1.8673e+10	103.638	99.633	96.7295	65.4371	77.1142	94.2146	72.046	53.7362	64.1892	63.9613	85.6173	86.1731	89.8726	96.2413	99.5227	88.2993	83.4084	96.0608	84.0464	84.8685	82.8417	90.1757	114.509	82.4749	97.6739	106.645	87.1655	83.7695	91.6493	1.93523e+10	1.86045e+10	1.80623e+10	1.22191e+10	1.43996e+10	1.75927e+10	1.34532e+10	1.00342e+10	1.19861e+10
Tubulin beta-4B chain OS=Mus musculus OX=10090 GN=Tubb4b PE=1 SV=1	P68372	1072.48	87	45	3709	3	87	45	227613	Tubb4b	1.44528e+09	114.91	116.603	68.4863	35.9518	47.7382	55.0308	42.0538	34.2174	46.4949	31.8053	40.9631	36.4014	124.611	118.699	83.1062	136.887	75.0267	98.562	77.6754	78.777	79.0175	83.2077	87.4141	78.7618	61.2604	88.5491	37.4903	21.4516	27.4097	1.66077e+09	1.68525e+09	9.89818e+08	5.19604e+08	6.89951e+08	7.95348e+08	6.07794e+08	4.94537e+08	6.71981e+08
Phosphoglycerate kinase 1 OS=Mus musculus OX=10090 GN=Pgk1 PE=1 SV=4	P09411	1060.57	100	58	2884	54	100	58	18655	Pgk1	3.55634e+10	94.2593	106.843	98.8973	73.4131	91.1037	82.8526	91.5255	90.7742	103.41	64.517	87.7289	83.9995	84.478	100.831	101.362	94.7457	92.1265	90.252	93.8181	89.6346	108.175	107.122	100.406	99.1673	110.876	104.748	98.8938	98.5265	99.2858	3.35218e+10	3.79971e+10	3.51712e+10	2.61082e+10	3.23995e+10	2.94652e+10	3.25495e+10	3.22823e+10	3.6776e+10
Fructose-bisphosphate aldolase A OS=Mus musculus OX=10090 GN=Aldoa PE=1 SV=2	P05064	1052.62	95	46	2841	46	95	46	11674	Aldoa	4.89743e+10	93.6466	102.468	103.886	69.4382	73.3643	79.6195	91.5504	76.4601	93.3636	51.3468	69.9197	71.3166	85.6456	104.933	103.158	109.289	105.016	109.301	96.0545	101.296	65.4093	80.2969	78.5182	64.4753	83.5324	79.9731	78.1672	79.7236	84.2059	4.58627e+10	5.01828e+10	5.08772e+10	3.40068e+10	3.59296e+10	3.89931e+10	4.48361e+10	3.74457e+10	4.57241e+10
Gelsolin OS=Mus musculus OX=10090 GN=Gsn PE=1 SV=3	P13020	1045.23	65	56	2019	33	65	56	227753	Gsn	1.08954e+10	80.361	105.044	114.595	39.6152	52.6	52.5531	43.2959	39.0244	47.4492	39.4064	42.8317	49.5565	87.3275	110.679	123.953	124.834	137.617	146.641	137.109	147.28	61.1091	66.0032	59.0278	68.3327	70.3008	73.3445	58.0405	57.9491	73.7047	8.75563e+09	1.14449e+10	1.24856e+10	4.31623e+09	5.73097e+09	5.72585e+09	4.71725e+09	4.25185e+09	5.16976e+09
Heat shock protein 105 kDa OS=Mus musculus OX=10090 GN=Hsph1 PE=1 SV=2	Q61699	1030.77	71	74	1823	71	71	74	15505	Hsph1	5.5744e+09	98.907	97.1839	103.909	56.7334	67.7602	69.2275	71.6373	57.3274	66.4677	40.4122	49.7376	53.5252	67.5616	84.2474	87.1516	189.09	155.149	174.379	150.497	162.868	115.993	114.444	117.497	104.642	115.663	106.155	94.4473	98.3548	101.946	5.51347e+09	5.41742e+09	5.79231e+09	3.16255e+09	3.77722e+09	3.85902e+09	3.99335e+09	3.19566e+09	3.70518e+09
Endoplasmin OS=Mus musculus OX=10090 GN=Hsp90b1 PE=1 SV=2	P08113	992.717	63	65	2445	63	63	65	22027	Hsp90b1	1.90489e+10	96.0532	97.4944	106.452	69.6232	77.3417	101.618	116.385	88.1773	121.204	62.0929	69.2803	103.021	94.7908	95.2135	112.479	111.831	120.087	125.42	112.772	124.545	84.6627	98.8288	110.437	84.2426	97.1958	102.58	107.275	112.251	122.729	1.82971e+10	1.85716e+10	2.0278e+10	1.32624e+10	1.47327e+10	1.93571e+10	2.21701e+10	1.67968e+10	2.3088e+10
Bifunctional glutamate/proline--tRNA ligase OS=Mus musculus OX=10090 GN=Eprs PE=1 SV=4	Q8CGC7	966.965	64	93	1900	93	64	93	107508	Eprs	4.04863e+09	97.9511	99.3134	102.735	78.4721	102.584	117.687	110.546	66.2963	84.2462	52.209	68.3064	82.1072	66.3103	76.2914	84.3691	108.569	84.653	97.8305	98.5711	106.497	77.1887	54.0844	94.0713	96.4396	112.831	112.403	92.9286	89.1068	91.0025	3.96567e+09	4.02083e+09	4.15938e+09	3.17704e+09	4.15322e+09	4.76471e+09	4.47559e+09	2.68409e+09	3.41082e+09
Actin, aortic smooth muscle OS=Mus musculus OX=10090 GN=Acta2 PE=1 SV=1	P62737	965.388	77	36	2942	2	77	36	11475	Acta2	#DIV/0!	#VALUE!	#VALUE!	#VALUE!	#VALUE!	#VALUE!	#VALUE!	#VALUE!	#VALUE!	#VALUE!	#VALUE!	#VALUE!	#VALUE!	#VALUE!	#VALUE!	#VALUE!	#VALUE!	#VALUE!	#VALUE!	#VALUE!	#VALUE!	#VALUE!	#VALUE!	#VALUE!	#VALUE!	#VALUE!	#VALUE!	#VALUE!	#VALUE!	#VALUE!
Transitional endoplasmic reticulum ATPase OS=Mus musculus OX=10090 GN=Vcp PE=1 SV=4	Q01853	960.902	74	69	2125	68	74	69	269523	Vcp	8.93143e+09	96.3599	101.822	101.818	64.6985	84.8821	96.5173	87.9061	69.7482	92.0385	50.8092	59.8549	63.6382	89.4488	103.503	112.351	116.355	111.157	125.927	107.557	121.966	92.2238	102.673	111.193	101.049	117.54	115.849	95.4057	98.7989	112.341	8.60632e+09	9.09419e+09	9.09379e+09	5.7785e+09	7.58119e+09	8.62038e+09	7.85127e+09	6.22952e+09	8.22036e+09
Nucleolin OS=Mus musculus OX=10090 GN=Ncl PE=1 SV=2	P09405	960.297	59	58	2287	58	59	58	17975	Ncl	1.9145e+10	105.422	96.3498	98.228	115.186	151.672	149.003	124.518	86.4902	139.733	114.131	110.558	126.629	65.8499	78.0173	86.3548	83.9384	90.0743	97.4143	92.7642	106.586	151.744	120.803	167.623	117.949	113.207	150.507	125.033	127.893	167.413	2.01831e+10	1.84462e+10	1.88057e+10	2.20523e+10	2.90377e+10	2.85267e+10	2.3839e+10	1.65585e+10	2.67519e+10
Clathrin heavy chain 1 OS=Mus musculus OX=10090 GN=Cltc PE=1 SV=3	Q68FD5	953.46	49	84	1798	84	49	84	67300	Cltc	4.90691e+09	97.6497	97.0684	105.282	48.747	70.4451	68.3349	102.067	59.6097	77.2903	40.715	60.9131	89.8286	50.3522	74.7983	85.6387	122.313	98.2905	119.336	108.69	123.526	59.3511	46.1281	87.9791	75.3408	95.4176	107.403	92.7225	89.9429	87.8064	4.79158e+09	4.76306e+09	5.16609e+09	2.39197e+09	3.45668e+09	3.35313e+09	5.00832e+09	2.925e+09	3.79256e+09
Stress-70 protein, mitochondrial OS=Mus musculus OX=10090 GN=Hspa9 PE=1 SV=3	P38647	947.885	81	60	1983	60	81	60	15526	Hspa9	1.63854e+10	95.3812	99.1736	105.445	73.8283	100.775	102.901	82.6032	68.9045	84.5834	69.0627	90.3378	96.01	93.9089	100.149	103.145	109.552	114.163	116.208	111.477	122.057	114.398	128.457	137.11	107.882	119.271	138.242	112.739	119.816	152.028	1.56286e+10	1.625e+10	1.72777e+10	1.20971e+10	1.65124e+10	1.68608e+10	1.35349e+10	1.12903e+10	1.38594e+10
Protein disulfide-isomerase A3 OS=Mus musculus OX=10090 GN=Pdia3 PE=1 SV=2	P27773	933.014	77	54	2553	54	77	54	14827	Pdia3	3.27819e+10	94.7558	102.401	102.844	86.6959	96.1931	111.977	130.255	100.82	145.576	86.0021	83.084	100.47	95.354	112.398	105.822	110.132	128.327	126.639	102.117	120.892	89.7838	113.786	120.862	88.0912	102.135	114.126	82.8105	86.8182	129.991	3.10627e+10	3.35688e+10	3.37141e+10	2.84206e+10	3.15339e+10	3.67081e+10	4.27001e+10	3.30506e+10	4.77225e+10
Stress-induced-phosphoprotein 1 OS=Mus musculus OX=10090 GN=Stip1 PE=1 SV=1	Q60864	924.54	75	61	2002	61	75	61	20867	Stip1	7.69601e+09	94.1137	95.106	110.78	129.664	193.846	164.511	160.249	125.349	149.955	138.921	140.608	122.449	58.6642	102.351	78.585	81.8861	107.839	116.096	91.3216	104.717	144.325	139.955	139.437	83.8511	99.1587	110.553	82.2929	108.978	160.354	7.243e+09	7.31937e+09	8.52566e+09	9.97896e+09	1.49184e+10	1.26608e+10	1.23328e+10	9.6469e+09	1.15405e+10
Collagen alpha-1(I) chain OS=Mus musculus OX=10090 GN=Col1a1 PE=1 SV=4	P11087	904.966	75	74	939	73	75	74	12842	Col1a1	2.95188e+09	98.1107	104.702	97.1877	7.68643	8.10329	9.45206	22.3319	16.9219	20.6229	7.51476	7.4784	9.44746	127.986	117.018	119.838	187.148	226.685	215.897	182.639	169.986	38.4777	40.5585	41.0765	45.7073	41.7632	44.2835	41.9342	30.5104	44.4551	2.89611e+09	3.09066e+09	2.86886e+09	2.26894e+08	2.39199e+08	2.79013e+08	6.59211e+08	4.99514e+08	6.08762e+08
Tubulin alpha-1A chain OS=Mus musculus OX=10090 GN=Tuba1a PE=1 SV=1	P68369	896.065	79	47	2545	3	79	47	22142	Tuba1a	#DIV/0!	#VALUE!	#VALUE!	#VALUE!	#VALUE!	#VALUE!	#VALUE!	#VALUE!	#VALUE!	#VALUE!	#VALUE!	#VALUE!	#VALUE!	#VALUE!	#VALUE!	#VALUE!	#VALUE!	#VALUE!	#VALUE!	#DIV/0!	#DIV/0!	#VALUE!	#VALUE!	#VALUE!	#VALUE!	#VALUE!	#VALUE!	#VALUE!	#VALUE!	#VALUE!
Peptidyl-prolyl cis-trans isomerase FKBP4 OS=Mus musculus OX=10090 GN=Fkbp4 PE=1 SV=5	P30416	894.892	86	55	1558	55	86	55	14228	Fkbp4	3.38019e+09	97.8709	100.695	101.434	97.6531	125.256	128.087	64.6764	60.8745	80.5563	74.6935	58.0023	72.8126	98.5316	88.3392	84.6067	88.4655	81.368	76.2646	108.632	94.8773	115.44	130.733	108.891	103.533	107.086	108.659	143.11	129.562	143.51	3.30823e+09	3.40368e+09	3.42867e+09	3.30087e+09	4.2339e+09	4.32958e+09	2.18619e+09	2.05768e+09	2.72296e+09
Tubulin beta-2A chain OS=Mus musculus OX=10090 GN=Tubb2a PE=1 SV=1	Q7TMM9	885.064	78	40	3122	8	78	40	22151	Tubb2a	8.03734e+09	97.6452	104.481	97.8736	62.8963	74.5193	94.8847	53.3639	49.5561	55.0291	61.1922	87.849	81.6079	84.8194	81.0892	96.6401	87.0607	93.4534	105.541	85.111	90.5137	65.7491	77.1065	108.566	76.5185	92.2914	108.066	80.701	88.6497	92.7864	7.84808e+09	8.39751e+09	7.86644e+09	5.05519e+09	5.98937e+09	7.62621e+09	4.28904e+09	3.98299e+09	4.42287e+09
Heterogeneous nuclear ribonucleoprotein U OS=Mus musculus OX=10090 GN=Hnrnpu PE=1 SV=1	Q8VEK3	869.842	61	55	1911	54	61	55	51810	Hnrnpu	1.4422e+10	91.8616	104.436	103.703	56.3538	69.4118	77.3915	72.0494	54.0598	67.3138	54.4843	73.3911	83.2158	77.2288	95.9283	99.6102	109.727	87.8836	102.514	94.5693	105.48	85.1911	70.6741	95.3588	100.09	103.788	105.511	102.533	95.5757	99.6783	1.32483e+10	1.50618e+10	1.4956e+10	8.12735e+09	1.00106e+10	1.11614e+10	1.0391e+10	7.79652e+09	9.70801e+09
182 kDa tankyrase-1-binding protein OS=Mus musculus OX=10090 GN=Tnks1bp1 PE=1 SV=2	P58871	865.904	64	75	1419	75	64	75	228140	Tnks1bp1	2.71814e+09	89.2059	110.922	99.8726	65.4293	73.366	78.0451	64.2038	63.1505	68.0807	41.4222	40.4777	44.2443	116.451	115.975	108.606	108.348	132.15	130.529	121.096	131.835	83.1102	93.54	80.0714	77.0957	81.7008	73.9768	74.2507	73.3535	86.9593	2.42474e+09	3.015e+09	2.71468e+09	1.77846e+09	1.99419e+09	2.12138e+09	1.74515e+09	1.71652e+09	1.85053e+09
Ribonuclease inhibitor OS=Mus musculus OX=10090 GN=Rnh1 PE=1 SV=1	Q91VI7	857.347	80	43	1475	43	80	43	107702	Rnh1	7.13453e+09	94.4089	97.2813	108.31	77.2001	106.493	79.7146	65.2495	56.0792	55.0388	60.2732	83.9351	90.7346	68.8212	109.176	109.763	151.395	116.676	139.866	115.185	118.765	62.6704	61.7723	66.0622	64.8992	83.2232	70.1539	72.3994	67.1928	82.6197	6.73563e+09	6.94057e+09	7.7274e+09	5.50787e+09	7.59777e+09	5.68726e+09	4.65525e+09	4.00099e+09	3.92676e+09
Tubulin alpha-1C chain OS=Mus musculus OX=10090 GN=Tuba1c PE=1 SV=1	P68373	856.142	75	45	2227	2	75	45	22146	Tuba1c	7.14154e+08	91.7471	110.271	97.982	44.9375	85.9137	85.781	52.2755	67.0095	73.2384	1.81147	5.79006	6.62771	27.0878	76.5001	74.2598	84.3918	62.1081	90.4699	108.714	97.1011	91.4216	76.3934	109.884	90.9335	105.567	97.9014	94.1699	62.8998	82.6472	6.55215e+08	7.87504e+08	6.99742e+08	3.20923e+08	6.13556e+08	6.12608e+08	3.73328e+08	4.78551e+08	5.23035e+08
Staphylococcal nuclease domain-containing protein 1 OS=Mus musculus OX=10090 GN=Snd1 PE=1 SV=1	Q78PY7	850.258	68	67	1742	67	68	67	56463	Snd1	5.68595e+09	101.16	100.125	98.7144	66.5898	76.4332	88.3621	70.1641	50.633	66.6068	52.1623	66.3772	75.3734	77.9376	89.2025	86.5725	113.879	101.47	106.938	93.841	96.9382	82.9637	76.0506	102.52	91.7989	106.076	113.245	109.46	90.7576	96.6849	5.75192e+09	5.69309e+09	5.61286e+09	3.78627e+09	4.34596e+09	5.02423e+09	3.9895e+09	2.87897e+09	3.78723e+09
Ubiquitin-like modifier-activating enzyme 1 OS=Mus musculus OX=10090 GN=Uba1 PE=1 SV=1	Q02053	844.979	69	55	1596	55	69	55	22201	Uba1	9.66675e+09	95.6514	100.676	103.673	62.4568	83.6453	89.0873	64.4303	45.8645	58.4477	43.6056	64.8135	72.5411	72.9132	88.1842	96.5685	90.3094	89.7778	104.69	82.5792	94.5463	67.3205	71.54	102.009	87.5442	101.175	97.8899	96.2783	94.081	93.3463	9.24638e+09	9.73205e+09	1.00218e+10	6.03754e+09	8.08578e+09	8.61184e+09	6.22831e+09	4.4336e+09	5.65e+09
Myosin-10 OS=Mus musculus OX=10090 GN=Myh10 PE=1 SV=2	Q61879	835.767	43	87	1149	57	43	87	77579	Myh10	1.08833e+09	110.509	97.7106	91.7808	95.6828	71.4889	69.9055	47.7126	34.5387	42.6367	34.2514	39.6105	44.2743	70.0379	64.9796	65.9064	89.2675	99.2162	97.0035	91.935	103.027	116.656	106.022	91.0429	96.9881	78.1222	91.0529	97.8888	80.9104	102.173	1.2027e+09	1.06341e+09	9.98877e+08	1.04134e+09	7.78034e+08	7.60801e+08	5.1927e+08	3.75895e+08	4.64028e+08
Alanine--tRNA ligase, cytoplasmic OS=Mus musculus OX=10090 GN=Aars PE=1 SV=1	Q8BGQ7	825.959	65	59	1783	59	65	59	234734	Aars	5.75549e+09	95.9955	101.789	102.215	100.045	139.612	156.358	118.638	84.6997	107.118	61.615	89.1477	107.265	38.3515	43.9491	48.562	102.463	93.2867	100.566	98.8007	102.733	94.2387	78.6043	110.818	118.911	139.627	143.077	118.942	116.19	127.663	5.52501e+09	5.85849e+09	5.88298e+09	5.75809e+09	8.03536e+09	8.99917e+09	6.82823e+09	4.87488e+09	6.16516e+09
Chondroitin sulfate proteoglycan 4 OS=Mus musculus OX=10090 GN=Cspg4 PE=1 SV=3	Q8VHY0	824.889	41	72	1367	72	41	72	121021	Cspg4	3.18243e+09	90.9064	102.609	106.485	9.58628	13.2282	15.8273	39.1817	30.6191	36.1177	5.19721	6.42198	8.62325	73.3921	77.9136	86.9804	89.9791	86.7761	98.6503	112.17	122.725	77.3571	44.5701	67.2551	75.6089	93.9804	86.5744	59.7976	59.3715	54.2574	2.89304e+09	3.26546e+09	3.3888e+09	3.05077e+08	4.20979e+08	5.03693e+08	1.24693e+09	9.74433e+08	1.14942e+09
Basement membrane-specific heparan sulfate proteoglycan core protein OS=Mus musculus OX=10090 GN=Hspg2 PE=1 SV=1	Q05793	816.072	40	87	859	87	40	87	15530	Hspg2	8.7448e+08	96.0187	102.306	101.675	30.2337	50.3447	49.9045	35.8843	29.3242	35.1844	22.9678	27.2567	42.9512	63.6942	73.5178	98.7813	179.537	161.847	168.894	190.893	196.848	24.0572	24.3574	33.9115	62.3116	78.8589	86.0837	49.9253	53.7869	49.0183	8.39665e+08	8.94648e+08	8.89128e+08	2.64388e+08	4.40255e+08	4.36405e+08	3.13801e+08	2.56434e+08	3.0768e+08
Elongation factor 1-alpha 1 OS=Mus musculus OX=10090 GN=Eef1a1 PE=1 SV=3	P10126	815.426	78	37	3562	23	78	37	13627	Eef1a1; LOC101056619	4.79632e+10	87.0973	107.85	105.053	86.1029	118.273	131.468	69.4276	65.9713	79.3596	75.8445	111.819	128.669	80.4044	119.823	119.389	104.639	90.5774	101.511	89.6978	92.2804	104.07	96.3385	128.006	98.4325	119.377	105.527	110.866	103.193	113.361	4.17746e+10	5.17284e+10	5.03865e+10	4.12977e+10	5.67276e+10	6.30562e+10	3.32997e+10	3.16419e+10	3.80634e+10
Moesin OS=Mus musculus OX=10090 GN=Msn PE=1 SV=3	P26041	811.351	72	55	2211	38	72	55	17698	Msn	7.74408e+09	93.6919	100.673	105.636	88.3629	105.819	127.931	148.162	112.183	152.158	81.1287	107.313	138.033	88.2228	95.4225	103.671	143.88	112.989	119.71	110.077	115.876	105.198	85.2389	116.466	99.1885	108.304	117.129	115.053	105.606	117.513	7.25558e+09	7.79617e+09	8.18051e+09	6.8429e+09	8.19472e+09	9.90708e+09	1.14738e+10	8.68756e+09	1.17832e+10
Phosphoglycerate mutase 1 OS=Mus musculus OX=10090 GN=Pgam1 PE=1 SV=3	Q9DBJ1	803.35	91	37	1903	37	91	37	18648	Pgam1	2.80199e+10	87.1122	114.72	98.1682	67.0118	99.1195	92.1874	75.2286	87.4952	78.0382	53.0262	90.6356	79.0771	131.341	127.346	131.782	103.385	111.731	111.57	119.034	101.88	85.061	84.2136	74.1835	112.73	114.649	101.991	102.791	96.3961	107.989	2.44088e+10	3.21444e+10	2.75066e+10	1.87766e+10	2.77732e+10	2.58308e+10	2.1079e+10	2.45161e+10	2.18663e+10
Collagen alpha-2(I) chain OS=Mus musculus OX=10090 GN=Col1a2 PE=1 SV=2	Q01149	802.198	81	66	952	66	81	66	12843	Col1a2	2.22415e+09	92.3106	105.223	102.467	15.726	14.0168	18.2212	73.9838	50.5194	74.4078	12.6425	7.32521	8.84941	146.44	127.779	131.182	161.779	196.102	168.772	183.985	175.055	101.012	132.624	134.435	78.0643	78.0806	105.814	92.4866	106.929	141.449	2.05312e+09	2.3403e+09	2.27901e+09	3.4977e+08	3.11755e+08	4.05266e+08	1.64551e+09	1.12362e+09	1.65494e+09
Annexin A1 OS=Mus musculus OX=10090 GN=Anxa1 PE=1 SV=2	P10107	794.956	89	50	2022	50	89	50	16952	Anxa1	2.70449e+10	96.6342	99.6544	103.711	62.5862	63.2268	70.1238	60.8352	42.0544	56.0482	55.6635	61.7576	67.513	80.1056	92.1536	104.584	128.8	113.701	118.481	104.891	112.373	69.5561	63.746	71.3273	88.8583	86.1658	80.1565	88.7026	76.0536	80.4805	2.61346e+10	2.69515e+10	2.80487e+10	1.69264e+10	1.70996e+10	1.89649e+10	1.64528e+10	1.13736e+10	1.51582e+10
Protein disulfide-isomerase OS=Mus musculus OX=10090 GN=P4hb PE=1 SV=2	P09103	793.58	73	56	1989	56	73	56	18453	P4hb	1.52383e+10	97.0212	105.358	97.6212	64.5334	79.8968	82.8155	119.139	88.995	104.516	62.2986	70.3697	75.7339	80.3124	95.5168	85.1357	141.303	124.702	139.191	100.875	97.2127	84.5708	77.603	79.7128	97.3141	95.602	93.2024	76.0665	70.0018	94.7575	1.47844e+10	1.60547e+10	1.48759e+10	9.83382e+09	1.21749e+10	1.26197e+10	1.81548e+10	1.35614e+10	1.59265e+10
T-complex protein 1 subunit epsilon OS=Mus musculus OX=10090 GN=Cct5 PE=1 SV=1	P80316	786.409	86	55	1606	54	86	55	12465	Cct5	7.77092e+09	104.085	97.6939	98.2214	103.469	125.552	131.945	96.31	72.6592	84.2032	77.0935	101.875	115.871	78.8096	89.3918	97.3427	113.856	92.7543	113.519	89.1635	98.1227	91.4051	92.0424	118.475	103.054	117.502	123.89	119.305	121.647	123.926	8.08835e+09	7.59172e+09	7.63271e+09	8.0405e+09	9.75655e+09	1.02534e+10	7.48417e+09	5.64629e+09	6.54336e+09
Early endosome antigen 1 OS=Mus musculus OX=10090 GN=Eea1 PE=1 SV=2	Q8BL66	784.487	56	76	914	76	56	76	216238	Eea1	3.69505e+08	92.7711	104.452	102.777	610.038	772.867	781.94	191.486	152.598	184.757	379.774	347.674	394.486	175.603	135.706	149.982	162.211	136.84	127.956	381.959	415.444	127.374	154.439	122.816	334.655	419.058	147.752	168.626	146.544	168.662	3.42794e+08	3.85956e+08	3.79766e+08	2.25412e+09	2.85578e+09	2.88931e+09	7.07551e+08	5.63859e+08	6.82688e+08
Tubulin beta-4A chain OS=Mus musculus OX=10090 GN=Tubb4a PE=1 SV=3	Q9D6F9	778.828	75	35	2935	3	75	35	22153	Tubb4a	3.88507e+09	103.008	111.312	85.68	89.5267	64.3322	95.276	77.0827	66.6979	71.7643	59.5234	98.3783	60.7056	129.773	117.302	77.6154	107.281	105.317	85.2589	87.4569	84.1613	73.5939	101.899	75.632	85.6484	95.9516	83.4867	73.9121	63.7995	84.4838	4.00193e+09	4.32455e+09	3.32873e+09	3.47817e+09	2.49935e+09	3.70154e+09	2.99472e+09	2.59126e+09	2.78809e+09
Vigilin OS=Mus musculus OX=10090 GN=Hdlbp PE=1 SV=1	Q8VDJ3	767.813	60	72	1434	72	60	72	110611	Hdlbp	4.35731e+09	95.8162	101.659	102.524	44.157	48.0915	57.3063	32.9926	26.5951	34.8302	31.4461	34.2835	43.2045	70.3054	78.0376	91.1346	86.5295	82.8433	96.69	96.3607	104.079	61.9266	76.1084	76.3973	55.9715	62.2286	65.6706	67.5896	64.6259	66.324	4.175e+09	4.42961e+09	4.4673e+09	1.92405e+09	2.09549e+09	2.49701e+09	1.43759e+09	1.15883e+09	1.51766e+09
ATP synthase subunit beta, mitochondrial OS=Mus musculus OX=10090 GN=Atp5f1b PE=1 SV=2	P56480	748.379	78	39	1603	39	78	39	11947	Atp5b	2.09912e+10	102.639	90.4642	106.897	52.3535	59.3566	70.669	65.2081	48.1532	67.9449	36.7191	49.9362	74.3569	78.7026	103.305	120.568	133.839	123.351	129.406	114.683	137.291	76.7607	95.0415	120.948	75.851	110.74	118.791	102.513	94.4726	111.106	2.15451e+10	1.89895e+10	2.2439e+10	1.09896e+10	1.24597e+10	1.48343e+10	1.3688e+10	1.01079e+10	1.42624e+10
Calpastatin OS=Mus musculus OX=10090 GN=Cast PE=1 SV=2	P51125	747.313	64	42	1161	42	64	42	12380	Cast	2.50639e+09	81.379	115.227	103.394	80.078	89.5233	120.15	91.7995	71.2411	103.499	76.3443	94.2593	85.1434	111.701	114.364	99.2803	86.2187	134.552	114.154	119.931	131.29	102.361	128.975	124.914	77.2951	88.6637	103.612	74.091	82.7938	111.3	2.03968e+09	2.88805e+09	2.59145e+09	2.00707e+09	2.24381e+09	3.01142e+09	2.30086e+09	1.78558e+09	2.59409e+09
Calreticulin OS=Mus musculus OX=10090 GN=Calr PE=1 SV=1	P14211	744.863	68	39	2087	39	68	39	12317	Calr	1.32914e+10	98.5265	96.6502	104.823	98.9705	134.566	123.544	171.22	148.627	198.337	92.2636	99.2982	122.8	72.263	116.436	104.103	121.807	132.358	135.55	126.675	140.014	101.235	96.2761	113.953	88.9273	93.6141	95.0952	85.5393	87.9942	132.666	1.30956e+10	1.28462e+10	1.39325e+10	1.31546e+10	1.78858e+10	1.64208e+10	2.27576e+10	1.97547e+10	2.63619e+10
Microtubule-associated protein 1B OS=Mus musculus OX=10090 GN=Map1b PE=1 SV=2	P14873	738.927	40	73	999	71	40	73	17755	Map1b; Mtap1b	1.02175e+09	88.6033	99.1754	112.221	62.2308	81.6507	106.979	96.2714	80.4231	125.335	52.2534	59.7789	101.706	59.3205	87.3962	106.457	81.2251	91.9475	121.231	116.415	122.376	82.1024	83.8154	114.222	93.4075	129.162	120.521	100.034	94.8878	121.39	9.05304e+08	1.01332e+09	1.14662e+09	6.35843e+08	8.34266e+08	1.09306e+09	9.83653e+08	8.21723e+08	1.28061e+09
Heterogeneous nuclear ribonucleoproteins A2/B1 OS=Mus musculus OX=10090 GN=Hnrnpa2b1 PE=1 SV=2	O88569	735.216	81	39	1863	37	81	39	53379	Hnrnpa2b1	1.71542e+10	92.1687	104.09	103.742	90.4908	100.772	114.268	112.682	92.7242	112.01	85.1871	88.3727	82.511	121.256	109.899	95.1426	96.2164	118.119	107.783	104.915	102.031	96.3258	108.806	102.093	76.8604	81.6676	88.1836	81.2196	85.7345	114.202	1.58108e+10	1.78557e+10	1.77961e+10	1.5523e+10	1.72867e+10	1.96017e+10	1.93297e+10	1.59061e+10	1.92144e+10
Myb-binding protein 1A OS=Mus musculus OX=10090 GN=Mybbp1a PE=1 SV=2	Q7TPV4	733.803	43	62	1441	62	43	62	18432	Mybbp1a	2.59261e+09	102.57	90.0305	107.399	100.228	130.599	129.376	97.5889	57.7064	69.7137	59.805	96.6216	110.541	45.029	59.1364	67.5552	68.4068	67.202	81.5612	74.7584	76.9198	121.448	93.9383	145.744	118.034	143.098	148.629	133.734	121.022	124.675	2.65925e+09	2.33414e+09	2.78444e+09	2.59853e+09	3.38592e+09	3.35421e+09	2.5301e+09	1.4961e+09	1.80741e+09
UDP-glucose 6-dehydrogenase OS=Mus musculus OX=10090 GN=Ugdh PE=1 SV=1	O70475	728.475	83	56	1319	56	83	56	22235	Ugdh	8.68928e+09	97.5138	102.56	99.9261	36.573	34.579	36.3988	40.0653	28.1683	33.2792	31.7646	34.0458	38.5717	52.1229	75.3946	74.1028	67.3505	57.8394	64.5694	62.5868	68.5116	92.1641	73.0574	81.474	97.4722	110.676	99.7861	88.0883	78.9688	85.1477	8.47324e+09	8.91174e+09	8.68286e+09	3.17793e+09	3.00467e+09	3.16279e+09	3.48138e+09	2.44762e+09	2.89172e+09
Far upstream element-binding protein 2 OS=Mus musculus OX=10090 GN=Khsrp PE=1 SV=2	Q3U0V1	728.158	61	43	1458	38	61	43	16549	Khsrp	5.53534e+09	82.872	106.207	110.921	75.6238	93.9345	107.262	79.7858	80.1404	102.679	72.9245	87.7795	79.9429	142.927	123.413	113.286	67.4081	106.274	99.3049	109.948	112.353	92.5715	127.042	100.584	75.6329	80.3942	89.4865	84.0979	89.8774	117.293	4.58724e+09	5.87889e+09	6.13988e+09	4.18603e+09	5.19959e+09	5.93733e+09	4.41641e+09	4.43604e+09	5.68366e+09
Annexin A2 OS=Mus musculus OX=10090 GN=Anxa2 PE=1 SV=2	P07356	725.971	79	49	2053	49	79	49	12306	Anxa2	4.55716e+10	102.747	99.0518	98.2008	68.6687	84.1566	80.5049	93.5514	67.865	81.3452	57.0083	75.5476	89.4797	72.9291	97.828	101.604	97.7881	89.0389	98.8901	100.216	100.013	89.389	76.3714	94.9505	85.3576	95.6286	89.8652	91.3625	77.5918	81.4256	4.68236e+10	4.51395e+10	4.47517e+10	3.12934e+10	3.83515e+10	3.66874e+10	4.26329e+10	3.09272e+10	3.70703e+10
Heterogeneous nuclear ribonucleoprotein L OS=Mus musculus OX=10090 GN=Hnrnpl PE=1 SV=2	Q8R081	698.762	64	33	1250	33	64	33	15388	Hnrnpl	6.24292e+09	81.8129	110.348	107.84	46.3208	71.379	79.016	63.5899	59.0434	67.0687	60.1223	60.7028	73.849	79.6884	91.4717	93.4879	74.3935	99.2668	87.181	91.3941	93.4127	94.3581	94.5545	93.9245	87.9332	78.4668	88.7958	90.0592	93.5236	95.2145	5.10751e+09	6.88891e+09	6.73233e+09	2.89177e+09	4.45613e+09	4.9329e+09	3.96987e+09	3.68603e+09	4.18705e+09
Nucleophosmin OS=Mus musculus OX=10090 GN=Npm1 PE=1 SV=1	Q61937	698.658	87	24	1639	24	87	24	18148	Npm1	2.02513e+10	96.8492	109.405	93.7453	109.761	106.732	132.026	83.1873	82.8732	92.9049	87.6449	107.514	98.7215	139.953	125.429	107.1	67.9844	89.6017	81.7544	90.6496	92.0446	129.885	175.24	134.894	92.0512	104.743	115.536	112.255	111.904	156.113	1.96132e+10	2.21561e+10	1.89847e+10	2.22281e+10	2.16147e+10	2.67371e+10	1.68465e+10	1.67829e+10	1.88145e+10
T-complex protein 1 subunit theta OS=Mus musculus OX=10090 GN=Cct8 PE=1 SV=3	P42932	696.187	84	52	1448	52	84	52	12469	Cct8	6.99125e+09	97.5092	98.9743	103.517	90.9825	103.967	112.022	118.695	77.3532	93.3802	74.9764	88.9742	101.062	87.5125	93.1267	104.827	127.605	97.2576	108.256	95.3457	101.622	106.798	84.6	115.313	98.9909	120.364	118.877	124.072	107.538	116.617	6.81711e+09	6.91953e+09	7.2371e+09	6.36081e+09	7.26861e+09	7.83176e+09	8.29826e+09	5.40795e+09	6.52844e+09
Heterogeneous nuclear ribonucleoprotein M OS=Mus musculus OX=10090 GN=Hnrnpm PE=1 SV=3	Q9D0E1	694.876	76	57	1725	56	76	57	76936	Hnrnpm	1.15292e+10	88.5641	113.515	97.9206	72.8362	85.6018	101.986	75.7542	68.0673	86.2647	65.6942	80.5964	83.2952	101.471	100.438	94.7608	99.91	109.351	106.599	106.126	109.127	91.49	118.581	95.6596	91.7699	102.64	103.926	84.1178	83.6397	95.1913	1.02108e+10	1.30874e+10	1.12895e+10	8.39746e+09	9.86923e+09	1.17582e+10	8.73388e+09	7.84764e+09	9.94567e+09
Heterogeneous nuclear ribonucleoprotein A3 OS=Mus musculus OX=10090 GN=Hnrnpa3 PE=1 SV=1	Q8BG05	690.06	62	41	1724	41	62	41	229279	Hnrnpa3	1.83075e+10	96.7268	99.1753	104.098	98.3897	96.5181	112.14	111.155	98.9678	109.869	101.934	89.6159	97.3012	96.9703	118.612	101.894	96.7748	110.419	108.124	119.357	120.596	114.625	138.196	112.985	90.867	98.297	114.36	99.4244	97.4542	142.007	1.77083e+10	1.81565e+10	1.90577e+10	1.80127e+10	1.767e+10	2.053e+10	2.03496e+10	1.81185e+10	2.01142e+10
Heterogeneous nuclear ribonucleoprotein K OS=Mus musculus OX=10090 GN=Hnrnpk PE=1 SV=1	P61979	686.671	73	41	1698	41	73	41	15387	Hnrnpk	1.68535e+10	89.3809	104.739	105.88	56.0223	78.4424	90.3317	63.4948	59.049	72.1478	55.6998	64.144	70.7656	88.9829	99.6649	97.173	73.8667	82.6388	88.3834	96.3678	105.757	94.4277	111.51	98.228	90.7561	89.7393	91.0913	93.6187	93.0858	112.728	1.50638e+10	1.76521e+10	1.78445e+10	9.4417e+09	1.32203e+10	1.5224e+10	1.07011e+10	9.9518e+09	1.21594e+10
Cytoskeleton-associated protein 4 OS=Mus musculus OX=10090 GN=Ckap4 PE=1 SV=2	Q8BMK4	686.317	70	50	1466	50	70	50	216197	Ckap4	8.04346e+09	101.793	98.4836	99.7229	78.3764	99.7325	112.473	104.303	73.3865	95.2259	63.8473	73.5381	92.1068	104.25	93.8341	118.369	134.34	114.712	128.738	85.9764	103.692	75.5989	49.759	86.5199	84.9919	98.0943	99.3436	84.6995	71.4912	86.6312	8.18772e+09	7.92149e+09	8.02117e+09	6.30417e+09	8.02194e+09	9.04671e+09	8.38955e+09	5.90281e+09	7.65946e+09
Leucine--tRNA ligase, cytoplasmic OS=Mus musculus OX=10090 GN=Lars PE=1 SV=2	Q8BMJ2	685.884	66	76	1142	76	66	76	107045	Lars	1.56699e+09	98.9957	98.1064	102.898	75.8157	104.883	116.277	126.664	88.2255	114.012	53.8578	80.5643	94.9994	80.9211	97.0452	100.509	117.861	97.787	106.505	120.501	112.68	159.632	124.448	201.841	134.886	173.642	175.171	153.222	161.131	158.733	1.55125e+09	1.53731e+09	1.6124e+09	1.18802e+09	1.6435e+09	1.82204e+09	1.9848e+09	1.38248e+09	1.78656e+09
60S ribosomal protein L4 OS=Mus musculus OX=10090 GN=Rpl4 PE=1 SV=3	Q9D8E6	683.501	63	45	1847	45	63	45	67891	Rpl4	1.90533e+10	101.276	98.9815	99.7425	78.4463	89.8579	91.8992	81.047	49.2601	54.2132	58.6675	88.1554	88.3722	81.4026	97.4169	94.2583	104.083	84.8858	97.0234	78.4818	88.5916	88.7918	74.1821	115.728	103.374	106.191	110.331	98.3059	98.3608	92.6319	1.92964e+10	1.88593e+10	1.90042e+10	1.49466e+10	1.71209e+10	1.75098e+10	1.54421e+10	9.38567e+09	1.03294e+10
Transketolase OS=Mus musculus OX=10090 GN=Tkt PE=1 SV=1	P40142	679.181	76	48	1318	48	76	48	21881	Tkt	1.11641e+10	95.1362	101.635	103.229	51.5632	55.5566	63.0895	67.2792	52.8143	68.4497	34.0618	49.4911	49.7225	74.3015	85.9069	84.4193	95.9429	76.7866	83.5658	104.18	113.562	74.253	64.1709	73.7472	77.6179	82.3849	76.022	84.1988	82.6886	76.2996	1.06211e+10	1.13466e+10	1.15246e+10	5.75659e+09	6.20242e+09	7.0434e+09	7.51115e+09	5.89626e+09	7.64183e+09
60S ribosomal protein L3 OS=Mus musculus OX=10090 GN=Rpl3 PE=1 SV=3	P27659	674.73	62	36	1326	36	62	36	27367	Rpl3	1.14985e+10	104.561	96.3277	99.1117	75.3748	76.3989	91.8454	94.3129	54.8845	68.7228	69.8051	72.0567	93.4597	71.9935	59.7246	70.1173	96.3914	79.4182	82.3605	76.9512	84.8317	64.1261	59.0246	85.1844	90.7533	92.1198	98.3303	107.741	103.206	111.14	1.20229e+10	1.10762e+10	1.13963e+10	8.66694e+09	8.7847e+09	1.05608e+10	1.08445e+10	6.31087e+09	7.90207e+09
Monofunctional C1-tetrahydrofolate synthase, mitochondrial OS=Mus musculus OX=10090 GN=Mthfd1l PE=1 SV=2	Q3V3R1	671.266	61	60	1150	59	61	60	270685	Mthfd1l	7.54555e+09	100.984	93.4779	105.538	66.2856	73.6902	86.6992	89.1934	63.7231	76.7254	53.6542	70.2906	65.7515	85.2927	98.5806	105.946	133.031	107.864	114.782	102.903	121.302	91.5496	75.1113	108.9	92.1166	105.434	112.828	86.2413	86.6177	92.9002	7.61979e+09	7.05342e+09	7.96344e+09	5.00161e+09	5.56033e+09	6.54193e+09	6.73013e+09	4.80826e+09	5.78936e+09
Nuclease-sensitive element-binding protein 1 OS=Mus musculus OX=10090 GN=Ybx1 PE=1 SV=3	P62960	671.253	78	26	1667	16	78	26	22608	Ybx1	4.65385e+09	71.6981	115.061	113.241	94.0088	143.489	169.434	77.9443	76.3813	94.5074	76.5438	97.4087	104.068	98.0816	110.301	100.478	44.819	87.662	79.8052	96.6369	95.1093	75.3528	118.931	111.953	71.3765	94.2646	105.226	69.7505	92.7274	123.504	3.33672e+09	5.35477e+09	5.27005e+09	4.37502e+09	6.67775e+09	7.88522e+09	3.62741e+09	3.55467e+09	4.39823e+09
Nucleolar RNA helicase 2 OS=Mus musculus OX=10090 GN=Ddx21 PE=1 SV=3	Q9JIK5	670.453	66	60	1335	60	66	60	56200	Ddx21	3.85026e+09	106.926	99.9593	93.1151	85.0208	93.0815	101.078	64.4844	42.7742	54.2267	70.1859	91.7661	92.519	77.1865	76.9986	82.2847	76.8674	59.5523	70.1744	75.5989	84.0354	129.321	118.985	164.024	128.24	135.987	147.768	134.726	105.952	119.524	4.11691e+09	3.84869e+09	3.58517e+09	3.27352e+09	3.58388e+09	3.89178e+09	2.48281e+09	1.64692e+09	2.08787e+09
ATP-citrate synthase OS=Mus musculus OX=10090 GN=Acly PE=1 SV=1	Q91V92	670.348	65	62	1314	62	65	62	104112	Acly	4.34818e+09	98.5669	95.7619	105.671	43.9848	48.8799	57.5779	121.75	92.938	130.872	33.7417	33.8133	42.0702	65.2361	56.8592	65.4958	101.674	82.5379	93.5767	161.948	173.441	95.4003	93.5032	112.982	120.529	148.095	138.304	106.3	113.002	110.906	4.28586e+09	4.1639e+09	4.59477e+09	1.91254e+09	2.12538e+09	2.50359e+09	5.2939e+09	4.04111e+09	5.69053e+09
Serpin H1 OS=Mus musculus OX=10090 GN=Serpinh1 PE=1 SV=3	P19324	669.346	75	36	1489	36	75	36	12406	Serpinh1	2.14368e+10	112.28	91.3928	96.3269	56.4834	60.0388	62.1908	79.8232	51.4716	68.1828	39.8024	44.5576	58.8689	77.3896	85.981	100.667	92.7775	88.6627	97.6623	91.2668	98.6688	65.3801	49.3836	63.3221	75.1087	72.5767	67.2192	63.9343	58.54	49.9354	2.40693e+10	1.95917e+10	2.06494e+10	1.21083e+10	1.28704e+10	1.33317e+10	1.71116e+10	1.10339e+10	1.46162e+10
Cordon-bleu protein-like 1 OS=Mus musculus OX=10090 GN=Cobll1 PE=1 SV=2	Q3UMF0	666.839	62	54	963	54	62	54	319876	Cobll1	5.73992e+08	93.746	119.192	87.0622	181.496	193.715	208.578	83.8953	65.8403	84.382	149.087	213.435	185.815	88.9983	99.8167	82.3563	146.789	139.534	118.173	106.132	89.7716	97.067	129.862	103.007	96.5238	93.4746	94.9697	151.828	99.287	116.298	5.38094e+08	6.84151e+08	4.9973e+08	1.04177e+09	1.11191e+09	1.19722e+09	4.81552e+08	3.77918e+08	4.84346e+08
T-complex protein 1 subunit beta OS=Mus musculus OX=10090 GN=Cct2 PE=1 SV=4	P80314	665.607	75	47	1374	47	75	47	12461	Cct2	7.0837e+09	108.265	91.1773	100.558	93.0333	119.459	123.837	84.3907	62.5056	73.5625	67.5642	90.5017	116.081	77.3682	96.8623	112.273	112.575	110.361	114.952	100.575	97.7399	136.186	115.934	162.285	111.971	130.501	136.25	121.706	121.192	133.303	7.66917e+09	6.45873e+09	7.1232e+09	6.5902e+09	8.46209e+09	8.77221e+09	5.97798e+09	4.42771e+09	5.21095e+09
Protein PRRC2C OS=Mus musculus OX=10090 GN=Prrc2c PE=1 SV=3	Q3TLH4	664.755	33	60	868	60	33	60	226562	Prrc2c	5.33405e+08	87.1249	115.477	97.3978	125.841	120.169	134.069	75.8629	67.2617	67.3536	121.364	135.605	134.252	108.638	103.546	97.8944	107.893	121.523	117.314	126.032	136.566	185.048	286.531	206.05	104.082	103.505	118.479	101.657	100.86	128.763	4.64728e+08	6.15961e+08	5.19525e+08	6.71239e+08	6.40985e+08	7.15133e+08	4.04656e+08	3.58777e+08	3.59267e+08
WD repeat-containing protein 1 OS=Mus musculus OX=10090 GN=Wdr1 PE=1 SV=3	O88342	662.779	75	40	1188	40	75	40	22388	Wdr1	3.07212e+09	99.6656	96.9913	103.343	69.3668	71.5676	83.6631	97.8641	61.3984	85.2887	46.3669	63.3076	80.0283	77.4398	103.965	117.58	131.906	125.592	134.664	109.572	128.545	82.3674	70.8664	93.9602	91.9798	113.2	97.4605	96.0379	95.9981	90.8405	3.06185e+09	2.97969e+09	3.17483e+09	2.13103e+09	2.19864e+09	2.57023e+09	3.0065e+09	1.88623e+09	2.62017e+09
Leucine-rich repeat flightless-interacting protein 1 OS=Mus musculus OX=10090 GN=Lrrfip1 PE=1 SV=2	Q3UZ39	660.959	59	39	1036	38	59	39	16978	Lrrfip1	9.76754e+08	80.6938	114.991	104.315	106.849	147.374	165.68	136.806	128.083	162.939	117.722	171.137	169.481	47.7996	67.4605	79.1047	90.274	127.559	104.489	123.124	120.675	144.243	162.401	168.47	93.887	124.127	135.839	145.835	155.426	226.979	7.8818e+08	1.12318e+09	1.0189e+09	1.04365e+09	1.43948e+09	1.61828e+09	1.33625e+09	1.25106e+09	1.59151e+09
Transcription intermediary factor 1-beta OS=Mus musculus OX=10090 GN=Trim28 PE=1 SV=3	Q62318	660.345	68	39	1202	39	68	39	21849	Trim28	4.19893e+09	91.8236	104.484	103.693	46.8879	60.9531	69.4836	56.0712	49.3747	62.8457	45.1195	62.4044	59.8743	59.9001	71.9077	72.7606	99.9796	96.5559	102.386	94.9845	95.6024	61.5619	80.4892	72.872	80.8247	97.4794	81.4676	87.3224	80.5947	91.5146	3.85561e+09	4.3872e+09	4.35398e+09	1.96879e+09	2.55938e+09	2.91757e+09	2.35439e+09	2.07321e+09	2.63885e+09
CAD protein OS=Mus musculus OX=10090 GN=Cad PE=1 SV=1	B2RQC6	644.273	46	74	971	74	46	74	69719	Cad	2.44666e+09	101.27	97.4708	101.259	78.8065	118.897	123.756	91.5544	62.77	81.5598	39.1654	55.4753	65.2367	61.9067	74.7018	89.2067	97.9425	85.5781	105.248	83.286	96.4711	128.98	78.8115	140.057	118.43	131.647	128.929	142.737	139.667	138.12	2.47773e+09	2.38478e+09	2.47747e+09	1.92813e+09	2.909e+09	3.0279e+09	2.24003e+09	1.53577e+09	1.99549e+09
Microtubule-associated protein 4 OS=Mus musculus OX=10090 GN=Map4 PE=1 SV=3	P27546	644.033	57	48	1357	48	57	48	17758	Map4; Mtap4	4.1986e+09	92.854	108.379	98.7668	78.1696	84.3988	96.9072	80.2007	70.5951	85.0241	80.9766	78.2933	79.9802	124.762	124.312	101.416	99.6585	107.695	106.245	107.889	110.818	117.497	124.025	113.267	101.794	99.8339	107.82	96.7204	88.8987	117.186	3.89857e+09	4.55041e+09	4.14682e+09	3.28203e+09	3.54357e+09	4.06875e+09	3.36731e+09	2.96401e+09	3.56982e+09
Aconitate hydratase, mitochondrial OS=Mus musculus OX=10090 GN=Aco2 PE=1 SV=1	Q99KI0	641.843	62	48	1049	48	62	48	11429	Aco2	3.1751e+09	95.3423	95.976	108.682	25.423	30.4677	35.935	34.8825	22.4347	34.3024	12.3146	16.5238	24.8088	106.409	138.273	147.522	138.335	121.079	131.399	138.718	158.665	51.9034	65.2649	74.3298	57.5689	76.7721	80.9001	85.2573	76.6255	87.5863	3.02722e+09	3.04734e+09	3.45075e+09	8.07205e+08	9.67381e+08	1.14097e+09	1.10756e+09	7.12324e+08	1.08914e+09
Heterogeneous nuclear ribonucleoprotein A1 OS=Mus musculus OX=10090 GN=Hnrnpa1 PE=1 SV=2	P49312	638.716	87	34	1381	32	87	34	15382	Hnrnpa1	1.69173e+10	97.7984	99.4502	102.751	94.8049	123.499	131.713	91.2259	66.0046	80.0588	84.9211	95.9203	92.846	92.3233	100.217	92.0195	69.202	85.6694	93.4706	85.738	98.0876	105.503	99.3156	111.379	93.831	92.8769	110.366	88.4618	90.7976	112.087	1.65448e+10	1.68243e+10	1.73828e+10	1.60384e+10	2.08927e+10	2.22823e+10	1.5433e+10	1.11662e+10	1.35438e+10
Splicing factor, proline- and glutamine-rich OS=Mus musculus OX=10090 GN=Sfpq PE=1 SV=1	Q8VIJ6	631.017	58	49	1475	48	58	49	71514	Sfpq	7.19327e+09	95.6224	105.481	98.8963	87.1345	85.6185	101.439	73.0747	61.299	78.0268	87.6979	77.699	89.0004	99.8455	100.65	95.0716	84.7491	102.021	98.4988	99.4583	105.288	111.519	110.987	120.024	93.3475	89.0844	101.86	80.0121	76.8364	94.4725	6.87838e+09	7.58756e+09	7.11388e+09	6.26782e+09	6.15877e+09	7.29675e+09	5.25646e+09	4.40941e+09	5.61268e+09
Phosphoribosylformylglycinamidine synthase OS=Mus musculus OX=10090 GN=Pfas PE=1 SV=1	Q5SUR0	629.889	54	50	1134	50	54	50	237823	Pfas	2.69488e+09	88.5004	106.719	104.78	80.4375	93.0606	91.2879	72.9783	65.1192	71.507	59.0182	82.5132	72.3621	84.9276	92.4997	86.6881	123.611	96.0001	115.576	86.4274	86.4744	102.879	101.133	98.6158	126.418	131.091	124.781	114.478	115.436	126.76	2.38498e+09	2.87597e+09	2.8237e+09	2.1677e+09	2.50788e+09	2.4601e+09	1.96668e+09	1.75489e+09	1.92703e+09
C-1-tetrahydrofolate synthase, cytoplasmic OS=Mus musculus OX=10090 GN=Mthfd1 PE=1 SV=4	Q922D8	627.069	70	65	1176	64	70	65	108156	Mthfd1	4.37528e+09	102.253	93.6583	104.088	50.4312	69.2657	72.9104	63.189	49.1991	59.5836	39.2679	51.458	58.2331	63.5275	72.8401	79.595	93.2299	87.668	96.5647	76.0705	85.4296	69.8861	56.0874	80.2864	74.7978	87.7183	87.4061	96.4821	96.6091	98.44	4.47387e+09	4.09781e+09	4.55416e+09	2.2065e+09	3.03057e+09	3.19003e+09	2.7647e+09	2.1526e+09	2.60695e+09
T-complex protein 1 subunit delta OS=Mus musculus OX=10090 GN=Cct4 PE=1 SV=3	P80315	619.016	78	44	1264	43	78	44	12464	Cct4	5.60232e+09	100.689	94.8588	104.452	90.5306	125.11	120.368	95.3676	71.5237	86.9106	68.8298	82.5326	108.533	70.2717	90.121	106.403	115.209	98.8665	122.711	93.1836	102.518	113.171	90.0256	134.994	100.981	123.675	127.835	120.848	118.083	120.841	5.64093e+09	5.31429e+09	5.85173e+09	5.07182e+09	7.00908e+09	6.7434e+09	5.3428e+09	4.00699e+09	4.86901e+09
Serpin B6 OS=Mus musculus OX=10090 GN=Serpinb6 PE=1 SV=1	Q60854	613.361	83	40	956	40	83	40	20719	Serpinb6a	4.3698e+09	107.608	95.1386	97.2534	99.9396	138.004	142.021	148.837	96.6677	130.516	71.2897	82.2298	109.021	69.9713	69.948	73.7803	142.98	106.938	118.496	108.583	120.243	113.584	77.7358	102.246	100.014	101.288	97.8731	97.1694	81.9047	81.2226	4.70225e+09	4.15736e+09	4.24978e+09	4.36716e+09	6.03051e+09	6.20603e+09	6.50387e+09	4.22418e+09	5.70329e+09
T-complex protein 1 subunit alpha OS=Mus musculus OX=10090 GN=Tcp1 PE=1 SV=3	P11983	607.527	78	50	1399	50	78	50	21454	Tcp1	5.88806e+09	102.754	91.3609	105.885	100.464	119.34	122.712	114.256	69.8676	102.419	65.8421	83.0006	113.989	69.114	78.3685	89.3254	99.263	88.0219	116.542	102.235	106.992	92.6769	85.7039	113.367	111.985	122.96	122.604	113.403	103.432	110.598	6.05023e+09	5.37939e+09	6.23457e+09	5.91541e+09	7.0268e+09	7.22538e+09	6.72749e+09	4.11385e+09	6.03052e+09
Sequestosome-1 OS=Mus musculus OX=10090 GN=Sqstm1 PE=1 SV=1	Q64337	605.028	88	31	840	31	88	31	18412	Sqstm1	9.3317e+08	93.6962	102.117	104.186	255.955	394.94	490.5	1625.15	2142.49	3053	200.353	270.339	239.905	101.368	94.9049	81.1008	253.53	166.585	182.107	120.302	109.304	275.608	597.369	611.932	156.428	239.055	389.422	457.195	455.337	990.54	8.74345e+08	9.52929e+08	9.72237e+08	2.38849e+09	3.68546e+09	4.5772e+09	1.51654e+10	1.99931e+10	2.84897e+10
Triosephosphate isomerase OS=Mus musculus OX=10090 GN=Tpi1 PE=1 SV=4	P17751	602.222	78	32	1424	32	78	32	21991	Tpi1	1.89726e+10	91.8281	112.739	95.4333	74.9023	94.835	78.2004	91.4187	99.8186	102.387	54.9968	75.0329	67.0265	116.377	131.913	119.922	95.6271	111.424	105.105	124.376	120.625	115.637	138.818	84.8365	95.2196	92.6169	97.6866	97.5548	96.0551	126.986	1.74222e+10	2.13894e+10	1.81062e+10	1.42109e+10	1.79927e+10	1.48366e+10	1.73445e+10	1.89382e+10	1.94254e+10
Bifunctional purine biosynthesis protein PURH OS=Mus musculus OX=10090 GN=Atic PE=1 SV=2	Q9CWJ9	600.146	71	46	1360	46	71	46	108147	Atic	7.00483e+09	102.353	97.5257	100.122	73.1861	96.857	95.7851	95.8508	74.786	85.6886	58.7954	94.9462	87.0646	85.3822	101.113	101.064	116.891	103.073	106.884	81.8426	86.277	106.258	91.3342	100.995	96.5031	113.948	104.349	93.4138	83.1549	91.0838	7.16964e+09	6.83151e+09	7.01334e+09	5.12656e+09	6.78467e+09	6.70958e+09	6.71419e+09	5.23863e+09	6.00234e+09
Eukaryotic translation initiation factor 4 gamma 1 OS=Mus musculus OX=10090 GN=Eif4g1 PE=1 SV=1	Q6NZJ6	598.822	37	53	1049	53	37	53	208643	Eif4g1	2.7037e+09	98.6339	106.016	95.3505	73.7471	81.5191	97.7438	59.4205	37.635	45.1118	61.0987	79.8641	84.2332	84.4116	85.0733	74.6168	100.16	66.2258	71.6174	75.1483	77.4004	70.4579	51.6421	71.6173	95.2195	88.1266	91.6298	92.4476	82.1597	73.8454	2.66676e+09	2.86634e+09	2.57799e+09	1.9939e+09	2.20403e+09	2.6427e+09	1.60655e+09	1.01754e+09	1.21969e+09
T-complex protein 1 subunit gamma OS=Mus musculus OX=10090 GN=Cct3 PE=1 SV=1	P80318	598.763	71	44	1378	44	71	44	12462	Cct3	1.12832e+10	103.762	98.0745	98.1632	83.2241	105.224	112.216	107.151	70.6476	85.014	58.8428	78.4431	94.5159	64.6094	86.1438	91.4716	128.02	90.8908	108.292	90.8551	94.0377	115.754	88.8333	124.34	102.209	116.841	116.261	111.794	97.1853	108.265	1.17077e+10	1.10659e+10	1.10759e+10	9.39033e+09	1.18726e+10	1.26616e+10	1.209e+10	7.9713e+09	9.59229e+09
Peroxiredoxin-1 OS=Mus musculus OX=10090 GN=Prdx1 PE=1 SV=1	P35700	592.894	86	32	1478	22	86	32	18477	Prdx1	1.62083e+10	98.991	101.699	99.3101	123.326	167.418	217.195	192.284	162.004	238.083	88.3958	113.948	126.208	80.1764	105.925	111.48	118.161	111.857	117.671	108.197	110.156	128.191	130.043	162.26	96.6462	106.237	126.169	123.167	124.203	147.054	1.60447e+10	1.64836e+10	1.60964e+10	1.99891e+10	2.71355e+10	3.52035e+10	3.11658e+10	2.62581e+10	3.85891e+10
Tubulin alpha-4A chain OS=Mus musculus OX=10090 GN=Tuba4a PE=1 SV=1	P68368	588.726	73	37	1890	13	73	37	22145	Tuba4a	3.71599e+09	98.7744	99.2366	101.989	46.0585	67.2579	51.4075	48.0087	33.1754	42.4055	39.7591	49.8816	53.8662	54.253	60.8212	70.0312	58.597	54.8259	70.349	69.9761	70.4798	81.6587	56.2402	70.9034	82.4469	90.2147	89.2281	92.0972	84.191	81.8476	3.67044e+09	3.68762e+09	3.7899e+09	1.71153e+09	2.4993e+09	1.9103e+09	1.784e+09	1.23279e+09	1.57578e+09
Coatomer subunit alpha OS=Mus musculus OX=10090 GN=Copa PE=1 SV=2	Q8CIE6	587.686	52	55	745	55	52	55	12847	Copa	1.03621e+09	107.789	92.0861	100.125	51.2872	55.2192	70.8486	108.39	75.2728	89.6106	33.8058	36.2095	47.262	64.6436	77.1919	83.5763	155.972	125.171	143.068	133.788	139.147	48.3202	42.1627	55.8785	73.3959	80.5091	81.3373	98.751	88.5338	90.804	1.11692e+09	9.54204e+08	1.0375e+09	5.31442e+08	5.72186e+08	7.34139e+08	1.12315e+09	7.79983e+08	9.28553e+08
Laminin subunit beta-1 OS=Mus musculus OX=10090 GN=Lamb1 PE=1 SV=3	P02469	587.102	52	65	787	65	52	65	16777	Lamb1	1.5128e+09	94.78	107.246	97.9735	55.1868	59.1308	71.5656	40.0174	27.5982	33.0195	24.9185	43.0088	51.0792	49.8402	79.3708	72.1553	73.5701	64.8785	78.5748	117.809	114.847	102.895	99.9265	126.57	96.7119	112.629	112.814	134.746	137.449	151.92	1.43383e+09	1.62242e+09	1.48214e+09	8.34865e+08	8.94528e+08	1.08264e+09	6.05383e+08	4.17505e+08	4.99519e+08
Ankycorbin OS=Mus musculus OX=10090 GN=Rai14 PE=1 SV=1	Q9EP71	584	60	52	868	52	60	52	75646	Rai14	1.13865e+09	96.0289	106.544	97.4268	55.7921	63.9419	57.7391	52.5157	38.3849	43.9858	59.7652	67.2626	74.9283	115.474	123.096	124.083	117.651	102.153	103.259	123.572	126.505	85.676	83.3678	89.9561	84.3443	86.3994	81.7064	96.6072	88.5004	84.7858	1.09343e+09	1.21317e+09	1.10935e+09	6.35277e+08	7.28074e+08	6.57446e+08	5.9797e+08	4.3707e+08	5.00844e+08
60S ribosomal protein L5 OS=Mus musculus OX=10090 GN=Rpl5 PE=1 SV=3	P47962	583.774	73	31	1555	31	73	31	100503670	Rpl5	1.26556e+10	101.066	106.885	92.0493	105.731	102.648	122.109	93.8517	61.995	75.6685	88.9621	97.8543	102.021	89.2784	83.7736	79.6147	105.706	81.6168	87.1824	87.7992	81.3298	129.239	107.619	113.627	111.691	100.708	102.712	114.524	93.5483	109.967	1.27904e+10	1.35269e+10	1.16494e+10	1.33809e+10	1.29907e+10	1.54535e+10	1.18775e+10	7.84581e+09	9.57628e+09
E3 SUMO-protein ligase RanBP2 OS=Mus musculus OX=10090 GN=Ranbp2 PE=1 SV=2	Q9ERU9	583.287	33	72	769	72	33	72	19386	Ranbp2	5.36621e+08	95.6427	103.471	100.886	77.7895	121.285	89.2312	142.888	89.473	102.612	46.3756	55.474	48.4329	72.841	86.1567	89.0262	96.127	70.2806	77.6752	82.8204	88.8441	71.28	59.8288	97.9263	114.654	130.032	134.083	102.848	94.0093	100.38	5.13238e+08	5.55248e+08	5.41375e+08	4.17434e+08	6.50839e+08	4.78833e+08	7.66764e+08	4.80131e+08	5.50639e+08
Kinesin-1 heavy chain OS=Mus musculus OX=10090 GN=Kif5b PE=1 SV=3	Q61768	583.2	62	60	838	51	62	60	16573	Kif5b	6.71981e+08	110.653	92.4817	96.8654	100.244	116.711	228.461	60.0029	34.7361	41.5425	68.0589	110.929	105.488	191.584	67.6368	144.025	152.572	127.526	137.507	102.851	110.68	20.8822	25.1757	20.3105	61.6932	97.1174	81.2937	81.2643	66.389	63.6633	7.43566e+08	6.21459e+08	6.50917e+08	6.73621e+08	7.84278e+08	1.53522e+09	4.03208e+08	2.3342e+08	2.79157e+08
40S ribosomal protein S3a OS=Mus musculus OX=10090 GN=Rps3a PE=1 SV=3	P97351	580.089	75	41	1499	41	75	41	20091	Rps3a; Rps3a1	1.85057e+10	102.34	93.6273	104.032	89.8719	104.78	111.961	77.7648	53.8495	65.0177	84.9571	99.5146	106.397	85.0271	92.3304	98.6845	90.4906	73.9401	81.201	75.8354	77.9509	96.7048	77.7643	97.3757	88.4544	95.0124	94.8483	100.115	92.8998	90.8113	1.89388e+10	1.73264e+10	1.92519e+10	1.66314e+10	1.93903e+10	2.07191e+10	1.43909e+10	9.96522e+09	1.2032e+10
Receptor of activated protein C kinase 1 OS=Mus musculus OX=10090 GN=Rack1 PE=1 SV=3	P68040	574.376	99	39	1194	39	99	39	14694	Gnb2l1; Rack1	7.57079e+09	102.822	87.9794	109.199	95.2269	143.758	119.873	82.8978	64.1274	84.8193	66.3063	74.1918	130.582	35.7331	49.5863	67.0843	75.2678	70.9107	96.9131	98.7073	97.6413	109.668	89.1537	126.37	105.101	109.116	110.883	134.252	119.023	121.134	7.78442e+09	6.66074e+09	8.26721e+09	7.20943e+09	1.08836e+10	9.07533e+09	6.27602e+09	4.85495e+09	6.42149e+09
Dihydropyrimidinase-related protein 2 OS=Mus musculus OX=10090 GN=Dpysl2 PE=1 SV=2	O08553	570.147	69	34	1205	29	69	34	12934	Dpysl2	7.94691e+09	89.5606	104.194	106.245	34.1372	40.0742	51.0823	56.0909	42.5515	58.9929	31.3971	40.975	44.9791	95.239	86.722	95.2146	111.45	98.181	113.58	98.48	107.144	74.143	76.506	77.7404	81.4878	92.3962	81.7757	59.3054	58.9911	60.7064	7.1173e+09	8.28022e+09	8.44323e+09	2.71285e+09	3.18466e+09	4.05947e+09	4.4575e+09	3.38154e+09	4.68812e+09
E3 ubiquitin-protein ligase NEDD4 OS=Mus musculus OX=10090 GN=Nedd4 PE=1 SV=3	P46935	568.064	54	46	1230	42	54	46	17999	Nedd4	5.78376e+09	90.5917	108.275	101.133	45.4258	57.8684	61.4647	32.8826	24.0826	30.2924	33.3233	50.9106	52.6919	75.5409	96.6861	89.0608	96.8384	78.8837	82.2095	65.6393	66.3884	66.2245	45.1412	72.8788	65.8618	77.1996	74.4873	77.4734	71.357	67.3811	5.23961e+09	6.26238e+09	5.84931e+09	2.62732e+09	3.34697e+09	3.55497e+09	1.90185e+09	1.39288e+09	1.75204e+09
Glucose-6-phosphate isomerase OS=Mus musculus OX=10090 GN=Gpi PE=1 SV=4	P06745	567.854	61	37	1337	37	61	37	14751	Gpi1	6.4564e+09	92.2358	93.8443	113.92	58.5091	76.3062	80.4221	96.1917	65.9107	87.9863	42.4069	59.114	75.8837	65.1868	72.6713	82.0143	117.113	95.5867	110.983	109.499	118.491	54.7789	53.5095	69.5208	83.553	101.291	105.842	110.455	109.062	111.479	5.95511e+09	6.05896e+09	7.35512e+09	3.77758e+09	4.92663e+09	5.19237e+09	6.21052e+09	4.25546e+09	5.68075e+09
Tubulin beta-6 chain OS=Mus musculus OX=10090 GN=Tubb6 PE=1 SV=1	Q922F4	567.169	79	34	1734	17	79	34	67951	Tubb6	1.27919e+09	99.1821	100.182	100.636	75.701	92.91	108.644	60.1687	40.6389	54.8748	70.7911	94.4491	104.893	64.1914	70.9114	75.8939	59.4462	82.2643	88.6544	101.381	109.928	68.1469	88.1478	96.1274	72.5284	87.2728	85.0301	77.6167	82.5597	88.2312	1.26873e+09	1.28152e+09	1.28732e+09	9.6836e+08	1.1885e+09	1.38977e+09	7.69673e+08	5.19849e+08	7.01953e+08
Trifunctional enzyme subunit alpha, mitochondrial OS=Mus musculus OX=10090 GN=Hadha PE=1 SV=1	Q8BMS1	566.853	60	45	708	45	60	45	97212	Hadha	2.0452e+09	100.952	82.3195	116.728	16.7435	21.539	29.3855	19.3359	14.5825	21.287	5.18431	6.9584	9.80805	56.0178	75.95	88.7315	140.93	108.134	136.769	113.43	131.417	61.8541	70.4183	90.2244	41.5544	65.3768	66.4064	71.5565	63.627	70.8833	2.06467e+09	1.6836e+09	2.38732e+09	3.42437e+08	4.40514e+08	6.00991e+08	3.95458e+08	2.98241e+08	4.3536e+08
Y-box-binding protein 3 OS=Mus musculus OX=10090 GN=Ybx3 PE=1 SV=2	Q9JKB3	553.899	80	24	937	14	80	24	56449	Csda; Ybx3	5.72009e+08	88.5722	106.823	104.605	240.667	307.612	375.642	197.519	268.5	309.83	396.085	235.126	196.426	282.879	142.458	157.131	22.1748	30.4154	34.5343	219.492	162.907	32.293	52.8311	42.0544	147.853	40.526	53.4331	80.9865	135.938	184.126	5.06641e+08	6.11035e+08	5.98352e+08	1.37664e+09	1.75957e+09	2.14871e+09	1.12983e+09	1.53585e+09	1.77226e+09
Adenylyl cyclase-associated protein 1 OS=Mus musculus OX=10090 GN=Cap1 PE=1 SV=4	P40124	550.897	59	36	1072	36	59	36	12331	Cap1	5.96686e+09	98.1307	100.196	101.673	78.2402	85.6117	100.843	99.4651	77.5124	96.2438	55.2906	78.62	82.9627	82.2247	94.9804	96.8571	134.193	108.023	114.776	115.499	116.134	76.2869	84.6082	97.3324	95.3185	102.018	95.0077	94.8339	92.7008	97.171	5.85532e+09	5.97856e+09	6.0667e+09	4.66848e+09	5.10833e+09	6.01714e+09	5.93495e+09	4.62506e+09	5.74273e+09
ATP synthase subunit alpha, mitochondrial OS=Mus musculus OX=10090 GN=Atp5f1a PE=1 SV=1	Q03265	546.809	66	43	1387	43	66	43	11946	Atp5a1	1.71063e+10	104.834	93.6441	101.522	51.5247	54.2362	65.6447	68.145	49.4171	60.5987	30.0723	45.385	59.0916	88.1933	104.967	118.654	150.558	110.969	117.43	113.004	123.534	85.2105	94.2629	112.549	77.1998	104.54	107.617	106.647	91.2104	106.938	1.79333e+10	1.60191e+10	1.73667e+10	8.81398e+09	9.27782e+09	1.12294e+10	1.16571e+10	8.45345e+09	1.03662e+10
PDZ and LIM domain protein 5 OS=Mus musculus OX=10090 GN=Pdlim5 PE=1 SV=4	Q8CI51	544.141	69	35	1068	35	69	35	56376	Pdlim5	3.07608e+09	96.2289	105.855	97.9165	116.736	129.352	117.917	59.2633	54.4274	60.0528	132.397	141.217	116.324	102.216	97.9519	89.5787	105.283	105.057	98.4799	95.8162	97.7807	139.82	159.961	133.392	117.888	117.398	126.087	110.973	108.464	136.274	2.96008e+09	3.25617e+09	3.01199e+09	3.59091e+09	3.97897e+09	3.62721e+09	1.82299e+09	1.67423e+09	1.84727e+09
Lamin-B1 OS=Mus musculus OX=10090 GN=Lmnb1 PE=1 SV=3	P14733	543.966	78	55	1194	48	78	55	16906	Lmnb1	4.43911e+09	97.215	99.2798	103.505	70.6156	73.3552	83.1711	72.092	64.3017	81.4217	59.7328	70.9966	89.5169	80.1077	86.5894	94.2371	83.5396	83.6409	84.4855	107.622	103.686	89.5195	107.994	96.2413	85.2602	87.3967	84.5573	96.4771	86.2696	97.6689	4.31548e+09	4.40714e+09	4.59471e+09	3.1347e+09	3.25632e+09	3.69206e+09	3.20024e+09	2.85442e+09	3.6144e+09
Band 4.1-like protein 2 OS=Mus musculus OX=10090 GN=Epb41l2 PE=1 SV=2	O70318	543.481	63	45	856	45	63	45	13822	Epb4.1l2; Epb41l2	2.01097e+09	91.2549	116.046	92.6991	54.2458	52.4809	62.0314	29.8388	20.9724	28.6572	27.6333	34.8903	37.9522	124.061	110.096	112.397	101.498	114.23	105.81	84.5896	89.4725	85.7668	88.2039	98.1405	87.634	95.2747	93.4224	121.525	96.8018	111.449	1.83511e+09	2.33366e+09	1.86415e+09	1.09087e+09	1.05538e+09	1.24744e+09	6.00051e+08	4.21749e+08	5.76289e+08
Tubulin beta-3 chain OS=Mus musculus OX=10090 GN=Tubb3 PE=1 SV=1	Q9ERD7	543.041	70	32	1856	10	70	32	22152	Tubb3	6.02954e+07	98.4721	106.263	95.2648	78.9567	32.5955	49.0359	#VALUE!	#VALUE!	#VALUE!	141.259	207.256	314.165	#VALUE!	#VALUE!	#VALUE!	#VALUE!	#VALUE!	#VALUE!	27.6565	39.4895	#VALUE!	#VALUE!	#VALUE!	60.8828	57.5832	62.6252	39.4851	32.9026	41.3182	5.93741e+07	6.40718e+07	5.74403e+07	4.76073e+07	1.96536e+07	2.95664e+07
High mobility group protein B1 OS=Mus musculus OX=10090 GN=Hmgb1 PE=1 SV=2	P63158	530.868	53	22	1315	15	53	22	15289; 100862258	Hmgb1; Gm21596; LOC100862258	1.76482e+10	95.4244	105.617	98.9589	89.2007	79.4363	93.8723	78.4361	67.8828	67.354	74.2275	69.2667	56.4591	76.4881	102.035	70.4413	81.4371	89.2928	93.8675	96.1763	96.0257	90.9797	99.4167	68.9922	82.8873	83.3323	96.7434	87.9133	73.2018	100.481	1.68407e+10	1.86395e+10	1.74645e+10	1.57423e+10	1.40191e+10	1.65668e+10	1.38426e+10	1.19801e+10	1.18868e+10
Galectin-1 OS=Mus musculus OX=10090 GN=Lgals1 PE=1 SV=3	P16045	530.19	77	17	1867	17	77	17	16852	Lgals1	2.14479e+10	92.7422	87.9009	119.357	145.358	375.238	185.876	205.85	183.496	119.064	228.378	311.052	157.463	83.1404	221.651	136.071	179.938	190.608	237.411	166.211	218.364	218.571	128.328	165.145	128.768	123.346	192.256	74.1806	106.427	193.987	1.98913e+10	1.88529e+10	2.55996e+10	3.11763e+10	8.04808e+10	3.98665e+10	4.41505e+10	3.93561e+10	2.55367e+10
Heat shock 70 kDa protein 4L OS=Mus musculus OX=10090 GN=Hspa4l PE=1 SV=2	P48722	529.832	70	51	1043	48	70	51	18415	Hspa4l	2.01084e+09	101.486	97.8821	100.632	70.8015	90.1005	102.227	79.7716	55.4701	72.546	41.232	40.2236	50.3521	44.2705	62.5776	51.5239	165.467	136.495	153.371	133.762	146.191	84.7831	71.4879	103.342	72.9061	103.12	90.3776	82.9898	98.9104	97.5303	2.04072e+09	1.96825e+09	2.02355e+09	1.4237e+09	1.81178e+09	2.05562e+09	1.60408e+09	1.11541e+09	1.45878e+09
Eukaryotic translation initiation factor 3 subunit A OS=Mus musculus OX=10090 GN=Eif3a PE=1 SV=5	P23116	524.84	45	65	1117	65	45	65	13669	Eif3a	3.65241e+09	95.7903	101.442	102.768	73.8499	93.7867	118.09	82.3637	41.4817	57.6309	56.2653	82.9066	98.7306	77.6893	84.1438	91.6638	114.386	90.0785	97.5323	95.9015	111.864	91.3937	60.689	98.2096	114.58	123.301	122.936	114.47	105.185	102.787	3.49865e+09	3.70507e+09	3.7535e+09	2.6973e+09	3.42547e+09	4.31313e+09	3.00826e+09	1.51508e+09	2.10491e+09
Programmed cell death 6-interacting protein OS=Mus musculus OX=10090 GN=Pdcd6ip PE=1 SV=3	Q9WU78	523.995	59	47	1021	47	59	47	18571	Pdcd6ip	2.04689e+09	99.3955	94.1141	106.49	86.2374	95.8326	101.983	73.9434	53.2435	71.5959	58.3869	82.7211	155.045	38.3513	54.0802	61.2516	150.722	113.851	117.326	109.231	113.154	67.5623	62.8487	68.6516	92.205	99.6954	95.9253	103.826	95.1082	96.2712	2.03452e+09	1.92642e+09	2.17975e+09	1.76519e+09	1.96159e+09	2.08748e+09	1.51354e+09	1.08984e+09	1.46549e+09
Valine--tRNA ligase OS=Mus musculus OX=10090 GN=Vars PE=1 SV=1	Q9Z1Q9	521.938	46	54	1051	54	46	54	22321	Vars	3.20253e+09	105.217	97.2652	97.5182	60.0632	78.3418	91.5815	88.8229	62.0345	75.645	40.2108	60.4428	73.5391	53.7462	66.7268	84.7052	94.0098	86.9923	95.2383	89.6983	103.384	96.9296	67.7828	113.74	95.8944	107.911	115.992	115.618	109.276	107.421	3.36959e+09	3.11494e+09	3.12305e+09	1.92354e+09	2.50892e+09	2.93292e+09	2.84458e+09	1.98667e+09	2.42255e+09
EH domain-containing protein 1 OS=Mus musculus OX=10090 GN=Ehd1 PE=1 SV=1	Q9WVK4	521.272	74	38	914	36	74	38	13660	Ehd1	3.71643e+09	95.1213	96.9024	107.976	56.1302	66.7707	81.5703	36.0386	24.8349	31.0523	51.3529	69.2141	75.9992	79.2036	85.8756	97.9424	80.6834	74.7113	81.8427	103.235	106.846	62.9919	51.0308	79.7413	62.8945	75.2811	76.686	64.8289	56.7455	64.0525	3.53511e+09	3.60131e+09	4.01286e+09	2.08604e+09	2.48149e+09	3.0315e+09	1.33935e+09	9.2297e+08	1.15404e+09
Filamin-C OS=Mus musculus OX=10090 GN=Flnc PE=1 SV=3	Q8VHX6	518.426	29	68	730	59	29	68	68794	Flnc	1.26778e+09	106.82	98.8113	94.369	124.659	186.748	188.85	112.225	77.8978	98.4879	81.591	111.292	110.291	62.7604	86.3343	80.1946	144.889	107.776	122.896	109.021	116.355	82.0358	62.4728	95.1565	93.3223	116.73	129.678	95.7285	79.4413	79.4811	1.35424e+09	1.25271e+09	1.19639e+09	1.58041e+09	2.36756e+09	2.39421e+09	1.42277e+09	9.87575e+08	1.24861e+09
Splicing factor 3B subunit 1 OS=Mus musculus OX=10090 GN=Sf3b1 PE=1 SV=1	Q99NB9	516.725	44	50	823	50	44	50	81898	Sf3b1	1.24948e+09	88.0571	106.795	105.148	33.4768	42.76	42.6385	19.9289	12.8081	16.0174	11.7281	17.466	16.1846	64.4279	67.5428	85.4187	85.6005	88.0053	93.4441	87.7233	101.773	58.4313	38.71	63.6471	61.3045	74.5366	70.7339	71.9712	77.3083	69.2493	1.10026e+09	1.33439e+09	1.3138e+09	4.18285e+08	5.34278e+08	5.32759e+08	2.49008e+08	1.60034e+08	2.00134e+08
Voltage-dependent anion-selective channel protein 1 OS=Mus musculus OX=10090 GN=Vdac1 PE=1 SV=3	Q60932	516.647	85	29	903	28	85	29	22333	Vdac1	2.1365e+09	108.578	88.6928	102.729	70.3686	94.9166	101.634	57.2466	53.7663	61.2958	25.2111	29.5086	61.178	103.896	127.676	152.544	113.085	110.298	118.514	166.639	178.801	88.5281	125.768	143.042	56.7927	87.7823	89.5513	78.9727	73.4556	89.2937	2.31976e+09	1.89492e+09	2.19481e+09	1.50342e+09	2.02789e+09	2.1714e+09	1.22307e+09	1.14871e+09	1.30958e+09
Acetyl-CoA acetyltransferase, cytosolic OS=Mus musculus OX=10090 GN=Acat2 PE=1 SV=2	Q8CAY6	515.602	77	22	909	22	77	22	110460	Acat2	3.21637e+09	86.8486	99.8843	113.267	38.3832	44.9991	41.2932	107.645	117.402	140.184	25.6712	39.2281	44.0598	42.6538	60.9943	56.931	155.159	108.251	132.47	185.32	198.875	124.518	111.821	123.112	221.507	240.345	224.862	157.268	145.148	141.642	2.79337e+09	3.21265e+09	3.64309e+09	1.23455e+09	1.44734e+09	1.32814e+09	3.46227e+09	3.77607e+09	4.50883e+09
Epidermal growth factor receptor kinase substrate 8 OS=Mus musculus OX=10090 GN=Eps8 PE=1 SV=2	Q08509	514.954	66	49	914	49	66	49	13860	Eps8	1.58656e+09	91.2628	104.04	104.697	46.9061	65.9101	102.277	24.8569	20.2643	30.5015	42.1897	39.7184	50.9796	76.3209	91.7798	97.8982	113.44	98.0518	108.75	84.4201	100.516	124.762	128.995	155.623	132.9	152.864	152.618	151.47	151.434	170.322	1.44793e+09	1.65066e+09	1.66107e+09	7.44191e+08	1.0457e+09	1.62268e+09	3.94368e+08	3.21504e+08	4.83924e+08
Heterogeneous nuclear ribonucleoprotein Q OS=Mus musculus OX=10090 GN=Syncrip PE=1 SV=2	Q7TMK9	513.019	61	34	1003	34	61	34	56403	Syncrip	3.74086e+09	97.5403	97.9428	104.517	90.6426	125.601	119.511	102.617	63.8749	88.8239	100.588	105.832	107.852	66.2171	72.9767	86.2436	79.6909	104.312	103.159	100.929	119.621	116.332	105.971	129.33	88.0214	99.9567	108.915	98.4493	102.832	134.185	3.64885e+09	3.6639e+09	3.90983e+09	3.39081e+09	4.69854e+09	4.47072e+09	3.83875e+09	2.38947e+09	3.32278e+09
Polyadenylate-binding protein 1 OS=Mus musculus OX=10090 GN=Pabpc1 PE=1 SV=2	P29341	511.191	70	53	1243	53	70	53	18458	Pabpc1	6.25732e+09	101.189	98.1527	100.658	93.9109	122.089	115.752	66.2354	46.6511	65.0815	74.0749	80.3789	102.879	61.3012	79.117	80.8365	86.8372	79.3181	89.3805	98.3445	110.328	137.164	118.008	137.003	103.834	104.457	114.196	86.6095	82.83	114.162	6.33172e+09	6.14173e+09	6.2985e+09	5.8763e+09	7.63953e+09	7.24298e+09	4.14456e+09	2.91911e+09	4.07236e+09
Microtubule-associated protein 1A OS=Mus musculus OX=10090 GN=Map1a PE=1 SV=2	Q9QYR6	507.677	29	51	515	49	29	51	17754	Map1a; Mtap1a	2.09108e+08	91.124	120.953	87.9228	#VALUE!	#VALUE!	#VALUE!	14.4516	18.8534	15.0436	11.8709	3.86615	6.55891	81.4347	60.8225	55.1785	181.648	175.367	148.901	194.267	230.882	15.9085	16.5245	12.4321	49.9027	55.0289	57.2123	27.5195	23.8021	24.7439	1.90548e+08	2.52923e+08	1.83854e+08				3.02194e+07	3.9424e+07	3.14574e+07
Catenin delta-1 OS=Mus musculus OX=10090 GN=Ctnnd1 PE=1 SV=2	P30999	506.231	63	49	760	49	63	49	12388	Ctnnd1	1.71853e+09	103.024	105.261	91.7143	34.7155	33.7241	40.4695	24.9769	17.4091	21.8243	16.4465	16.2172	23.0793	64.3291	72.4098	69.7916	72.2098	68.0313	71.1262	67.9348	86.7912	60.7527	57.1847	66.5924	61.5882	61.3922	62.9287	62.4552	55.8513	53.5166	1.7705e+09	1.80895e+09	1.57613e+09	5.96595e+08	5.79557e+08	6.95479e+08	4.29234e+08	2.99179e+08	3.75056e+08
Fatty acid-binding protein 5 OS=Mus musculus OX=10090 GN=Fabp5 PE=1 SV=3	Q05816	505.288	91	19	908	19	91	19	16592	Fabp5	3.07674e+09	101.17	92.9881	105.842	71.8712	109.608	99.4697	148.348	88.9622	72.4743	78.091	55.9739	66.0862	83.8613	134.811	99.5035	102.912	87.8452	97.7124	103.947	128.795	175.576	148.995	111.763	109.312	98.767	111.474	104.562	84.433	95.0389	3.11272e+09	2.861e+09	3.25649e+09	2.21129e+09	3.37236e+09	3.06042e+09	4.56427e+09	2.73713e+09	2.22984e+09
Annexin A3 OS=Mus musculus OX=10090 GN=Anxa3 PE=1 SV=4	O35639	504.107	70	38	1069	37	70	38	11745	Anxa3	5.06604e+09	107.757	99.9247	92.3181	157.142	184.619	185.27	144.065	126.626	122.143	136.421	156.327	161.02	113.008	90.8958	98.5888	136.863	113.139	105.053	110.125	106.68	109.549	102.993	104.717	101.899	114.396	108.788	119.952	110.344	116.667	5.45903e+09	5.06222e+09	4.67687e+09	7.96088e+09	9.35287e+09	9.38584e+09	7.2984e+09	6.41493e+09	6.18782e+09
Calnexin OS=Mus musculus OX=10090 GN=Canx PE=1 SV=1	P35564	499.942	46	28	1306	28	46	28	12330	Canx	1.28537e+10	95.9692	104.482	99.5487	78.6852	86.9879	97.7997	131.44	88.9651	106.271	58.9933	88.1211	94.1329	88.9622	104.836	104.135	144.785	111.945	122.611	101.386	113.105	82.7365	56.1561	106.021	91.8708	105.174	113.208	88.9439	81.8536	95.3841	1.23356e+10	1.34298e+10	1.27957e+10	1.0114e+10	1.11812e+10	1.25709e+10	1.6895e+10	1.14353e+10	1.36598e+10
Cofilin-1 OS=Mus musculus OX=10090 GN=Cfl1 PE=1 SV=3	P18760	495.93	88	27	1511	21	88	27	12631	Cfl1	2.95366e+10	90.3818	99.6581	109.96	124.674	136.624	138.891	99.3344	89.5334	106.035	63.6265	75.3913	94.217	67.5112	106.801	101.277	111.291	112.091	116.462	130.426	138.259	111.902	115.557	126.458	89.4059	93.3376	109.796	90.8365	95.6717	142.418	2.66957e+10	2.94356e+10	3.24785e+10	3.68245e+10	4.03542e+10	4.10238e+10	2.934e+10	2.64451e+10	3.13193e+10
Glycine--tRNA ligase OS=Mus musculus OX=10090 GN=Gars PE=1 SV=1	Q9CZD3	492.57	59	40	1052	40	59	40	353172	Gars	2.70114e+09	106.391	97.4249	96.1846	99.5625	110.624	143.511	149.848	114.633	139.147	64.6285	78.4787	104.663	68.3189	70.4834	76.0372	108.641	75.3613	84.6747	94.6347	95.9781	139.947	117.036	135.883	138.645	146.949	152.617	141.29	140.918	152.099	2.87376e+09	2.63158e+09	2.59808e+09	2.68932e+09	2.9881e+09	3.87644e+09	4.04761e+09	3.0964e+09	3.75855e+09
Threonine--tRNA ligase, cytoplasmic OS=Mus musculus OX=10090 GN=Tars PE=1 SV=2	Q9D0R2	491.443	57	45	1078	41	57	45	110960	Tars	2.87645e+09	93.8905	104.64	101.47	73.2514	95.5067	100.666	131.014	89.1879	107.485	57.9991	84.3027	90.6208	62.1368	77.3564	74.7089	105.205	98.0833	101.03	88.2472	88.155	107.908	107.258	121.816	110.414	152.614	144.761	122.323	128.286	129.481	2.70072e+09	3.00992e+09	2.91873e+09	2.10704e+09	2.74721e+09	2.89562e+09	3.76855e+09	2.56545e+09	3.09177e+09
Structural maintenance of chromosomes protein 3 OS=Mus musculus OX=10090 GN=Smc3 PE=1 SV=2	Q9CW03	491.009	49	61	667	61	49	61	13006	Smc3	2.4474e+09	93.5716	103.797	102.631	100.154	108.769	121.493	99.3555	85.6233	116.436	110.737	110.728	107.736	151.667	94.4095	101.715	91.7299	117.209	107.607	92.4672	101.733	98.0816	148.111	130.601	91.0857	106.796	113.118	95.0824	102.961	120.525	2.29007e+09	2.54033e+09	2.51179e+09	2.45116e+09	2.66201e+09	2.97341e+09	2.43162e+09	2.09554e+09	2.84966e+09
Dihydropyrimidinase-related protein 3 OS=Mus musculus OX=10090 GN=Dpysl3 PE=1 SV=1	Q62188	490.323	70	33	968	29	70	33	22240	Dpysl3	2.90391e+09	95.2947	97.8091	106.896	122.658	170.121	194.25	113.692	91.8004	125.725	96.4613	129.933	170.178	81.2703	111.044	128.99	144.077	134.332	144.906	100.101	116.856	184.772	169.599	226.675	149.361	170.749	185.572	170.316	185.437	206.447	2.76727e+09	2.84029e+09	3.10417e+09	3.56188e+09	4.94015e+09	5.64083e+09	3.30152e+09	2.6658e+09	3.65094e+09
T-complex protein 1 subunit eta OS=Mus musculus OX=10090 GN=Cct7 PE=1 SV=1	P80313	489.686	69	44	1022	44	69	44	12468	Cct7	4.3594e+09	101.098	95.869	103.033	74.5177	88.1941	93.7683	81.7398	57.4965	69.3632	53.6714	70.1827	82.3101	53.5163	68.5545	77.7993	114.134	84.1073	94.0849	85.5944	92.7772	99.6247	82.1702	112.593	98.6442	110.069	112.219	121.035	113.076	110.562	4.40725e+09	4.17931e+09	4.49164e+09	3.24852e+09	3.84473e+09	4.08774e+09	3.56336e+09	2.5065e+09	3.02382e+09
Arginine--tRNA ligase, cytoplasmic OS=Mus musculus OX=10090 GN=Rars PE=1 SV=2	Q9D0I9	489.418	64	49	880	49	64	49	104458	Rars	2.92845e+09	105.373	92.3276	102.299	113.693	151.1	157.499	142.796	83.8096	101.772	90.2782	115.557	144.83	74.3403	80.66	94.9459	104.968	92.3441	106.575	112.687	122.564	130.801	99.3715	163.377	105.507	133.855	131.485	122.543	119.897	126.764	3.08581e+09	2.70377e+09	2.99578e+09	3.32945e+09	4.42488e+09	4.61227e+09	4.1817e+09	2.45432e+09	2.98033e+09
Peptidyl-prolyl cis-trans isomerase A OS=Mus musculus OX=10090 GN=Ppia PE=1 SV=2	P17742	489.257	98	25	2212	25	98	25	268373	Ppia	8.57478e+10	75.9746	105.314	118.711	85.0938	133.961	133.625	91.2138	97.5343	104.439	87.27	108.832	91.3619	121.83	163.174	120.002	110.507	162.433	150.576	120.205	150.502	102.528	129.995	107.523	78.2749	113.411	123.093	67.5626	91.3183	153.808	6.51465e+10	9.03046e+10	1.01792e+11	7.29661e+10	1.14868e+11	1.1458e+11	7.82138e+10	8.36335e+10	8.95538e+10
Septin-7 OS=Mus musculus OX=10090 GN=Septin7 PE=1 SV=1	O55131	488.212	64	34	797	33	64	34	235072	Sept7	2.25233e+09	102.987	100.542	96.4711	103.999	61.3701	59.5598	77.5016	61.1388	56.5319	56.956	83.8987	82.958	81.1591	93.5075	88.6497	95.7576	84.0498	87.571	90.6058	97.3687	78.5094	69.7609	61.3379	76.7278	77.4978	66.1591	75.8624	67.4305	67.6986	2.3196e+09	2.26454e+09	2.17284e+09	2.34239e+09	1.38225e+09	1.34148e+09	1.74559e+09	1.37705e+09	1.27328e+09
Rab GDP dissociation inhibitor beta OS=Mus musculus OX=10090 GN=Gdi2 PE=1 SV=1	Q61598	485.555	82	33	884	28	82	33	14569	Gdi2	3.58308e+09	95.911	93.4903	110.599	52.2354	64.1862	72.0537	50.4412	40.8321	52.3051	33.4775	44.0664	56.4985	92.9799	101.745	118.306	112.758	102.505	110.592	95.4302	103.034	63.5015	53.5922	73.3588	77.9515	95.4094	103.725	79.4412	79.9461	75.9508	3.43657e+09	3.34983e+09	3.96284e+09	1.87164e+09	2.29984e+09	2.58174e+09	1.80735e+09	1.46305e+09	1.87413e+09
Mitochondrial 10-formyltetrahydrofolate dehydrogenase OS=Mus musculus OX=10090 GN=Aldh1l2 PE=1 SV=2	Q8K009	482.202	61	46	685	43	61	46	216188	Aldh1l2	1.09433e+09	101.315	92.9441	105.741	51.6109	53.0237	56.4483	79.1091	50.9986	58.6465	47.6642	73.8853	80.6623	61.3294	60.8435	63.9231	228.342	225.171	232.687	203.318	233.156	122.964	143.058	215.73	119.958	173.394	183.989	156.901	148.533	178.493	1.10872e+09	1.01712e+09	1.15716e+09	5.64794e+08	5.80255e+08	6.17732e+08	8.65716e+08	5.58094e+08	6.41788e+08
DNA replication licensing factor MCM3 OS=Mus musculus OX=10090 GN=Mcm3 PE=1 SV=2	P25206	481.185	64	46	785	46	64	46	17215	Mcm3	1.84919e+09	107.369	95.8078	96.823	25.4902	24.5813	14.9072	29.5683	18.6095	19.8413	8.3653	9.61666	13.6959	51.7172	61.3554	61.5078	80.9794	62.3006	74.8405	72.5034	77.5657	87.3498	83.3717	106.265	80.0246	92.69	87.161	107.072	88.027	98.0801	1.98546e+09	1.77167e+09	1.79044e+09	4.71361e+08	4.54554e+08	2.75662e+08	5.46773e+08	3.44125e+08	3.66904e+08
Delta-1-pyrroline-5-carboxylate synthase OS=Mus musculus OX=10090 GN=Aldh18a1 PE=1 SV=2	Q9Z110	480.8	58	39	883	39	58	39	56454	Aldh18a1	2.41749e+09	104.361	87.4903	108.149	68.1778	76.5863	79.4784	91.1478	53.6482	74.6793	51.7541	58.0099	89.926	57.9846	73.7319	99.1548	129.317	112.192	132.39	157.149	169.694	135.248	120.545	191.508	126.229	172.16	201.787	154.25	146.726	162.96	2.52291e+09	2.11507e+09	2.6145e+09	1.64819e+09	1.85147e+09	1.92139e+09	2.20349e+09	1.29694e+09	1.80537e+09
Sodium/potassium-transporting ATPase subunit alpha-1 OS=Mus musculus OX=10090 GN=Atp1a1 PE=1 SV=1	Q8VDN2	479.622	36	37	739	37	36	37	11928	Atp1a1	1.5346e+09	106.167	95.5108	98.3219	57.8639	69.7255	80.3631	99.7229	67.8778	70.2017	49.4937	61.0982	75.0572	116.786	129.745	127.764	167.504	130.919	137.005	163.258	170.787	61.579	50.8231	79.4542	60.9899	62.8537	61.665	57.3177	51.8761	48.8547	1.62924e+09	1.46571e+09	1.50884e+09	8.87977e+08	1.07001e+09	1.23325e+09	1.53034e+09	1.04165e+09	1.07731e+09
L-lactate dehydrogenase A chain OS=Mus musculus OX=10090 GN=Ldha PE=1 SV=3	P06151	479.46	78	38	1229	35	78	38	16828	Ldha	1.81478e+10	99.0016	91.8493	109.149	46.7205	62.5091	53.7065	78.4475	55.623	73.7821	38.429	53.0406	61.7834	68.2901	90.7609	104.423	66.3535	63.5235	79.6015	73.7732	83.3836	81.8661	60.865	96.8163	64.4133	79.4818	83.2857	79.85	76.5916	70.8641	1.79666e+10	1.66686e+10	1.98081e+10	8.47872e+09	1.1344e+10	9.74652e+09	1.42365e+10	1.00943e+10	1.33898e+10
Protein disulfide-isomerase A6 OS=Mus musculus OX=10090 GN=Pdia6 PE=1 SV=3	Q922R8	478.193	53	26	1003	26	53	26	71853	Pdia6	1.46366e+10	98.9659	104.649	96.3849	47.9852	54.8421	63.0552	77.8388	62.1975	75.0604	50.0134	69.0565	70.5954	94.6565	116.933	114.72	99.1145	99.1885	107.882	91.4768	91.983	112.92	114.94	122.193	113.439	119.055	120.986	100.827	101.113	112.089	1.44852e+10	1.53171e+10	1.41074e+10	7.02338e+09	8.02701e+09	9.22912e+09	1.13929e+10	9.10358e+09	1.09863e+10
Src substrate cortactin OS=Mus musculus OX=10090 GN=Cttn PE=1 SV=2	Q60598	476.986	48	37	890	37	48	37	13043	Cttn	2.6919e+09	82.0568	119.097	98.8461	84.3053	97.4648	112.743	74.923	55.6295	67.808	66.3457	74.1448	75.4135	125.662	113.255	101.582	116.974	147.857	125.726	137.601	132.37	143.52	157.161	119.109	91.4899	103.957	100.529	73.6193	79.0257	103.943	2.20889e+09	3.20597e+09	2.66084e+09	2.26941e+09	2.62365e+09	3.03493e+09	2.01685e+09	1.49749e+09	1.82532e+09
Serine/arginine repetitive matrix protein 2 OS=Mus musculus OX=10090 GN=Srrm2 PE=1 SV=3	Q8BTI8	476.968	27	48	971	48	27	48	75956	Srrm2	3.50412e+09	89.7377	109.397	100.865	83.0975	93.1804	119.942	44.2959	38.5951	55.3817	61.2039	67.6685	70.3324	104.251	100.111	91.3966	80.2629	98.9601	98.5684	98.8115	113.377	85.5319	120.818	116.483	81.3367	90.3729	101.646	68.4328	70.0349	99.9418	3.14451e+09	3.83341e+09	3.53442e+09	2.91183e+09	3.26515e+09	4.2029e+09	1.55218e+09	1.35242e+09	1.94064e+09
14-3-3 protein zeta/delta OS=Mus musculus OX=10090 GN=Ywhaz PE=1 SV=1	P63101	476.494	84	30	1361	25	84	30	22631	Ywhaz	2.33406e+10	99.526	94.3147	106.159	77.8825	93.5838	92.1992	96.7332	68.504	89.5919	70.0482	90.0192	94.0157	82.5883	96.189	102.078	108.95	101.303	106.963	82.2509	96.0839	90.6666	67.0064	89.9794	83.8199	88.7787	87.1139	76.057	81.9372	83.454	2.323e+10	2.20137e+10	2.47783e+10	1.81783e+10	2.18431e+10	2.15199e+10	2.25782e+10	1.59893e+10	2.09113e+10
Annexin A5 OS=Mus musculus OX=10090 GN=Anxa5 PE=1 SV=1	P48036	475.059	66	36	1088	25	66	36	11747	Anxa5	8.69427e+09	100.71	105.948	93.3423	66.8332	75.518	85.24	128.934	96.1666	107.043	69.5962	91.2891	91.5342	82.379	107.045	111.963	172.886	150.021	149.395	116.505	137.806	64.5412	62.6097	75.8542	93.1773	103.51	116.758	96.4498	90.9047	99.0133	8.75598e+09	9.2114e+09	8.11543e+09	5.81066e+09	6.56574e+09	7.41099e+09	1.12099e+10	8.36098e+09	9.30662e+09
Glutamate dehydrogenase 1, mitochondrial OS=Mus musculus OX=10090 GN=Glud1 PE=1 SV=1	P26443	474.957	60	41	1073	41	60	41	14661	Glud1	7.69308e+09	95.1197	113.491	91.389	76.0563	48.7618	72.1113	64.4916	56.4919	60.7971	55.5474	73.1954	47.9612	156.606	138.565	105.292	125.556	131.878	115.498	122.195	121.711	61.5594	111.366	88.3509	68.5277	98.1047	92.8579	72.9865	72.6151	93.8478	7.31763e+09	8.73097e+09	7.03062e+09	5.85107e+09	3.75128e+09	5.54758e+09	4.96139e+09	4.34596e+09	4.67717e+09
Malate dehydrogenase, mitochondrial OS=Mus musculus OX=10090 GN=Mdh2 PE=1 SV=3	P08249	474.038	76	36	1278	36	76	36	17448	Mdh2	1.49159e+10	104.537	94.8533	100.61	52.5616	62.2641	60.9455	61.0897	51.8562	57.6139	39.8165	61.1884	65.4335	84.3878	116.062	124.219	127.476	117.225	125.287	106.637	116.296	77.3789	78.7544	94.5078	70.54	93.1727	86.7036	90.3031	84.3727	95.7515	1.55927e+10	1.41482e+10	1.50068e+10	7.84005e+09	9.28727e+09	9.09059e+09	9.11209e+09	7.73483e+09	8.59364e+09
Major vault protein OS=Mus musculus OX=10090 GN=Mvp PE=1 SV=4	Q9EQK5	471.358	60	51	648	51	60	51	78388	Mvp	1.70442e+09	95.0122	104.866	100.122	25.8574	33.6357	33.8537	45.153	33.8512	49.3714	19.9848	23.9914	27.4098	73.6129	83.4297	101.239	152.459	141.47	152.242	96.4256	113.275	43.7078	31.4907	44.0665	44.9789	49.4976	50.6891	35.4966	35.7434	35.2881	1.61941e+09	1.78735e+09	1.7065e+09	4.40719e+08	5.73295e+08	5.7701e+08	7.69599e+08	5.76967e+08	8.41498e+08
40S ribosomal protein S4, X isoform OS=Mus musculus OX=10090 GN=Rps4x PE=1 SV=2	P62702	471.151	82	33	982	33	82	33	20102	Rps4x	8.77768e+09	107.165	91.6581	101.177	89.9753	108.6	107.276	80.5562	47.9357	63.3113	73.9789	86.8645	89.8576	69.2028	73.4786	87.6136	72.8748	67.5865	85.5578	68.5217	71.0089	111.004	60.4492	117.164	93.4084	98.3446	105.423	80.2408	87.2259	83.696	9.4066e+09	8.04545e+09	8.88098e+09	7.89775e+09	9.53255e+09	9.41638e+09	7.07096e+09	4.20764e+09	5.55727e+09
D-3-phosphoglycerate dehydrogenase OS=Mus musculus OX=10090 GN=Phgdh PE=1 SV=3	Q61753	469.038	56	37	1179	37	56	37	236539	Phgdh	1.19068e+10	101.015	101.803	97.1813	83.4853	95.7342	101.651	88.5823	74.4171	75.7562	74.3106	90.7298	86.1163	83.3078	89.7915	85.8243	121.735	82.9922	83.053	84.4841	79.0957	119.043	103.321	119.566	120.311	134.426	120.128	118.119	112.752	113.881	1.20277e+10	1.21215e+10	1.15712e+10	9.94045e+09	1.13989e+10	1.21035e+10	1.05473e+10	8.86071e+09	9.02016e+09
STE20-like serine/threonine-protein kinase OS=Mus musculus OX=10090 GN=Slk PE=1 SV=2	O54988	467.556	51	56	793	55	51	56	20874	Slk	1.33177e+09	93.1702	104.389	102.441	52.8844	89.5655	94.1256	59.8327	44.7333	45.9729	61.1981	92.4218	110.33	58.2545	92.9979	99.3453	113.297	105.488	109.544	89.8396	101.21	84.7246	94.1716	119.544	73.5358	106.134	95.8755	110.294	111.011	116.166	1.24081e+09	1.39022e+09	1.36427e+09	7.04299e+08	1.19281e+09	1.25354e+09	7.96834e+08	5.95745e+08	6.12254e+08
Ubiquitin-associated protein 2-like OS=Mus musculus OX=10090 GN=Ubap2l PE=1 SV=1	Q80X50	466.104	43	31	803	31	43	31	74383	Ubap2l	7.13294e+08	88.9026	109.597	101.501	85.473	121.374	119.035	69.9086	63.0184	76.7945	95.9018	95.6856	98.2374	147.85	146.288	161.554	158.651	190.797	171.57	189.88	183.68	111.152	163.264	111.274	126.023	150.877	134.706	95.5356	104.734	145.833	6.34137e+08	7.81747e+08	7.23999e+08	6.09674e+08	8.65754e+08	8.49068e+08	4.98654e+08	4.49507e+08	5.47771e+08
Calpain-2 catalytic subunit OS=Mus musculus OX=10090 GN=Capn2 PE=1 SV=4	O08529	465.973	55	36	715	36	55	36	12334	Capn2	1.20008e+09	89.7149	101.925	108.36	68.5248	83.2134	81.7113	74.4913	73.1501	88.9903	66.3995	71.3076	67.8159	74.8293	94.31	104.278	124.331	121.905	137.354	151.457	151.699	86.0142	59.9956	112.238	95.6133	123.281	107.781	82.1244	86.4759	91.2265	1.07665e+09	1.22318e+09	1.30041e+09	8.22352e+08	9.98628e+08	9.80601e+08	8.93955e+08	8.7786e+08	1.06795e+09
Proliferation-associated protein 2G4 OS=Mus musculus OX=10090 GN=Pa2g4 PE=1 SV=3	P50580	465.908	70	35	1029	35	70	35	18813	Pa2g4	5.20662e+09	98.8607	91.8224	109.317	97.8405	137.031	138.629	96.2823	71.9291	94.8083	79.178	105.585	135.375	82.2181	108.599	119.584	91.3347	92.4784	104.189	97.61	102.107	99.1664	96.138	123.646	102.053	118.789	112.236	118.769	115.882	122.043	5.1473e+09	4.78084e+09	5.69171e+09	5.09418e+09	7.13466e+09	7.21787e+09	5.01305e+09	3.74507e+09	4.9363e+09
Afadin OS=Mus musculus OX=10090 GN=Afdn PE=1 SV=3	Q9QZQ1	465.894	43	45	565	45	43	45	17356	Mllt4; Afdn	5.88428e+08	97.1691	110.16	92.6707	59.3436	65.6131	71.3932	49.7637	45.8315	44.3471	55.1048	41.4258	40.722	92.4772	76.5391	89.8312	107.84	109.093	118.772	85.3964	88.004	84.1007	78.847	87.2937	129.419	156.732	134.041	116.93	110.077	101.523	5.7177e+08	6.48213e+08	5.453e+08	3.49195e+08	3.86086e+08	4.20098e+08	2.92824e+08	2.69685e+08	2.60951e+08
40S ribosomal protein S3 OS=Mus musculus OX=10090 GN=Rps3 PE=1 SV=1	P62908	465.666	92	41	1305	41	92	41	27050	Rps3	1.07996e+10	97.0226	96.956	106.021	71.9391	102.401	106.197	85.8823	57.3913	76.9542	73.2838	95.0431	135.494	62.877	81.7275	97.3484	84.0052	76.7709	99.1551	82.9195	98.2708	99.0057	90.436	130.842	112.591	116.041	118.812	116.652	107.472	102.821	1.04781e+10	1.04709e+10	1.14499e+10	7.76914e+09	1.10589e+10	1.14688e+10	9.27495e+09	6.19803e+09	8.31074e+09
Eukaryotic translation initiation factor 5B OS=Mus musculus OX=10090 GN=Eif5b PE=1 SV=2	Q05D44	465.537	41	41	610	41	41	41	226982	Eif5b	8.25667e+08	83.3373	102.815	113.847	27.9217	39.6728	40.4817	30.8094	25.1685	34.1255	22.5899	31.2046	30.2662	71.2917	66.0334	70.0312	80.9332	69.8544	78.7717	84.5697	94.5862	42.3266	46.1384	67.0383	60.498	88.0751	76.3027	77.7938	74.6927	76.4829	6.88088e+08	8.48912e+08	9.40001e+08	2.3054e+08	3.27566e+08	3.34244e+08	2.54383e+08	2.07808e+08	2.81763e+08
Beta-enolase OS=Mus musculus OX=10090 GN=Eno3 PE=1 SV=3	P21550	465.445	80	29	1181	19	80	29	13808	Eno3	9.61098e+08	99.3485	94.5326	106.119	33.2309	47.997	40.495	39.7174	30.1169	32.3995	31.3359	42.1154	50.7358	105.18	92.5703	97.1821	108.044	81.0986	83.8644	70.5619	70.6356	47.1645	43.3837	53.4356	125.039	127.485	121.854	101.381	91.4417	86.3034	9.54836e+08	9.08551e+08	1.01991e+09	3.19381e+08	4.61298e+08	3.89197e+08	3.81723e+08	2.89453e+08	3.11391e+08
S-formylglutathione hydrolase OS=Mus musculus OX=10090 GN=Esd PE=1 SV=1	Q9R0P3	463.92	91	25	1172	25	91	25	13885	Esd	9.79683e+09	92.1132	104.319	103.568	113.555	141.644	140.16	151.087	116.328	135.067	81.7203	123.51	130.625	75.3944	100.111	95.1027	145.969	108.996	114.691	122.561	117.216	123.025	110.097	119.056	128.498	138.586	130.141	135.604	127.963	136.357	9.02417e+09	1.02199e+10	1.01464e+10	1.11248e+10	1.38766e+10	1.37313e+10	1.48017e+10	1.13965e+10	1.32323e+10
Protein disulfide-isomerase A4 OS=Mus musculus OX=10090 GN=Pdia4 PE=1 SV=3	P08003	463.07	61	44	892	44	61	44	12304	Pdia4	3.60032e+09	89.9199	107.849	102.231	55.8654	58.2679	68.4479	123.646	100.275	106.555	62.9037	79.4804	86.0615	73.8153	100.464	87.9554	138.585	126.941	141.557	90.7619	91.0688	98.5242	101.163	127.197	96.1172	124.847	129.925	103.891	102.196	137.829	3.23741e+09	3.88291e+09	3.68065e+09	2.01133e+09	2.09783e+09	2.46434e+09	4.45164e+09	3.61021e+09	3.83633e+09
Non-POU domain-containing octamer-binding protein OS=Mus musculus OX=10090 GN=Nono PE=1 SV=3	Q99K48	461.416	68	36	1115	35	68	36	53610	Nono	4.65739e+09	95.9718	105.435	98.5936	67.9537	83.5536	92.2387	70.199	61.1952	86.2374	74.4055	80.369	97.526	88.7212	88.7621	96.648	99.8819	92.1432	107.622	94.5343	109.427	80.1099	84.6698	95.6564	96.0329	105.301	109.103	77.6122	80.5781	85.8666	4.46978e+09	4.9105e+09	4.59189e+09	3.16487e+09	3.89142e+09	4.29591e+09	3.26944e+09	2.8501e+09	4.01641e+09
Poly(rC)-binding protein 1 OS=Mus musculus OX=10090 GN=Pcbp1 PE=1 SV=1	P60335	461.375	89	22	837	16	89	22	23983	Pcbp1	5.27775e+09	97.7359	106.659	95.6048	73.7017	97.3742	87.5522	63.2659	49.0144	57.0912	75.6119	93.3139	80.785	92.9282	125.432	118.033	102.754	100.512	116.375	102.942	105.806	88.8437	94.0396	89.7792	86.6431	102.445	96.8625	85.1774	80.9958	99.1238	5.15825e+09	5.62921e+09	5.04578e+09	3.88979e+09	5.13917e+09	4.62078e+09	3.33902e+09	2.58686e+09	3.01313e+09
Dolichyl-diphosphooligosaccharide--protein glycosyltransferase subunit 1 OS=Mus musculus OX=10090 GN=Rpn1 PE=1 SV=1	Q91YQ5	460.442	66	40	862	40	66	40	103963	Rpn1	3.16995e+09	95.8575	95.2663	108.876	60.5134	73.7475	78.7023	81.761	54.6254	69.7495	44.7558	59.9337	68.2711	65.5243	87.9234	90.9241	123.326	98.54	112.283	102.185	114.097	69.2347	43.5171	76.4844	85.3194	95.2514	97.4657	67.7867	63.0261	66.6663	3.03863e+09	3.01989e+09	3.45132e+09	1.91824e+09	2.33776e+09	2.49482e+09	2.59178e+09	1.7316e+09	2.21102e+09
Cell growth-regulating nucleolar protein OS=Mus musculus OX=10090 GN=Lyar PE=1 SV=2	Q08288	459.863	53	25	760	25	53	25	17089	Lyar	9.36982e+08	72.8246	115.749	111.426	102.87	137.609	144.07	66.407	48.5281	70.1578	60.5929	106.558	92.819	61.2393	59.3895	61.8535	47.3344	81.9598	67.9065	68.0525	79.2566	105.798	153.094	132.32	76.2173	107.341	114.047	87.8961	123.265	134.624	6.82353e+08	1.08455e+09	1.04405e+09	9.63877e+08	1.28937e+09	1.34991e+09	6.22222e+08	4.54699e+08	6.57366e+08
MICOS complex subunit Mic60 OS=Mus musculus OX=10090 GN=Immt PE=1 SV=1	Q8CAQ8	459.692	54	45	712	45	54	45	76614	Immt	9.48268e+08	96.8161	103.953	99.2306	25.2772	30.6803	32.1587	16.6091	15.962	12.7976	19.3309	20.1787	26.2103	65.0405	65.4846	81.9815	197.61	160.093	169.714	113.953	138.877	52.3965	47.4009	72.1047	95.1336	118.884	134.745	130.66	121.364	136.243	9.18076e+08	9.85757e+08	9.40972e+08	2.39696e+08	2.90931e+08	3.0495e+08	1.57499e+08	1.51362e+08	1.21356e+08
Hypoxia up-regulated protein 1 OS=Mus musculus OX=10090 GN=Hyou1 PE=1 SV=1	Q9JKR6	458.936	41	38	718	38	41	38	12282	Hyou1	1.04537e+09	106.673	91.3168	102.011	111.768	99.2987	133.315	123.954	89.1089	118.326	56.6109	76.3676	98.1443	39.7193	62.7089	66.6778	87.8626	82.0607	109.932	112.483	119.805	101.877	97.548	135.228	104.485	114.614	134.555	125.122	126.7	158.707	1.11512e+09	9.54596e+08	1.06639e+09	1.16838e+09	1.03804e+09	1.39363e+09	1.29578e+09	9.31515e+08	1.23694e+09
UDP-glucose:glycoprotein glucosyltransferase 1 OS=Mus musculus OX=10090 GN=Uggt1 PE=1 SV=4	Q6P5E4	458.237	41	45	559	45	41	45	320011	Uggt1	8.58285e+08	92.8861	103.168	103.946	25.5494	36.8187	38.463	66.8646	51.1158	76.4091	57.5511	58.6252	67.0815	55.915	53.2704	59.6581	127.462	120.848	170.678	94.5324	117.302	37.7968	30.0946	50.4813	89.2159	115.806	107.289	72.9608	65.5407	60.7844	7.97228e+08	8.85473e+08	8.92155e+08	2.19286e+08	3.1601e+08	3.30122e+08	5.73889e+08	4.3872e+08	6.55808e+08
Septin-9 OS=Mus musculus OX=10090 GN=Septin9 PE=1 SV=1	Q80UG5	455.869	79	42	706	42	79	42	53860	Sept9	1.76455e+09	91.6152	112.366	96.0187	35.2556	32.5537	40.8532	34.3851	25.5516	32.7995	18.4038	24.0303	27.9602	71.1782	84.8705	90.1299	158.788	147.014	145.463	177.017	151.575	63.5729	67.0248	70.0681	82.7254	97.2852	77.9037	57.5925	49.5439	52.9313	1.6166e+09	1.98276e+09	1.6943e+09	6.22104e+08	5.74429e+08	7.20877e+08	6.06743e+08	4.50872e+08	5.78765e+08
Tripeptidyl-peptidase 2 OS=Mus musculus OX=10090 GN=Tpp2 PE=1 SV=3	Q64514	454.913	50	50	615	50	50	50	22019	Tpp2	2.26762e+09	99.5945	91.5572	108.848	51.6784	88.0595	83.6723	50.0488	43.7944	50.6035	50.9902	71.6276	89.7423	64.5394	79.9243	108.458	72.3188	75.004	102.195	85.4559	102.884	87.7491	68.9091	112.127	89.363	99.1222	111.297	84.7493	91.6013	107.021	2.25843e+09	2.07617e+09	2.46827e+09	1.17187e+09	1.99686e+09	1.89737e+09	1.13492e+09	9.93091e+08	1.1475e+09
Ubiquitin carboxyl-terminal hydrolase 5 OS=Mus musculus OX=10090 GN=Usp5 PE=1 SV=1	P56399	452.28	46	36	839	36	46	36	22225	Usp5	1.75783e+09	86.2516	110.571	103.178	48.2006	53.2035	67.7729	41.0077	37.6888	39.9011	24.139	30.9923	35.7103	75.865	87.5117	105.818	128.991	134.89	158.092	79.4634	104.155	57.8664	53.5268	72.3519	88.1447	98.7988	98.3354	85.5483	90.5509	94.9471	1.51616e+09	1.94365e+09	1.81369e+09	8.47285e+08	9.35228e+08	1.19133e+09	7.20847e+08	6.62506e+08	7.01394e+08
60S ribosomal protein L8 OS=Mus musculus OX=10090 GN=Rpl8 PE=1 SV=2	P62918	451.576	63	26	966	26	63	26	26961	Rpl8	1.15783e+10	108.774	101.075	90.1506	86.216	59.1183	77.8458	84.9299	46.7129	48.0831	44.0451	58.0822	63.3843	66.9811	85.5148	79.1316	107.142	73.658	77.3811	73.3491	82.4657	106.519	86.2033	102.19	91.0084	89.6274	93.8131	91.4116	84.7221	80.2016	1.25942e+10	1.17027e+10	1.04379e+10	9.98231e+09	6.84487e+09	9.01318e+09	9.8334e+09	5.40854e+09	5.56719e+09
BAG family molecular chaperone regulator 3 OS=Mus musculus OX=10090 GN=Bag3 PE=1 SV=2	Q9JLV1	450.806	72	31	982	31	72	31	29810	Bag3	8.25e+09	91.0381	106.524	102.438	51.0392	80.2061	68.4319	37.6469	26.9992	34.5251	23.8894	32.5505	43.7412	39.2033	35.6943	43.0661	95.2298	90.5934	106.902	103.891	114.984	15.2302	17.4443	15.0732	73.9196	65.2336	58.2656	75.68	71.6761	76.4085	7.51064e+09	8.78823e+09	8.45112e+09	4.21073e+09	6.617e+09	5.64563e+09	3.10587e+09	2.22744e+09	2.84832e+09
Protein transport protein Sec31A OS=Mus musculus OX=10090 GN=Sec31a PE=1 SV=2	Q3UPL0	449.475	39	39	679	39	39	39	69162	Sec31a	7.60718e+08	86.7613	97.6599	115.579	75.2045	115.342	125.351	128.445	84.8162	123.089	46.5887	50.8188	64.6659	73.0908	92.4545	100.015	203.168	195.903	220.4	146.799	159.574	44.7859	47.8533	68.7546	102.669	129.133	145.042	101.977	103.03	114.399	6.60009e+08	7.42917e+08	8.79229e+08	5.72094e+08	8.7743e+08	9.53571e+08	9.77108e+08	6.45212e+08	9.36361e+08
Asparagine synthetase [glutamine-hydrolyzing] OS=Mus musculus OX=10090 GN=Asns PE=1 SV=3	Q61024	449.17	68	44	897	44	68	44	27053	Asns	4.47758e+09	107.99	81.8075	110.203	102.095	107.81	105.566	138.405	87.0325	96.3178	60.372	74.2712	87.7281	45.0828	47.9725	70.2455	61.7049	66.6229	65.3325	89.538	83.1494	134.79	109.917	150.156	107.872	126.359	125.347	123.084	139.411	117.061	4.83533e+09	3.66299e+09	4.93441e+09	4.5714e+09	4.82727e+09	4.7268e+09	6.19721e+09	3.89695e+09	4.31271e+09
Heterogeneous nuclear ribonucleoprotein F OS=Mus musculus OX=10090 GN=Hnrnpf PE=1 SV=3	Q9Z2X1	448.163	60	30	1032	27	60	30	98758	Hnrnpf	6.96339e+09	95.4297	97.6839	106.886	58.1076	96.4364	80.6962	62.9814	59.3581	70.9844	70.0087	74.6847	90.0838	63.7404	69.2912	86.9784	72.6003	83.5349	100.218	91.5818	102.322	86.12	105.631	109.147	73.4026	88.3135	89.4205	97.3795	98.4008	131.036	6.64514e+09	6.80211e+09	7.44291e+09	4.04625e+09	6.71524e+09	5.61919e+09	4.38564e+09	4.13333e+09	4.94292e+09
Lamina-associated polypeptide 2, isoforms alpha/zeta OS=Mus musculus OX=10090 GN=Tmpo PE=1 SV=4	Q61033	447.847	70	39	787	23	70	39	21917	Tmpo	4.53213e+08	112.22	89.9223	97.8578	54.1126	40.277	47.8901	108.601	59.9309	72.1627	33.1007	39.2733	60.5728	50.4727	47.862	58.4788	46.2301	70.9222	68.6524	120.225	128.02	192.26	188.966	170.27	95.3077	89.9403	87.3366	111.479	115.95	133.207	5.08595e+08	4.07539e+08	4.43504e+08	2.45245e+08	1.8254e+08	2.17044e+08	4.92194e+08	2.71614e+08	3.27051e+08
Ribosomal L1 domain-containing protein 1 OS=Mus musculus OX=10090 GN=Rsl1d1 PE=1 SV=1	Q8BVY0	445.673	52	31	683	31	52	31	66409	Rsl1d1	1.11293e+09	96.6898	100.164	103.146	92.6881	114.919	116.001	59.592	41.9215	57.3692	37.5466	62.0604	54.9536	62.5048	76.6717	70.0743	131.138	92.155	100.651	85.2933	92.008	121.23	117.237	112.683	98.894	91.4154	88.4866	111.938	76.8633	86.1659	1.07609e+09	1.11476e+09	1.14795e+09	1.03156e+09	1.27897e+09	1.29101e+09	6.6322e+08	4.66558e+08	6.38481e+08
Dystonin OS=Mus musculus OX=10090 GN=Dst PE=1 SV=2	Q91ZU6	444.005	17	76	398	74	17	76	13518	Dst	7.10528e+07	62.0858	100.752	137.163	132.12	172.359	246.607	72.3986	80.0839	23.6416	#VALUE!	#VALUE!	#VALUE!	20.3178	3.5834	17.9171	134.384	153.02	136.736	380.061	408.902	30.1898	58.7978	23.4682	86.2349	107.405	118.168	180.005	151.618	162.532	4.41137e+07	7.15868e+07	9.74579e+07	9.38752e+07	1.22466e+08	1.75221e+08	5.14412e+07	5.69019e+07	1.6798e+07
Pre-mRNA-processing factor 19 OS=Mus musculus OX=10090 GN=Prpf19 PE=1 SV=1	Q99KP6	442.889	76	28	789	28	76	28	28000	Prpf19	1.86283e+09	100.386	97.6925	101.921	58.8077	69.3934	64.7835	50.1332	42.3298	47.4591	24.4443	35.2976	41.0503	80.9658	98.8251	97.5176	117.681	89.716	111.668	120.813	117.784	98.6613	95.8421	107.39	104.371	109.984	116.437	96.0829	77.6795	82.5101	1.87002e+09	1.81985e+09	1.89863e+09	1.09549e+09	1.29268e+09	1.20681e+09	9.33897e+08	7.88532e+08	8.84083e+08
DNA replication licensing factor MCM4 OS=Mus musculus OX=10090 GN=Mcm4 PE=1 SV=1	P49717	442.285	52	41	637	41	52	41	17217	Mcm4	1.29815e+09	96.7357	97.4687	105.796	12.9327	17.7853	17.6768	12.6933	10.5953	12.7886	5.95694	7.81177	9.03108	51.4827	51.5217	63.6746	51.0976	56.76	71.1656	82.1825	85.1734	79.9611	70.855	103.474	116.677	121.093	122.155	96.836	94.299	101.349	1.25577e+09	1.26529e+09	1.37338e+09	1.67885e+08	2.3088e+08	2.29471e+08	1.64778e+08	1.37542e+08	1.66015e+08
Tight junction protein ZO-1 OS=Mus musculus OX=10090 GN=Tjp1 PE=1 SV=2	P39447	432.954	42	42	603	42	42	42	21872	Tjp1	6.20096e+08	91.1335	109.561	99.3054	110.405	53.3958	59.3141	42.4131	27.1632	43.6364	18.3891	20.7229	34.7874	95.5058	100.388	92.4991	73.5741	82.3461	87.4872	154.489	172.953	38.9496	50.3148	49.0498	72.4335	79.2499	79.2148	79.9513	73.4927	82.7781	5.65115e+08	6.79384e+08	6.15789e+08	6.84618e+08	3.31105e+08	3.67804e+08	2.63002e+08	1.68438e+08	2.70588e+08
Heterogeneous nuclear ribonucleoprotein H OS=Mus musculus OX=10090 GN=Hnrnph1 PE=1 SV=3	O35737	429.856	58	27	885	15	58	27	59013	Hnrnph1	1.26842e+09	93.9865	95.8286	110.185	80.2174	97.2182	88.2195	24.6743	25.2874	30.4378	74.3447	67.0832	75.6578	75.097	71.1117	62.7607	65.7087	92.3252	91.4121	135.954	142.814	40.4753	56.2758	50.9668	29.5287	43.3628	43.4187	57.2934	62.0889	80.3149	1.19214e+09	1.21551e+09	1.39761e+09	1.01749e+09	1.23314e+09	1.11899e+09	3.12974e+08	3.2075e+08	3.86079e+08
Nuclear autoantigenic sperm protein OS=Mus musculus OX=10090 GN=Nasp PE=1 SV=2	Q99MD9	428.931	57	31	669	31	57	31	50927	Nasp	2.70673e+09	95.2629	106.15	98.587	82.9387	106.664	90.0689	57.7076	46.312	56.2446	70.7007	99.9229	94.1316	48.637	80.771	57.5895	70.1679	66.3441	65.9093	87.0039	80.6231	125.198	135.402	123.114	110.157	97.0061	106.968	129.628	100.105	153.067	2.57851e+09	2.8732e+09	2.66849e+09	2.24493e+09	2.88711e+09	2.43793e+09	1.56199e+09	1.25354e+09	1.52239e+09
Nucleolar protein 56 OS=Mus musculus OX=10090 GN=Nop56 PE=1 SV=2	Q9D6Z1	427.958	62	35	846	35	62	35	67134	Nop56	1.65437e+09	98.2996	91.6437	110.057	99.4141	148.49	141.001	99.6318	66.0635	89.8373	57.1242	73.6147	94.9871	54.9679	63.1835	73.0076	115.498	92.8744	121.886	105.766	118.113	99.27	71.7648	116.505	91.0964	111.073	116.987	108.563	90.355	102.704	1.62624e+09	1.51612e+09	1.82074e+09	1.64467e+09	2.45657e+09	2.33267e+09	1.64828e+09	1.09293e+09	1.48624e+09
Tropomyosin alpha-1 chain OS=Mus musculus OX=10090 GN=Tpm1 PE=1 SV=1	P58771	424.994	63	30	1079	14	63	30	22003	Tpm1	1.1421e+09	94.0873	119.18	86.7324	160.113	104.021	136.047	120.224	73.3295	93.4575	161.817	165.757	111.951	146.967	103.27	82.3046	173.955	197.319	164.622	119.023	105.389	184.483	208.956	171.304	161.039	141.665	158.594	114.063	93.8105	108.204	1.07457e+09	1.36116e+09	9.90571e+08	1.82865e+09	1.18802e+09	1.55379e+09	1.37308e+09	8.37496e+08	1.06738e+09
Neutral alpha-glucosidase AB OS=Mus musculus OX=10090 GN=Ganab PE=1 SV=1	Q8BHN3	424.312	49	39	835	39	49	39	14376	Ganab	3.58074e+09	94.6596	99.7809	105.559	43.6645	48.1213	59.0922	53.0873	33.4168	38.5283	29.4911	44.9491	48.8125	49.0749	56.6051	61.5097	80.7098	71.6636	94.4633	94.1371	114.098	88.4798	60.3854	92.9506	85.1354	88.1653	94.2031	73.5409	79.3478	70.9192	3.38951e+09	3.57289e+09	3.77981e+09	1.56351e+09	1.7231e+09	2.11593e+09	1.90092e+09	1.19657e+09	1.3796e+09
60S ribosomal protein L17 OS=Mus musculus OX=10090 GN=Rpl17 PE=1 SV=3	Q9CPR4	424.248	67	23	869	23	67	23	319195	Rpl17	8.03352e+09	100.611	106.755	92.6337	95.2485	87.4951	110.58	89.821	54.0311	62.5677	59.2452	84.5545	85.2404	86.1261	107.069	102.754	118.369	104.597	115.453	89.3344	100.984	114.412	92.2623	131.236	102.567	110.065	114.577	118.201	114.371	116.334	8.08262e+09	8.57619e+09	7.44175e+09	7.65181e+09	7.02894e+09	8.88349e+09	7.21579e+09	4.3406e+09	5.02639e+09
14-3-3 protein epsilon OS=Mus musculus OX=10090 GN=Ywhae PE=1 SV=1	P62259	423.98	84	30	1193	28	84	30	22627	Ywhae	7.58467e+09	108.878	82.0091	109.113	89.4227	127.565	125.785	130.59	81.1568	127.497	88.6698	112.403	102.404	85.7116	96.3621	103.428	109.302	105.154	120.735	80.368	97.8294	91.1719	55.9265	90.5342	84.2505	91.232	100.23	72.5502	81.2118	78.9966	8.25804e+09	6.22012e+09	8.27585e+09	6.78242e+09	9.67536e+09	9.54038e+09	9.9048e+09	6.15548e+09	9.67025e+09
Aspartate aminotransferase, mitochondrial OS=Mus musculus OX=10090 GN=Got2 PE=1 SV=1	P05202	422.203	68	32	968	32	68	32	14719	Got2	3.97488e+09	102.359	91.9384	105.702	56.6578	69.7997	71.5636	118.324	57.6132	66.5763	37.9798	51.6649	81.3606	67.1506	86.7474	115.54	120.139	111.003	121.282	114.217	132.032	71.1869	79.4303	109.181	74.6743	104.524	109.653	93.1883	88.9313	99.6341	4.06866e+09	3.65444e+09	4.20153e+09	2.25208e+09	2.77446e+09	2.84457e+09	4.70323e+09	2.29006e+09	2.64633e+09
60S acidic ribosomal protein P2 OS=Mus musculus OX=10090 GN=Rplp2 PE=1 SV=3	P99027	421.595	85	15	1110	15	85	15	67186	Rplp2	9.79839e+09	90.7789	106.548	102.673	94.5317	159.168	145.537	71.1183	86.5484	108.599	121.024	154.168	130.776	130.135	99.2624	116.24	88.5187	124.483	121.643	98.1177	103.283	132.713	138.473	124.442	64.9642	79.4857	99.7459	101.034	122.493	158.596	8.89487e+09	1.044e+10	1.00603e+10	9.26258e+09	1.55959e+10	1.42603e+10	6.96845e+09	8.48034e+09	1.0641e+10
Trifunctional purine biosynthetic protein adenosine-3 OS=Mus musculus OX=10090 GN=Gart PE=1 SV=3	Q64737	420.962	54	44	700	44	54	44	14450	Gart	1.13217e+09	110.447	100.398	89.1551	78.6082	107.121	97.3808	72.5145	58.0511	53.3393	43.6874	66.6791	67.3675	71.9512	92.4883	91.5458	88.9601	81.1058	95.348	69.1058	78.2229	98.0611	61.5245	85.8731	111.154	120.797	120.642	102.677	85.3321	94.8446	1.25045e+09	1.13668e+09	1.00939e+09	8.89981e+08	1.2128e+09	1.10252e+09	8.2099e+08	6.5724e+08	6.03893e+08
Elongation factor 1-gamma OS=Mus musculus OX=10090 GN=Eef1g PE=1 SV=3	Q9D8N0	420.934	51	30	1094	30	51	30	67160	Eef1g	1.39759e+10	103.28	99.4986	97.2213	111.172	123.469	121.944	110.4	64.3024	80.9871	72.3513	110.791	123.296	67.0165	86.8084	85.0613	102.32	78.3546	86.5172	73.2229	79.6793	109.829	69.0855	103.15	116.905	117.491	111.246	104.634	91.0226	97.5344	1.44343e+10	1.39058e+10	1.35875e+10	1.55373e+10	1.72559e+10	1.70427e+10	1.54294e+10	8.98684e+09	1.13187e+10
Cathepsin L1 OS=Mus musculus OX=10090 GN=Ctsl PE=1 SV=2	P06797	419.188	84	26	828	26	84	26	13039	Ctsl	8.41379e+08	82.7419	116.711	100.547	109.353	175.543	194.658	344.602	334.794	454.338	94.7307	121.82	135.792	184.499	155.446	102.031	175.49	231.869	205.754	257.803	227.532	397.147	535.709	611.353	242.958	339.811	460.465	452.094	549.601	770.137	6.96173e+08	9.81983e+08	8.45981e+08	9.20077e+08	1.47698e+09	1.63781e+09	2.89941e+09	2.81688e+09	3.8227e+09
Lipoma-preferred partner homolog OS=Mus musculus OX=10090 GN=Lpp PE=1 SV=1	Q8BFW7	418.561	79	33	733	33	79	33	210126	Lpp	1.91708e+09	88.0189	114.016	97.9654	75.6248	79.5261	93.8537	53.6006	47.8686	74.3188	95.6017	109.032	91.8441	215.375	184.019	134.672	97.4262	114.037	97.0885	130.332	108.687	118.837	144.397	97.6316	113.238	111.396	100.774	70.1479	72.7532	80.8863	1.68739e+09	2.18577e+09	1.87807e+09	1.44978e+09	1.52458e+09	1.79925e+09	1.02756e+09	9.17678e+08	1.42475e+09
Perilipin-2 OS=Mus musculus OX=10090 GN=Plin2 PE=1 SV=2	P43883	415.943	68	32	286	32	68	32	11520	Plin2	#DIV/0!	#VALUE!	#VALUE!	#VALUE!	#VALUE!	#VALUE!	#VALUE!	#DIV/0!	#DIV/0!	#DIV/0!	#DIV/0!	#DIV/0!	#DIV/0!	#DIV/0!	#DIV/0!	#DIV/0!	#DIV/0!	#DIV/0!	#DIV/0!	#DIV/0!	#DIV/0!	#DIV/0!	#DIV/0!	#DIV/0!	#VALUE!	#VALUE!	#VALUE!	#VALUE!	#VALUE!	#VALUE!							6.42586e+07	4.12485e+07	3.65856e+07
Sarcoplasmic/endoplasmic reticulum calcium ATPase 2 OS=Mus musculus OX=10090 GN=Atp2a2 PE=1 SV=2	O55143	415.555	37	38	906	38	37	38	11938	Atp2a2	2.9032e+09	110.522	93.4462	96.0322	211.52	120.53	97.9048	233.532	227.471	154.171	42.9931	128.881	120.781	120.328	94.6138	86.1094	98.6832	118.138	94.9952	109.611	103.12	42.0039	96.6657	79.2164	53.779	97.6653	92.5097	157.207	133.018	79.1053	3.20867e+09	2.71294e+09	2.78801e+09	6.14085e+09	3.49924e+09	2.84238e+09	6.77992e+09	6.60396e+09	4.47589e+09
Probable ATP-dependent RNA helicase DDX5 OS=Mus musculus OX=10090 GN=Ddx5 PE=1 SV=2	Q61656	415.417	57	46	1036	33	57	46	13207	Ddx5	4.63485e+09	105.173	100.42	94.4067	31.0019	42.0559	47.4172	32.4788	18.4012	23.6351	14.279	13.1307	14.0325	74.6981	78.099	94.1048	67.1118	61.5358	64.0077	92.0381	100.329	112.067	79.2629	113.572	99.1679	102.258	104.027	119.696	110.734	118.692	4.87461e+09	4.65434e+09	4.37561e+09	1.43689e+09	1.94923e+09	2.19772e+09	1.50534e+09	8.52867e+08	1.09545e+09
40S ribosomal protein S7 OS=Mus musculus OX=10090 GN=Rps7 PE=2 SV=1	P62082	414.94	73	20	708	20	73	20	20115	Rps7	5.05583e+09	114.885	100.41	84.7041	67.2411	62.5121	43.4417	35.438	22.7511	20.8814	15.1871	45.256	43.4412	31.5509	83.3803	86.2775	85.9964	60.3272	77.8683	70.8016	79.3272	51.081	45.3797	57.8782	83.5708	90.0847	91.5471	85.1036	80.2306	63.2264	5.80841e+09	5.07658e+09	4.28249e+09	3.3996e+09	3.1605e+09	2.19634e+09	1.79168e+09	1.15026e+09	1.05573e+09
Radixin OS=Mus musculus OX=10090 GN=Rdx PE=1 SV=3	P26043	414.648	59	37	904	19	59	37	19684	Rdx	2.84724e+08	102.515	103.008	94.477	51.6214	76.7312	75.7075	97.226	103.982	126.079	53.685	64.3973	65.4492	131.165	71.3725	70.8201	166.141	140.222	161.727	146.784	155.014	99.6893	72.6109	90.4193	139.262	160.349	132.014	107.918	120.931	129.656	2.91884e+08	2.9329e+08	2.68999e+08	1.46979e+08	2.18473e+08	2.15558e+08	2.76826e+08	2.96063e+08	3.58977e+08
Tropomyosin alpha-4 chain OS=Mus musculus OX=10090 GN=Tpm4 PE=1 SV=3	Q6IRU2	414.141	87	31	1073	29	87	31	326618	Tpm4	8.55337e+09	84.8914	116.901	98.2076	141.745	160.946	162.883	98.7924	80.5527	82.2109	133.964	157.851	111.644	90.2312	80.9974	59.845	90.2625	116.254	98.9685	113.531	97.8535	101.188	112.931	91.521	83.6162	85.6367	84.8828	83.5534	77.5361	110.153	7.26107e+09	9.99898e+09	8.40006e+09	1.2124e+10	1.37663e+10	1.3932e+10	8.45008e+09	6.88997e+09	7.0318e+09
Eukaryotic initiation factor 4A-I OS=Mus musculus OX=10090 GN=Eif4a1 PE=1 SV=1	P60843	413.568	58	25	996	14	58	25	13681	Eif4a1	4.253e+09	100.714	86.091	113.195	72.3743	83.1924	93.8854	56.6637	30.475	49.9609	35.6005	48.6742	63.7771	68.7379	78.9808	89.9834	84.0874	65.9411	85.8251	74.8524	80.6426	109.495	66.6832	122.39	99.8769	112.631	125.94	95.9089	89.1785	97.004	4.28338e+09	3.66145e+09	4.81417e+09	3.07808e+09	3.53817e+09	3.99295e+09	2.40991e+09	1.2961e+09	2.12484e+09
Ras GTPase-activating protein-binding protein 1 OS=Mus musculus OX=10090 GN=G3bp1 PE=1 SV=1	P97855	412.902	62	25	875	24	62	25	27041	G3bp1	2.82526e+09	96.7086	95.9246	107.367	60.2458	95.7462	94.9147	41.7912	35.2867	51.4729	41.547	61.9143	62.3763	90.9159	95.3977	111.531	72.4057	73.6508	85.2412	87.0153	99.3893	97.7259	96.2615	102.895	90.1684	99.5791	92.3274	92.5204	74.1868	86.0809	2.73227e+09	2.71012e+09	3.03339e+09	1.7021e+09	2.70508e+09	2.68159e+09	1.18071e+09	9.96939e+08	1.45424e+09
Reticulon-4 OS=Mus musculus OX=10090 GN=Rtn4 PE=1 SV=2	Q99P72	412.736	46	30	976	30	46	30	68585	Rtn4	1.07183e+10	86.9416	109.435	103.623	91.53	112.77	127.829	108.501	91.7037	124.506	67.393	123.657	129.084	92.1874	102.846	111.551	140.901	121.057	127.806	103.51	116.74	76.4811	54.5595	112.44	88.6024	107.909	99.8636	88.6725	85.4687	88.0213	9.31862e+09	1.17296e+10	1.11066e+10	9.81041e+09	1.2087e+10	1.3701e+10	1.16294e+10	9.82903e+09	1.33449e+10
Eukaryotic translation initiation factor 3 subunit D OS=Mus musculus OX=10090 GN=Eif3d PE=1 SV=2	O70194	412.337	53	26	793	26	53	26	55944	Eif3d	1.86584e+09	102.009	99.6291	98.3615	77.6023	106.196	120.448	69.6579	46.9143	60.8032	71.7623	91.0368	111.581	91.3248	96.3791	105.08	104.344	92.2461	101.398	87.9196	94.5655	89.0589	84.8401	121.782	78.3065	92.4807	100.757	117.899	116.185	113.347	1.90333e+09	1.85892e+09	1.83527e+09	1.44793e+09	1.98144e+09	2.24736e+09	1.2997e+09	8.75343e+08	1.13449e+09
Structural maintenance of chromosomes protein 1A OS=Mus musculus OX=10090 GN=Smc1a PE=1 SV=4	Q9CU62	411.418	50	50	617	50	50	50	24061	Smc1a	6.72625e+08	106.85	100.016	93.134	111.228	105.554	138.076	71.2252	51.3557	76.9999	106.465	126.82	130.43	21.7205	22.0315	21.4887	103.739	112.98	109.28	66.2634	69.8194	98.4361	105.203	145.537	85.0774	83.4934	120.471	95.3143	122.739	154.824	7.18698e+08	6.72733e+08	6.26442e+08	7.48145e+08	7.09979e+08	9.28731e+08	4.79078e+08	3.45431e+08	5.17921e+08
Probable ATP-dependent RNA helicase DDX17 OS=Mus musculus OX=10090 GN=Ddx17 PE=1 SV=1	Q501J6	409.756	60	45	968	32	60	45	67040	Ddx17	1.84203e+09	101.64	101.675	96.6852	70.6961	102.453	108.165	84.6351	67.6513	79.372	38.5977	53.694	57.4922	84.0314	70.8523	86.6214	114.599	121.689	123.308	123.931	129.354	66.8987	73.1818	73.3938	69.7578	77.6132	69.7003	92.638	82.9844	94.7607	1.87224e+09	1.87287e+09	1.78097e+09	1.30224e+09	1.88721e+09	1.99244e+09	1.559e+09	1.24616e+09	1.46205e+09
Vinculin OS=Mus musculus OX=10090 GN=Vcl PE=1 SV=4	Q64727	409.581	52	48	775	48	52	48	22330	Vcl	2.50835e+09	100.588	99.1464	100.265	62.6348	90.2526	76.7138	76.2826	59.1659	82.592	67.9407	89.2209	74.7979	70.9975	64.9164	69.3142	84.1409	84.278	113.393	102.365	109.479	75.071	67.7777	84.1265	90.9101	92.5115	73.0825	64.1404	66.1056	54.4093	2.5231e+09	2.48694e+09	2.515e+09	1.5711e+09	2.26385e+09	1.92425e+09	1.91343e+09	1.48409e+09	2.07169e+09
Far upstream element-binding protein 1 OS=Mus musculus OX=10090 GN=Fubp1 PE=1 SV=1	Q91WJ8	409.376	56	33	1043	28	56	33	51886	Fubp1	2.76446e+09	90.7792	108.203	101.017	91.5199	127.237	138.878	75.9736	59.559	85.9213	112.284	115.388	107.319	116.412	126.474	114.155	63.6132	90.2759	88.3399	96.0728	102.688	97.9866	103.449	113.267	74.938	85.8712	101.764	90.7038	101.677	138.87	2.50955e+09	2.99123e+09	2.79258e+09	2.53003e+09	3.51741e+09	3.83922e+09	2.10025e+09	1.64648e+09	2.37526e+09
U5 small nuclear ribonucleoprotein 200 kDa helicase OS=Mus musculus OX=10090 GN=Snrnp200 PE=1 SV=1	Q6P4T2	408.453	34	55	563	55	34	55	320632	Snrnp200	5.08596e+08	103.951	93.8596	102.189	24.2713	44.1963	35.7464	56.5611	34.2455	39.1923	#VALUE!	#VALUE!	#VALUE!	59.5911	74.2116	73.9597	50.6614	43.7816	57.6894	87.8407	100.19	65.0252	52.6149	65.2066	115.156	134.809	161.754	84.3852	69.7596	71.4035	5.28691e+08	4.77366e+08	5.19732e+08	1.23443e+08	2.24781e+08	1.81805e+08	2.87668e+08	1.74171e+08	1.9933e+08
Lupus La protein homolog OS=Mus musculus OX=10090 GN=Ssb PE=1 SV=1	P32067	405.844	57	36	835	36	57	36	20823	Ssb	2.28296e+09	99.3675	96.6834	103.949	56.9307	65.392	67.4379	56.1034	45.6128	52.7763	56.0617	50.5531	61.1888	47.9656	63.727	61.7195	62.1391	65.3429	75.4365	129.625	125.021	110.895	109.197	115.775	81.9902	79.5396	89.696	84.025	82.199	115.079	2.26852e+09	2.20724e+09	2.37311e+09	1.2997e+09	1.49287e+09	1.53958e+09	1.28082e+09	1.04132e+09	1.20486e+09
ATP-dependent RNA helicase A OS=Mus musculus OX=10090 GN=Dhx9 PE=1 SV=2	O70133	405.095	42	49	698	49	42	49	13211	Dhx9	1.85601e+09	96.3001	96.7632	106.937	39.0269	55.46	59.4064	53.8476	35.2845	46.7332	21.7119	35.1198	44.6932	42.6449	68.1026	73.0015	63.2263	58.3509	78.1024	109.904	122.355	65.6561	46.9682	74.2439	81.0814	87.7898	85.0527	61.9171	61.678	59.1553	1.78734e+09	1.79593e+09	1.98475e+09	7.24342e+08	1.02934e+09	1.10259e+09	9.99415e+08	6.54882e+08	8.67372e+08
40S ribosomal protein SA OS=Mus musculus OX=10090 GN=Rpsa PE=1 SV=4	P14206	400.872	69	24	950	24	69	24	16785; 100045332; 102642689	Rpsa; LOC100045332; LOC100505031; LOC102642689	1.60862e+10	103.212	97.3888	99.3997	104.285	118.257	123.02	86.6425	74.4033	83.6799	75.9653	90.9623	103.246	78.7249	79.6204	87.5649	97.5	91.2361	103.006	88.3119	86.9753	112.342	95.8773	123.804	94.6742	104.104	110.952	103.314	96.0265	99.751	1.66028e+10	1.56661e+10	1.59896e+10	1.67756e+10	1.90231e+10	1.97893e+10	1.39375e+10	1.19687e+10	1.34609e+10
Golgi apparatus protein 1 OS=Mus musculus OX=10090 GN=Glg1 PE=1 SV=1	Q61543	400.248	45	46	487	46	45	46	20340	Glg1	1.53669e+09	89.2596	105.398	105.342	#VALUE!	#VALUE!	#VALUE!	7.50413	6.92771	7.83914	2.09978	3.40135	3.13608	61.0226	90.2602	90.9609	127.673	121.234	155.711	96.2065	107.871	5.19959	3.0934	5.07177	16.924	18.1172	12.8162	11.8012	9.31989	9.61781	1.37165e+09	1.61965e+09	1.61879e+09				1.15316e+08	1.06458e+08	1.20464e+08
A-kinase anchor protein 9 OS=Mus musculus OX=10090 GN=Akap9 PE=1 SV=2	Q70FJ1	400.045	27	63	340	63	27	63	100986	Akap9	1.58187e+09	89.3775	112.351	98.2716	36.7555	57.1104	74.5986	68.034	51.4757	64.3641	53.5894	75.9115	75.3649	110.149	127.534	132.4	137.345	106.35	136.459	109.125	116.495	72.1653	90.8074	102.985	80.9105	106.426	102.029	74.5849	78.0177	82.8929	1.41384e+09	1.77725e+09	1.55453e+09	5.81426e+08	9.03414e+08	1.18006e+09	1.07621e+09	8.14281e+08	1.01816e+09
Proteasome subunit alpha type-1 OS=Mus musculus OX=10090 GN=Psma1 PE=1 SV=1	Q9R1P4	399.7	86	22	787	22	86	22	26440	Psma1	3.5806e+09	104.986	95.3788	99.6351	52.409	65.3617	71.6105	57.7476	41.1339	47.0817	35.0323	45.0472	54.4823	60.7891	80.5977	89.8501	100.914	82.0366	102.63	80.6968	96.8277	93.6796	69.6859	101.546	78.4755	83.4456	84.7656	91.8779	84.4089	83.0971	3.75913e+09	3.41513e+09	3.56753e+09	1.87655e+09	2.34034e+09	2.56408e+09	2.06771e+09	1.47284e+09	1.68581e+09
ATP-dependent RNA helicase DDX1 OS=Mus musculus OX=10090 GN=Ddx1 PE=1 SV=1	Q91VR5	399.547	60	36	612	36	60	36	104721	Ddx1	1.02268e+09	94.6576	96.2866	109.056	55.1063	72.7877	77.7099	68.4929	41.2905	61.4676	44.716	55.3514	68.9172	74.9898	81.6608	96.8106	77.3486	83.5375	112.899	70.993	85.8517	77.129	69.4181	93.0324	101.483	112.231	107.815	71.6713	82.2415	78.936	9.68048e+08	9.84708e+08	1.1153e+09	5.63563e+08	7.44388e+08	7.94726e+08	7.00466e+08	4.22271e+08	6.28619e+08
TRIO and F-actin-binding protein OS=Mus musculus OX=10090 GN=Triobp PE=1 SV=3	Q99KW3	398.833	23	42	700	42	23	42	110253	Triobp	8.93639e+08	85.8586	101.805	112.337	75.0714	76.9705	84.9294	56.6592	40.128	47.687	67.1665	62.1512	80.2112	118.185	103.667	131.226	164.228	154.597	147.905	169.237	178.976	44.3421	48.9081	37.8592	78.3435	82.4103	75.6517	94.6017	91.1401	106.77	7.67266e+08	9.09767e+08	1.00388e+09	6.70867e+08	6.87839e+08	7.58962e+08	5.06329e+08	3.586e+08	4.2615e+08
Serine hydroxymethyltransferase, mitochondrial OS=Mus musculus OX=10090 GN=Shmt2 PE=1 SV=1	Q9CZN7	397.4	68	39	848	38	68	39	108037	Shmt2	3.50569e+09	101.44	95.3972	103.163	47.628	53.3831	51.8614	75.4882	47.8982	54.4375	33.9866	44.0024	46.1909	69.591	84.8655	79.7827	124.321	88.0427	90.2231	122.182	120.769	149.537	146.643	183.263	115.308	146.734	154.98	136.571	131.631	146.819	3.55618e+09	3.34433e+09	3.61656e+09	1.66969e+09	1.87145e+09	1.8181e+09	2.64638e+09	1.67916e+09	1.90841e+09
Lamina-associated polypeptide 2, isoforms beta/delta/epsilon/gamma OS=Mus musculus OX=10090 GN=Tmpo PE=1 SV=4	Q61029	397.137	58	29	764	13	58	29	21917	Tmpo	1.64716e+09	86.9058	114.24	98.8537	17.7331	25.0319	28.7784	23.347	18.7863	24.7548	22.0704	31.8048	32.4787	60.4155	72.7308	73.7808	72.4401	70.0041	76.6664	89.3345	94.4698	48.8222	42.638	57.6628	48.8146	55.72	54.1004	45.8094	40.8429	40.2318	1.43148e+09	1.88173e+09	1.62828e+09	2.92093e+08	4.12315e+08	4.74027e+08	3.84562e+08	3.0944e+08	4.07752e+08
Nucleolar protein 58 OS=Mus musculus OX=10090 GN=Nop58 PE=1 SV=1	Q6DFW4	397.082	54	30	685	30	54	30	55989	Nop58	1.06821e+09	99.3621	89.52	111.118	94.581	142.24	128.68	92.7066	66.7016	72.0518	95.639	121.699	125.971	56.7583	82.2184	109.973	91.3978	88.7203	97.3073	127.252	122.187	86.6681	80.6492	102.843	103.368	129.55	119.221	75.2505	69.3958	76.6576	1.06139e+09	9.56259e+08	1.18697e+09	1.01032e+09	1.51942e+09	1.37456e+09	9.90299e+08	7.12511e+08	7.69663e+08
Protein Niban 2 OS=Mus musculus OX=10090 GN=Niban2 PE=1 SV=2	Q8R1F1	395.385	55	30	533	30	55	30	227737	Fam129b	1.01497e+09	88.8485	82.709	128.442	46.7155	68.9643	92.019	23.1823	10.1022	16.3055	50.1132	79.0052	66.7541	82.7057	95.6722	118.144	120.728	148.312	153.814	205.705	215.903	71.8856	84.2221	121.327	93.2644	133.233	131.687	115.996	77.9445	75.2741	9.01783e+08	8.39469e+08	1.30365e+09	4.74147e+08	6.99965e+08	9.33962e+08	2.35293e+08	1.02533e+08	1.65496e+08
PDZ and LIM domain protein 1 OS=Mus musculus OX=10090 GN=Pdlim1 PE=1 SV=4	O70400	393.781	84	25	824	25	84	25	54132	Pdlim1	1.66078e+09	92.3309	105.454	102.215	157.943	192.288	229.48	161.586	132.191	179.258	194.622	186.73	164.38	173.47	164.893	123.521	73.8624	100.175	92.5733	124.313	130.238	203.248	263.077	199.175	149.619	162.881	202.507	194.045	200.112	268.39	1.53341e+09	1.75136e+09	1.69757e+09	2.62309e+09	3.19348e+09	3.81117e+09	2.68359e+09	2.19541e+09	2.97708e+09
Eukaryotic translation initiation factor 2A OS=Mus musculus OX=10090 GN=Eif2a PE=1 SV=2	Q8BJW6	391.637	69	33	682	33	69	33	229317	Eif2a	1.54446e+09	89.6516	102.323	108.025	52.5695	72.6902	80.1887	55.0312	40.9649	48.392	33.9743	38.1829	45.1602	84.1792	82.8332	82.6926	119.982	98.4854	105.492	76.5763	90.7989	80.1424	72.7831	102.151	95.0983	96.8952	88.6	109.503	112.274	100.558	1.38463e+09	1.58033e+09	1.66841e+09	8.11912e+08	1.12267e+09	1.23848e+09	8.49933e+08	6.32684e+08	7.47393e+08
Chloride intracellular channel protein 1 OS=Mus musculus OX=10090 GN=Clic1 PE=1 SV=3	Q9Z1Q5	391.218	80	28	929	28	80	28	114584	Clic1	8.79515e+09	93.0741	100.801	106.125	65.6821	90.3602	84.9425	59.254	52.2699	57.7417	59.0551	74.4332	84.2633	73.515	84.9489	95.2223	75.8626	92.179	100.013	96.6038	99.1685	69.2297	59.2211	69.4438	73.3763	82.0636	69.7199	73.6771	77.6335	79.1794	8.18601e+09	8.86556e+09	9.33389e+09	5.77684e+09	7.94731e+09	7.47082e+09	5.21148e+09	4.59722e+09	5.07847e+09
Rho-associated protein kinase 2 OS=Mus musculus OX=10090 GN=Rock2 PE=1 SV=1	P70336	390.498	47	47	568	42	47	47	19878	Rock2	7.6751e+08	89.3365	98.8416	111.822	53.0772	57.8584	60.4764	17.4249	19.9181	29.0568	56.5736	38.7037	66.1391	135.068	103.936	106.077	147.228	119.046	104.311	158.565	159.104	87.3487	99.4912	74.2132	110.013	102.377	108.756	90.1979	71.4645	77.4127	6.85666e+08	7.58618e+08	8.58244e+08	4.07372e+08	4.44069e+08	4.64162e+08	1.33737e+08	1.52873e+08	2.23013e+08
Elongation factor Tu, mitochondrial OS=Mus musculus OX=10090 GN=Tufm PE=1 SV=1	Q8BFR5	389.69	61	32	723	32	61	32	233870	Tufm	1.9397e+09	105.97	90.1737	103.857	40.9606	45.0456	49.2325	48.2886	39.1852	50.4499	34.8171	38.7686	43.5236	91.2683	116.475	127.418	139.902	131.486	130.243	129.372	147.594	78.5886	94.0314	113.823	87.8173	132.662	134.134	94.6662	96.1197	102.222	2.05549e+09	1.7491e+09	2.0145e+09	7.94511e+08	8.73749e+08	9.5496e+08	9.36652e+08	7.60074e+08	9.78575e+08
LIM domain and actin-binding protein 1 OS=Mus musculus OX=10090 GN=Lima1 PE=1 SV=3	Q9ERG0	389.306	56	34	723	33	56	34	65970	Lima1	1.48097e+09	92.3155	115.22	92.4649	82.7928	80.7611	83.0102	44.6233	42.4619	46.6901	97.967	81.3362	81.2143	135.735	126.377	121.384	108.277	127.1	137.08	132.701	138.119	104.838	139.687	124.733	86.264	85.8079	88.1673	88.217	96.3372	125.79	1.36717e+09	1.70637e+09	1.36938e+09	1.22614e+09	1.19605e+09	1.22936e+09	6.60859e+08	6.2885e+08	6.91468e+08
14-3-3 protein gamma OS=Mus musculus OX=10090 GN=Ywhag PE=1 SV=2	P61982	388.58	73	24	1026	18	73	24	22628	Ywhag	4.38162e+09	101.911	101.589	96.5002	114.124	114.365	126.745	194.082	150.748	169.285	109.002	129.769	144.226	94.7584	104.848	97.742	132.168	117.47	106.473	100.009	116.008	107.387	96.7423	119.869	112.424	109.375	126.761	112.972	108.131	129.547	4.46535e+09	4.45125e+09	4.22828e+09	5.00048e+09	5.01106e+09	5.55348e+09	8.50396e+09	6.60522e+09	7.41741e+09
Ornithine aminotransferase, mitochondrial OS=Mus musculus OX=10090 GN=Oat PE=1 SV=1	P29758	387.548	69	30	733	30	69	30	18242	Oat	3.89721e+09	113.662	91.3552	94.9828	32.8644	43.8935	40.09	37.603	23.9898	21.8702	28.9165	43.4263	29.1838	62.8	66.2494	65.6525	109.483	80.5884	96.601	89.6892	99.9456	80.5814	73.8652	101.756	85.0254	87.3926	88.2408	82.5378	72.5155	67.5312	4.42965e+09	3.5603e+09	3.70168e+09	1.28079e+09	1.71062e+09	1.56239e+09	1.46547e+09	9.34933e+08	8.52329e+08
Catenin alpha-1 OS=Mus musculus OX=10090 GN=Ctnna1 PE=1 SV=1	P26231	386.164	56	40	479	34	56	40	12385	Ctnna1	5.42671e+08	94.0272	105.665	100.308	67.4498	82.975	115.299	139.409	108.678	133.157	50.0774	71.4351	71.9947	50.2556	69.4387	83.3678	146.182	137.585	159.265	100.852	106.316	58.1069	58.3823	55.0661	155.429	66.3236	49.764	80.8658	78.1256	98.6275	5.10259e+08	5.73415e+08	5.4434e+08	3.6603e+08	4.50281e+08	6.25693e+08	7.5653e+08	5.89766e+08	7.22607e+08
Aminoacyl tRNA synthase complex-interacting multifunctional protein 1 OS=Mus musculus OX=10090 GN=Aimp1 PE=1 SV=2	P31230	386.075	80	22	755	22	80	22	13722	Aimp1	1.59401e+09	88.2531	102.099	109.648	63.0015	85.1358	98.7865	59.6636	41.6293	58.8148	57.79	80.8293	94.2521	40.96	40.9963	53.03	88.6959	89.6392	99.0728	103.344	104.566	59.2069	91.4612	86.0743	74.6445	99.5445	88.1958	74.3502	69.3839	99.3752	1.40677e+09	1.62747e+09	1.7478e+09	1.00425e+09	1.35708e+09	1.57467e+09	9.51046e+08	6.63576e+08	9.37516e+08
EH domain-containing protein 2 OS=Mus musculus OX=10090 GN=Ehd2 PE=1 SV=1	Q8BH64	385.724	67	38	493	37	67	38	259300	Ehd2	3.72876e+09	104.203	101.42	94.3765	65.3001	29.6515	53.0023	47.5798	66.6847	66.135	50.061	49.5462	53.4865	84.3102	85.6967	103.719	126.535	138.72	143.328	109.152	103.778	34.8984	59.9521	37.8987	44.8751	59.0416	36.7141	51.4139	49.9403	46.901	3.88548e+09	3.78173e+09	3.51907e+09	2.43488e+09	1.10563e+09	1.97633e+09	1.77414e+09	2.48651e+09	2.46602e+09
Perilipin-3 OS=Mus musculus OX=10090 GN=Plin3 PE=1 SV=1	Q9DBG5	385.405	74	27	663	27	74	27	66905	Plin3	2.65618e+09	86.41	104.547	109.043	67.1352	76.6926	93.5778	120.1	92.5033	110.383	73.6657	53.9964	84.9512	106.464	107.468	107.912	111.491	122.885	110.704	125.792	119.362	52.9898	94.6644	74.6003	73.9222	96.0278	84.5065	65.2788	73.271	85.4105	2.2952e+09	2.77697e+09	2.89637e+09	1.78323e+09	2.03709e+09	2.48559e+09	3.19006e+09	2.45705e+09	2.93197e+09
ATP-dependent RNA helicase DDX3X OS=Mus musculus OX=10090 GN=Ddx3x PE=1 SV=3	Q62167	385.125	58	41	683	40	58	41	13205	Ddx3x	2.69897e+09	95.7668	94.8474	109.386	60.6722	83.23	89.638	65.7716	57.806	73.5493	53.3926	66.7259	72.4358	79.7969	73.3054	87.6898	65.3105	73.9956	80.4154	100.948	102.749	70.892	65.3785	91.1935	46.4259	73.3419	63.3129	92.7301	99.0482	103.515	2.58471e+09	2.5599e+09	2.95229e+09	1.63752e+09	2.24635e+09	2.4193e+09	1.77515e+09	1.56016e+09	1.98507e+09
Cell division cycle 5-like protein OS=Mus musculus OX=10090 GN=Cdc5l PE=1 SV=2	Q6A068	384.749	64	40	521	40	64	40	71702	Cdc5l	8.75262e+08	90.7435	101.642	107.615	41.7515	56.1493	55.8715	28.7506	17.5482	19.223	21.994	41.8067	38.7149	64.6048	71.0782	74.3448	66.1664	61.8228	62.8369	72.6806	79.5157	74.1054	91.5471	91.1699	89.6535	108.232	101.802	124.002	117.841	119.747	7.94243e+08	8.89632e+08	9.4191e+08	3.65435e+08	4.91453e+08	4.89022e+08	2.51643e+08	1.53593e+08	1.68252e+08
Pre-mRNA-processing-splicing factor 8 OS=Mus musculus OX=10090 GN=Prpf8 PE=1 SV=2	Q99PV0	384.151	26	49	498	49	26	49	192159	Prpf8	1.20952e+09	100.37	87.886	111.744	103.952	61.3639	65.4318	51.3735	52.4403	46.6154	45.3316	44.4791	53.5799	261.797	61.9108	128.544	57.5999	58.5062	63.8157	70.8575	71.9181	82.5792	93.2038	105.17	92.714	95.049	95.6322	102.362	107.033	80.4933	1.21399e+09	1.06299e+09	1.35157e+09	1.25732e+09	7.42206e+08	7.91409e+08	6.21371e+08	6.34274e+08	5.63821e+08
Protein RCC2 OS=Mus musculus OX=10090 GN=Rcc2 PE=1 SV=1	Q8BK67	382.79	73	36	767	36	73	36	108911	Rcc2	3.31469e+09	94.4824	97.5143	108.003	66.5379	100.613	96.535	69.1943	53.5228	67.5339	36.0453	68.7867	75.5851	63.7936	88.1373	95.2521	84.3213	76.33	84.2179	82.6622	93.6574	124.131	105.738	130.317	120.793	119.403	127.894	124.545	116.461	130.249	3.13179e+09	3.23229e+09	3.57997e+09	2.20552e+09	3.33501e+09	3.19983e+09	2.29358e+09	1.77411e+09	2.23854e+09
14-3-3 protein theta OS=Mus musculus OX=10090 GN=Ywhaq PE=1 SV=1	P68254	382.495	80	29	841	26	80	29	22630; 102634437; 214444	Ywhaq; LOC102634437; Gm11226; Ywhaq-ps3; Cdk5rap2	5.66908e+09	100.519	101.796	97.6848	66.8558	64.3698	66.9861	67.7573	61.7918	66.483	48.5741	56.6981	59.6085	92.6509	106.75	92.1726	125.434	88.5395	83.8522	88.7551	87.0267	95.7816	88.7807	85.5143	98.0842	102.997	96.0309	91.0469	84.735	95.0735	5.69853e+09	5.77088e+09	5.53783e+09	3.79011e+09	3.64918e+09	3.7975e+09	3.84122e+09	3.50303e+09	3.76898e+09
116 kDa U5 small nuclear ribonucleoprotein component OS=Mus musculus OX=10090 GN=Eftud2 PE=1 SV=1	O08810	382.064	60	45	580	44	60	45	20624	Eftud2	9.49257e+08	96.7991	97.1221	106.079	32.1911	47.7318	49.5453	73.8759	39.0031	51.6619	41.4982	49.6862	72.2777	34.7932	47.8236	55.1427	86.1571	67.9925	81.7391	95.3567	109.873	82.0895	72.4511	100.071	73.9245	85.3497	83.8698	76.0061	79.093	79.5261	9.18873e+08	9.21938e+08	1.00696e+09	3.05576e+08	4.53098e+08	4.70312e+08	7.01272e+08	3.7024e+08	4.90405e+08
14-3-3 protein beta/alpha OS=Mus musculus OX=10090 GN=Ywhab PE=1 SV=3	Q9CQV8	381.875	66	21	941	14	66	21	54401	Ywhab	2.40881e+09	86.2049	100.666	113.129	64.0135	107.415	110.093	86.5799	93.5759	113.19	80.852	89.2138	109.46	88.6237	78.3152	101.815	100.412	113.181	119.51	127.446	132.465	41.0348	64.4702	85.6985	47.1135	77.0391	75.9635	73.5618	89.299	107.527	2.07651e+09	2.42486e+09	2.72506e+09	1.54197e+09	2.58741e+09	2.65194e+09	2.08555e+09	2.25407e+09	2.72653e+09
Ubiquitin-40S ribosomal protein S27a OS=Mus musculus OX=10090 GN=Rps27a PE=1 SV=2	P62983	381.378	76	21	1854	7	76	21	78294; 619900; 100042019	Rps27a; Rps27a-ps2; LOC100042019	1.9362e+09	94.0211	110.548	95.4314	103.091	112.487	99.8707	80.9623	90.9292	86.928	142.827	130.654	113.819	83.4306	100.601	82.0699	87.8799	64.0379	72.4612	91.5801	72.4059	93.8424	118.36	84.3677	101.758	115.16	93.9272	109.058	100.402	124.97	1.82044e+09	2.14042e+09	1.84774e+09	1.99606e+09	2.17797e+09	1.9337e+09	1.56759e+09	1.76057e+09	1.6831e+09
Phosphoserine aminotransferase OS=Mus musculus OX=10090 GN=Psat1 PE=1 SV=1	Q99K85	381.301	64	31	929	31	64	31	107272	Psat1	7.49694e+09	103.103	95.6218	101.275	66.8674	94.6558	94.2639	71.3509	48.2097	62.1619	52.6958	70.2466	83.9037	76.5686	88.4167	96.3949	87.1659	91.225	89.4687	98.8543	100.579	107.124	80.9541	106.268	100.617	119.073	124.171	106.223	97.8086	95.0389	7.72958e+09	7.16871e+09	7.59254e+09	5.01301e+09	7.09629e+09	7.06691e+09	5.34914e+09	3.61426e+09	4.66024e+09
Calumenin OS=Mus musculus OX=10090 GN=Calu PE=1 SV=1	O35887	380.142	59	21	572	21	59	21	12321	Calu	4.02975e+09	83.6003	107.044	109.356	18.3239	32.128	30.0285	10.6222	10.1388	12.4347	28.5009	20.0961	26.9635	125.936	119.518	121.669	117.385	154.857	165.422	136.996	154.286	73.4672	68.4403	69.6435	94.0376	93.2016	93.2478	61.4687	62.5012	71.1749	3.36889e+09	4.3136e+09	4.40677e+09	7.38408e+08	1.29468e+09	1.21008e+09	4.28047e+08	4.08567e+08	5.01086e+08
40S ribosomal protein S8 OS=Mus musculus OX=10090 GN=Rps8 PE=1 SV=2	P62242	379.605	68	25	994	25	68	25	20116; 100040298	Rps8; Gm15501	1.08663e+10	101.612	99.5463	98.8419	92.0467	98.3538	108.977	106.586	63.3398	73.1177	71.937	84.8922	102.911	83.3092	91.7613	94.6997	93.9854	79.3582	85.0959	83.9683	93.2839	94.1035	78.0359	110.516	85.5434	98.7493	99.1707	97.3606	97.354	107.642	1.10415e+10	1.0817e+10	1.07405e+10	1.00021e+10	1.06874e+10	1.18418e+10	1.1582e+10	6.8827e+09	7.9452e+09
Regulator of nonsense transcripts 1 OS=Mus musculus OX=10090 GN=Upf1 PE=1 SV=2	Q9EPU0	379.502	53	43	551	43	53	43	19704	Upf1	1.32421e+09	90.0496	102.458	107.492	67.4897	83.7034	100.38	48.2088	34.0783	50.6405	45.916	56.1574	70.7439	89.3389	97.4322	100.202	93.7941	87.2782	94.4447	92.5887	105.515	68.1189	64.4164	69.7719	73.4279	86.9195	86.1397	91.6912	75.2702	83.61	1.19245e+09	1.35677e+09	1.42342e+09	8.93707e+08	1.10841e+09	1.32925e+09	6.38388e+08	4.51269e+08	6.70588e+08
Eukaryotic translation initiation factor 2 subunit 3, X-linked OS=Mus musculus OX=10090 GN=Eif2s3x PE=1 SV=2	Q9Z0N1	379.368	52	27	644	27	52	27	26905	Eif2s3x	1.7969e+09	95.8322	99.5457	104.622	78.6093	96.5879	95.3772	73.6287	42.4519	69.6079	55.1007	67.0724	84.9172	33.8494	51.8207	57.5421	81.7368	68.4414	79.4796	86.2721	95.996	48.4666	54.5183	75.1783	97.5001	101.205	96.43	101.645	97.2196	100.011	1.72201e+09	1.78874e+09	1.87996e+09	1.41253e+09	1.73559e+09	1.71384e+09	1.32304e+09	7.6282e+08	1.25079e+09
Eukaryotic translation initiation factor 3 subunit C OS=Mus musculus OX=10090 GN=Eif3c PE=1 SV=1	Q8R1B4	378.84	41	39	681	39	41	39	56347	Eif3c	3.10459e+09	98.2351	87.6724	114.093	94.3703	130.36	115.801	198.091	91.9324	104.037	82.717	88.2741	134.915	102.214	103.337	121.092	123.194	108.811	138.707	93.1339	121.122	135.141	84.9331	144.977	99.6545	99.2644	113.773	108.24	105.318	108.613	3.04979e+09	2.72187e+09	3.5421e+09	2.92981e+09	4.04713e+09	3.59515e+09	6.14992e+09	2.85412e+09	3.22991e+09
T-complex protein 1 subunit zeta OS=Mus musculus OX=10090 GN=Cct6a PE=1 SV=3	P80317	378.342	68	33	886	33	68	33	12466	Cct6a	5.5636e+09	101.43	98.2204	100.35	78.9455	89.2814	107.662	68.9528	52.1357	68.5909	61.0383	69.5607	81.2401	73.3833	97.6042	105.944	118.249	95.8173	110.093	84.1522	95.198	104.467	90.5206	113.609	94.8496	105.059	109.108	106.492	93.3155	103.405	5.64315e+09	5.46459e+09	5.58306e+09	4.39221e+09	4.96726e+09	5.9899e+09	3.83626e+09	2.90062e+09	3.81612e+09
Disabled homolog 2 OS=Mus musculus OX=10090 GN=Dab2 PE=1 SV=2	P98078	378.075	51	29	652	29	51	29	13132	Dab2	2.9303e+09	86.4583	107.662	105.88	47.7433	47.294	61.5424	42.4995	41.3091	45.6685	49.9857	55.148	44.7069	145.496	125.418	114.929	65.1331	93.4048	82.798	93.1446	98.1208	93.7652	142.339	109.251	75.1463	84.6196	90.0768	85.9935	90.8268	106.462	2.53349e+09	3.15482e+09	3.1026e+09	1.39902e+09	1.38586e+09	1.80338e+09	1.24536e+09	1.21048e+09	1.33823e+09
DNA replication licensing factor MCM2 OS=Mus musculus OX=10090 GN=Mcm2 PE=1 SV=3	P97310	376.265	60	43	523	43	60	43	17216	Mcm2	1.93029e+09	104.28	98.1897	97.5299	24.7058	36.1996	30.1272	18.313	10.4537	13.5272	15.4898	24.0744	27.9071	55.9389	64.9712	74.7214	32.3228	34.4743	45.6822	67.0041	82.0964	75.5734	71.4239	105.935	77.2235	87.6969	88.2117	64.8373	65.1057	64.753	2.01291e+09	1.89534e+09	1.88261e+09	4.76894e+08	6.98756e+08	5.81543e+08	3.53494e+08	2.01787e+08	2.61113e+08
Importin-5 OS=Mus musculus OX=10090 GN=Ipo5 PE=1 SV=3	Q8BKC5	374.692	36	36	662	36	36	36	70572	Ipo5	7.28088e+08	105.721	96.8328	97.4458	72.4044	101.969	85.9206	113.371	60.0102	73.4098	73.7377	97.5179	98.4187	59.1394	77.0045	66.1039	86.8589	77.9063	88.0618	61.131	62.9585	118.116	70.2382	123.684	100.952	106.417	105.841	105.912	96.9395	100.357	7.69745e+08	7.05028e+08	7.09491e+08	5.27168e+08	7.42426e+08	6.25578e+08	8.2544e+08	4.36927e+08	5.34488e+08
Prolyl endopeptidase OS=Mus musculus OX=10090 GN=Prep PE=1 SV=1	Q9QUR6	374.262	61	37	650	37	61	37	19072	Prep	1.60894e+09	100.654	94.4588	104.888	69.8649	120.673	106.659	100.852	71.9651	98.7249	63.4775	60.5771	86.6199	66.8336	69.8406	87.6215	81.0726	84.709	115.547	105.58	118.276	114.036	84.3675	126.865	104.316	114.521	126.306	91.2866	112.092	106.684	1.61945e+09	1.51978e+09	1.68758e+09	1.12408e+09	1.94156e+09	1.71608e+09	1.62264e+09	1.15787e+09	1.58842e+09
26S proteasome non-ATPase regulatory subunit 2 OS=Mus musculus OX=10090 GN=Psmd2 PE=1 SV=1	Q8VDM4	373.812	46	38	566	38	46	38	21762	Psmd2	1.60355e+09	97.7733	93.0174	109.209	103.035	137.888	148.545	114.297	79.2574	97.2399	78.9288	106.778	111.836	115.745	124.648	131.162	121.289	93.11	98.1576	108.02	122.68	105.482	81.9352	120.74	124.886	133.95	140.314	141.098	123.566	125.107	1.56785e+09	1.49158e+09	1.75123e+09	1.65221e+09	2.21111e+09	2.382e+09	1.83281e+09	1.27094e+09	1.55929e+09
Multifunctional procollagen lysine hydroxylase and glycosyltransferase LH3 OS=Mus musculus OX=10090 GN=Plod3 PE=1 SV=1	Q9R0E1	371.837	55	31	533	31	55	31	26433	Plod3	1.52533e+09	101.617	91.68	106.703	22.3772	27.3696	31.9731	84.4331	51.5608	64.779	38.5133	44.3205	60.2821	78.3046	90.0457	102.349	101.099	108.532	130.993	88.4293	105.111	111.772	79.7064	123.757	91.6573	99.9432	103.174	94.4484	93.2755	93.1386	1.54999e+09	1.39842e+09	1.62758e+09	3.41325e+08	4.17476e+08	4.87694e+08	1.28788e+09	7.86472e+08	9.88091e+08
DNA replication licensing factor MCM7 OS=Mus musculus OX=10090 GN=Mcm7 PE=1 SV=1	Q61881	371.369	64	42	610	42	64	42	17220	Mcm7	1.5232e+09	92.7446	100.958	106.297	27.2578	35.9858	34.9455	27.1977	15.7208	24.1029	14.6172	18.5671	20.9817	77.0034	86.3883	89.387	61.5725	59.4294	71.0244	82.9046	86.3927	71.3519	74.6239	81.6537	105.692	114.195	111.897	89.4686	82.9375	81.8612	1.41268e+09	1.53779e+09	1.61912e+09	4.1519e+08	5.48136e+08	5.3229e+08	4.14275e+08	2.39459e+08	3.67135e+08
Fascin OS=Mus musculus OX=10090 GN=Fscn1 PE=1 SV=4	Q61553	370.981	64	33	588	33	64	33	14086	Fscn1	1.70415e+09	102.031	93.2928	104.676	68.1351	79.5467	69.4694	75.9083	49.63	52.5441	74.3902	92.0446	102.179	80.301	102.216	112.442	98.1735	88.8892	102.153	92.7174	92.375	93.6785	85.792	90.8966	97.7359	107.548	95.8492	120.499	104.79	109.052	1.73877e+09	1.58985e+09	1.78384e+09	1.16113e+09	1.3556e+09	1.18386e+09	1.29359e+09	8.45772e+08	8.95432e+08
DNA (cytosine-5)-methyltransferase 1 OS=Mus musculus OX=10090 GN=Dnmt1 PE=1 SV=5	P13864	370.79	33	42	377	42	33	42	13433	Dnmt1	4.69277e+08	102.7	99.8668	97.4336	1.51327	2.27595	4.42431	11.2318	7.97102	4.86427	#VALUE!	#VALUE!	#VALUE!	58.8864	59.3596	49.5894	14.4835	19.0689	19.8307	41.2663	45.9334	40.0366	37.4795	48.0701	63.2168	44.0905	43.9825	19.4108	11.9754	21.2686	4.81946e+08	4.68652e+08	4.57234e+08	7.10143e+06	1.06805e+07	2.07623e+07	5.27083e+07	3.74062e+07	2.28269e+07
Eukaryotic translation initiation factor 2 subunit 1 OS=Mus musculus OX=10090 GN=Eif2s1 PE=1 SV=3	Q6ZWX6	370.267	76	32	666	32	76	32	13665	Eif2s1	2.05092e+09	98.6553	94.6312	106.713	91.6918	119.258	116.124	101.675	83.7556	111.25	90.8472	109.255	124.194	66.5912	75.9048	84.393	108.552	117.534	112.157	100.942	113.027	107.186	102.206	118.227	109.096	123.885	119.033	111.46	103.566	104.512	2.02334e+09	1.94081e+09	2.18861e+09	1.88052e+09	2.44588e+09	2.3816e+09	2.08528e+09	1.71776e+09	2.28165e+09
Tyrosine--tRNA ligase, cytoplasmic OS=Mus musculus OX=10090 GN=Yars PE=1 SV=3	Q91WQ3	369.791	71	42	712	42	71	42	107271	Yars	4.3227e+09	110.645	95.6491	93.7061	71.0345	92.8562	97.7736	89.5167	57.6503	74.3427	52.985	51.4977	56.2633	73.0907	89.6071	103.506	100.37	79.7159	98.1964	89.3947	95.707	89.4071	67.2763	89.2869	113.572	116.682	108.825	103.917	90.0952	86.3325	4.78284e+09	4.13462e+09	4.05063e+09	3.07061e+09	4.01389e+09	4.22646e+09	3.86954e+09	2.49205e+09	3.21361e+09
Isocitrate dehydrogenase [NADP] cytoplasmic OS=Mus musculus OX=10090 GN=Idh1 PE=1 SV=2	O88844	369.622	77	34	602	33	77	34	15926	Idh1	1.48925e+09	88.5477	96.0878	115.365	73.6904	72.3504	54.3434	115.231	125.054	137.899	68.4385	79.3644	65.2533	69.8083	80.3625	101.727	134.655	123.679	141.967	182.431	181.691	90.9952	67.0379	103.118	110.428	127.403	119.292	80.4822	88.3184	79.4539	1.31869e+09	1.43098e+09	1.71806e+09	1.09743e+09	1.07748e+09	8.09308e+08	1.71607e+09	1.86236e+09	2.05365e+09
40S ribosomal protein S6 OS=Mus musculus OX=10090 GN=Rps6 PE=1 SV=1	P62754	369.263	55	28	858	28	55	28	667739; 20104; 105244208	Rps6-ps4; Rps6; LOC105244208	1.18771e+10	105.703	103.26	91.0372	95.4429	95.9006	105.288	98.3329	59.2914	63.5668	76.7015	102.977	114.306	97.3018	91.0777	96.8927	94.5074	74.1637	81.1241	71.141	79.6637	110.835	80.8412	111.386	89.4781	104.133	94.9129	94.3249	86.2936	88.1604	1.25544e+10	1.22643e+10	1.08126e+10	1.13358e+10	1.13902e+10	1.25051e+10	1.16791e+10	7.0421e+09	7.54989e+09
GTP-binding nuclear protein Ran OS=Mus musculus OX=10090 GN=Ran PE=1 SV=3	P62827	367.674	72	25	983	19	72	25	19384; 102641332	LOC100045999; Ran; LOC102641332	1.20877e+10	97.44	101.815	100.745	91.9691	103.549	120.557	88.0567	64.4364	68.4139	81.2784	90.9702	88.3331	127.847	106.298	106.969	82.007	86.5488	86.6429	94.1491	79.9247	105.649	112.972	101.289	107.355	109.719	101.511	98.4419	92.9775	103.089	1.17782e+10	1.2307e+10	1.21778e+10	1.11169e+10	1.25166e+10	1.45725e+10	1.0644e+10	7.78885e+09	8.26964e+09
Acetyl-CoA acetyltransferase, mitochondrial OS=Mus musculus OX=10090 GN=Acat1 PE=1 SV=1	Q8QZT1	367.552	74	25	587	25	74	25	110446	Acat1	1.90896e+09	106.373	98.1984	95.4285	19.626	22.5218	20.3459	34.4626	24.7921	32.3589	10.5373	15.03	14.6709	115.287	121.112	118.55	125.99	104.498	120.323	79.4136	91.3893	43.6152	44.5341	58.4964	38.9448	50.5694	50.4037	51.6833	42.7655	45.5889	2.03062e+09	1.87457e+09	1.82169e+09	3.74652e+08	4.29931e+08	3.88394e+08	6.57876e+08	4.73271e+08	6.17717e+08
Eukaryotic translation initiation factor 5A-1 OS=Mus musculus OX=10090 GN=Eif5a PE=1 SV=2	P63242	367.546	92	16	681	16	92	16	276770	Eif5a	7.69676e+09	99.2867	103.056	97.6573	130.532	180.562	134.798	83.717	83.3813	71.4831	131.78	139.248	110.968	71.1515	113.968	91.6202	89.0526	81.5561	89.3902	96.8842	96.2699	165.008	136.224	92.8976	108.265	105.191	109.466	112.94	97.8715	184.858	7.64185e+09	7.93197e+09	7.51645e+09	1.00467e+10	1.38974e+10	1.0375e+10	6.44349e+09	6.41766e+09	5.50188e+09
Septin-2 OS=Mus musculus OX=10090 GN=Septin2 PE=1 SV=2	P42208	366.227	84	31	677	31	84	31	18000	Sept2	2.37101e+09	102.582	91.663	105.755	65.0422	87.8372	98.8253	56.3006	40.153	52.9375	56.7268	64.8758	73.3794	94.1026	103.055	125.66	106.126	103.94	115.921	113.46	113.66	91.3526	85.6296	106.694	72.7572	81.055	77.2404	80.9401	90.7382	85.1834	2.43224e+09	2.17334e+09	2.50746e+09	1.54216e+09	2.08263e+09	2.34316e+09	1.33489e+09	9.52034e+08	1.25516e+09
Eukaryotic peptide chain release factor GTP-binding subunit ERF3A OS=Mus musculus OX=10090 GN=Gspt1 PE=1 SV=2	Q8R050	366.219	50	31	670	31	50	31	14852	Gspt1	2.03672e+09	100.26	98.2417	101.499	85.3588	105.341	114.508	78.0189	56.7622	67.8926	86.6582	109.994	134.292	90.6882	95.0577	117.537	97.5198	87.1583	105.464	78.7792	81.2517	79.6637	81.0579	90.1433	88.0781	109.855	111.678	126.739	117.984	122.205	2.04201e+09	2.00091e+09	2.06724e+09	1.73852e+09	2.14549e+09	2.3322e+09	1.58903e+09	1.15609e+09	1.38278e+09
Xaa-Pro aminopeptidase 1 OS=Mus musculus OX=10090 GN=Xpnpep1 PE=1 SV=1	Q6P1B1	365.646	69	31	512	31	69	31	170750	Xpnpep1	1.14416e+09	91.8908	108.773	99.3359	74.1108	85.0039	91.0422	54.9663	53.6107	65.8404	33.8292	44.1055	51.2773	57.4492	80.145	84.7446	99.5796	107.834	125.497	84.3066	87.352	30.5583	36.178	47.0875	75.0976	102.455	100.814	80.6296	95.8669	90.1667	1.05138e+09	1.24454e+09	1.13656e+09	8.47946e+08	9.72581e+08	1.04167e+09	6.28903e+08	6.13393e+08	7.5332e+08
Tropomyosin alpha-3 chain OS=Mus musculus OX=10090 GN=Tpm3 PE=1 SV=3	P21107	364.9	56	26	1137	14	56	26	59069	Tpm3	8.75666e+09	89.6641	107.264	103.072	107.922	108.462	130.083	101.649	79.2375	97.9996	112.222	110.329	100.412	136.889	121.261	119.13	80.0088	116.685	113.586	100.065	111.948	118.996	121.184	122.332	91.2322	91.8371	105.04	77.1706	78.6263	97.316	7.85158e+09	9.39276e+09	9.02564e+09	9.45034e+09	9.49766e+09	1.13909e+10	8.90106e+09	6.93856e+09	8.58149e+09
Adenylosuccinate lyase OS=Mus musculus OX=10090 GN=Adsl PE=1 SV=2	P54822	364.471	63	28	461	28	63	28	11564	Adsl	9.64184e+08	108.778	94.6445	96.5777	90.2934	107.709	125.848	61.9789	42.7064	57.4566	60.6309	76.1741	94.4492	94.5983	113.166	125.615	124.887	108.201	118.629	116.663	117.325	80.3903	64.4878	97.479	112.561	122.305	131.598	87.0859	89.1157	80.1244	1.04882e+09	9.12548e+08	9.31187e+08	8.70595e+08	1.03852e+09	1.21341e+09	5.97591e+08	4.11769e+08	5.53988e+08
Protein phosphatase 1 regulatory subunit 12A OS=Mus musculus OX=10090 GN=Ppp1r12a PE=1 SV=2	Q9DBR7	364.248	49	39	473	36	49	39	17931	Ppp1r12a	1.24213e+09	90.6224	102.093	107.285	88.5608	114.021	107.257	99.0434	68.5409	91.0074	90.3739	102.848	113.264	93.9376	97.6138	102.401	101.534	121.3	126.588	131.949	132.799	105.787	95.311	91.0317	94.5965	107.977	105.865	87.3109	84.5244	99.5909	1.12565e+09	1.26812e+09	1.33262e+09	1.10004e+09	1.41629e+09	1.33227e+09	1.23025e+09	8.51367e+08	1.13043e+09
Dynamin-1 OS=Mus musculus OX=10090 GN=Dnm1 PE=1 SV=2	P39053	363.935	53	42	705	29	53	42	13429	Dnm1	1.4243e+09	90.4056	98.5438	111.051	26.475	42.7514	43.9236	55.9956	32.5517	47.1094	12.5357	20.469	26.6935	63.7687	74.6396	106.213	150.939	163.492	171.557	125.22	144.672	77.4677	65.8765	96.1595	66.2805	95.8378	79.6371	80.9301	77.5337	78.6543	1.28764e+09	1.40356e+09	1.58169e+09	3.77082e+08	6.08907e+08	6.25602e+08	7.97543e+08	4.63632e+08	6.70978e+08
Glucose-6-phosphate 1-dehydrogenase X OS=Mus musculus OX=10090 GN=G6pdx PE=1 SV=3	Q00612	363.548	66	40	662	40	66	40	14381	G6pdx	4.41453e+09	100.244	97.5658	102.19	62.3195	101.764	107.421	71.213	56.2148	66.6937	65.0602	93.7674	107.367	86.9647	110.649	109.159	102.019	91.2261	115.117	95.5058	99.5501	95.6145	74.8043	119.392	89.8334	112.248	108.832	84.7302	94.9183	97.1025	4.4253e+09	4.30707e+09	4.51121e+09	2.75111e+09	4.4924e+09	4.74212e+09	3.14372e+09	2.48162e+09	2.94421e+09
High mobility group protein B2 OS=Mus musculus OX=10090 GN=Hmgb2 PE=1 SV=3	P30681	362.056	68	25	960	18	68	25	97165	Hmgb2	4.98899e+09	89.3985	108.207	102.395	83.499	94.501	94.9163	86.4654	78.2036	86.2628	75.5023	78.0371	63.9257	103.785	153.442	116.905	236.863	107.166	108.846	120.438	138.393	72.5944	58.488	45.8968	82.2846	94.6275	103.649	108.405	91.1742	116.745	4.46008e+09	5.39843e+09	5.10846e+09	4.16576e+09	4.71464e+09	4.73536e+09	4.31375e+09	3.90157e+09	4.30364e+09
Tropomyosin beta chain OS=Mus musculus OX=10090 GN=Tpm2 PE=1 SV=1	P58774	361.867	70	28	865	14	70	28	22004	Tpm2	5.64166e+08	88.7583	101.957	109.285	74.973	36.7045	60.885	#VALUE!	#VALUE!	#VALUE!	133.586	129.276	100.514	160.018	120.654	116.084	81.3161	122.139	96.6783	79.8809	80.3017	109.338	129.012	118.881	57.7736	61.5895	71.9983	89.2799	79.76	121.512	5.00744e+08	5.75205e+08	6.16549e+08	4.22972e+08	2.07074e+08	3.43492e+08
Ezrin OS=Mus musculus OX=10090 GN=Ezr PE=1 SV=3	P26040	361.814	61	43	920	27	61	43	22350	Ezr	3.42298e+09	93.5335	97.4132	109.053	104.849	101.591	102.715	107.668	73.6421	81.9138	77.2295	107.576	122.405	89.5	75.8495	95.74	70.6321	79.3129	83.8714	86.9117	91.2604	90.5205	76.7859	107.28	87.2734	110.835	96.8576	96.1387	99.0065	94.1008	3.20164e+09	3.33444e+09	3.73287e+09	3.58896e+09	3.47743e+09	3.51593e+09	3.68546e+09	2.52076e+09	2.8039e+09
Glutathione S-transferase omega-1 OS=Mus musculus OX=10090 GN=Gsto1 PE=1 SV=2	O09131	361.229	82	30	1145	30	82	30	14873	Gsto1	5.92599e+09	93.1598	102.446	104.394	137.034	161.489	185.045	184.285	145.397	175.338	99.4987	135.699	168.664	66.635	88.9764	103.576	160.935	131.04	135.386	117.365	130.025	174.647	169.972	201.18	138.161	181.155	199.22	176.442	158.919	219.562	5.52064e+09	6.07095e+09	6.18637e+09	8.1206e+09	9.5698e+09	1.09658e+10	1.09207e+10	8.61618e+09	1.03905e+10
40S ribosomal protein S2 OS=Mus musculus OX=10090 GN=Rps2 PE=1 SV=3	P25444	360.587	63	27	855	27	63	27	16898; 546298	Rps2; Rps2-ps13	1.10051e+10	107.67	98.3075	94.0222	99.8939	109.778	108.64	97.4922	64.7993	73.1762	78.1649	99.6247	108.656	77.7099	90.6832	94.004	92.0995	80.1466	87.0899	82.3219	90.524	91.5336	76.9562	109.198	98.9641	103.947	105.487	98.0605	93.3613	98.4563	1.18493e+10	1.08189e+10	1.03473e+10	1.09935e+10	1.20813e+10	1.1956e+10	1.07292e+10	7.13126e+09	8.05315e+09
RNA-binding protein FUS OS=Mus musculus OX=10090 GN=Fus PE=1 SV=1	P56959	358.672	29	17	491	17	29	17	233908	Fus	9.35223e+08	93.2103	91.3586	115.431	89.7086	181.605	154.409	107.968	83.5979	155.734	161.773	151.034	161.648	90.5263	105.122	111.644	95.7845	139.611	157.332	116.608	155.504	215.914	136.556	261.047	122.602	104.375	168.194	102.998	126.308	159.935	8.71724e+08	8.54407e+08	1.07954e+09	8.38975e+08	1.69841e+09	1.44407e+09	1.00974e+09	7.81827e+08	1.45646e+09
60S ribosomal protein L7a OS=Mus musculus OX=10090 GN=Rpl7a PE=1 SV=2	P12970	358.669	58	29	1071	29	58	29	27176	Rpl7a	1.23905e+10	110.367	96.4405	93.1925	101.883	100.002	106.928	115.168	62.0509	71.1031	72.933	89.2505	107.15	67.4905	82.022	89.1436	107.687	87.2978	91.2097	88.0537	96.1388	110.856	80.6509	117.889	103.485	104.123	111.155	119.954	100.165	106.474	1.36751e+10	1.19495e+10	1.1547e+10	1.26239e+10	1.23908e+10	1.3249e+10	1.42699e+10	7.68844e+09	8.81005e+09
Cysteine--tRNA ligase, cytoplasmic OS=Mus musculus OX=10090 GN=Cars PE=1 SV=2	Q9ER72	358.646	52	39	749	39	52	39	27267	Cars	1.38063e+09	94.2902	102.729	102.98	98.1439	113.452	133.135	137.448	98.1836	116.471	69.3314	93.3691	96.095	89.6233	87.7272	93.442	160.217	113.114	114.735	103.075	103.702	120.338	117.269	131.799	154.902	186.167	172.437	162.213	159.651	147.374	1.3018e+09	1.41831e+09	1.42177e+09	1.355e+09	1.56635e+09	1.8381e+09	1.89764e+09	1.35555e+09	1.60803e+09
Progranulin OS=Mus musculus OX=10090 GN=Grn PE=1 SV=2	P28798	358.493	71	25	545	25	71	25	14824	Grn	3.49387e+08	87.303	109.829	102.868	40.3015	37.277	38.4131	154.082	132.095	125.392	20.0623	24	23.6339	71.237	79.86	60.4861	88.8	89.4178	90.2409	106.48	96.8097	153.314	217.886	176.116	64.6659	92.0914	111.819	106.149	106.093	170.31	3.05025e+08	3.83728e+08	3.59407e+08	1.40808e+08	1.30241e+08	1.3421e+08	5.3834e+08	4.61524e+08	4.38103e+08
26S proteasome regulatory subunit 7 OS=Mus musculus OX=10090 GN=Psmc2 PE=1 SV=5	P46471	356.804	86	32	718	32	86	32	19181	Psmc2	3.36595e+09	100.134	100.068	99.7979	77.1991	101.865	95.4471	82.1605	62.5562	79.8058	53.5773	86.0959	96.5136	67.7322	77.9449	83.7658	93.7782	74.383	82.8137	84.258	92.4774	86.7653	75.3815	101.807	100.128	118.833	116.177	117.525	113.668	118.111	3.37045e+09	3.36825e+09	3.35915e+09	2.59848e+09	3.42873e+09	3.2127e+09	2.76548e+09	2.10561e+09	2.68622e+09
Importin subunit beta-1 OS=Mus musculus OX=10090 GN=Kpnb1 PE=1 SV=2	P70168	355.727	37	30	766	30	37	30	16211	Kpnb1	3.43515e+09	106.869	97.1353	95.9957	110.277	126.771	125.033	114.146	77.955	91.1457	61.1628	76.4438	81.4177	88.9795	105.58	116.965	110.03	89.5818	108.683	82.3264	84.2897	105.957	73.0408	122.262	105.727	106.875	110.838	98.9349	94.7426	88.0884	3.6711e+09	3.33674e+09	3.2976e+09	3.78817e+09	4.35477e+09	4.29507e+09	3.92107e+09	2.67787e+09	3.13099e+09
Chromodomain-helicase-DNA-binding protein 4 OS=Mus musculus OX=10090 GN=Chd4 PE=1 SV=1	Q6PDQ2	353.902	32	44	434	44	32	44	107932	Chd4	7.69342e+08	80.6536	109.633	109.714	21.3259	25.5164	34.0647	14.2182	7.83515	13.1526	5.87154	12.2223	12.4659	138.666	57.9387	79.9844	88.7903	76.7051	96.4304	83.4919	95.2716	84.8501	52.4399	91.1	40.6446	58.764	39.1437	56.9826	54.755	50.022	6.20502e+08	8.4345e+08	8.44074e+08	1.64069e+08	1.96308e+08	2.62074e+08	1.09387e+08	6.02791e+07	1.01189e+08
Nucleosome assembly protein 1-like 1 OS=Mus musculus OX=10090 GN=Nap1l1 PE=1 SV=2	P28656	352.086	47	19	823	17	47	19	53605	Nap1l1	6.18153e+09	101.574	95.8361	102.59	68.2008	103.11	84.6504	32.0887	23.9948	31.184	58.8558	75.072	72.8495	70.6043	97.8071	96.1491	65.3221	73.3961	82.4817	71.1928	71.9695	95.0142	120.893	102.851	89.0187	105.047	102.929	128.54	100.692	129.702	6.27881e+09	5.92414e+09	6.34165e+09	4.21586e+09	6.37375e+09	5.23269e+09	1.98357e+09	1.48324e+09	1.92765e+09
Synaptic vesicle membrane protein VAT-1 homolog OS=Mus musculus OX=10090 GN=Vat1 PE=1 SV=3	Q62465	351.951	61	28	671	28	61	28	26949	Vat1	5.67197e+09	89.8106	107.878	102.311	97.7394	121.384	148.6	149.342	112.02	130.771	75.2647	100.701	109.656	95.5722	88.8778	112.829	170.51	118.481	131.169	89.9261	107.155	76.3061	58.8343	80.5629	77.266	100.885	103.715	81.4652	77.864	80.347	5.09403e+09	6.11884e+09	5.80305e+09	5.54376e+09	6.88489e+09	8.42856e+09	8.47066e+09	6.35375e+09	7.41731e+09
60S ribosomal protein L10 OS=Mus musculus OX=10090 GN=Rpl10 PE=1 SV=3	Q6ZWV3	351.895	71	26	724	26	71	26	110954; 100043391	Rpl10; Rpl10-ps1	8.12676e+09	100.815	100.576	98.6095	97.5699	95.388	94.5097	88.6404	57.3257	63.1963	64.9561	90.5781	101.425	75.3028	79.4129	85.9894	115.082	83.4963	89.1049	84.3467	86.2557	79.8765	74.1475	84.7201	99.7534	112.506	100.359	103.297	94.8509	105.955	8.19297e+09	8.17357e+09	8.01376e+09	7.92928e+09	7.75196e+09	7.68058e+09	7.2036e+09	4.65873e+09	5.13581e+09
Inosine-5'-monophosphate dehydrogenase 2 OS=Mus musculus OX=10090 GN=Impdh2 PE=1 SV=2	P24547	349.938	60	30	623	29	60	30	23918	Impdh2	6.69906e+08	94.3888	79.8977	125.714	133.331	113.881	142.324	112.736	91.2248	94.0984	107.143	112.368	135.996	186.05	126.075	151.776	164.665	167.428	189.39	114.486	102.866	263.269	291.556	304.357	148.002	140.902	168.205	179.314	181.008	209.607	6.32316e+08	5.3524e+08	8.42162e+08	8.93192e+08	7.62892e+08	9.53436e+08	7.55225e+08	6.1112e+08	6.30371e+08
Ran-specific GTPase-activating protein OS=Mus musculus OX=10090 GN=Ranbp1 PE=1 SV=2	P34022	349.112	78	15	710	15	78	15	19385	Ranbp1	5.03718e+09	95.4961	104.147	100.357	110.313	173.373	147.177	91.6515	105.121	108.019	120.967	122.993	95.803	106.323	129.241	111.851	89.3352	103.845	106.978	116.79	102.025	148.727	175.294	125.14	100.987	113.553	122.703	101.497	102.139	152.273	4.81031e+09	5.24608e+09	5.05516e+09	5.55665e+09	8.73311e+09	7.41359e+09	4.61665e+09	5.29511e+09	5.44109e+09
NADH-cytochrome b5 reductase 3 OS=Mus musculus OX=10090 GN=Cyb5r3 PE=1 SV=3	Q9DCN2	346.677	71	20	672	20	71	20	109754	Cyb5r3	5.64109e+09	99.5021	87.8623	112.636	42.7978	77.6747	73.0068	58.5135	41.4312	57.1678	37.5021	50.0572	88.6434	58.3336	90.3538	123.479	85.3859	97.2318	129.044	102.49	127.055	70.2377	41.2487	95.0812	69.3282	87.6512	92.5596	62.5432	71.2956	65.7671	5.613e+09	4.95639e+09	6.35387e+09	2.41426e+09	4.3817e+09	4.11838e+09	3.3008e+09	2.33717e+09	3.22488e+09
Thioredoxin domain-containing protein 5 OS=Mus musculus OX=10090 GN=Txndc5 PE=1 SV=2	Q91W90	346.225	53	24	766	24	53	24	105245	Txndc5	3.08493e+09	99.8961	103.969	96.1352	78.1057	87.6013	84.3292	106.115	82.549	91.5075	56.8658	55.7857	58.9328	117.549	120.737	110.588	130.574	133.07	122.444	139.001	126.778	67.0393	78.6516	68.4494	83.3244	88.2851	83.8619	83.4348	71.8285	97.8089	3.08172e+09	3.20736e+09	2.9657e+09	2.4095e+09	2.70244e+09	2.60149e+09	3.27358e+09	2.54658e+09	2.82294e+09
DNA replication licensing factor MCM6 OS=Mus musculus OX=10090 GN=Mcm6 PE=1 SV=1	P97311	346.012	56	34	439	34	56	34	17219	Mcm6	1.63008e+09	95.6853	96.7735	107.541	18.6596	29.7988	32.8147	26.636	17.2468	23.9605	16.9072	19.8276	24.9542	51.9158	66.3734	77.1364	37.6284	38.0913	48.3126	61.2565	73.8689	65.4436	56.5699	70.9099	75.504	77.0781	82.9443	86.7865	75.9596	83.73	1.55974e+09	1.57748e+09	1.753e+09	3.04166e+08	4.85742e+08	5.34905e+08	4.34186e+08	2.81135e+08	3.90574e+08
EGF-containing fibulin-like extracellular matrix protein 1 OS=Mus musculus OX=10090 GN=Efemp1 PE=1 SV=1	Q8BPB5	345.991	55	21	592	21	55	21	216616	Efemp1	1.10852e+09	88.4314	116.209	95.36	9.75265	11.4546	13.8554	5.5901	2.90605	3.12011	4.51825	5.69518	4.48082	88.803	81.3723	67.9503	95.1509	83.2821	85.9726	106.098	84.8721	30.4947	31.6396	35.3015	59.7501	73.1294	54.9402	93.3958	76.8761	97.4555	9.80283e+08	1.2882e+09	1.05709e+09	1.0811e+08	1.26977e+08	1.53591e+08	6.19676e+07	3.22143e+07	3.45872e+07
Brain acid soluble protein 1 OS=Mus musculus OX=10090 GN=Basp1 PE=1 SV=3	Q91XV3	345.449	85	16	510	16	85	16	70350	Basp1	1.91798e+09	66.7055	102.042	131.252	68.9317	174.004	223.395	72.4019	101.312	120.68	95.065	114.83	162.514	72.2051	77.6165	92.6867	62.6552	90.5886	85.6533	147.479	149.223	72.6732	94.2371	88.7636	59.0191	71.8036	67.7915	67.7528	126.364	144.552	1.27939e+09	1.95715e+09	2.51738e+09	1.32209e+09	3.33735e+09	4.28467e+09	1.38865e+09	1.94314e+09	2.31461e+09
Dynactin subunit 2 OS=Mus musculus OX=10090 GN=Dctn2 PE=1 SV=3	Q99KJ8	345.069	75	27	574	27	75	27	69654	Dctn2	1.73179e+09	91.5932	103.833	104.574	85.9284	94.7583	115.022	72.6148	67.4055	86.9751	63.3638	85.3092	100.538	123.812	120.658	119.033	116.564	126.799	117.786	114.188	122.588	102.031	127.222	103.928	90.0996	94.7993	97.2153	76.634	75.8727	91.8503	1.5862e+09	1.79817e+09	1.811e+09	1.4881e+09	1.64101e+09	1.99194e+09	1.25753e+09	1.16732e+09	1.50623e+09
Interleukin enhancer-binding factor 3 OS=Mus musculus OX=10090 GN=Ilf3 PE=1 SV=2	Q9Z1X4	345.01	54	30	456	29	54	30	16201	Ilf3	4.14273e+08	93.2729	103.142	103.585	25.6361	32.1337	38.2241	51.9273	31.4765	50.5506	31.8699	42.7166	38.601	79.3769	98.8722	87.4758	183.308	131.233	145.441	129.562	163.715	117.819	131.044	126.88	78.5993	89.6264	93.9169	123.483	109.177	124.525	3.86404e+08	4.27289e+08	4.29125e+08	1.06203e+08	1.33121e+08	1.58352e+08	2.1512e+08	1.30399e+08	2.09417e+08
Histidine triad nucleotide-binding protein 1 OS=Mus musculus OX=10090 GN=Hint1 PE=1 SV=3	P70349	344.792	88	12	538	12	88	12	15254	Hint1	5.61675e+09	100.961	103.265	95.7731	102.305	114.54	130.132	65.1459	61.6955	59.784	102.83	125.604	97.3339	119.378	130.305	109.884	104.005	104.091	104.897	107.676	104.319	107.907	123.888	78.2845	86.4882	88.2993	96.3339	100.28	103.219	142.447	5.67075e+09	5.80016e+09	5.37933e+09	5.74619e+09	6.43343e+09	7.30921e+09	3.65908e+09	3.46528e+09	3.35792e+09
Heterogeneous nuclear ribonucleoprotein U-like protein 2 OS=Mus musculus OX=10090 GN=Hnrnpul2 PE=1 SV=2	Q00PI9	344.433	37	26	573	26	37	26	68693	Hnrnpul2	2.50176e+09	100.097	101.398	98.5056	122.731	80.2851	72.8211	125.339	133.292	120.385	111.359	100.693	86.2389	99.6019	123.326	123.874	128.808	121.792	113.406	103.134	104.629	120.135	118.087	104.572	130.422	120.659	123.037	94.9815	92.6509	85.4671	2.50418e+09	2.53673e+09	2.46438e+09	3.07045e+09	2.00854e+09	1.82181e+09	3.13568e+09	3.33466e+09	3.01176e+09
Annexin A6 OS=Mus musculus OX=10090 GN=Anxa6 PE=1 SV=3	P14824	344.394	56	37	549	37	56	37	11749	Anxa6	1.44687e+09	100.496	94.9193	104.585	34.0751	39.9124	39.0393	61.8349	36.5351	58.1682	15.2179	17.4658	22.0595	61.1628	68.4756	86.9954	107.573	99.8605	119.735	96.4007	110.795	51.1076	43.9693	52.9971	67.438	72.9235	77.5579	76.1213	65.1779	67.73	1.45405e+09	1.37336e+09	1.51321e+09	4.93023e+08	5.77482e+08	5.64849e+08	8.94673e+08	5.28617e+08	8.4162e+08
Kinectin OS=Mus musculus OX=10090 GN=Ktn1 PE=1 SV=1	Q61595	344.282	41	43	431	43	41	43	16709	Ktn1	2.5008e+08	110.074	89.8517	100.075	49.8999	49.1904	62.1137	67.8186	53.4692	59.9888	90.1844	107.709	94.2989	#VALUE!	#VALUE!	#VALUE!	58.3145	54.6937	51.3217	117.127	125.929	5.4782	9.80202	10.017	72.729	79.126	61.5032	11.7243	6.66856	5.739	2.75273e+08	2.24701e+08	2.50267e+08	1.2479e+08	1.23015e+08	1.55334e+08	1.69601e+08	1.33716e+08	1.5002e+08
Cytoplasmic dynein 1 intermediate chain 2 OS=Mus musculus OX=10090 GN=Dync1i2 PE=1 SV=1	O88487	344.196	51	20	608	19	51	20	13427	Dync1i2	7.8878e+08	84.0043	102.261	113.735	91.619	105.398	128.731	114.368	95.6627	117.435	51.537	85.6149	87.871	91.7227	105.291	118.622	107.439	121.918	111.289	173.25	168.812	95.0134	130.392	132.263	99.84	138.181	116.393	124.563	143.161	149.983	6.62609e+08	8.06614e+08	8.97117e+08	7.22673e+08	8.31358e+08	1.01541e+09	9.02109e+08	7.54569e+08	9.26303e+08
Protein PRRC2A OS=Mus musculus OX=10090 GN=Prrc2a PE=1 SV=1	Q7TSC1	341.291	32	42	562	42	32	42	53761	Prrc2a	9.45974e+08	94.4031	106.054	99.5434	101.284	107.932	116.575	62.5579	55.8603	74.0863	94.2524	96.9068	84.0218	145.659	120.839	112.567	89.249	98.2569	89.9939	106.087	112.564	126.632	166.12	153.43	119.533	113.738	135.631	96.7462	96.0962	123.984	8.93029e+08	1.00324e+09	9.41654e+08	9.5812e+08	1.02101e+09	1.10277e+09	5.91781e+08	5.28424e+08	7.00837e+08
Scaffold attachment factor B1 OS=Mus musculus OX=10090 GN=Safb PE=1 SV=2	D3YXK2	341.014	42	30	623	21	42	30	224903	Safb	5.03391e+08	88.1214	119.462	92.4161	100.392	99.95	117.624	108.073	107.202	136.311	123.996	132.518	126.902	123.512	112.351	110.514	75.1668	80.4237	83.6134	148.56	159.641	76.6428	118.735	81.9911	100.463	109.19	121.942	97.9261	106.101	123.808	4.43596e+08	6.01364e+08	4.65214e+08	5.05363e+08	5.03139e+08	5.92111e+08	5.44032e+08	5.39645e+08	6.86178e+08
Cytoskeleton-associated protein 5 OS=Mus musculus OX=10090 GN=Ckap5 PE=1 SV=1	A2AGT5	340.66	29	43	398	43	29	43	75786	Ckap5	6.39349e+08	98.4446	97.1292	104.426	39.418	38.737	49.6885	16.9441	17.1492	23.4197	17.123	27.3304	27.5925	39.5196	29.8393	46.6507	45.8167	47.2042	47.8375	65.8229	71.8165	26.1193	17.3198	22.9438	20.6366	43.9363	34.6897	49.8858	54.5589	50.0728	6.29404e+08	6.20994e+08	6.67648e+08	2.52018e+08	2.47664e+08	3.17683e+08	1.08332e+08	1.09643e+08	1.49733e+08
Rho GDP-dissociation inhibitor 1 OS=Mus musculus OX=10090 GN=Arhgdia PE=1 SV=3	Q99PT1	340.525	88	17	1015	17	88	17	192662	Arhgdia	1.50946e+10	95.7213	105.102	99.1768	79.691	118.359	118.189	75.6275	75.1454	70.9615	53.6509	97.3334	82.3686	114.786	108.584	114.776	105.396	105.965	109.714	101.675	97.8624	100.522	91.4725	95.3762	86.4638	95.7109	97.5738	92.309	93.0183	99.5926	1.44487e+10	1.58647e+10	1.49703e+10	1.2029e+10	1.78659e+10	1.78402e+10	1.14157e+10	1.13429e+10	1.07113e+10
4F2 cell-surface antigen heavy chain OS=Mus musculus OX=10090 GN=Slc3a2 PE=1 SV=1	P10852	340.354	59	32	592	32	59	32	17254	Slc3a2	1.85196e+09	107.241	94.4865	98.272	139.701	173.16	230.978	260.177	192.381	293.891	88.4043	120.775	139.481	51.4473	72.9881	70.9414	108.818	87.277	90.4788	77.5739	75.7246	241.03	210.835	484.728	202.07	264.812	422.67	283.138	317.053	397.471	1.98606e+09	1.74985e+09	1.81996e+09	2.5872e+09	3.20684e+09	4.27762e+09	4.81837e+09	3.5628e+09	5.44274e+09
2-oxoglutarate dehydrogenase, mitochondrial OS=Mus musculus OX=10090 GN=Ogdh PE=1 SV=3	Q60597	337.681	44	36	452	36	44	36	18293	Ogdh	1.41342e+09	92.542	105.964	101.494	31.35	31.0723	38.4957	36.0795	25.2587	35.3909	35.4654	52.0478	58.0582	72.055	91.8303	95.229	143.371	111.503	131.864	111.587	131.773	56.554	54.5189	71.5192	73.1619	85.172	84.8926	77.9353	79.6964	81.5525	1.30801e+09	1.49772e+09	1.43455e+09	4.43108e+08	4.39184e+08	5.44108e+08	5.09957e+08	3.57013e+08	5.00224e+08
Caprin-1 OS=Mus musculus OX=10090 GN=Caprin1 PE=1 SV=2	Q60865	337.556	36	20	464	20	36	20	53872	Caprin1	1.31409e+09	89.1755	102.826	107.999	92.8931	139.722	139.484	79.0118	65.2175	106.233	68.9097	83.5067	83.1625	79.0964	85.1633	94.6038	75.3416	86.2547	78.8365	105.612	91.164	102.129	128.216	119.626	91.4182	102.812	88.8856	93.8492	102.452	143.721	1.17184e+09	1.35122e+09	1.4192e+09	1.22069e+09	1.83607e+09	1.83294e+09	1.03828e+09	8.57013e+08	1.396e+09
Cytosol aminopeptidase OS=Mus musculus OX=10090 GN=Lap3 PE=1 SV=3	Q9CPY7	336.872	71	35	627	35	71	35	66988	Lap3	1.34185e+09	83.6969	74.7217	141.581	65.5769	92.8625	98.2618	91.0518	62.1673	97.2487	67.7476	96.9791	90.2997	107.987	138.21	145.253	189.255	162.052	177.917	109.838	145.7	100.084	88.8375	155.921	92.1706	112.536	108.86	77.6023	82.4541	82.3931	1.12309e+09	1.00265e+09	1.89981e+09	8.79945e+08	1.24608e+09	1.31853e+09	1.22178e+09	8.34193e+08	1.30493e+09
Hepatoma-derived growth factor OS=Mus musculus OX=10090 GN=Hdgf PE=1 SV=2	P51859	336.606	78	27	756	25	78	27	15191	Hdgf	3.61966e+09	82.3998	110.761	106.839	110.408	158.032	155.842	123.023	100.566	129.872	113.585	132.404	132.022	118.915	132.776	130.066	85.3727	131.665	131.635	140.822	149.636	133.103	151.748	162.619	118.128	128.823	136.313	108.799	125.097	138.362	2.9826e+09	4.00918e+09	3.86722e+09	3.99638e+09	5.72023e+09	5.64097e+09	4.45302e+09	3.64015e+09	4.70093e+09
Serine/threonine-protein kinase PAK 2 OS=Mus musculus OX=10090 GN=Pak2 PE=1 SV=1	Q8CIN4	336.43	69	32	640	22	69	32	224105	Pak2	9.2215e+08	88.6686	109.806	101.526	59.4102	58.1724	88.4715	70.0965	51.942	71.6027	60.4217	84.4209	90.3561	65.3936	71.3589	69.5846	93.0735	88.8275	88.2638	83.0197	78.8268	73.9935	98.792	102.128	82.1616	98.3582	84.2683	55.1999	69.2517	67.3	8.17657e+08	1.01257e+09	9.36219e+08	5.47851e+08	5.36437e+08	8.1584e+08	6.46395e+08	4.78983e+08	6.60284e+08
Heat shock protein 75 kDa, mitochondrial OS=Mus musculus OX=10090 GN=Trap1 PE=1 SV=1	Q9CQN1	336.36	58	37	495	36	58	37	68015	Trap1	1.08654e+09	105.027	86.9409	108.032	56.6718	61.3774	66.9838	51.5955	37.5156	51.7989	36.5904	56.1493	61.4668	67.7923	101.228	109.65	153.635	119.578	133.886	149.316	182.423	90.6305	85.8944	128.644	76.8364	106.865	115.827	125.606	118.6	125.142	1.14116e+09	9.44646e+08	1.17381e+09	6.15761e+08	6.66889e+08	7.27805e+08	5.60605e+08	4.07621e+08	5.62815e+08
U4/U6.U5 tri-snRNP-associated protein 1 OS=Mus musculus OX=10090 GN=Sart1 PE=1 SV=1	Q9Z315	336.34	46	36	502	36	46	36	20227	Sart1	3.07288e+08	92.3442	110.859	96.797	123.323	149.178	208.743	136.985	126.532	176.518	113.048	128.209	107.018	201.936	194.125	133.781	109.879	136.705	137.815	205.446	178.675	114.418	178.875	152.536	99.9013	133.748	140.016	161.974	137.549	218.054	2.83763e+08	3.40656e+08	2.97446e+08	3.78956e+08	4.58407e+08	6.41441e+08	4.20938e+08	3.88818e+08	5.42418e+08
Treacle protein OS=Mus musculus OX=10090 GN=Tcof1 PE=1 SV=1	O08784	335.035	32	33	611	33	32	33	21453	Tcof1	1.26133e+09	98.2545	106.177	95.5681	105.014	120.649	117.38	81.9457	48.8375	69.4398	75.7077	80.4644	72.7161	63.6715	61.8073	55.9202	68.6859	68.7843	77.5435	82.3178	104.01	98.6594	104.831	106.32	91.6182	91.7067	95.0517	96.6489	102.728	114.39	1.23932e+09	1.33925e+09	1.20543e+09	1.32458e+09	1.52178e+09	1.48055e+09	1.03361e+09	6.16004e+08	8.75866e+08
PC4 and SFRS1-interacting protein OS=Mus musculus OX=10090 GN=Psip1 PE=1 SV=1	Q99JF8	334.376	51	27	867	25	51	27	101739	Psip1	1.20398e+09	90.479	101.147	108.374	41.5035	45.4972	48.0774	43.6722	39.4678	57.0041	42.3541	39.2649	44.2437	111.387	84.971	90.2563	65.9588	80.8594	94.7007	90.7085	109.032	69.4948	96.2325	100.812	73.8056	92.483	94.8106	90.3276	96.7863	93.078	1.08935e+09	1.21779e+09	1.30481e+09	4.99695e+08	5.4778e+08	5.78845e+08	5.25806e+08	4.75187e+08	6.8632e+08
ATP-dependent RNA helicase DDX39A OS=Mus musculus OX=10090 GN=Ddx39a PE=1 SV=1	Q8VDW0	334.041	58	28	731	15	58	28	68278	Ddx39	7.8757e+08	93.8009	111.558	94.6415	86.7827	109.784	123.76	79.8372	46.1804	62.0777	96.9947	165.385	164.337	44.7283	57.0814	63.3158	125.062	117.632	127.653	138.411	149.842	118.642	81.3932	143.447	148.368	182.342	179.981	124.024	115.152	120.214	7.38748e+08	8.78594e+08	7.45368e+08	6.83475e+08	8.64627e+08	9.74693e+08	6.28773e+08	3.63703e+08	4.88905e+08
Thyroid hormone receptor-associated protein 3 OS=Mus musculus OX=10090 GN=Thrap3 PE=1 SV=1	Q569Z6	333.743	28	22	589	22	28	22	230753	Thrap3	7.46215e+08	95.584	104.978	99.4383	85.1793	85.2533	110.632	113.069	108.578	144.362	78.0341	63.6885	92.6868	137.895	102.934	113.592	72.0286	111.422	89.3681	147.251	167.867	59.1122	92.7494	65.4735	35.8375	40.1376	40.7212	86.3101	100.283	131.905	7.13263e+08	7.83359e+08	7.42023e+08	6.3562e+08	6.36173e+08	8.25554e+08	8.4374e+08	8.10222e+08	1.07725e+09
60S acidic ribosomal protein P0 OS=Mus musculus OX=10090 GN=Rplp0 PE=1 SV=3	P14869	333.565	64	23	685	23	64	23	11837	Rplp0	3.88299e+09	100.259	91.2908	108.45	66.3788	103.325	80.7945	56.2524	39.8742	52.1042	50.4997	59.7633	89.8599	34.5142	50.9165	70.0877	75.743	79.4942	101.454	79.8744	86.0569	66.6941	59.6831	69.6395	109.864	103.957	100.025	108.129	100.163	109.407	3.89306e+09	3.54481e+09	4.21111e+09	2.57748e+09	4.0121e+09	3.13725e+09	2.18428e+09	1.54831e+09	2.0232e+09
Unconventional myosin-Ic OS=Mus musculus OX=10090 GN=Myo1c PE=1 SV=2	Q9WTI7	333.462	44	41	476	41	44	41	17913	Myo1c	1.21025e+09	94.824	93.1327	112.043	76.6731	83.1748	95.681	64.2789	42.7445	54.8208	67.3965	60.8825	71.1566	61.5918	65.1103	60.3162	121.572	115.454	119.447	118.376	118.112	41.7572	26.3551	50.4088	34.6995	60.4427	59.7843	67.0897	59.3346	66.1562	1.14761e+09	1.12714e+09	1.35601e+09	9.27939e+08	1.00663e+09	1.15798e+09	7.77938e+08	5.17317e+08	6.63471e+08
La-related protein 1 OS=Mus musculus OX=10090 GN=Larp1 PE=1 SV=3	Q6ZQ58	331.458	45	35	413	35	45	35	73158	Larp1	5.03693e+08	91.9202	100.789	107.291	116.801	130.766	161.711	102.466	73.6946	94.1281	88.2647	119.061	122.368	52.2645	66.3407	63.2981	99.9631	97.1751	93.9973	108.079	128.348	144.292	124.489	157.49	102.06	131.149	130.153	109.86	102.06	115.832	4.62995e+08	5.07667e+08	5.40416e+08	5.8832e+08	6.58657e+08	8.14526e+08	5.16113e+08	3.71194e+08	4.74116e+08
Protein prune homolog 2 OS=Mus musculus OX=10090 GN=Prune2 PE=1 SV=2	Q52KR3	331.19	22	37	236	37	22	37	353211	Prune2	7.36263e+07	89.6396	108.306	102.054	29.5079	31.9029	46.4043	59.5325	39.965	52.7526	#VALUE!	#VALUE!	#VALUE!	#VALUE!	#VALUE!	#VALUE!	243.156	215.429	268.557	332.596	321.892	158.644	144.485	184.666	243.064	231.865	221.352	345.281	396.256	369.776	6.59982e+07	7.97419e+07	7.51386e+07	2.17256e+07	2.34889e+07	3.41658e+07	4.38316e+07	2.94247e+07	3.88398e+07
Eukaryotic translation initiation factor 3 subunit B OS=Mus musculus OX=10090 GN=Eif3b PE=1 SV=1	Q8JZQ9	331.007	48	31	614	31	48	31	27979	Eif3b	1.77198e+09	104.634	92.9238	102.442	81.6445	102.493	102.944	75.6752	45.7237	59.1798	49.2474	80.1755	90.5116	59.8756	74.3948	77.621	99.2088	84.1473	91.3538	72.1189	89.5352	88.853	72.4153	110.034	112.071	108.373	111.674	84.6655	81.6231	78.1982	1.85409e+09	1.64659e+09	1.81525e+09	1.44672e+09	1.81615e+09	1.82414e+09	1.34095e+09	8.10215e+08	1.04865e+09
Eukaryotic translation initiation factor 4B OS=Mus musculus OX=10090 GN=Eif4b PE=1 SV=1	Q8BGD9	330.819	45	26	977	26	45	26	75705	Eif4b	5.40878e+09	94.1522	104.89	100.958	101.022	111.385	116.379	101.515	83.4027	98.7556	104.151	102.375	93.1749	135.915	126.452	108.18	97.1226	103.303	100.959	92.3554	92.3579	138.168	155.516	136.942	103.036	89.6524	111.212	102.095	98.7988	131.986	5.09249e+09	5.67326e+09	5.4606e+09	5.46404e+09	6.02456e+09	6.2947e+09	5.49074e+09	4.51107e+09	5.34147e+09
Inorganic pyrophosphatase OS=Mus musculus OX=10090 GN=Ppa1 PE=1 SV=1	Q9D819	330.631	84	23	672	23	84	23	67895	Ppa1	3.16658e+09	95.8177	103.043	101.14	78.4857	100.21	96.5984	55.5874	52.9823	51.774	63.3954	77.4694	74.9589	103.242	115.853	117.929	89.6745	101.708	99.3427	101.315	94.9852	126.872	145.886	124.738	111.528	130.29	129.949	112.819	113.904	133.975	3.03414e+09	3.26293e+09	3.20267e+09	2.48531e+09	3.17324e+09	3.05887e+09	1.76022e+09	1.67773e+09	1.63947e+09
Septin-11 OS=Mus musculus OX=10090 GN=Septin11 PE=1 SV=4	Q8C1B7	330.351	56	26	562	18	56	26	52398	Sept11	1.25103e+09	106.612	96.6883	96.6998	38.2189	46.9191	43.5102	63.4393	49.7592	54.0368	61.4356	65.1839	82.454	76.1331	91.9056	105.721	66.2778	62.9374	75.7212	63.5313	74.9183	71.5934	67.3828	72.4494	61.4844	77.3963	71.5926	75.1748	71.802	73.4117	1.33375e+09	1.2096e+09	1.20974e+09	4.78131e+08	5.86972e+08	5.44326e+08	7.93645e+08	6.22502e+08	6.76017e+08
Matrin-3 OS=Mus musculus OX=10090 GN=Matr3 PE=1 SV=1	Q8K310	328.981	47	34	663	34	47	34	17184	Matr3	2.54619e+09	93.2726	107.691	99.0364	45.4858	65.4712	70.1927	44.9375	38.9881	55.0738	34.1973	55.5283	52.8049	78.9864	96.0805	83.4644	80.1675	88.4129	100.032	85.0504	92.7457	81.3916	101.721	91.737	77.1295	97.3707	89.8727	70.4164	64.9371	76.5423	2.37489e+09	2.74201e+09	2.52165e+09	1.15815e+09	1.66702e+09	1.78724e+09	1.14419e+09	9.9271e+08	1.40228e+09
Catalase OS=Mus musculus OX=10090 GN=Cat PE=1 SV=4	P24270	328.919	57	28	472	21	57	28	12359	Cat	5.83221e+08	93.8724	97.1041	109.023	21.7145	28.3126	41.977	118.982	119.784	183.823	38.0734	47.2354	53.5623	48.8714	56.0917	64.938	109.975	80.5245	96.7424	113.807	119.321	116.426	139.712	161.845	95.6198	138.859	156.548	113.152	109.326	142.537	5.47484e+08	5.66332e+08	6.35848e+08	1.26644e+08	1.65125e+08	2.44819e+08	6.93926e+08	6.98608e+08	1.07209e+09
Caveolae-associated protein 1 OS=Mus musculus OX=10090 GN=Cavin1 PE=1 SV=1	O54724	328.735	54	28	786	28	54	28	19285	Ptrf; Cavin1	6.70718e+09	93.7969	99.9194	106.284	43.8833	37.6317	46.1573	32.0139	23.2329	29.6296	35.0193	30.7292	52.1979	108.207	92.193	98.7707	91.7228	100.075	90.2931	144.921	142.18	87.9136	99.5348	68.7949	78.0359	73.1851	56.5221	84.3261	71.8329	71.8651	6.29113e+09	6.70177e+09	7.12863e+09	2.94333e+09	2.52402e+09	3.09585e+09	2.14723e+09	1.55827e+09	1.98731e+09
rRNA 2'-O-methyltransferase fibrillarin OS=Mus musculus OX=10090 GN=Fbl PE=1 SV=2	P35550	328.46	62	23	692	23	62	23	14113; 102643269	LOC100044829; Fbl; LOC102643269	2.51146e+09	102.826	99.7421	97.4319	113.587	133.335	137.196	123.181	82.7937	118.749	67.3298	103.005	114.083	79.6035	93.3904	88.8359	115.187	88.2717	115.674	105.348	123.543	98.5814	100.815	136.337	103.358	106.243	114.832	103.897	99.0213	119.862	2.58244e+09	2.50499e+09	2.44697e+09	2.85271e+09	3.34866e+09	3.44562e+09	3.09364e+09	2.07933e+09	2.98234e+09
Myosin light polypeptide 6 OS=Mus musculus OX=10090 GN=Myl6 PE=1 SV=3	Q60605	328.411	97	20	918	18	97	20	17904	Myl6	1.06639e+10	93.6092	112.643	93.748	103.916	111.834	108.46	90.7786	84.2572	93.0822	112.027	92.4401	82.0961	140.301	100.616	87.5476	106.644	111.503	104.885	110.08	103.353	113.225	126.394	112.622	103.981	104.402	102.999	108.92	92.7305	131.618	9.98235e+09	1.20121e+10	9.99714e+09	1.10814e+10	1.19258e+10	1.15661e+10	9.68049e+09	8.98506e+09	9.92615e+09
Poly(rC)-binding protein 2 OS=Mus musculus OX=10090 GN=Pcbp2 PE=1 SV=1	Q61990	328.346	80	19	738	12	80	19	18521	Pcbp2	2.25782e+09	108.341	85.6595	105.999	91.7869	120.252	104.596	54.2294	40.1136	43.4788	76.2567	101.305	97.9987	57.3011	87.3611	100.796	66.5563	89.5801	97.8605	87.3579	88.8073	84.8476	72.0623	82.2421	96.03	100.736	93.8357	85.172	81.5534	89.3826	2.44615e+09	1.93404e+09	2.39328e+09	2.07238e+09	2.71507e+09	2.36158e+09	1.2244e+09	9.05694e+08	9.81674e+08
Aspartate--tRNA ligase, cytoplasmic OS=Mus musculus OX=10090 GN=Dars PE=1 SV=2	Q922B2	327.872	76	35	703	35	76	35	226414	Dars	2.13976e+09	111.976	89.1658	98.8582	92.3725	85.6505	87.5562	110.658	63.1826	88.6497	72.1807	77.3058	127.624	86.4814	98.9848	98.4827	86.2743	81.0977	86.3649	92.4516	104.174	119.355	98.1218	125.324	86.3016	85.8756	83.1376	122.65	118.14	104.493	2.39602e+09	1.90793e+09	2.11533e+09	1.97655e+09	1.83271e+09	1.87349e+09	2.36782e+09	1.35195e+09	1.89689e+09
Lysine--tRNA ligase OS=Mus musculus OX=10090 GN=Kars PE=1 SV=1	Q99MN1	326.868	52	35	689	35	52	35	85305	Kars	3.20685e+09	84.4143	103.237	112.349	108.868	126.393	174.726	87.8814	59.2504	75.59	53.5264	104.083	152.339	144.608	50.9563	135.771	90.6929	111.54	104.406	116.664	126.276	97.8031	62.027	127.533	67.2983	68.9634	93.1819	91.6639	107.217	75.8504	2.70704e+09	3.31066e+09	3.60285e+09	3.49124e+09	4.05324e+09	5.6032e+09	2.81822e+09	1.90007e+09	2.42406e+09
26S proteasome non-ATPase regulatory subunit 1 OS=Mus musculus OX=10090 GN=Psmd1 PE=1 SV=1	Q3TXS7	326.827	44	32	474	32	44	32	70247	Psmd1	9.05542e+08	87.8019	91.4397	120.758	31.7792	32.4548	45.7715	53.273	39.2431	38.9496	18.5536	25.1136	30.7502	45.2478	49.2962	67.2538	88.0828	62.6902	85.0443	81.1133	100.458	41.263	24.8589	59.4901	62.8336	86.4998	81.4673	89.8198	99.5748	89.4379	7.95083e+08	8.28025e+08	1.09352e+09	2.87774e+08	2.93892e+08	4.1448e+08	4.82409e+08	3.55363e+08	3.52705e+08
Elongation factor 1-delta OS=Mus musculus OX=10090 GN=Eef1d PE=1 SV=3	P57776	326.479	73	25	1090	25	73	25	66656	Eef1d	1.2111e+10	98.9166	103.021	98.0621	129.666	145.462	155.231	93.9138	81.4433	106.659	126.756	132.6	127.566	106.064	118.571	103.677	115.272	117.154	113.674	88.6455	97.0906	133.171	133.826	137.082	103.426	105.73	119.234	110.042	100.223	140.118	1.19798e+10	1.24769e+10	1.18763e+10	1.57038e+10	1.76169e+10	1.88e+10	1.13739e+10	9.86358e+09	1.29175e+10
Peptidyl-prolyl cis-trans isomerase D OS=Mus musculus OX=10090 GN=Ppid PE=1 SV=3	Q9CR16	325.56	69	26	600	26	69	26	67738	Ppid	9.91484e+08	97.6413	95.676	106.683	113.439	160.557	156.75	54.1394	51.9967	59.9474	98.3231	121.825	138.516	72.4809	104.458	113.114	112.539	99.8069	123.206	80.7611	87.5103	104.16	82.5116	100.753	136.354	154.846	119.208	140.896	139.622	166.336	9.68098e+08	9.48612e+08	1.05774e+09	1.12473e+09	1.5919e+09	1.55415e+09	5.36784e+08	5.15539e+08	5.94369e+08
GMP synthase [glutamine-hydrolyzing] OS=Mus musculus OX=10090 GN=Gmps PE=1 SV=2	Q3THK7	325.368	60	28	483	28	60	28	229363	Gmps	6.65951e+08	99.5727	103.027	97.4004	33.1026	35.1821	44.1056	20.934	15.9171	20.0339	11.1887	12.3768	14.2974	64.3622	61.4241	64.389	50.1109	48.6521	54.8002	63.0847	72.2379	63.789	52.9617	65.1944	69.4302	71.842	73.3877	86.9979	77.0707	82.0422	6.63106e+08	6.86109e+08	6.4864e+08	2.20447e+08	2.34295e+08	2.93722e+08	1.3941e+08	1.06e+08	1.33416e+08
Farnesyl pyrophosphate synthase OS=Mus musculus OX=10090 GN=Fdps PE=1 SV=1	Q920E5	325.319	48	21	563	21	48	21	110196	Fdps	1.28621e+09	95.417	85.666	118.917	30.9285	102.725	61.0532	134.859	81.9755	97.2518	69.5852	77.7371	76.7642	44.179	79.3717	75.9968	110.542	121.901	163.154	208.516	254.943	138.407	92.5805	137.633	178.329	198.105	174.502	113.432	135.603	130.488	1.22727e+09	1.10185e+09	1.52952e+09	3.97807e+08	1.32126e+09	7.85273e+08	1.73457e+09	1.05438e+09	1.25087e+09
Splicing factor 3B subunit 3 OS=Mus musculus OX=10090 GN=Sf3b3 PE=1 SV=1	Q921M3	325.006	37	36	493	36	37	36	101943	Sf3b3	1.66845e+09	94.9413	100.091	104.968	54.7681	76.4165	74.674	46.6603	25.953	36.356	28.4521	38.0227	47.5324	25.0851	41.5728	45.0958	75.1267	62.3403	81.9327	86.945	91.8997	56.2077	57.7238	70.7402	54.6085	74.0653	75.2696	84.8026	81.1392	81.3798	1.58405e+09	1.66996e+09	1.75134e+09	9.13778e+08	1.27497e+09	1.2459e+09	7.78502e+08	4.33013e+08	6.06581e+08
Plasma membrane calcium-transporting ATPase 1 OS=Mus musculus OX=10090 GN=Atp2b1 PE=1 SV=1	G5E829	324.832	31	32	493	27	31	32	67972	Atp2b1	6.11824e+08	92.8721	108.17	98.9574	45.4968	54.5892	48.5175	78.1089	42.8457	49.2305	11.5665	21.7442	23.9033	52.7003	60.5999	73.8495	142.402	124.282	128.155	119.42	133.113	13.1705	9.02289	11.4399	73.4184	72.8741	76.6456	62.902	53.369	51.9327	5.68214e+08	6.61813e+08	6.05445e+08	2.7836e+08	3.3399e+08	2.96842e+08	4.77889e+08	2.62141e+08	3.01204e+08
General vesicular transport factor p115 OS=Mus musculus OX=10090 GN=Uso1 PE=1 SV=2	Q9Z1Z0	323.98	38	23	477	23	38	23	56041	Uso1	4.1261e+08	101.673	101.494	96.8321	74.1558	92.5907	102.942	111.007	83.6048	139.364	118.457	136.586	130.428	123.92	115.791	128.454	265.294	264.258	263.71	151.847	175.514	74.9383	61.0349	82.1432	151.778	181.723	190.23	97.2075	127.116	113.502	4.19515e+08	4.18776e+08	3.99539e+08	3.05974e+08	3.82038e+08	4.2475e+08	4.58024e+08	3.44962e+08	5.75031e+08
Tight junction protein ZO-2 OS=Mus musculus OX=10090 GN=Tjp2 PE=1 SV=2	Q9Z0U1	323.946	48	41	500	41	48	41	21873	Tjp2	3.96364e+08	102.608	102.04	95.352	88.372	106.17	126.477	70.5744	97.8871	218.468	167.802	82.9717	69.1343	201.156	40.4224	37.6413	49.3719	41.858	35.4998	79.0886	81.8918	140.001	184.891	185.571	104.242	111.991	114.663	95.6976	103.05	122.002	4.06702e+08	4.04449e+08	3.77941e+08	3.50275e+08	4.2082e+08	5.01309e+08	2.79732e+08	3.87989e+08	8.65928e+08
Glycerol-3-phosphate dehydrogenase, mitochondrial OS=Mus musculus OX=10090 GN=Gpd2 PE=1 SV=2	Q64521	323.894	62	36	434	36	62	36	14571	Gpd2	1.17291e+09	97.7868	83.92	118.293	59.9001	83.222	88.2989	83.9236	64.1016	82.0594	35.4776	48.4276	73.9251	62.3212	78.5233	101.835	140.844	139.128	148.045	181.456	211.689	83.6529	69.7697	105.197	63.8913	79.2055	89.4735	98.2381	108.291	123.01	1.14695e+09	9.84304e+08	1.38747e+09	7.02573e+08	9.76117e+08	1.03566e+09	9.84347e+08	7.51853e+08	9.62481e+08
Spliceosome RNA helicase Ddx39b OS=Mus musculus OX=10090 GN=Ddx39b PE=1 SV=1	Q9Z1N5	320.956	63	26	781	13	63	26	53817	Ddx39b	1.0787e+09	99.456	98.699	101.845	62.7151	76.4916	81.5453	59.523	37.8674	49.0432	46.6789	77.3528	84.2215	45.8628	61.6945	62.2896	126.631	115.451	137.4	83.3975	91.3791	119.086	104.05	138.423	123.018	140.101	148.063	115.109	116.344	117.247	1.07283e+09	1.06467e+09	1.0986e+09	6.76509e+08	8.25117e+08	8.79631e+08	6.42076e+08	4.08476e+08	5.2903e+08
tRNA-splicing ligase RtcB homolog OS=Mus musculus OX=10090 GN=Rtcb PE=1 SV=1	Q99LF4	320.222	55	26	634	26	55	26	28088	D10Wsu52e; Rtcb	1.58833e+09	94.654	102.131	103.215	72.0156	88.3689	99.4007	60.8926	47.8509	62.4815	51.3427	71.5374	76.2133	127.356	132.315	144.89	123.119	111.23	127.574	105.052	115.064	92.456	99.9453	105.433	123.779	126.036	126.67	113.691	103.804	112.057	1.50342e+09	1.62218e+09	1.63939e+09	1.14385e+09	1.40359e+09	1.57881e+09	9.67177e+08	7.60031e+08	9.92413e+08
Structural maintenance of chromosomes protein 2 OS=Mus musculus OX=10090 GN=Smc2 PE=1 SV=2	Q8CG48	320.077	40	46	452	46	40	46	14211	Smc2	4.22771e+09	108.52	104.963	86.5176	353.572	169.114	151.172	5.85032	3.63466	3.84267	2.91398	3.676	4.12928	262.384	127.375	109.399	56.3805	136.658	28.7742	132.802	18.3525	113.864	253.604	66.1055	174.639	98.8159	127.343	150.007	235.13	87.7569	4.5879e+09	4.43752e+09	3.65772e+09	1.4948e+10	7.14964e+09	6.39113e+09	2.47335e+08	1.53663e+08	1.62457e+08
V-type proton ATPase catalytic subunit A OS=Mus musculus OX=10090 GN=Atp6v1a PE=1 SV=2	P50516	319.926	70	32	537	32	70	32	11964	Atp6v1a	1.45916e+09	98.1464	98.8609	102.993	54.22	63.5231	69.2884	116.432	85.208	99.6894	41.8938	54.7166	70.1562	76.3399	101.52	103.983	141.003	112.703	131.232	120.642	130.37	66.4771	61.7369	88.2636	69.8961	106.477	100.602	74.0671	83.7747	82.1398	1.43212e+09	1.44254e+09	1.50283e+09	7.9116e+08	9.26907e+08	1.01103e+09	1.69893e+09	1.24332e+09	1.45463e+09
3-ketoacyl-CoA thiolase, mitochondrial OS=Mus musculus OX=10090 GN=Acaa2 PE=1 SV=3	Q8BWT1	319.211	81	24	282	24	81	24	52538	Acaa2	1.56177e+08	75.93	102.614	121.456	#VALUE!	#VALUE!	#VALUE!	#VALUE!	#VALUE!	#VALUE!	10.8896	14.4207	14.9214	188.998	238.525	212.827	828.434	719.355	820.727	154.638	164.24	45.809	44.7951	60.1438	140.608	200.832	219.17	146.987	155.668	178.872	1.18585e+08	1.60259e+08	1.89686e+08
CAP-Gly domain-containing linker protein 1 OS=Mus musculus OX=10090 GN=Clip1 PE=1 SV=1	Q922J3	318.887	42	40	316	39	42	40	56430	Clip1	6.66337e+07	80.7309	85.2627	134.006	158.292	121.582	190.673	#VALUE!	#VALUE!	#VALUE!	90.6808	121	77.0769	123.976	185.865	154.659	52.2516	171.006	90.4213	273.778	270.472	140.026	173.68	185.102	131.778	174.113	207.758	142.437	134.843	136.145	5.37939e+07	5.68136e+07	8.92934e+07	1.05476e+08	8.10146e+07	1.27052e+08
Aldehyde dehydrogenase, mitochondrial OS=Mus musculus OX=10090 GN=Aldh2 PE=1 SV=1	P47738	318.322	51	28	547	28	51	28	11669	Aldh2	2.75144e+09	95.846	89.2163	114.938	12.3096	14.2197	16.9025	16.5783	11.8547	19.1467	6.92118	8.06538	13.1247	77.6355	103.797	146.966	113.085	93.0113	109.142	128.047	148.893	31.5226	33.6398	49.1502	48.7583	63.8551	65.2228	66.6353	71.1372	75.9487	2.63714e+09	2.45473e+09	3.16244e+09	3.38692e+08	3.91247e+08	4.65063e+08	4.56142e+08	3.26176e+08	5.26808e+08
Asparagine--tRNA ligase, cytoplasmic OS=Mus musculus OX=10090 GN=Nars PE=1 SV=2	Q8BP47	318.293	49	29	621	29	49	29	70223	Nars	2.04692e+09	107.908	99.4085	92.6837	135.236	148.212	160.491	177.819	124.936	144.625	107.453	130.124	144.469	72.8555	80.3347	72.8095	139.577	94.6504	91.3222	104.621	99.7043	177.445	127.027	145.162	164.609	175.028	171.396	177.533	149.645	153.057	2.20879e+09	2.03482e+09	1.89716e+09	2.76818e+09	3.03379e+09	3.28514e+09	3.63983e+09	2.55734e+09	2.96036e+09
Histone H1.3 OS=Mus musculus OX=10090 GN=Hist1h1d PE=1 SV=2	P43277	317.724	43	21	1269	3	43	21	14957	Hist1h1d	5.25298e+09	94.5511	105.323	100.126	74.4799	65.088	78.8047	69.3664	57.4199	75.3003	59.9635	77.3765	72.3278	76.9435	81.883	55.1413	71.9853	60.5622	57.1668	78.2541	86.9981	46.3019	70.5239	56.4093	57.6199	94.0661	96.0136	87.5032	80.3942	86.1473	4.96675e+09	5.53259e+09	5.2596e+09	3.91242e+09	3.41906e+09	4.1396e+09	3.6438e+09	3.01626e+09	3.95551e+09
Laminin subunit gamma-1 OS=Mus musculus OX=10090 GN=Lamc1 PE=1 SV=2	P02468	317.458	32	33	382	33	32	33	226519	Lamc1	1.07014e+08	73.0952	126.286	100.619	21.7383	24.3828	35.6784	24.5718	29.2188	32.1452	#VALUE!	#VALUE!	#VALUE!	104.095	119.209	80.8377	90.0016	96.9365	131.298	202.868	196.231	155.361	175.896	159.8	135.16	230.984	240.725	337.923	358.115	426.111	7.82222e+07	1.35143e+08	1.07677e+08	2.32631e+07	2.6093e+07	3.8181e+07	2.62953e+07	3.12682e+07	3.43999e+07
Histone H1.4 OS=Mus musculus OX=10090 GN=Hist1h1e PE=1 SV=2	P43274	317.412	43	21	1281	6	43	21	50709	Hist1h1e	1.24736e+10	97.1177	105.693	97.1891	73.8197	68.5865	78.2937	61.0478	43.0171	66.8576	54.6543	61.4242	69.5445	90.3641	91.4432	89.4474	103.15	83.5208	93.2018	73.4248	89.6948	77.6528	72.1899	82.1222	89.2158	79.2905	90.5703	85.3668	74.7569	81.3567	1.21141e+10	1.31837e+10	1.2123e+10	9.20796e+09	8.5552e+09	9.76604e+09	7.61485e+09	5.36578e+09	8.33955e+09
Guanine nucleotide-binding protein G(I)/G(S)/G(T) subunit beta-1 OS=Mus musculus OX=10090 GN=Gnb1 PE=1 SV=3	P62874	317.411	75	19	485	11	75	19	14688	Gnb1	8.20445e+08	104.021	96.1479	99.8311	102.917	109.446	111.481	122.909	93.1915	100.215	69.7915	99.0195	112.412	128.856	158.983	158.229	197.101	179.679	179.778	173.853	165.537	74.4054	95.958	91.7017	138.524	168.336	145.121	132.406	138.899	147.223	8.53436e+08	7.88841e+08	8.19059e+08	8.44379e+08	8.97947e+08	9.14639e+08	1.0084e+09	7.64585e+08	8.22209e+08
RNA binding motif protein, X-linked-like-1 OS=Mus musculus OX=10090 GN=Rbmxl1 PE=2 SV=1	Q91VM5	317.051	61	34	775	34	61	34	19656	Rbmxl1	1.89684e+09	100.824	103.486	95.6901	96.7809	123.881	120.031	119.975	90.67	125.869	84.9191	97.3451	88.3589	125.461	122.762	105.718	102.779	125.823	115.877	106.053	114.447	145.232	133.195	150.956	148.658	145.003	154.08	119.741	104.907	120.976	1.91246e+09	1.96296e+09	1.81508e+09	1.83578e+09	2.34983e+09	2.27679e+09	2.27573e+09	1.71986e+09	2.38754e+09
6-phosphogluconate dehydrogenase, decarboxylating OS=Mus musculus OX=10090 GN=Pgd PE=1 SV=3	Q9DCD0	316.861	57	26	781	26	57	26	110208	Pgd	5.25449e+09	95.6301	100.141	104.229	49.0537	60.1782	61.2782	109.85	81.3262	114.815	32.952	48.5947	53.3337	72.0776	102.443	116.602	148.81	126.088	138.568	133.094	148.342	112.681	85.5802	119.377	104.493	113.615	111.75	97.7701	96.8535	88.24	5.02487e+09	5.26191e+09	5.47668e+09	2.57752e+09	3.16206e+09	3.21985e+09	5.77203e+09	4.27328e+09	6.03294e+09
Serine/threonine-protein phosphatase 2A catalytic subunit alpha isoform OS=Mus musculus OX=10090 GN=Ppp2ca PE=1 SV=1	P63330	316.495	71	23	519	5	71	23	19052	Ppp2ca	2.70281e+08	94.1115	96.435	109.453	56.7541	112.664	55.9746	44.2167	20.4253	20.1911	37.7192	53.1641	55.1845	52.7938	69.3603	54.3307	121.298	87.0911	130.771	139.248	114.677	69.6972	75.5453	47.3941	129.931	123.862	84.6646	91.8659	77.1916	67.802	2.54366e+08	2.60645e+08	2.95832e+08	1.53396e+08	3.04509e+08	1.51289e+08	1.19509e+08	5.52056e+07	5.45726e+07
Inverted formin-2 OS=Mus musculus OX=10090 GN=Inf2 PE=1 SV=1	Q0GNC1	313.67	29	23	425	23	29	23	70435	Inf2	5.85655e+08	97.5623	98.0114	104.426	49.0771	33.2718	37.2772	34.9681	37.0014	36.0046	8.57697	12.8613	10.2058	43.348	54.1839	48.5566	88.752	79.4467	92.7882	78.2078	98.2874	22.2159	13.3486	29.7132	30.8257	41.1943	36.3591	32.0008	28.213	27.9236	5.71378e+08	5.74009e+08	6.11577e+08	2.87422e+08	1.94858e+08	2.18315e+08	2.04793e+08	2.16701e+08	2.10863e+08
Histone H2A type 2-A OS=Mus musculus OX=10090 GN=Hist2h2aa1 PE=1 SV=3	Q6GSS7	313.652	73	15	1464	3	73	15	319192; 15267	Hist2h2aa2; Hist2h2aa1	1.40753e+10	102.498	102.778	94.7243	53.4512	56.8181	82.3807	101.283	43.2212	79.2401	55.4566	114.46	96.5192	113.703	125.412	102.308	105.927	88.5018	103.016	82.8838	112.54	84.4797	56.1546	100.909	92.4612	83.4301	86.9628	82.6758	78.1326	70.2343	1.44269e+10	1.44663e+10	1.33327e+10	7.52342e+09	7.99732e+09	1.15953e+10	1.42559e+10	6.08352e+09	1.11533e+10
26S proteasome non-ATPase regulatory subunit 3 OS=Mus musculus OX=10090 GN=Psmd3 PE=1 SV=3	P14685	311.539	54	27	520	27	54	27	22123	Psmd3	3.83633e+08	84.2449	80.1938	135.561	37.7979	46.5947	41.3743	80.7531	32.74	55.2568	36.7525	65.1236	67.6943	38.0743	25.9369	46.9792	106.028	107.709	116.918	136.496	153.752	87.9093	55.9207	111.022	80.6414	100.352	121.484	49.946	59.7272	48.0506	3.23191e+08	3.0765e+08	5.20058e+08	1.45005e+08	1.78752e+08	1.58725e+08	3.09795e+08	1.25601e+08	2.11983e+08
Actin-related protein 2/3 complex subunit 1B OS=Mus musculus OX=10090 GN=Arpc1b PE=1 SV=4	Q9WV32	311.431	67	20	515	19	67	20	11867	Arpc1b	1.27205e+09	104.49	93.3358	102.174	84.2915	91.68	88.7081	58.2615	37.3224	46.8791	41.4912	65.1633	77.5865	50.6408	52.4691	63.3862	151.196	104.632	114.652	103.548	108.304	44.1932	33.8061	38.3318	67.187	87.4639	72.8207	84.696	74.1659	77.7626	1.32916e+09	1.18728e+09	1.2997e+09	1.07223e+09	1.16621e+09	1.12841e+09	7.41114e+08	4.74758e+08	5.96325e+08
Heme oxygenase 1 OS=Mus musculus OX=10090 GN=Hmox1 PE=1 SV=1	P14901	311.354	52	20	313	20	52	20	15368	Hmox1	1.57298e+08	97.1016	98.2237	104.675	1856.18	2405.03	3911.25	4067.3	3217.42	4418.5	1147.16	1398.23	1971.7	36.2876	38.4787	33.9104	202.641	138.933	157.04	95.7564	123.978	125.504	121.939	206.812	196.15	137.34	371.706	169.683	167.695	245.685	1.52739e+08	1.54504e+08	1.64651e+08	2.91974e+09	3.78307e+09	6.15232e+09	6.39778e+09	5.06094e+09	6.95021e+09
Protein NDRG1 OS=Mus musculus OX=10090 GN=Ndrg1 PE=1 SV=1	Q62433	310.054	58	16	445	16	58	16	17988	Ndrg1	1.55616e+09	112.854	93.4177	93.7284	221.295	248.933	297.511	277.461	254.487	300.66	184.366	199.533	198.979	106.329	132.193	96.5858	128.671	117.681	125.941	122.127	126.373	179.048	201.455	207.601	148.469	149.477	205.179	160.131	145.096	185.457	1.75619e+09	1.45373e+09	1.45857e+09	3.44371e+09	3.8738e+09	4.62975e+09	4.31775e+09	3.96024e+09	4.67876e+09
Succinyl-CoA:3-ketoacid coenzyme A transferase 1, mitochondrial OS=Mus musculus OX=10090 GN=Oxct1 PE=1 SV=1	Q9D0K2	310.005	48	23	446	23	48	23	67041	Oxct1	2.25078e+09	95.862	93.5125	110.625	28.4581	40.9575	41.41	35.2984	30.5247	37.6711	23.6631	25.4855	37.4948	56.6737	62.0837	71.1078	111.529	117.276	137.66	105.652	136.535	59.5754	53.8608	78.9301	69.4586	89.382	98.368	93.7224	87.261	100.374	2.15764e+09	2.10476e+09	2.48993e+09	6.40528e+08	9.21864e+08	9.32048e+08	7.9449e+08	6.87044e+08	8.47893e+08
Structural maintenance of chromosomes flexible hinge domain-containing protein 1 OS=Mus musculus OX=10090 GN=Smchd1 PE=1 SV=2	Q6P5D8	309.535	36	47	337	47	36	47	74355	Smchd1	3.09694e+08	93.9023	98.6615	107.436	30.678	18.1839	44.0249	19.6334	35.9922	40.5026	13.8154	6.13348	14.8276	32.1248	35.958	46.5977	63.0847	58.7979	62.4823	156.097	178.45	37.2212	41.3669	67.0483	40.9965	43.6769	32.118	54.2861	60.2125	55.9909	2.90809e+08	3.05548e+08	3.32723e+08	9.50078e+07	5.63145e+07	1.36342e+08	6.08035e+07	1.11465e+08	1.25434e+08
Polypyrimidine tract-binding protein 1 OS=Mus musculus OX=10090 GN=Ptbp1 PE=1 SV=2	P17225	309.086	49	20	587	17	49	20	19205	Ptbp1	3.58336e+09	110.132	98.9101	90.958	59.6297	73.0857	76.9886	66.3978	57.1448	75.873	50.7926	74.1901	73.8852	81.4195	90.1843	109.491	82.569	78.2157	115.677	80.9421	103.985	84.1205	71.2885	118.357	94.0502	84.4101	103.383	106.567	97.5935	85.9038	3.94642e+09	3.5443e+09	3.25935e+09	2.13674e+09	2.61892e+09	2.75877e+09	2.37927e+09	2.0477e+09	2.7188e+09
Talin-2 OS=Mus musculus OX=10090 GN=Tln2 PE=1 SV=3	Q71LX4	308.831	30	41	318	32	30	41	70549	Tln2	3.21127e+07	108.406	99.7377	91.8568	#VALUE!	#VALUE!	#VALUE!	#VALUE!	#VALUE!	#VALUE!	#VALUE!	#VALUE!	#VALUE!	257.827	233.838	187.446	565	537.485	434.433	280.849	374.513	#VALUE!	#VALUE!	#VALUE!	114.826	155.735	148.478	95.9321	66.4334	52.6242	3.48119e+07	3.20285e+07	2.94977e+07
DNA replication licensing factor MCM5 OS=Mus musculus OX=10090 GN=Mcm5 PE=1 SV=2	P49718	308.793	58	39	404	39	58	39			1.62583e+09	104.688	94.3176	100.994	29.5878	38.2782	37.3847	13.6971	8.9104	14.3178	17.9348	22.5357	24.4313	44.8076	45.5853	50.6543	48.325	48.7717	69.4017	72.6632	81.0887	71.9817	69.6084	83.9868	67.7503	75.028	74.1878	85.5775	71.3232	71.88	1.70206e+09	1.53345e+09	1.642e+09	4.81047e+08	6.22339e+08	6.07813e+08	2.22691e+08	1.44868e+08	2.32784e+08
Myelin expression factor 2 OS=Mus musculus OX=10090 GN=Myef2 PE=1 SV=1	Q8C854	308.062	62	29	579	29	62	29	17876	Myef2	1.08805e+09	91.7269	110.768	97.5047	60.406	89.4079	83.7391	69.6036	60.4432	65.8909	53.7161	80.9541	61.6102	54.2043	76.2933	67.619	107.462	112.185	111.079	97.1069	115.882	112.541	131.878	131.364	84.4166	103.943	104.35	115.389	119.011	134.86	9.98034e+08	1.20521e+09	1.0609e+09	6.57247e+08	9.72802e+08	9.11122e+08	7.57322e+08	6.57652e+08	7.16925e+08
DNA-directed RNA polymerase II subunit RPB1 OS=Mus musculus OX=10090 GN=Polr2a PE=1 SV=3	P08775	307.934	31	36	338	36	31	36	20020	Polr2a	2.93393e+08	85.4685	111.287	103.244	17.8461	22.2783	25.2272	#VALUE!	#VALUE!	#VALUE!	6.38996	9.7141	8.53689	27.9653	33.5837	27.6752	58.9873	50.723	46.73	53.7539	62.9699	42.8314	29.9194	43.7854	54.8065	78.0832	67.3842	36.5264	47.1499	44.4812	2.50759e+08	3.26508e+08	3.02912e+08	5.23593e+07	6.53629e+07	7.40149e+07
WASH complex subunit 2 OS=Mus musculus OX=10090 GN=Washc2 PE=1 SV=1	Q6PGL7	307.789	39	32	347	32	39	32	28006	D6Wsu116e; Fam21; Washc2	3.12433e+07	81.4889	108.387	110.124	107.528	200.802	224.923	#VALUE!	#VALUE!	#VALUE!	73.0811	52.3542	99.342	#VALUE!	#VALUE!	#VALUE!	314.111	460.257	545.017	588.328	658.576	#VALUE!	#VALUE!	#VALUE!	#VALUE!	#VALUE!	#VALUE!	121.027	147.471	131.132	2.54598e+07	3.38638e+07	3.44062e+07	3.35953e+07	6.2737e+07	7.02732e+07
Fibulin-2 OS=Mus musculus OX=10090 GN=Fbln2 PE=1 SV=2	P37889	307.676	51	33	425	33	51	33	14115	Fbln2	3.62598e+08	119.05	105.824	75.1263	64.7664	65.5632	83.8277	196.894	125.121	140.844	29.8496	24.593	27.9577	42.4179	39.2691	47.0494	161.666	132.731	130.287	128.903	146.614	31.3977	17.7895	23.1969	113.271	108.902	93.5676	79.662	80.8943	110.123	4.31671e+08	3.83716e+08	2.72406e+08	2.34842e+08	2.37731e+08	3.03957e+08	7.13933e+08	4.53686e+08	5.10697e+08
Isoleucine--tRNA ligase, cytoplasmic OS=Mus musculus OX=10090 GN=Iars PE=1 SV=2	Q8BU30	306.475	41	44	493	44	41	44	105148	Iars	4.52762e+08	109.906	85.2813	104.813	86.944	135.901	144.758	98.823	61.4336	89.7441	58.5406	70.8123	118.63	48.3102	54.6068	72.069	89.3024	79.536	109.77	114.493	125.428	85.8045	51.8094	106.917	91.2122	117.689	123.419	132.834	141.285	123.457	4.97612e+08	3.86121e+08	4.74553e+08	3.93649e+08	6.15306e+08	6.55408e+08	4.47433e+08	2.78148e+08	4.06327e+08
Integrin beta-1 OS=Mus musculus OX=10090 GN=Itgb1 PE=1 SV=1	P09055	305.976	43	30	569	30	43	30	16412	Itgb1	4.32668e+09	103.112	94.4332	102.455	54.8698	82.9463	66.1599	70.9869	47.6523	60.3038	47.7512	73.9852	74.9375	70.8861	105.371	102.166	103.759	97.2681	114.425	97.5932	105.901	78.5545	78.4226	95.3778	91.5584	92.8631	88.6464	91.1005	82.8615	104.614	4.46132e+09	4.08582e+09	4.43289e+09	2.37404e+09	3.58882e+09	2.86253e+09	3.07138e+09	2.06176e+09	2.60915e+09
Puromycin-sensitive aminopeptidase OS=Mus musculus OX=10090 GN=Npepps PE=1 SV=2	Q11011	305.695	48	38	475	38	48	38	19155	Npepps	1.07019e+09	106.914	95.1227	97.9628	29.1525	43.9652	37.2216	33.8702	22.7102	22.9601	18.2087	19.0834	22.183	41.2096	48.5746	88.1415	81.5947	79.1875	91.06	83.0413	84.4229	50.9807	43.0235	79.058	69.8211	103.725	92.4762	56.865	71.409	70.4564	1.14419e+09	1.018e+09	1.04839e+09	3.11987e+08	4.70512e+08	3.98343e+08	3.62476e+08	2.43043e+08	2.45718e+08
Prolyl 4-hydroxylase subunit alpha-1 OS=Mus musculus OX=10090 GN=P4ha1 PE=1 SV=2	Q60715	305.175	57	25	466	25	57	25	18451	P4ha1	2.28534e+09	92.7579	105.041	102.201	19.1962	19.5898	27.0015	52.7327	33.4418	45.7623	11.4967	13.3688	14.4483	68.6958	82.3707	83.2192	86.5339	81.9266	88.6717	89.7683	104.028	72.2754	60.0054	88.971	68.9686	79.1706	75.2199	65.6767	59.796	71.3208	2.11983e+09	2.40054e+09	2.33563e+09	4.38698e+08	4.47692e+08	6.17074e+08	1.20512e+09	7.64256e+08	1.04582e+09
Heterogeneous nuclear ribonucleoprotein D0 OS=Mus musculus OX=10090 GN=Hnrnpd PE=1 SV=2	Q60668	304.967	46	25	582	22	46	25	11991	Hnrnpd	3.01951e+09	93.3705	94.7454	111.884	110.769	175.239	132.954	176.393	130.712	134.103	150.127	130.584	135.361	77.2702	118.824	97.0628	80.1014	102.569	116.802	121.9	127.704	150.161	172.816	115.223	110.397	113.379	104.428	82.8649	100.846	129.487	2.81934e+09	2.86085e+09	3.37835e+09	3.34469e+09	5.29136e+09	4.01456e+09	5.32622e+09	3.94687e+09	4.04925e+09
Hsp90 co-chaperone Cdc37 OS=Mus musculus OX=10090 GN=Cdc37 PE=1 SV=1	Q61081	304.923	55	20	554	20	55	20	12539	Cdc37	1.79725e+09	105.601	97.0479	97.3513	73.3988	80.112	81.5321	120.092	69.4881	95.0019	71.6303	94.4435	95.4175	105.099	125.484	111.971	113.35	87.0259	85.5925	101.038	96.3817	137.261	105.34	130.852	108.945	114.162	110.236	100.278	83.0889	92.0054	1.89791e+09	1.74419e+09	1.74965e+09	1.31916e+09	1.43981e+09	1.46534e+09	2.15836e+09	1.24888e+09	1.70742e+09
Histone H1.5 OS=Mus musculus OX=10090 GN=Hist1h1b PE=1 SV=2	P43276	304.572	41	19	1109	13	41	19	56702	Hist1h1b	1.61086e+10	102.528	106.331	91.1408	90.5061	75.0035	92.0564	86.8599	67.5766	97.4415	61.9813	73.3099	68.3552	112.343	109.916	87.2909	116.83	85.4075	95.5529	82.1636	93.1992	79.0068	84.4804	69.4986	97.9735	82.1555	97.6673	89.448	80.0785	89.7136	1.65159e+10	1.71285e+10	1.46816e+10	1.45793e+10	1.2082e+10	1.4829e+10	1.3992e+10	1.08857e+10	1.56965e+10
H/ACA ribonucleoprotein complex subunit DKC1 OS=Mus musculus OX=10090 GN=Dkc1 PE=1 SV=4	Q9ESX5	303.79	51	22	463	22	51	22	245474	Dkc1	7.39211e+08	103.206	100.014	96.7804	81.1925	107.516	88.8934	131.455	75.667	98.4528	89.007	111.607	113.009	53.3179	66.9037	55.2604	120.926	99.9754	113.914	98.2749	91.604	95.7817	86.7004	113.915	85.0418	117.537	115.14	105.908	82.5098	96.2259	7.62909e+08	7.39313e+08	7.15412e+08	6.00184e+08	7.94774e+08	6.5711e+08	9.71732e+08	5.59339e+08	7.27774e+08
DNA damage-binding protein 1 OS=Mus musculus OX=10090 GN=Ddb1 PE=1 SV=2	Q3U1J4	303.702	44	38	523	38	44	38	13194	Ddb1	1.14366e+09	103.299	91.8019	104.899	14.9752	30.5639	35.3974	33.7711	23.832	35.0556	14.7465	15.6302	19.8325	73.2034	75.0901	98.8908	64.2108	75.3019	98.3597	98.2657	104.75	63.8604	53.396	73.5314	42.5861	50.5823	46.3247	42.1607	47.1291	47.6431	1.18139e+09	1.0499e+09	1.19968e+09	1.71266e+08	3.49547e+08	4.04826e+08	3.86227e+08	2.72556e+08	4.00916e+08
Lon protease homolog, mitochondrial OS=Mus musculus OX=10090 GN=Lonp1 PE=1 SV=2	Q8CGK3	303.509	38	29	393	29	38	29	74142	Lonp1	5.23204e+08	109.477	84.2839	106.239	41.2877	32.911	51.3377	45.3544	26.8188	43.3039	46.8147	14.8266	28.268	18.8996	38.063	35.3632	181.333	143.33	172.591	160.655	170.572	107.043	110.307	162.161	131.863	185.84	214.147	241.792	211.407	268.206	5.72786e+08	4.40977e+08	5.55849e+08	2.16019e+08	1.72191e+08	2.68601e+08	2.37296e+08	1.40317e+08	2.26568e+08
40S ribosomal protein S17 OS=Mus musculus OX=10090 GN=Rps17 PE=1 SV=2	P63276	303.211	66	15	586	15	66	15	20068	Rps17	5.67748e+09	102.83	105.62	91.5505	67.642	69.0912	77.341	30.5429	42.2919	46.5331	20.1067	29.9409	19.4618	82.5011	83.3633	72.4903	107.634	71.3304	102.606	56.7671	55.7333	85.494	90.2918	77.6018	109.011	95	119.721	98.3548	90.7194	65.4221	5.83814e+09	5.99653e+09	5.19776e+09	3.84036e+09	3.92264e+09	4.39102e+09	1.73407e+09	2.40111e+09	2.6419e+09
eIF-2-alpha kinase activator GCN1 OS=Mus musculus OX=10090 GN=Gcn1 PE=1 SV=1	E9PVA8	303.065	26	51	396	51	26	51	231659	Gcn1l1	3.17672e+08	91.3294	82.4561	126.215	73.5044	116.487	120.901	41.5476	28.9125	34.4096	36.4862	39.3248	54.9321	69.1073	74.5656	117.667	59.2052	65.4389	82.5584	113.643	140.126	63.6569	61.1911	80.4905	52.5977	80.2919	74.29	63.2085	67.4989	75.1152	2.90128e+08	2.6194e+08	4.00948e+08	2.33503e+08	3.70045e+08	3.84067e+08	1.31985e+08	9.1847e+07	1.0931e+08
Cold shock domain-containing protein E1 OS=Mus musculus OX=10090 GN=Csde1 PE=1 SV=1	Q91W50	302.971	47	32	492	32	47	32	229663	Csde1	7.06991e+08	104.774	96.4579	98.7681	84.8528	91.6467	102.027	15.7942	12.2157	13.9061	97.2657	73.8116	86.0097	37.4014	61.0019	51.0208	51.7448	43.7397	58.7315	105.371	103.246	33.9053	35.1212	39.2791	56.7858	46.6459	55.5365	74.3884	57.5209	72.5574	7.40743e+08	6.81948e+08	6.98281e+08	5.99902e+08	6.47934e+08	7.21319e+08	1.11664e+08	8.6364e+07	9.83146e+07
Histone-binding protein RBBP7 OS=Mus musculus OX=10090 GN=Rbbp7 PE=1 SV=1	Q60973	302.311	70	22	507	15	70	22	245688	Rbbp7	1.55539e+09	96.6145	113.153	90.2326	30.0888	33.6225	39.1914	22.4216	18.0027	20.9055	13.3238	19.3737	17.6374	72.4032	79.0572	74.7756	56.689	61.3341	76.0858	87.2242	87.8324	38.8529	54.514	41.1648	43.7263	49.305	46.744	32.5993	31.8519	32.7007	1.50273e+09	1.75997e+09	1.40347e+09	4.67998e+08	5.22962e+08	6.0958e+08	3.48744e+08	2.80013e+08	3.25162e+08
Proteasome subunit alpha type-7 OS=Mus musculus OX=10090 GN=Psma7 PE=1 SV=1	Q9Z2U0	302.102	79	22	512	22	79	22	26444	Psma7	2.66254e+09	105.285	95.7828	98.9324	84.966	85.561	86.112	96.7939	70.9532	82.2989	72.0238	79.3482	92.8605	87.5218	110.72	105.936	100.682	87.0559	88.0513	106.597	109.309	91.7071	98.6493	99.4064	82.5649	96.8202	93.9349	105.996	87.0131	98.9898	2.80325e+09	2.55026e+09	2.63412e+09	2.26225e+09	2.2781e+09	2.29277e+09	2.57718e+09	1.88916e+09	2.19124e+09
Coatomer subunit beta OS=Mus musculus OX=10090 GN=Copb1 PE=1 SV=1	Q9JIF7	301.698	40	29	416	29	40	29	70349	Copb1	6.3838e+08	109.302	88.9693	101.729	81.8555	103.001	121.448	54.1117	28.7379	40.9354	29.0103	47.5631	57.3497	45.7659	40.7683	62.3921	212.982	162.206	199.621	135.46	128.975	44.4085	32.8339	51.0287	87.243	95.742	106.773	82.052	72.6021	60.1811	6.97763e+08	5.67962e+08	6.49415e+08	5.22549e+08	6.57539e+08	7.753e+08	3.45438e+08	1.83457e+08	2.61323e+08
Ataxin-2-like protein OS=Mus musculus OX=10090 GN=Atxn2l PE=1 SV=1	Q7TQH0	301.603	37	30	566	30	37	30	233871	Atxn2l	8.80493e+08	93.3056	102.765	103.93	117.148	136.05	156.884	79.4736	59.5872	85.4353	120.745	145.834	157.384	99.3765	95.0954	105.145	91.0296	105.727	93.9916	110.618	124.247	104.786	108.78	116.213	112.019	124.033	132.376	98.7468	149.142	198.274	8.21549e+08	9.04834e+08	9.15095e+08	1.03148e+09	1.19791e+09	1.38135e+09	6.99759e+08	5.24661e+08	7.52251e+08
Microtubule-associated protein RP/EB family member 1 OS=Mus musculus OX=10090 GN=Mapre1 PE=1 SV=3	Q61166	301.516	68	22	613	22	68	22	13589	Mapre1	1.17516e+09	81.2416	87.9766	130.782	94.1397	118.814	108.63	82.5191	64.5163	81.5057	82.4794	103.016	109.287	103.64	98.8868	128.09	132.836	135.741	92.791	150.177	162.025	89.3365	73.3737	83.4315	107.686	107.917	112.277	107.215	108.884	123.79	9.54721e+08	1.03387e+09	1.5369e+09	1.1063e+09	1.39626e+09	1.27658e+09	9.69734e+08	7.58172e+08	9.57825e+08
Transaldolase OS=Mus musculus OX=10090 GN=Taldo1 PE=1 SV=2	Q93092	301.295	61	26	731	26	61	26	21351	Taldo1	5.76214e+09	95.1578	95.6714	109.171	54.7285	75.5987	82.9878	122.032	90.6445	111.67	67.3559	79.6183	94.6056	91.9136	89.9676	106.31	90.5136	90.5004	91.2318	99.1795	101.414	71.1904	62.5876	72.1332	71.4086	88.7416	76.0961	92.5557	102.232	104.311	5.48312e+09	5.51272e+09	6.29057e+09	3.15353e+09	4.3561e+09	4.78187e+09	7.03164e+09	5.22306e+09	6.43457e+09
Actin-related protein 3 OS=Mus musculus OX=10090 GN=Actr3 PE=1 SV=3	Q99JY9	300.692	68	28	595	27	68	28	74117	Actr3	2.36933e+09	95.0886	98.0169	106.895	79.3316	125.051	103.715	84.1288	65.5159	71.7246	57.6367	61.2392	81.1333	71.6732	93.4436	95.24	108.895	86.9381	96.7202	94.162	108.238	82.3306	61.3757	94.0056	88.5889	99.4394	88.8906	92.8607	89.4751	85.9004	2.25297e+09	2.32235e+09	2.53269e+09	1.87963e+09	2.96288e+09	2.45736e+09	1.99329e+09	1.55229e+09	1.69939e+09
Glutamine--tRNA ligase OS=Mus musculus OX=10090 GN=Qars PE=1 SV=1	Q8BML9	300.684	51	34	459	34	51	34	97541	Qars	3.88523e+08	104.969	95.7826	99.2481	98.9796	119.46	128.844	87.504	56.5285	63.7893	78.0699	94.905	91.6303	68.0074	68.0288	78.3393	137.348	160.509	176.18	157.956	147.047	95.1926	86.0814	119.238	105.379	171.259	180.833	114.404	120.723	118.9	4.0783e+08	3.72138e+08	3.85602e+08	3.84559e+08	4.64129e+08	5.00587e+08	3.39973e+08	2.19626e+08	2.47836e+08
Heterogeneous nuclear ribonucleoprotein A/B OS=Mus musculus OX=10090 GN=Hnrnpab PE=1 SV=1	Q99020	300.25	52	28	750	27	52	28	15384	Hnrnpab	4.50094e+09	88.108	97.9322	113.96	94.6761	176.218	154.561	109.138	82.64	103.386	100.332	88.2381	103.039	88.6481	90.8165	84.98	54.3656	72.0316	90.2823	90.7652	106.424	173.127	162.428	185.631	114.361	128.294	146.65	102.358	127.041	162.47	3.96569e+09	4.40787e+09	5.12927e+09	4.26132e+09	7.93145e+09	6.95668e+09	4.91225e+09	3.71958e+09	4.65333e+09
Histone H4 OS=Mus musculus OX=10090 GN=Hist1h4a PE=1 SV=2	P62806	300.012	73	20	1259	20	73	20	320332; 326619; 319160; 319155; 319158; 319161; 69386; 319157; 319159; 326620; 100041230; 319156; 97122; 102641229	Hist4h4; Hist1h4a; Hist1h4k; Hist1h4c; Hist1h4i; Hist1h4n; Hist1h4h; Hist1h4f; Hist1h4j; Hist1h4b; Hist1h4m; Hist1h4d; Hist2h4; LOC100862646; LOC102641229	8.50386e+10	106.927	91.7365	101.337	18.3072	60.2537	44.9344	63.173	25.1691	22.092	31.7672	64.8389	32.3131	67.8869	87.3157	86.4354	24.2832	55.575	92.7104	28.6098	35.6898	93.8641	17.7359	79.0055	74.6824	74.2832	58.0029	20.2612	49.846	27.211	9.0929e+10	7.80115e+10	8.61753e+10	1.55682e+10	5.12389e+10	3.82116e+10	5.37215e+10	2.14034e+10	1.87867e+10
Proliferating cell nuclear antigen OS=Mus musculus OX=10090 GN=Pcna PE=1 SV=2	P17918	299.837	79	23	647	23	79	23	18538	Pcna	5.1247e+09	97.8401	103.29	98.8697	62.4757	73.6476	63.2982	50.6983	42.4999	41.5723	43.52	53.7234	51.0278	68.8586	99.3114	98.3208	56.6445	59.3253	71.5603	88.3045	86.5707	53.0751	61.114	74.9206	88.6355	103.89	95.2714	89.1834	78.7702	85.6876	5.01401e+09	5.29331e+09	5.06677e+09	3.20169e+09	3.77422e+09	3.24384e+09	2.59813e+09	2.17799e+09	2.13045e+09
60S ribosomal protein L7 OS=Mus musculus OX=10090 GN=Rpl7 PE=1 SV=2	P14148	299.478	66	33	963	33	66	33	19989	Rpl7	1.02016e+10	105.31	98.0375	96.6524	89.6594	94.7147	103.841	102.849	56.6641	68.5499	69.6682	90.6067	93.4432	93.9236	97.7423	97.895	106.669	84.3852	87.4685	80.9022	91.4192	114.871	81.1194	112.915	102.078	96.2033	103.359	94.7929	85.7024	85.4276	1.07433e+10	1.00013e+10	9.86004e+09	9.14665e+09	9.66236e+09	1.05934e+10	1.04922e+10	5.78062e+09	6.99315e+09
Calponin-3 OS=Mus musculus OX=10090 GN=Cnn3 PE=1 SV=1	Q9DAW9	299.076	52	20	502	19	52	20	71994	Cnn3	2.66034e+09	93.8224	108.219	97.9588	60.0242	67.3838	78.1561	17.4829	14.9782	16.3025	71.0611	63.2764	73.9477	115.48	99.7441	89.8139	76.9516	89.1636	87.0917	85.2783	95.7608	59.5956	70.4858	68.5424	50.739	61.5861	61.6738	67.0658	63.1058	82.7547	2.49599e+09	2.87899e+09	2.60604e+09	1.59685e+09	1.79264e+09	2.07922e+09	4.65105e+08	3.9847e+08	4.33702e+08
RuvB-like 2 OS=Mus musculus OX=10090 GN=Ruvbl2 PE=1 SV=3	Q9WTM5	298.701	73	36	521	36	73	36	20174	Ruvbl2	7.21403e+08	102.342	100.653	97.0046	118.952	105.058	133.944	133.341	89.9063	112.777	63.8814	80.6577	85.8018	98.7498	110.774	118.569	132.851	96.041	111.561	128.319	131.939	92.497	64.8185	75.1675	124.883	119.618	126.005	179.281	152.769	152.498	7.38299e+08	7.26115e+08	6.99794e+08	8.58121e+08	7.57891e+08	9.66274e+08	9.61928e+08	6.48586e+08	8.13577e+08
RuvB-like 1 OS=Mus musculus OX=10090 GN=Ruvbl1 PE=1 SV=1	P60122	298.569	69	26	467	26	69	26	56505	Ruvbl1	9.57723e+08	101.736	98.4259	99.8376	63.0165	76.3024	84.3075	130.578	110.503	129.152	63.471	88.9564	119.361	78.9923	92.9463	101.249	106.436	103.776	105.296	106.46	140.556	131.109	132.947	153.03	106.543	124.352	131.486	109.875	108.168	110.244	9.74354e+08	9.42648e+08	9.56168e+08	6.03524e+08	7.30766e+08	8.07433e+08	1.25057e+09	1.05831e+09	1.23692e+09
Serine/threonine-protein phosphatase 2A 65 kDa regulatory subunit A alpha isoform OS=Mus musculus OX=10090 GN=Ppp2r1a PE=1 SV=3	Q76MZ3	298.488	43	25	675	21	43	25	51792	Ppp2r1a	3.34618e+09	97.5694	101.019	101.412	65.2066	76.5612	81.883	71.8054	45.3889	60.5292	55.8343	73.4981	90.9015	76.0489	96.3674	105.646	109.362	89.4124	97.7244	80.942	93.6931	64.8367	52.0514	75.2508	64.9343	83.9454	82.4196	81.3886	71.3559	71.1831	3.26485e+09	3.38028e+09	3.39341e+09	2.18193e+09	2.56187e+09	2.73995e+09	2.40274e+09	1.51879e+09	2.02542e+09
Eukaryotic translation initiation factor 4 gamma 2 OS=Mus musculus OX=10090 GN=Eif4g2 PE=1 SV=2	Q62448	297.19	45	34	519	34	45	34	13690	Eif4g2	6.93896e+08	99.4736	95.9965	104.53	94.5695	124.323	116.957	97.3725	67.6174	89.8894	71.3285	90.2945	99.4069	94.8458	87.1949	122.068	89.54	82.4029	120.729	80.311	121.798	55.3223	42.7644	87.3625	112.122	137.989	152.391	105.758	111.601	108.938	6.90243e+08	6.66115e+08	7.25329e+08	6.56213e+08	8.62674e+08	8.11563e+08	6.75664e+08	4.69194e+08	6.23739e+08
DNA ligase 1 OS=Mus musculus OX=10090 GN=Lig1 PE=1 SV=2	P37913	296.717	39	30	440	30	39	30	16881	Lig1	8.08151e+08	101.048	95.6409	103.311	16.3436	20.1081	21.1493	26.003	17.2416	28.0259	10.7599	10.9611	16.7291	59.1156	50.5433	71.1063	39.2307	47.2867	48.4544	72.4953	70.7923	54.9482	51.9698	58.0485	81.2197	80.4705	77.2305	66.7602	65.2457	56.3853	8.16622e+08	7.72923e+08	8.34909e+08	1.32081e+08	1.62504e+08	1.70919e+08	2.10144e+08	1.39338e+08	2.26492e+08
Plastin-3 OS=Mus musculus OX=10090 GN=Pls3 PE=1 SV=3	Q99K51	295.837	52	27	531	27	52	27	102866	Pls3	2.10993e+09	89.8751	101.322	108.803	40.5107	60.9802	65.0411	65.8089	41.3942	57.1552	40.2259	68.1188	75.6392	69.5671	94.9094	103.661	103.125	107.378	125.162	97.9287	116.209	102.486	70.8645	109.545	111.999	122.705	113.93	90.9078	98.7714	95.4793	1.8963e+09	2.13783e+09	2.29566e+09	8.54748e+08	1.28664e+09	1.37232e+09	1.38852e+09	8.73388e+08	1.20594e+09
SUN domain-containing protein 2 OS=Mus musculus OX=10090 GN=Sun2 PE=1 SV=3	Q8BJS4	295.774	48	25	264	25	48	25	223697	Sun2	2.51322e+08	90.3906	92.6916	116.918	52.2248	107.936	55.063	#VALUE!	#VALUE!	#VALUE!	83.7164	63.4573	84.1032	32.1451	39.4358	56.2982	132.443	140.881	163.658	87.3997	84.6815	27.4954	21.9285	13.0348	44.4961	32.468	35.0157	11.3376	11.6826	14.9684	2.27171e+08	2.32954e+08	2.9384e+08	1.31252e+08	2.71267e+08	1.38385e+08
Probable 28S rRNA (cytosine-C(5))-methyltransferase OS=Mus musculus OX=10090 GN=Nop2 PE=1 SV=1	Q922K7	295.308	44	29	603	29	44	29	110109	Nop2	9.97884e+08	99.6967	110.165	90.1381	88.2394	120.863	138.432	54.8466	32.2684	40.9023	71.8256	97.0505	91.2932	78.6254	77.3568	86.8842	67.9644	70.1642	76.0685	78.4221	80.1491	76.8069	82.3952	122.46	85.9765	114.936	113.285	109.604	105.672	117.289	9.94857e+08	1.09932e+09	8.99473e+08	8.80526e+08	1.20608e+09	1.3814e+09	5.47305e+08	3.22002e+08	4.08157e+08
Isocitrate dehydrogenase [NADP], mitochondrial OS=Mus musculus OX=10090 GN=Idh2 PE=1 SV=3	P54071	295.096	61	29	705	28	61	29	269951	Idh2	2.59818e+09	102.777	89.672	107.551	32.9611	41.2306	40.0329	40.769	27.3646	39.1088	18.9668	31.832	43.2296	76.2541	114.189	151.792	128.462	121.352	148.828	107.825	139.838	70.7337	65.4286	96.289	68.2391	87.3881	97.411	95.7566	88.9505	94.0784	2.67033e+09	2.32984e+09	2.79438e+09	8.56388e+08	1.07125e+09	1.04013e+09	1.05925e+09	7.10981e+08	1.01612e+09
Tryptophan--tRNA ligase, cytoplasmic OS=Mus musculus OX=10090 GN=Wars PE=1 SV=2	P32921	294.921	54	23	552	23	54	23	22375	Wars	1.72264e+09	98.5894	109.293	92.1176	82.319	99.5269	122.835	141.297	106.744	121.631	39.6576	54.8723	68.5187	70.871	79.403	83.8732	103.571	98.5158	90.718	74.9577	79.1524	148.504	138.123	173.902	131.394	143.034	159.42	146.428	142.334	156.784	1.69833e+09	1.88272e+09	1.58685e+09	1.41806e+09	1.71449e+09	2.116e+09	2.43403e+09	1.8388e+09	2.09527e+09
60S ribosomal protein L13 OS=Mus musculus OX=10090 GN=Rpl13 PE=1 SV=3	P47963	294.79	67	22	834	22	67	22	270106	Rpl13	1.02711e+10	105.751	99.6162	94.633	70.806	69.636	89.5963	84.1482	45.8049	47.8114	45.2627	67.4897	69.829	82.7461	103.939	110.033	98.8067	82.6408	87.5499	77.597	83.8949	96.5364	86.8802	116.087	99.2795	112.265	112.419	103.549	100.161	79.052	1.08618e+10	1.02317e+10	9.71988e+09	7.27257e+09	7.15241e+09	9.20256e+09	8.64297e+09	4.70468e+09	4.91077e+09
Adenosylhomocysteinase OS=Mus musculus OX=10090 GN=Ahcy PE=1 SV=3	P50247	294.627	58	30	633	30	58	30	269378; 11615	Ahcy; Gm4737	3.97092e+09	95.1249	100.313	104.562	76.7058	116.661	108.455	68.9713	52.4528	62.4659	79.0928	108.217	114.407	83.1305	93.6129	98.7644	101.745	93.4871	108.853	82.1303	97.6968	104.524	83.791	111.467	93.1426	101.442	110.815	103.749	110.155	113.65	3.77733e+09	3.98334e+09	4.15209e+09	3.04593e+09	4.63251e+09	4.30665e+09	2.7388e+09	2.08286e+09	2.48047e+09
Serine--tRNA ligase, cytoplasmic OS=Mus musculus OX=10090 GN=Sars PE=1 SV=3	P26638	293.848	63	37	622	37	63	37	20226	Sars	1.69971e+09	93.3138	104.58	102.106	93.2177	129.308	128.778	56.7735	52.7955	50.7972	104.302	62.111	60.6274	71.4606	58.1957	71.4703	149.37	98.9406	101.287	104.034	97.0524	138.717	255.21	136.303	96.2133	121.961	121.642	87.1147	101.423	101.516	1.58607e+09	1.77756e+09	1.73551e+09	1.58443e+09	2.19786e+09	2.18886e+09	9.64986e+08	8.97372e+08	8.63406e+08
60S ribosomal protein L9 OS=Mus musculus OX=10090 GN=Rpl9 PE=2 SV=2	P51410	293.823	59	17	684	17	59	17	20005	Rpl9	3.18663e+09	100.228	92.3751	107.397	54.8315	69.8472	72.4877	49.0396	39.4515	45.3251	61.4794	66.0143	84.3155	74.0376	72.9608	92.5187	53.9746	50.5191	66.7738	73.9227	83.4263	43.4142	41.3181	66.9123	73.0283	96.95	97.5289	99.1157	104.158	98.9247	3.1939e+09	2.94365e+09	3.42234e+09	1.74728e+09	2.22577e+09	2.30991e+09	1.56271e+09	1.25717e+09	1.44434e+09
Nuclear fragile X mental retardation-interacting protein 2 OS=Mus musculus OX=10090 GN=Nufip2 PE=1 SV=1	Q5F2E7	293.28	57	26	414	26	57	26	68564	Nufip2	4.98829e+08	99.1951	106.665	94.1394	70.1159	80.6484	88.0342	36.4315	38.0192	54.2518	86.3836	81.7301	84.3616	140.344	106.524	125.729	66.0552	41.6226	47.1577	92.6231	95.681	88.4604	109.858	94.574	68.0901	123.4	107.48	84.1815	79.2834	97.4229	4.94813e+08	5.32078e+08	4.69594e+08	3.49758e+08	4.02297e+08	4.39139e+08	1.81731e+08	1.89651e+08	2.70623e+08
Heat shock 70 kDa protein 1A OS=Mus musculus OX=10090 GN=Hspa1a PE=1 SV=2	Q61696	292.609	49	31	522	19	49	31	193740; 15511	Hspa1a; Hspa1b	9.65707e+08	106.528	90.2323	103.24	12.231	27.5902	34.7438	80.2149	62.4829	71.9729	#VALUE!	#VALUE!	#VALUE!	40.9772	25.6366	26.593	79.3053	66.7359	74.5603	124.169	126.265	19.3536	65.8865	26.9703	32.8113	72.2443	33.5749	19.9995	50.4684	44.6338	1.02875e+09	8.7138e+08	9.96996e+08	1.18116e+08	2.66441e+08	3.35523e+08	7.74641e+08	6.03402e+08	6.95048e+08
Phosphatidylethanolamine-binding protein 1 OS=Mus musculus OX=10090 GN=Pebp1 PE=1 SV=3	P70296	292.283	100	20	617	20	100	20	23980	Pebp1	6.87176e+09	78.6178	118.522	102.86	82.1186	139.235	129.582	84.5254	94.7817	91.1183	96.207	121.796	93.6408	105.589	157.396	108.378	98.3539	152.111	148.771	136.882	130.42	89.481	148.891	89.1188	94.0688	135.372	119.881	85.5132	93.4551	162.456	5.40243e+09	8.14458e+09	7.06829e+09	5.643e+09	9.56787e+09	8.90456e+09	5.80839e+09	6.51317e+09	6.26144e+09
26S proteasome regulatory subunit 6B OS=Mus musculus OX=10090 GN=Psmc4 PE=1 SV=2	P54775	291.753	75	26	540	26	75	26	23996	Psmc4	4.33732e+09	107.862	78.3736	113.765	219.459	111.341	120.127	86.5928	85.1868	84.8038	26.5526	307.947	143.97	67.2146	53.439	46.5679	67.5854	104.957	59.1207	147.733	49.6526	90.463	305.153	64.9669	125.522	169.02	87.3302	116.683	142.001	101.744	4.67832e+09	3.39932e+09	4.93434e+09	9.51865e+09	4.8292e+09	5.21029e+09	3.75581e+09	3.69483e+09	3.67822e+09
Protein flightless-1 homolog OS=Mus musculus OX=10090 GN=Flii PE=1 SV=1	Q9JJ28	291.565	38	34	504	34	38	34	14248	Flii	6.26547e+08	93.1461	103.196	103.658	61.141	81.3591	93.6426	104.223	56.4561	85.1689	38.266	62.6854	67.5108	71.6775	83.1064	99.6574	137.554	99.9207	121.705	106.452	105.685	68.4264	50.1458	95.4346	88.3567	108.616	101.559	84.668	92.4544	93.9276	5.83604e+08	6.4657e+08	6.49465e+08	3.83077e+08	5.09753e+08	5.86714e+08	6.53004e+08	3.53724e+08	5.33623e+08
Histone H1.2 OS=Mus musculus OX=10090 GN=Hist1h1c PE=1 SV=2	P15864	291.267	42	20	1187	5	42	20	50708	Hist1h1c	5.00139e+09	89.055	106.522	104.423	55.9709	49.2581	57.2786	66.7403	37.8732	57.5847	43.623	60.8066	61.9118	40.1645	42.6127	34.6122	38.0508	32.5787	37.6148	71.6912	88.5986	24.4715	19.6917	25.227	34.5485	32.6321	35.0719	79.19	77.1333	78.6086	4.45399e+09	5.32757e+09	5.22261e+09	2.79932e+09	2.46359e+09	2.86473e+09	3.33794e+09	1.89419e+09	2.88003e+09
Dihydrolipoyl dehydrogenase, mitochondrial OS=Mus musculus OX=10090 GN=Dld PE=1 SV=2	O08749	289.888	54	19	475	19	54	19	13382	Dld	1.04493e+09	104.884	98.6031	96.5129	26.1019	22.1818	21.5937	25.5721	23.1717	29.0915	21.3813	16.2772	13.7095	38.3471	41.6639	45.369	139.532	116.183	117.268	78.25	87.8334	64.3898	76.1727	67.309	97.7974	124.381	113.348	91.5991	85.3971	106.967	1.09596e+09	1.03033e+09	1.00849e+09	2.72746e+08	2.31784e+08	2.25639e+08	2.6721e+08	2.42128e+08	3.03985e+08
Dynactin subunit 1 OS=Mus musculus OX=10090 GN=Dctn1 PE=1 SV=3	O08788	289.339	38	37	376	37	38	37	13191	Dctn1	4.55411e+08	96.7607	99.6654	103.574	58.162	65.9894	62.1555	107.259	60.268	75.0768	22.1361	28.725	27.6217	148.317	134.064	163.628	190.272	127.842	160.981	93.7724	91.5552	84.6168	79.9669	87.6847	87.3251	80.4203	90.3724	82.9584	77.7339	76.271	4.40659e+08	4.53888e+08	4.71687e+08	2.64876e+08	3.00523e+08	2.83063e+08	4.88471e+08	2.74467e+08	3.41908e+08
26S proteasome regulatory subunit 8 OS=Mus musculus OX=10090 GN=Psmc5 PE=1 SV=1	P62196	289.332	76	26	572	25	76	26	19184	Psmc5	1.00653e+09	89.9409	102.094	107.965	75.5747	90.2006	92.3356	60.6772	60.6254	67.7289	46.5968	64.8056	85.3921	60.2588	99.4951	113.965	107.295	102.541	126.614	99.3409	130.839	83.1374	73.7852	116.781	86.655	131.958	140.985	93.1654	92.7058	109.586	9.05279e+08	1.0276e+09	1.0867e+09	7.60679e+08	9.07893e+08	9.29381e+08	6.10732e+08	6.10211e+08	6.81709e+08
ATP-binding cassette sub-family E member 1 OS=Mus musculus OX=10090 GN=Abce1 PE=1 SV=1	P61222	289.096	49	25	455	25	49	25	24015	Abce1	1.41808e+09	94.7936	94.0021	111.204	41.9349	52.4492	59.9123	45.6389	30.0312	42.3679	20.8201	27.0887	29.4	64.809	64.85	87.0018	102.155	99.6218	100.688	68.2988	67.739	84.1235	58.2391	98.0145	129.684	139.979	142.002	119.012	111.412	114.411	1.34425e+09	1.33302e+09	1.57696e+09	5.94668e+08	7.43769e+08	8.49602e+08	6.47195e+08	4.25865e+08	6.0081e+08
Protein kinase C and casein kinase substrate in neurons protein 2 OS=Mus musculus OX=10090 GN=Pacsin2 PE=1 SV=1	Q9WVE8	288.981	54	32	508	32	54	32	23970	Pacsin2	1.15668e+09	106.218	91.8961	101.886	131.325	139.056	133.6	80.1658	54.5771	77.6482	45.9652	65.2116	83.9553	67.6463	58.278	72.254	89.1885	98.3593	98.7982	153.381	161.232	83.3392	85.7438	98.0944	78.5309	103.9	100.558	112.888	91.2258	115.911	1.2286e+09	1.06295e+09	1.1785e+09	1.51901e+09	1.60844e+09	1.54532e+09	9.27263e+08	6.31283e+08	8.98142e+08
S-methyl-5'-thioadenosine phosphorylase OS=Mus musculus OX=10090 GN=Mtap PE=1 SV=1	Q9CQ65	288.44	76	24	879	24	76	24	66902	Mtap	1.00409e+10	88.8136	108.372	102.815	42.8714	56.2738	49.9838	45.034	40.9015	37.5245	31.8551	41.4216	38.4709	110.815	106.348	106.191	95.6594	97.4556	107.294	98.8615	85.247	138.247	127.062	97.7499	121.715	127.423	109.566	106.695	97.7257	100.831	8.9177e+09	1.08815e+10	1.03235e+10	4.30467e+09	5.6504e+09	5.01883e+09	4.52183e+09	4.10689e+09	3.7678e+09
CTP synthase 1 OS=Mus musculus OX=10090 GN=Ctps1 PE=1 SV=2	P70698	288.251	50	28	572	26	50	28	51797	Ctps	9.66928e+08	104.269	94.7621	100.969	73.7246	100.316	95.2993	81.7465	55.4549	60.401	88.882	119.057	121.287	59.0256	70.112	79.4813	81.7003	72.4466	68.3964	82.3739	90.3945	62.2188	57.1277	64.2919	92.45	100.209	100.87	116.893	112.744	116.5	1.0082e+09	9.16281e+08	9.763e+08	7.12863e+08	9.69983e+08	9.21475e+08	7.9043e+08	5.36209e+08	5.84034e+08
Galectin-3 OS=Mus musculus OX=10090 GN=Lgals3 PE=1 SV=3	P16110	288.041	43	15	807	15	43	15	16854	Lgals3	3.76924e+09	88.4991	104.592	106.909	79.5772	207.774	144.604	158.638	115.274	170.424	109.924	201.999	127.489	120.708	141.582	129.219	158.825	171.878	198.096	122.985	149.661	148.83	72.9582	131.418	82.0726	83.915	109.631	62.8379	71.4317	87.9134	3.33575e+09	3.94234e+09	4.02964e+09	2.99946e+09	7.83152e+09	5.45046e+09	5.97946e+09	4.34495e+09	6.42369e+09
SUMO-activating enzyme subunit 1 OS=Mus musculus OX=10090 GN=Sae1 PE=1 SV=1	Q9R1T2	287.144	62	21	341	21	62	21	56459	Sae1	5.99928e+08	102.14	102.83	95.0293	41.3457	43.5301	42.7303	37.9599	21.4157	33.3809	28.6563	38.1292	44.771	78.2483	89.4489	101.13	84.7191	85.5048	92.9105	90.3653	85.319	29.8534	65.3823	76.24	123.991	127.579	131.204	109.42	92.3737	86.5964	6.12769e+08	6.16908e+08	5.70107e+08	2.48044e+08	2.6115e+08	2.56351e+08	2.27732e+08	1.28479e+08	2.00261e+08
Nucleobindin-1 OS=Mus musculus OX=10090 GN=Nucb1 PE=1 SV=2	Q02819	286.795	68	29	413	29	68	29	18220	Nucb1	9.00072e+08	85.0199	108.711	106.269	10.8345	15.9963	18.4165	16.1466	14.1169	12.9785	24.9953	40.0681	39.1934	170.161	149.541	138.824	95.3924	150.441	123.065	152.133	144.284	95.9049	164.138	116.826	38.9161	44.7224	45.8836	92.4337	127.624	147.311	7.6524e+08	9.78478e+08	9.56497e+08	9.75182e+07	1.43978e+08	1.65762e+08	1.45331e+08	1.27063e+08	1.16816e+08
10 kDa heat shock protein, mitochondrial OS=Mus musculus OX=10090 GN=Hspe1 PE=1 SV=2	Q64433	286.242	100	23	981	23	100	23	15528	Hspe1	2.05247e+10	95.7501	108.903	95.3465	132.697	154.528	166.237	108.302	116.52	133.608	131.263	126.478	115.403	144.162	115.057	104.44	103.486	126.489	112.815	112.58	112.856	141.253	181.821	151.085	104.009	116.42	136.455	114.722	114.65	156.771	1.96524e+10	2.23521e+10	1.95696e+10	2.72357e+10	3.17165e+10	3.41196e+10	2.22286e+10	2.39154e+10	2.74226e+10
Inactive tyrosine-protein kinase PEAK1 OS=Mus musculus OX=10090 GN=Peak1 PE=1 SV=4	Q69Z38	286.24	37	34	314	34	37	34	244895	C230081A13Rik; Peak1	8.48072e+07	77.8208	108.895	113.285	98.0694	76.5652	81.2098	27.0993	18.0159	18.2341	1.36488	30.4662	30.2018	97.6378	93.7782	91.6241	238.999	91.3299	101.059	68.6436	98.9142	131.336	80.0387	108.066	40.8197	56.5239	59.454	168.896	136.867	170.83	6.59976e+07	9.23503e+07	9.60735e+07	8.31699e+07	6.49328e+07	6.88717e+07	2.29822e+07	1.52788e+07	1.54639e+07
Methionine--tRNA ligase, cytoplasmic OS=Mus musculus OX=10090 GN=Mars PE=1 SV=1	Q68FL6	285.94	45	34	464	34	45	34	216443	Mars	9.26969e+08	98.6453	91.7982	109.556	92.8832	179.197	146.05	130.694	96.2497	108.055	111.411	108.401	110.136	52.2544	64.5847	50.0945	89.6322	95.3065	87.044	112.152	128.964	84.456	49.4369	100.827	114.276	122.929	119.956	88.5783	94.773	86.2658	9.14411e+08	8.5094e+08	1.01555e+09	8.60998e+08	1.6611e+09	1.35384e+09	1.21149e+09	8.92204e+08	1.00164e+09
A-kinase anchor protein 2 OS=Mus musculus OX=10090 GN=Akap2 PE=1 SV=3	O54931	285.92	37	26	429	26	37	26	11641; 677884	Akap2; Gm20459; Palm2Akap2; Pakap	3.61588e+08	90.7782	100.74	108.482	194.921	213.125	242.014	200.105	189.332	232.433	146.006	137.752	156.18	130.828	131.557	147.787	81.765	95.6425	88.2935	97.2189	131.589	44.754	81.3536	77.5053	62.7457	92.2774	68.5429	87.0004	117.797	123.343	3.28243e+08	3.64264e+08	3.92258e+08	7.04811e+08	7.70636e+08	8.75093e+08	7.23556e+08	6.84603e+08	8.40452e+08
Cullin-associated NEDD8-dissociated protein 1 OS=Mus musculus OX=10090 GN=Cand1 PE=1 SV=2	Q6ZQ38	284.634	33	34	464	34	33	34	71902	Cand1	1.58661e+09	98.6354	98.6073	102.757	37.8092	53.7931	57.4428	55.0251	34.8079	42.7256	43.5944	55.8669	66.0463	83.9168	95.8049	107.003	107.741	87.3622	94.7416	101.592	106.116	78.1493	63.7412	95.3555	76.2541	94.4494	84.6647	77.4086	72.8763	68.6801	1.56496e+09	1.56451e+09	1.63036e+09	5.99884e+08	8.53484e+08	9.11392e+08	8.73031e+08	5.52264e+08	6.77887e+08
Histone-binding protein RBBP4 OS=Mus musculus OX=10090 GN=Rbbp4 PE=1 SV=5	Q60972	284.443	54	20	422	13	54	20	19646	Rbbp4	2.52713e+09	85.6986	113.39	100.912	31.2686	39.0859	45.8203	37.1276	26.9892	104.67	59.9308	80.8117	85.2704	31.5266	89.1412	105.969	48.0349	54.8577	61.6016	106.015	125.705	35.3692	85.252	93.3742	54.4929	93.2182	89.9639	42.1412	83.0512	94.7707	2.16572e+09	2.86551e+09	2.55018e+09	7.90201e+08	9.87753e+08	1.15794e+09	9.38265e+08	6.82053e+08	2.64516e+09
Plasminogen activator inhibitor 1 RNA-binding protein OS=Mus musculus OX=10090 GN=Serbp1 PE=1 SV=2	Q9CY58	284.319	41	18	609	18	41	18	66870	Serbp1	4.39023e+09	95.0736	109.049	95.8776	104.943	92.9703	129.431	84.2541	75.0945	81.5795	84.7733	85.3969	85.3697	122.687	119.196	97.611	61.1205	81.2967	73.585	80.5217	86.0458	129.493	151.581	124.38	96.152	100.588	105.404	107.44	101.773	127.268	4.17395e+09	4.78749e+09	4.20925e+09	4.60724e+09	4.08161e+09	5.68233e+09	3.69895e+09	3.29682e+09	3.58153e+09
Glutaminase kidney isoform, mitochondrial OS=Mus musculus OX=10090 GN=Gls PE=1 SV=1	D3Z7P3	283.349	44	21	421	21	44	21	14660	Gls	7.96571e+08	101.957	85.5179	112.525	26.017	34.6839	35.8782	35.601	27.7122	30.3982	26.2099	33.1573	48.103	35.6761	65.1097	71.642	104.107	89.3781	108.191	129.559	147.525	56.93	53.9726	91.2171	44.8107	73.5856	87.0945	76.8486	80.5001	90.1833	8.12156e+08	6.81211e+08	8.96345e+08	2.07243e+08	2.76281e+08	2.85795e+08	2.83587e+08	2.20747e+08	2.42143e+08
Nucleoside diphosphate kinase B OS=Mus musculus OX=10090 GN=Nme2 PE=1 SV=1	Q01768	283.262	89	17	910	9	89	17	18103	Nme2	5.08546e+09	105.022	102.797	92.1817	94.5974	81.0484	148.627	79.4662	82.3412	105.805	82.399	96.7224	146.079	111.739	134.582	130.871	98.1326	108.146	106.223	112.858	125.409	98.3401	150.91	133.637	102.009	103.224	132.287	128.076	125.156	125.068	5.34084e+09	5.22768e+09	4.68786e+09	4.81072e+09	4.12169e+09	7.55838e+09	4.04122e+09	4.18743e+09	5.38065e+09
Calcium/calmodulin-dependent protein kinase type II subunit delta OS=Mus musculus OX=10090 GN=Camk2d PE=1 SV=1	Q6PHZ2	282.502	54	23	458	17	54	23	108058	Camk2d	4.21309e+08	70.4962	115.962	113.542	105.116	166.63	143.293	167.727	118.009	158.607	49.974	72.774	82.0992	113.183	153.079	206.523	174.676	181.483	196.813	147.613	158.11	72.2163	106.705	129.347	140.122	202.962	184.589	154.792	170.634	167.278	2.97007e+08	4.88558e+08	4.78361e+08	4.42864e+08	7.02026e+08	6.03704e+08	7.0665e+08	4.97181e+08	6.68227e+08
Ankyrin-2 OS=Mus musculus OX=10090 GN=Ank2 PE=1 SV=2	Q8C8R3	281.676	16	34	247	30	16	34	109676	Ank2	7.61484e+07	108.546	57.3441	134.11	39.6989	36.7192	38.0671	46.5325	26.6812	38.4799	#VALUE!	#VALUE!	#VALUE!	127.766	84.142	116.595	114.381	66.0498	95.493	111.28	102.043	256.392	62.0687	115.832	228.093	174.709	123.329	57.7496	93.0935	55.7238	8.26557e+07	4.36666e+07	1.02123e+08	3.02301e+07	2.79611e+07	2.89875e+07	3.54337e+07	2.03173e+07	2.93018e+07
Protein SET OS=Mus musculus OX=10090 GN=Set PE=1 SV=1	Q9EQU5	281.325	52	22	575	22	52	22	56086	Set	3.42782e+09	97.5569	103.004	99.4391	106.431	144.13	143.17	111.618	89.0586	123.388	127.374	115.781	134.883	98.8244	83.5409	102.435	85.6326	111.4	111.45	107.762	116.717	114.147	114.826	120.764	91.6624	87.9688	124.428	95.075	105.462	135.887	3.34407e+09	3.53079e+09	3.40859e+09	3.64825e+09	4.94053e+09	4.90762e+09	3.82607e+09	3.05276e+09	4.22952e+09
Regulator of chromosome condensation OS=Mus musculus OX=10090 GN=Rcc1 PE=1 SV=1	Q8VE37	281.16	74	19	392	19	74	19	100088	Rcc1	5.1367e+08	94.2081	102.547	103.245	132.999	172.642	204.719	58.5905	56.6231	75.1253	94.0049	136.466	140.122	100.354	113.592	117.507	98.2499	91.7945	104.203	132.341	144.595	158.956	146.651	226.786	113.321	153.592	176.966	164.335	173.234	172.762	4.83919e+08	5.26752e+08	5.3034e+08	6.83178e+08	8.86811e+08	1.05158e+09	3.00962e+08	2.90856e+08	3.85896e+08
Vesicle-fusing ATPase OS=Mus musculus OX=10090 GN=Nsf PE=1 SV=2	P46460	280.739	48	34	430	34	48	34	18195	Nsf	7.45052e+08	103.321	100.758	95.9209	108.893	129.56	144.722	155.999	116.135	189.082	87.1655	124.841	138.963	95.8485	112.324	118.472	143.328	125.465	131.54	103.522	114.215	73.3571	62.9083	91.8458	89.8731	107.784	98.9529	70.6152	69.6331	70.9194	7.69793e+08	7.50701e+08	7.1466e+08	8.11309e+08	9.65287e+08	1.07825e+09	1.16227e+09	8.65263e+08	1.40876e+09
Constitutive coactivator of PPAR-gamma-like protein 1 OS=Mus musculus OX=10090 GN=FAM120A PE=1 SV=2	Q6A0A9	280.28	42	31	297	31	42	31	218236	Fam120a	2.72809e+08	83.6718	94.3259	122.002	34.7378	66.3944	56.4474	25.2776	17.5382	16.1975	9.25133	8.1012	9.24074	54.1473	45.7556	53.0845	96.2826	107.85	121.007	142.517	177.746	28.2819	27.7272	34.312	70.3617	91.311	76.6451	45.3887	40.001	34.2035	2.28264e+08	2.5733e+08	3.32834e+08	9.47679e+07	1.8113e+08	1.53994e+08	6.89596e+07	4.78459e+07	4.41882e+07
26S proteasome regulatory subunit 6A OS=Mus musculus OX=10090 GN=Psmc3 PE=1 SV=2	O88685	280.215	56	25	563	25	56	25	19182	Psmc3	1.73417e+09	107.745	95.1028	97.1525	130.362	82.9454	90.4238	89.6218	98.405	89.3517	95.9873	81.4907	83.4137	77.0895	95.1536	90.9337	111.038	109.007	105.781	78.2677	83.4451	63.3714	91.796	89.2413	119.535	117.081	128.394	102.845	91.4784	103.152	1.86847e+09	1.64924e+09	1.68479e+09	2.2607e+09	1.43841e+09	1.5681e+09	1.55419e+09	1.70651e+09	1.54951e+09
Histone H2A type 3 OS=Mus musculus OX=10090 GN=Hist3h2a PE=1 SV=3	Q8BFU2	279.511	70	13	1588	2	70	13	319162	Hist3h2a	2.57712e+10	112.312	102.657	85.0314	47.5951	44.7246	62.8496	87.1621	41.9851	67.8646	45.7363	87.6975	75.523	148.935	115.1	100.545	112.036	89.5936	89.562	86.7521	98.5223	79.554	61.4737	84.6173	77.5084	77.9271	76.633	76.0932	73.375	66.1431	2.89441e+10	2.64559e+10	2.19136e+10	1.22658e+10	1.15261e+10	1.61971e+10	2.24627e+10	1.08201e+10	1.74895e+10
Voltage-dependent anion-selective channel protein 2 OS=Mus musculus OX=10090 GN=Vdac2 PE=1 SV=2	Q60930	279.203	79	19	592	19	79	19	22334	Vdac2	1.05824e+09	101.629	86.2569	112.114	12.1784	23.6567	18.8629	131.086	86.2268	100.981	7.1637	12.5436	16.2621	67.0841	107.981	127.654	173.071	118.757	144.742	161.934	179.875	37.7512	54.8931	51.9368	56.323	90.6721	95.7458	93.8545	84.198	122.086	1.07548e+09	9.12803e+08	1.18644e+09	1.28877e+08	2.50345e+08	1.99615e+08	1.38721e+09	9.12485e+08	1.06862e+09
60S ribosomal protein L6 OS=Mus musculus OX=10090 GN=Rpl6 PE=1 SV=3	P47911	278.667	57	24	843	24	57	24	19988	Rpl6	1.39153e+10	101.973	104.051	93.9767	72.0987	72.3374	87.5012	83.9546	44.2117	46.9948	57.5585	85.395	91.0773	100.56	101.927	102.105	100.306	74.8708	76.0362	77.0703	84.5576	110.517	91.3404	102.928	95.6675	103.743	94.1	104.177	94.6759	87.1605	1.41898e+10	1.4479e+10	1.30772e+10	1.00328e+10	1.0066e+10	1.21761e+10	1.16826e+10	6.15221e+09	6.53948e+09
Trifunctional enzyme subunit beta, mitochondrial OS=Mus musculus OX=10090 GN=Hadhb PE=1 SV=1	Q99JY0	278.605	62	23	448	23	62	23	231086	Hadhb	1.13859e+09	105.663	82.5665	111.77	35.8865	31.3124	19.6554	26.3642	38.8374	29.8702	24.6081	36.154	38.7091	39.6451	88.8184	99.9679	109.432	124.78	122.916	143.164	196.628	58.3999	70.2019	53.8297	35.3576	61.2518	56.0963	65.0412	75.2874	58.8897	1.20307e+09	9.40093e+08	1.2726e+09	4.08599e+08	3.56519e+08	2.23794e+08	3.0018e+08	4.42198e+08	3.40099e+08
Versican core protein OS=Mus musculus OX=10090 GN=Vcan PE=1 SV=2	Q62059	278.502	16	29	296	29	16	29	13003	Vcan	4.96567e+08	98.3981	105.331	96.2707	100.31	116.937	164.532	119.95	120.231	101.48	35.9139	78.1732	78.4113	152.507	122.87	121.966	116.388	137.491	125.897	145.544	113.547	170.151	179.922	199.723	120.695	129.556	154.596	119.674	114.546	176.369	4.88612e+08	5.23039e+08	4.78048e+08	4.98104e+08	5.80672e+08	8.17012e+08	5.95631e+08	5.97028e+08	5.03917e+08
40S ribosomal protein S5 OS=Mus musculus OX=10090 GN=Rps5 PE=1 SV=3	P97461	278.093	67	18	642	18	67	18	20103	Rps5	5.25634e+09	107.346	97.1872	95.4667	136.687	174.821	129.967	101.511	83.1553	99.7989	67.365	203.739	118.01	59.061	75.9355	61.601	94.409	70.2074	69.3936	74.0827	78.4494	82.772	56.4806	78.0843	66.6393	79.3887	78.5557	94.3612	85.134	89.2972	5.64248e+09	5.10849e+09	5.01806e+09	7.18475e+09	9.18918e+09	6.83153e+09	5.33575e+09	4.37092e+09	5.24577e+09
Nuclear pore complex protein Nup50 OS=Mus musculus OX=10090 GN=Nup50 PE=1 SV=3	Q9JIH2	278.022	62	19	293	19	62	19	18141	Nup50	2.04888e+08	97.3782	115.665	86.9566	139.917	93.7897	183.003	45.6687	31.4167	28.2128	111.528	120.125	110.521	23.2827	30.6734	42.7481	92.0971	92.6641	105.083	150.697	158.904	66.8004	109.915	87.0175	80.675	118.197	93.7768	216.943	154.645	140.63	1.99516e+08	2.36984e+08	1.78164e+08	2.86674e+08	1.92164e+08	3.7495e+08	9.35697e+07	6.4369e+07	5.78047e+07
NSFL1 cofactor p47 OS=Mus musculus OX=10090 GN=Nsfl1c PE=1 SV=1	Q9CZ44	276.579	56	20	574	20	56	20	386649	Nsfl1c	1.87215e+09	85.4427	106.126	108.431	116.365	127.707	151.166	106.91	84.8683	107.372	109.163	118.132	110.861	123.263	122.185	97.8737	125.958	142.868	132.381	114.492	123.174	40.5533	38.937	31.2054	88.4775	68.9571	67.5383	60.5462	54.4594	63.5696	1.59961e+09	1.98683e+09	2.02999e+09	2.17852e+09	2.39087e+09	2.83004e+09	2.00151e+09	1.58886e+09	2.01016e+09
Heterogeneous nuclear ribonucleoprotein A0 OS=Mus musculus OX=10090 GN=Hnrnpa0 PE=1 SV=1	Q9CX86	276.526	54	17	340	17	54	17	77134	Hnrnpa0	8.31342e+08	99.3152	97.4415	103.243	47.4885	55.9918	65.274	39.5146	29.7059	52.0552	60.1867	48.1416	71.9504	103.72	130.748	141.021	55.4245	59.955	72.2684	92.0042	104.888	97.3329	101.398	132.5	131.92	156.739	150.736	78.9052	82.397	91.4901	8.25649e+08	8.10072e+08	8.58305e+08	3.94792e+08	4.65483e+08	5.4265e+08	3.28501e+08	2.46958e+08	4.32757e+08
Bifunctional 3'-phosphoadenosine 5'-phosphosulfate synthase 1 OS=Mus musculus OX=10090 GN=Papss1 PE=1 SV=1	Q60967	276.309	54	32	389	31	54	32	23971	Papss1	7.99412e+08	101.631	91.0016	107.367	30.9736	50.9229	55.1525	37.2213	24.5463	48.5198	7.61496	10.6101	9.45656	100.28	82.8776	124.163	64.0184	65.435	91.4786	141.744	144.566	69.8376	60.0333	82.1427	67.7655	73.6568	69.7764	81.241	83.8099	75.47	8.12452e+08	7.27478e+08	8.58306e+08	2.47607e+08	4.07084e+08	4.40896e+08	2.97551e+08	1.96226e+08	3.87874e+08
Alcohol dehydrogenase class-3 OS=Mus musculus OX=10090 GN=Adh5 PE=1 SV=3	P28474	274.863	74	20	480	19	74	20	11532	Adh5	1.05324e+09	94.2053	106.585	99.2098	57.5461	90.9418	81.941	69.4173	53.1213	62.9422	60.367	80.9742	90.8042	65.3821	76.1589	72.6756	153.952	123.56	142.278	83.7952	69.6786	107.507	84.014	91.3387	126.765	127.934	112.759	84.164	79.6436	79.0499	9.92212e+08	1.1226e+09	1.04492e+09	6.061e+08	9.57839e+08	8.63038e+08	7.31134e+08	5.59497e+08	6.62935e+08
Eukaryotic translation initiation factor 3 subunit I OS=Mus musculus OX=10090 GN=Eif3i PE=1 SV=1	Q9QZD9	274.592	68	20	520	20	68	20	54709	Eif3i	1.57579e+09	104.905	106.577	88.5181	84.7972	85.201	88.3416	65.119	63.1979	67.0477	59.8754	76.6092	84.9227	47.6041	64.5438	70.7063	103.154	76.9724	96.1554	129.533	129.021	87.4559	107.356	115.668	59.3999	54.1808	60.1576	127.586	101.353	120.694	1.65309e+09	1.67943e+09	1.39486e+09	1.33623e+09	1.34259e+09	1.39208e+09	1.02614e+09	9.95868e+08	1.05653e+09
SUMO-activating enzyme subunit 2 OS=Mus musculus OX=10090 GN=Uba2 PE=1 SV=1	Q9Z1F9	273.597	64	31	550	31	64	31	50995	Uba2	1.63344e+09	92.3928	100.896	106.711	36.8488	47.3426	38.9003	40.4815	30.5821	35.0082	36.4766	45.2399	51.3343	53.4101	52.6931	55.1131	78.89	67.5947	86.8446	90.0732	82.8428	52.6431	52.5529	51.9273	77.9208	93.1032	81.0461	75.1411	70.168	76.3487	1.50918e+09	1.64807e+09	1.74306e+09	6.01902e+08	7.7331e+08	6.35411e+08	6.61239e+08	4.99539e+08	5.71836e+08
ATP-binding cassette sub-family F member 1 OS=Mus musculus OX=10090 GN=Abcf1 PE=1 SV=1	Q6P542	273.588	41	28	366	28	41	28	224742	Abcf1	3.41488e+08	102.772	94.8559	102.372	95.5836	107.564	115.25	74.2143	64.9707	65.4935	77.271	88.8912	89.761	171.658	205.48	176.7	155.113	108.266	109.812	121.664	128.305	174.47	123.219	177.634	176.609	162.831	163.045	182.192	144.68	156.044	3.50955e+08	3.23922e+08	3.49588e+08	3.26407e+08	3.67317e+08	3.93565e+08	2.53433e+08	2.21867e+08	2.23653e+08
Chloride intracellular channel protein 4 OS=Mus musculus OX=10090 GN=Clic4 PE=1 SV=3	Q9QYB1	273.504	69	19	398	19	69	19	29876	Clic4	8.81088e+08	89.5994	104.9	105.501	46.8372	73.0671	61.6733	52.3615	44.6691	51.7394	30.2793	31.9022	37.9126	67.0924	80.0164	99.9935	98.9311	89.568	100.975	177.637	140.913	86.4372	73.2755	79.8394	86.5347	116.72	102.483	96.7963	96.1696	136.121	7.89449e+08	9.24258e+08	9.29556e+08	4.12677e+08	6.43785e+08	5.43396e+08	4.61351e+08	3.93574e+08	4.55869e+08
Apoptotic chromatin condensation inducer in the nucleus OS=Mus musculus OX=10090 GN=Acin1 PE=1 SV=3	Q9JIX8	273.364	28	31	482	31	28	31	56215	Acin1	3.43603e+08	103.002	110.284	86.7146	61.9618	51.122	63.2575	26.5698	23.5132	30.6975	34.2621	54.6162	47.7249	64.1473	66.4848	49.8083	101.895	113.59	118.68	98.6658	118.95	132.628	136.182	132.609	109.366	88.2092	108.318	111.499	91.8336	129.283	3.53917e+08	3.78938e+08	2.97954e+08	2.12902e+08	1.75657e+08	2.17354e+08	9.12946e+07	8.0792e+07	1.05477e+08
ELAV-like protein 1 OS=Mus musculus OX=10090 GN=Elavl1 PE=1 SV=2	P70372	272.875	61	24	520	24	61	24	15568	Elavl1	1.01553e+09	96.1823	98.6346	105.183	104.418	127.382	131.813	56.2653	46.8246	65.2762	70.3822	83.9192	97.8793	81.3989	65.0335	91.1597	92.256	101.779	128.036	104.188	102.732	70.2459	95.2629	85.5326	102.318	105.837	124.801	87.989	95.332	97.1117	9.76763e+08	1.00167e+09	1.06817e+09	1.0604e+09	1.29361e+09	1.33861e+09	5.71393e+08	4.75519e+08	6.62901e+08
Cellular nucleic acid-binding protein OS=Mus musculus OX=10090 GN=Cnbp PE=1 SV=2	P53996	272.721	58	12	442	12	58	12	12785	Cnbp	1.10471e+09	82.1379	86.4175	131.445	74.1155	160.446	114.184	69.3184	70.0496	66.3668	136.91	93.1183	98.0661	170.554	101.751	117.947	28.5975	45.7119	45.1741	123.754	94.0397	58.1276	85.9522	46.2574	38.403	46.074	52.8119	45.5138	88.0762	123.228	9.07384e+08	9.54662e+08	1.45208e+09	8.18761e+08	1.77246e+09	1.2614e+09	7.65767e+08	7.73844e+08	7.3316e+08
Ribonucleoside-diphosphate reductase large subunit OS=Mus musculus OX=10090 GN=Rrm1 PE=1 SV=2	P07742	272.559	47	26	361	26	47	26	20133	Rrm1	8.25503e+08	101.919	91.9564	106.125	#VALUE!	#VALUE!	#VALUE!	2.82519	5.17915	6.75353	8.75672	8.72063	14.8356	14.128	26.163	32.8095	25.3012	28.5015	50.727	31.846	45.8098	32.9938	21.2301	38.4346	67.984	54.3276	59.3208	48.346	41.6572	36.1593	8.41344e+08	7.59103e+08	8.76061e+08				2.33221e+07	4.27541e+07	5.57506e+07
Protein RRP5 homolog OS=Mus musculus OX=10090 GN=Pdcd11 PE=1 SV=2	Q6NS46	271.656	27	36	364	36	27	36	18572	Pdcd11	3.39962e+08	82.9864	94.5037	122.51	11.2805	17.4775	16.1385	90.5204	58.9997	74.8053	23.1795	19.1032	26.4984	37.5597	31.7527	24.0221	73.468	73.551	99.4478	106.93	112.418	30.6575	19.489	31.2967	95.1077	117.998	122.885	127.469	121.422	134.135	2.82122e+08	3.21276e+08	4.16487e+08	3.83493e+07	5.94169e+07	5.48647e+07	3.07735e+08	2.00576e+08	2.54309e+08
Squamous cell carcinoma antigen recognized by T-cells 3 OS=Mus musculus OX=10090 GN=Sart3 PE=1 SV=1	Q9JLI8	271.443	35	24	314	24	35	24	53890	Sart3	9.94786e+07	89.1228	108.941	101.936	35.5713	29.6017	39.4095	29.2576	9.83065	16.6467	76.8994	103.574	105.608	110.118	111.238	154.227	264.646	262.699	349.635	271.256	223.008	96.3421	115.225	115.311	98.7383	117.809	101.526	213.632	247.418	255.121	8.86581e+07	1.08373e+08	1.01405e+08	3.53858e+07	2.94473e+07	3.9204e+07	2.9105e+07	9.77939e+06	1.65599e+07
SWI/SNF-related matrix-associated actin-dependent regulator of chromatin subfamily A member 5 OS=Mus musculus OX=10090 GN=Smarca5 PE=1 SV=1	Q91ZW3	270.64	39	40	482	40	39	40	93762	Smarca5	6.68256e+08	93.2444	94.2743	112.481	19.337	34.2077	35.8944	27.4941	19.6807	21.2285	19.0535	41.692	54.0222	36.9321	69.3335	75.5167	65.0625	62.812	83.9226	96.8775	96.3574	74.3152	58.7153	103.306	71.8574	92.856	89.9808	76.2963	80.2466	66.487	6.23112e+08	6.29993e+08	7.51663e+08	1.29221e+08	2.28595e+08	2.39867e+08	1.83731e+08	1.31517e+08	1.41861e+08
E3 ubiquitin-protein ligase UBR4 OS=Mus musculus OX=10090 GN=Ubr4 PE=1 SV=1	A2AN08	269.928	13	37	251	37	13	37	69116	Ubr4	1.06782e+08	130.451	96.1656	73.3837	40.7444	83.4124	48.2796	#VALUE!	#VALUE!	#VALUE!	#VALUE!	#VALUE!	#VALUE!	#VALUE!	#VALUE!	#VALUE!	121.072	90.4517	96.6721	70.9429	15.1388	23.4611	28.4405	48.784	#VALUE!	#VALUE!	#VALUE!	86.095	75.928	41.9061	1.39297e+08	1.02687e+08	7.83603e+07	4.35075e+07	8.9069e+07	5.15536e+07
Insulin-like growth factor 2 mRNA-binding protein 2 OS=Mus musculus OX=10090 GN=Igf2bp2 PE=1 SV=1	Q5SF07	269.856	54	30	473	27	54	30	319765	Igf2bp2	6.35217e+08	89.936	101.238	108.826	109.578	143.829	150.914	78.5405	71.8325	88.1261	71.1966	87.6633	84.5381	70.0433	90.921	104.366	152.419	128.867	160.523	102.274	115.974	85.6402	69.9201	93.4909	120.923	131.04	129.68	87.6589	92.583	92.6513	5.71288e+08	6.43078e+08	6.91283e+08	6.96059e+08	9.13629e+08	9.58631e+08	4.98902e+08	4.56292e+08	5.59792e+08
Reticulocalbin-3 OS=Mus musculus OX=10090 GN=Rcn3 PE=1 SV=1	Q8BH97	269.795	63	20	401	20	63	20	52377	Rcn3	1.00585e+09	88.1295	97.5992	114.271	32.307	28.8431	38.0348	23.1552	24.4134	29.6309	23.0596	17.4855	28.3709	161.206	142.618	145.341	184.658	232.957	235.741	159.842	175.606	30.4846	34.7018	42.6613	57.0685	63.2331	64.3566	26.6321	29.6877	37.3318	8.86447e+08	9.81698e+08	1.14939e+09	3.24958e+08	2.90117e+08	3.82571e+08	2.32906e+08	2.45561e+08	2.98041e+08
Drebrin-like protein OS=Mus musculus OX=10090 GN=Dbnl PE=1 SV=2	Q62418	269.738	47	19	522	19	47	19	13169	Dbnl	1.00967e+09	94.2703	104.636	101.094	105.222	126.181	123.144	47.1083	40.7378	51.4019	97.5188	84.4083	73.2884	112.907	134.246	123.415	98.018	108.133	90.5522	100.957	110.634	76.2799	112.331	91.2386	74.3709	77.1883	93.8106	77.2471	81.5275	102.79	9.51818e+08	1.05648e+09	1.02071e+09	1.06239e+09	1.27401e+09	1.24335e+09	4.75638e+08	4.11317e+08	5.18989e+08
Elongation factor 1-alpha 2 OS=Mus musculus OX=10090 GN=Eef1a2 PE=1 SV=1	P62631	269.049	39	15	1414	1	39	15	13628	Eef1a2	#DIV/0!	#VALUE!	#VALUE!	#VALUE!	#VALUE!	#VALUE!	#VALUE!	#VALUE!	#VALUE!	#VALUE!	#VALUE!	#VALUE!	#VALUE!	#VALUE!	#VALUE!	#VALUE!	#VALUE!	#VALUE!	#VALUE!	#VALUE!	#VALUE!	#VALUE!	#VALUE!	#VALUE!	#VALUE!	#VALUE!	#VALUE!	#VALUE!	#VALUE!	#VALUE!
Small nuclear ribonucleoprotein Sm D3 OS=Mus musculus OX=10090 GN=Snrpd3 PE=1 SV=1	P62320	267.431	62	12	400	12	62	12	67332	Snrpd3	7.13804e+08	107.538	87.4049	105.057	149.74	180.14	160.055	162.556	121.765	185.831	115.628	117.906	98.8073	89.5652	108.841	122.369	105.58	120.513	133.356	131.714	133.507	154.986	101.663	136.361	110.878	119.146	130.017	78.8549	88.6642	102.293	7.67611e+08	6.239e+08	7.499e+08	1.06885e+09	1.28585e+09	1.14248e+09	1.16033e+09	8.6916e+08	1.32647e+09
Succinate dehydrogenase [ubiquinone] flavoprotein subunit, mitochondrial OS=Mus musculus OX=10090 GN=Sdha PE=1 SV=1	Q8K2B3	267.259	51	24	378	24	51	24	66945	Sdha	8.48035e+08	99.6762	103.318	97.0056	12.6343	19.084	27.1468	20.1	15.2779	22.9091	6.35181	6.58836	10.0237	52.1855	75.1662	78.5516	111.955	75.535	88.9128	123.292	146.708	63.9629	55.6042	61.2418	53.8715	78.8387	78.0903	69.5942	61.7476	67.6156	8.45289e+08	8.76175e+08	8.22641e+08	1.07143e+08	1.61839e+08	2.30214e+08	1.70455e+08	1.29562e+08	1.94277e+08
Splicing factor 3A subunit 1 OS=Mus musculus OX=10090 GN=Sf3a1 PE=1 SV=1	Q8K4Z5	267.22	31	25	455	25	31	25	67465	Sf3a1	1.44155e+09	88.6217	109.699	101.679	52.7656	60.251	105.813	25.8461	24.0087	27.9083	42.8293	53.5337	62.5011	116.693	107.779	133.942	76.1805	79.1239	112.437	127.772	112.445	104.256	103.807	99.2608	94.7406	88.6203	99.7976	94.2254	96.0664	113.568	1.27753e+09	1.58137e+09	1.46576e+09	7.60645e+08	8.68551e+08	1.52535e+09	3.72586e+08	3.46098e+08	4.02314e+08
Histone H1.1 OS=Mus musculus OX=10090 GN=Hist1h1a PE=1 SV=2	P43275	266.831	44	14	660	10	44	14	80838	Hist1h1a	6.95129e+09	95.652	104.93	99.4178	49.9587	61.6863	68.1848	54.9434	44.1566	65.8947	38.9782	44.582	54.1232	83.7627	90.8694	84.4262	82.0849	74.2479	84.925	76.4451	80.3506	93.7766	87.4453	103.939	91.7849	92.0869	99.06	78.6583	74.9312	82.2086	6.64905e+09	7.294e+09	6.91082e+09	3.47277e+09	4.28799e+09	4.73972e+09	3.81927e+09	3.06945e+09	4.58053e+09
26S proteasome regulatory subunit 4 OS=Mus musculus OX=10090 GN=Psmc1 PE=1 SV=1	P62192	266.331	64	31	507	30	64	31	19179	Psmc1	1.43605e+09	109.764	95.4966	94.7393	70.9281	91.4556	67.6606	57.225	43.3827	56.4541	44.187	73.3443	83.6323	65.7865	87.524	98.6688	92.7991	78.5527	104.798	71.5851	81.1827	110.281	91.2496	120.246	108.591	123.749	133.877	114.478	112.954	112.6	1.57627e+09	1.37138e+09	1.36051e+09	1.01856e+09	1.31335e+09	9.7164e+08	8.2178e+08	6.22997e+08	8.1071e+08
Multifunctional protein ADE2 OS=Mus musculus OX=10090 GN=Paics PE=1 SV=4	Q9DCL9	266.241	55	28	639	28	55	28	67054	Paics	3.90734e+09	99.2446	102.818	97.9373	62.3933	66.0686	76.2928	73.3413	50.3182	62.6228	66.529	81.1724	79.3922	87.7645	83.6015	78.913	102.558	78.9572	77.9501	82.075	85.5646	92.9715	75.1278	74.5675	81.8158	83.0459	77.0274	83.6574	68.5778	67.0532	3.87783e+09	4.01746e+09	3.82675e+09	2.43792e+09	2.58153e+09	2.98102e+09	2.8657e+09	1.96611e+09	2.44689e+09
Nucleosome assembly protein 1-like 4 OS=Mus musculus OX=10090 GN=Nap1l4 PE=1 SV=1	Q78ZA7	265.07	47	21	510	19	47	21	17955	Nap1l4	5.68667e+08	72.8016	119.274	107.924	93.0132	128.934	139.944	71.0638	68.22	97.6432	54.6303	72.0162	81.8181	17.189	19.6848	23.757	65.5733	73.1483	83.9538	94.0915	102.911	48.1691	48.7491	51.1884	57.2096	108.987	138.859	53.0033	56.3855	66.5051	4.13998e+08	6.78273e+08	6.13729e+08	5.28935e+08	7.33203e+08	7.95817e+08	4.04116e+08	3.87944e+08	5.55265e+08
Heat shock-related 70 kDa protein 2 OS=Mus musculus OX=10090 GN=Hspa2 PE=1 SV=2	P17156	264.705	37	24	941	11	37	24	15512	Hspa2	9.153e+07	115.12	172.021	12.8589	49.3302	67.2479	42.9622	#VALUE!	#VALUE!	#VALUE!	38.0489	42.1426	21.4349	#VALUE!	#VALUE!	#VALUE!	109.141	120.173	253.033	56.669	64.7132	75.1977	41.4106	170.4	38.8607	63.7415	35.1864	#VALUE!	#VALUE!	#VALUE!	1.05369e+08	1.57451e+08	1.17698e+07	4.51519e+07	6.1552e+07	3.93233e+07
Coatomer subunit beta' OS=Mus musculus OX=10090 GN=Copb2 PE=1 SV=2	O55029	263.82	45	26	311	26	45	26	50797	Copb2	2.10129e+08	103.018	86.5628	110.419	81.4785	108.157	113.15	269.466	139.506	215.702	101.635	76.8525	193.414	87.3536	97.3856	106.332	181.828	149.023	127.209	218.156	217.14	88.4306	77.3582	122.423	113.888	109.646	123.046	141.987	116.183	112.322	2.1647e+08	1.81893e+08	2.32023e+08	1.7121e+08	2.27268e+08	2.3776e+08	5.66226e+08	2.93141e+08	4.53252e+08
Protein phosphatase 1G OS=Mus musculus OX=10090 GN=Ppm1g PE=1 SV=3	Q61074	262.968	42	14	503	14	42	14	14208	Ppm1g	8.71939e+08	86.7912	111.81	101.398	23.9459	29.814	34.1351	32.526	23.1692	26.3323	40.0194	51.7479	53.3875	91.2341	100.1	103.75	54.3425	60.3727	64.4717	78.2355	83.3248	99.6723	105.036	100.71	99.869	122.331	123.832	112.669	104.797	135.926	7.56766e+08	9.74918e+08	8.84132e+08	2.08794e+08	2.5996e+08	2.97637e+08	2.83607e+08	2.02021e+08	2.29602e+08
Heterogeneous nuclear ribonucleoprotein H2 OS=Mus musculus OX=10090 GN=Hnrnph2 PE=1 SV=1	P70333	262.826	53	25	560	15	53	25	56258	Hnrnph2	3.75614e+08	98.0414	105.575	96.3832	89.625	81.0732	95.5734	80.8843	86.8402	100.305	45.0347	57.7809	63.0931	52.2614	68.8496	65.6649	79.1944	110.632	130.45	119.076	117.537	77.2721	78.4244	55.0495	152.346	155.932	138.747	127.708	131.654	170.157	3.68257e+08	3.96557e+08	3.62029e+08	3.36644e+08	3.04523e+08	3.58987e+08	3.03813e+08	3.26184e+08	3.76762e+08
Vesicle-associated membrane protein-associated protein A OS=Mus musculus OX=10090 GN=Vapa PE=1 SV=2	Q9WV55	262.778	75	18	481	17	75	18	30960	Vapa	1.8772e+09	93.2805	105.366	101.353	49.6602	80.1763	90.8558	125.878	87.1515	106.171	60.7911	80.7225	92.1635	73.4427	82.5668	70.5523	130.152	119.303	129.34	103.973	115.509	56.7568	54.3883	84.4366	60.6805	95.8527	90.4753	85.7357	94.1953	90.4492	1.75107e+09	1.97794e+09	1.90261e+09	9.32223e+08	1.50507e+09	1.70555e+09	2.36299e+09	1.63601e+09	1.99305e+09
Nidogen-1 OS=Mus musculus OX=10090 GN=Nid1 PE=1 SV=2	P10493	262.543	38	29	226	29	38	29	18073	Nid1	1.83245e+08	119.444	87.0884	93.4679	151.654	175.685	257.16	661.367	550.639	741.671	30.8986	38.4041	46.7086	29.6325	109.66	88.5433	101.797	125.465	144.195	200.659	178.698	146.501	190.315	233.99	91.3885	222.651	242.287	240.074	285.603	355.058	2.18875e+08	1.59585e+08	1.71275e+08	2.77898e+08	3.21933e+08	4.71233e+08	1.21192e+09	1.00902e+09	1.35908e+09
tRNA (cytosine(34)-C(5))-methyltransferase OS=Mus musculus OX=10090 GN=Nsun2 PE=1 SV=2	Q1HFZ0	262.352	52	33	482	33	52	33	28114	Nsun2	9.39769e+08	98.6658	96.7418	104.592	53.3098	66.5983	68.1817	56.1905	40.0971	50.6676	33.9366	49.417	58.2796	64.0666	64.4713	78.6439	61.8058	63.1914	67.3027	69.7408	77.2227	72.6928	77.3807	96.1343	89.8265	103.548	107.146	90.4993	86.8028	100.499	9.2723e+08	9.09149e+08	9.82926e+08	5.00989e+08	6.2587e+08	6.4075e+08	5.28061e+08	3.7682e+08	4.76158e+08
DnaJ homolog subfamily A member 1 OS=Mus musculus OX=10090 GN=Dnaja1 PE=1 SV=1	P63037	262.349	56	18	338	18	56	18	15502	Dnaja1	3.00078e+08	95.201	62.318	142.481	87.0555	136.341	114.583	10.9026	6.30897	6.72365	84.1496	82.0229	72.1287	97.8367	173.917	71.7943	25.7264	17.292	28.1422	124.442	179.755	149.943	168.314	199.191	87.4332	110.628	105.829	104.984	198.291	155.924	2.85677e+08	1.87003e+08	4.27554e+08	2.61235e+08	4.09129e+08	3.4384e+08	3.27164e+07	1.89318e+07	2.01762e+07
Guanine nucleotide-binding protein G(I)/G(S)/G(T) subunit beta-2 OS=Mus musculus OX=10090 GN=Gnb2 PE=1 SV=3	P62880	261.837	66	19	503	10	66	19	14693	Gnb2	1.0192e+09	113.875	92.6287	93.4961	187.234	84.1942	75.6113	128.521	243.461	140.796	118.388	168.28	80.808	140.273	130.133	91.5513	150.554	161.6	125.78	160.532	104.87	105.53	142.82	73.937	122.562	98.6619	112.087	104.711	116.798	105.072	1.16062e+09	9.44075e+08	9.52916e+08	1.90829e+09	8.58111e+08	7.70633e+08	1.30989e+09	2.48136e+09	1.435e+09
Leucine-rich PPR motif-containing protein, mitochondrial OS=Mus musculus OX=10090 GN=Lrpprc PE=1 SV=2	Q6PB66	260.78	36	36	465	36	36	36	72416	Lrpprc	4.98791e+08	99.127	97.4197	103.453	22.7622	38.626	41.9125	56.1175	28.7537	33.2572	27.9421	37.4466	42.7432	48.4937	58.5175	86.9242	192.639	192.559	209.945	177.115	209.238	92.2832	78.566	167.982	78.8959	118.436	165.734	154.918	145.22	156.204	4.94436e+08	4.8592e+08	5.16015e+08	1.13536e+08	1.92663e+08	2.09056e+08	2.79909e+08	1.43421e+08	1.65884e+08
Leukotriene A-4 hydrolase OS=Mus musculus OX=10090 GN=Lta4h PE=1 SV=4	P24527	260.56	53	26	515	26	53	26	16993	Lta4h	9.02615e+08	93.2313	96.0186	110.75	83.125	104.289	116.719	47.8008	34.0114	53.3154	33.3734	42.2244	51.186	122.973	117.527	129.185	137.928	115.417	137.781	141.473	160.1	56.4008	43.2478	63.6138	81.6388	89.798	80.3145	99.4083	98.0995	89.1405	8.41519e+08	8.66678e+08	9.99647e+08	7.50298e+08	9.41332e+08	1.05352e+09	4.31457e+08	3.06992e+08	4.81232e+08
Hexokinase-1 OS=Mus musculus OX=10090 GN=Hk1 PE=1 SV=3	P17710	258.896	41	37	450	33	41	37	15275	Hk1	1.27588e+09	84.8427	82.7254	132.432	48.195	93.0643	80.3292	51.733	46.4271	73.026	58.1799	36.8788	52.0893	74.0686	33.9915	57.5899	77.3163	74.0087	93.3121	109.409	105.514	43.7447	82.7279	61.2677	49.0152	66.5405	62.5392	64.8058	74.2245	75.8	1.08249e+09	1.05548e+09	1.68968e+09	6.14912e+08	1.18739e+09	1.02491e+09	6.60053e+08	5.92356e+08	9.31725e+08
Septin-8 OS=Mus musculus OX=10090 GN=Septin8 PE=1 SV=4	Q8CHH9	258.463	60	25	372	19	60	25	20362	Sept8	1.51754e+08	125.437	93.2647	81.2986	105.007	106.971	129.192	68.7274	113.798	137.781	80.9984	64.024	82.8048	126.885	93.9981	114.018	195.047	155.708	147.818	198.384	199.006	44.4702	47.7269	41.6926	64.9965	89.2737	59.8922	211.077	144.868	184.961	1.90355e+08	1.41533e+08	1.23374e+08	1.59352e+08	1.62333e+08	1.96053e+08	1.04296e+08	1.72693e+08	2.09088e+08
Testin OS=Mus musculus OX=10090 GN=Tes PE=1 SV=1	P47226	258.096	52	19	469	19	52	19	21753	Tes	4.2711e+08	92.6874	111.1	96.2123	142.557	147.234	180.76	200.657	162.271	193.053	178.056	172.627	165.08	122.49	92.6206	100.014	136.114	123.878	122.75	130.921	119.611	186.084	234.259	173.882	131.362	158.077	157.475	161.302	171.33	249.5	3.95877e+08	4.74521e+08	4.10932e+08	6.08877e+08	6.28852e+08	7.72043e+08	8.57028e+08	6.93076e+08	8.24549e+08
Zinc finger CCCH-type antiviral protein 1 OS=Mus musculus OX=10090 GN=Zc3hav1 PE=1 SV=1	Q3UPF5	257.934	36	30	313	30	36	30	78781	Zc3hav1	7.44768e+07	101.662	109.765	88.5733	322.948	296.098	466.262	543.675	357.336	443.43	109.744	197.971	183.028	24.389	29.8689	28.6701	225.378	148.305	154.77	136.802	154.451	329.868	149.655	270.508	234.128	274.944	325.07	310.614	277.487	298.002	7.57146e+07	8.17493e+07	6.59666e+07	2.40522e+08	2.20525e+08	3.47257e+08	4.04912e+08	2.66132e+08	3.30253e+08
Peroxiredoxin-6 OS=Mus musculus OX=10090 GN=Prdx6 PE=1 SV=3	O08709	257.159	78	21	503	21	78	21	11758	Prdx6	2.05984e+09	95.0602	107.816	97.1237	151.609	229.916	193.946	78.2558	72.9781	93.4289	97.5424	138.807	131.233	109.438	117.195	132.335	108.056	113.132	117.859	118.643	115.017	132.202	110.346	122.089	110.311	116.446	132.767	123.546	124.865	150.774	1.95809e+09	2.22084e+09	2.00059e+09	3.12291e+09	4.73589e+09	3.99497e+09	1.61194e+09	1.50323e+09	1.92448e+09
Histone H2B type 2-B OS=Mus musculus OX=10090 GN=Hist2h2bb PE=1 SV=3	Q64525	257.144	84	19	1469	3	84	19	319189	Hist2h2bb	1.58474e+08	102.968	124.082	72.9501	113.357	68.3997	68.9585	96.7082	61.2093	60.8375	88.8199	78.9302	63.343	141.287	109.458	69.5253	99.4243	49.0619	58.3387	63.7948	50.6732	114.338	69.0117	58.9756	66.2213	52.4776	60.3895	82.131	48.571	46.7057	1.63177e+08	1.96637e+08	1.15607e+08	1.79641e+08	1.08395e+08	1.09281e+08	1.53257e+08	9.70006e+07	9.64113e+07
Poly(U)-binding-splicing factor PUF60 OS=Mus musculus OX=10090 GN=Puf60 PE=1 SV=2	Q3UEB3	256.419	53	24	421	24	53	24	67959	Puf60	1.04491e+09	105.13	94.8441	100.026	24.9392	40.3787	50.1992	41.859	35.5427	51.8091	17.8746	18.5331	24.5421	88.4481	101.876	113.359	78.1015	74.922	90.2829	86.2206	92.6008	81.8467	77.7964	97.7811	91.8578	98.1303	117.239	81.4671	75.3937	89.2565	1.09852e+09	9.9104e+08	1.04519e+09	2.60594e+08	4.21923e+08	5.24539e+08	4.37391e+08	3.71391e+08	5.41361e+08
Cytochrome b-c1 complex subunit 1, mitochondrial OS=Mus musculus OX=10090 GN=Uqcrc1 PE=1 SV=2	Q9CZ13	256.315	50	22	415	22	50	22	22273	Uqcrc1	1.45547e+09	103.46	94.9576	101.583	39.0686	35.4607	65.3948	27.6981	34.8898	70.2982	29.8174	34.1052	63.8991	69.7225	89.9838	109.715	159.771	123.412	140.087	117.056	136.206	79.6882	75.6531	133.227	74.1548	90.9421	127.12	116.29	113.618	122.182	1.50582e+09	1.38207e+09	1.4785e+09	5.6863e+08	5.16118e+08	9.51798e+08	4.03136e+08	5.07808e+08	1.02317e+09
Annexin A4 OS=Mus musculus OX=10090 GN=Anxa4 PE=1 SV=4	P97429	255.19	72	26	531	26	72	26	11746	Anxa4	1.8101e+09	92.8108	103.55	103.64	64.9887	63.8052	66.1178	76.3766	65.0919	72.8479	39.9245	50.2739	65.103	63.8114	88.0881	93.4125	160.343	126.071	142.278	132.921	155.655	64.1017	56.4811	66.7472	83.1192	85.5393	90.8074	74.6519	58.5444	73.8265	1.67997e+09	1.87435e+09	1.87598e+09	1.17636e+09	1.15494e+09	1.1968e+09	1.38249e+09	1.17823e+09	1.31862e+09
Macrophage-capping protein OS=Mus musculus OX=10090 GN=Capg PE=1 SV=2	P24452	255.187	59	20	568	20	59	20	12332	Capg	8.07115e+09	76.0052	110.042	113.953	56.1085	84.4592	86.4314	64.4077	64.0926	77.375	59.7327	79.738	81.822	108.779	128.928	128.122	111.987	127.05	132.407	111.432	127.716	82.0549	97.6883	88.4945	80.9875	97.6155	94.3776	71.0304	82.5231	97.3949	6.13449e+09	8.88163e+09	9.19733e+09	4.5286e+09	6.81683e+09	6.97601e+09	5.19844e+09	5.17301e+09	6.24505e+09
Methionine aminopeptidase 2 OS=Mus musculus OX=10090 GN=Metap2 PE=1 SV=1	O08663	254.957	63	23	538	23	63	23	56307	Metap2	4.99823e+08	108.961	89.2956	101.743	175.22	128.584	83.7977	163.425	183.967	161.527	263.471	123.286	102.947	86.4428	97.822	99.2095	97.8387	103.108	89.6099	125.056	118.749	145.506	151.357	128.097	144.445	106.015	109.543	144.174	165.431	114.759	5.44612e+08	4.4632e+08	5.08537e+08	8.75788e+08	6.42691e+08	4.1884e+08	8.16835e+08	9.19509e+08	8.07349e+08
Histone H2B type 1-K OS=Mus musculus OX=10090 GN=Hist1h2bk PE=1 SV=3	Q8CGP1	254.716	75	17	1366	1	75	17	319184	Hist1h2bk	1.35013e+08	105.12	144.378	50.5026	#VALUE!	#VALUE!	#VALUE!	46.9505	71.4322	90.4414	#VALUE!	#VALUE!	#VALUE!	207.561	109.328	90.4448	176.871	51.5734	38.5779	188.335	109.03	#VALUE!	#VALUE!	#VALUE!	#VALUE!	#VALUE!	#VALUE!	278.206	89.5689	20.0118	1.41926e+08	1.94929e+08	6.81853e+07				6.33895e+07	9.6443e+07	1.22108e+08
26S proteasome regulatory subunit 10B OS=Mus musculus OX=10090 GN=Psmc6 PE=1 SV=1	P62334	254.69	83	30	582	30	83	30	67089	Psmc6	1.85233e+09	100.656	91.1078	108.236	68.9215	88.7528	94.0184	104.017	61.1646	87.7388	56.1463	72.5284	85.5183	90.3552	96.3206	111.031	95.6344	91.5562	108.06	94.6727	115.285	108.957	109.575	127.282	111.463	139.785	146.037	106.979	99.1927	109.626	1.86448e+09	1.68762e+09	2.00489e+09	1.27665e+09	1.64399e+09	1.74153e+09	1.92673e+09	1.13297e+09	1.62521e+09
Mitochondrial import receptor subunit TOM70 OS=Mus musculus OX=10090 GN=Tomm70 PE=1 SV=2	Q9CZW5	254.314	56	28	311	28	56	28	28185	Tomm70a	3.56889e+08	123.541	68.2419	108.217	96.9868	102.174	116.899	103.74	105.137	49.9045	46.2033	80.3475	96.7506	71.2119	83.5886	73.4632	169.013	123.775	150.535	108.427	134.786	21.4588	15.9855	23.9648	91.4924	104.134	119.121	50.5429	44.8285	52.2619	4.40904e+08	2.43548e+08	3.86216e+08	3.46135e+08	3.64649e+08	4.17201e+08	3.70236e+08	3.75223e+08	1.78104e+08
Ras-related protein Rab-14 OS=Mus musculus OX=10090 GN=Rab14 PE=1 SV=3	Q91V41	253.412	86	19	306	17	86	19	68365	Rab14	1.11105e+09	92.9675	103.663	103.369	69.8754	91.0151	94.4354	55.8851	27.6196	40.3619	70.5764	112.281	128.26	101.391	115.905	123.735	69.3427	56.9659	63.4591	116.185	125.029	35.4135	36.1543	52.4102	40.911	50.0912	50.522	82.1839	90.2492	83.8471	1.03291e+09	1.15175e+09	1.14848e+09	7.7635e+08	1.01122e+09	1.04922e+09	6.20911e+08	3.06867e+08	4.4844e+08
Glucosidase 2 subunit beta OS=Mus musculus OX=10090 GN=Prkcsh PE=1 SV=1	O08795	253.255	35	21	579	21	35	21	19089	Prkcsh	2.52399e+09	84.0953	111.384	104.521	88.1559	97.344	113.01	103.506	74.8902	74.799	78.651	96.6564	92.092	140.48	107.933	112.799	99.2714	106.979	102.037	128.593	132.731	96.7568	99.9163	96.2805	91.8024	106.352	108.673	88.8189	85.1868	105.755	2.12256e+09	2.81131e+09	2.63811e+09	2.22505e+09	2.45696e+09	2.85238e+09	2.6125e+09	1.89022e+09	1.88792e+09
ELKS/Rab6-interacting/CAST family member 1 OS=Mus musculus OX=10090 GN=Erc1 PE=1 SV=1	Q99MI1	253.221	38	29	288	26	38	29	111173	Erc1	#DIV/0!	#VALUE!	#VALUE!	#VALUE!	#DIV/0!	#DIV/0!	#DIV/0!	#DIV/0!	#DIV/0!	#DIV/0!	#VALUE!	#VALUE!	#VALUE!	#DIV/0!	#DIV/0!	#DIV/0!	#DIV/0!	#DIV/0!	#DIV/0!	#DIV/0!	#DIV/0!	#DIV/0!	#DIV/0!	#DIV/0!	#DIV/0!	#DIV/0!	#DIV/0!	#DIV/0!	#DIV/0!	#DIV/0!				1.03502e+08	4.95931e+07	8.6304e+07	3.1008e+07	1.21912e+07	1.27789e+07
Fragile X mental retardation syndrome-related protein 1 OS=Mus musculus OX=10090 GN=Fxr1 PE=1 SV=2	Q61584	253.148	52	29	390	28	52	29	14359	Fxr1	5.18636e+08	96.2303	105.903	97.8669	84.3011	107.089	112.018	25.3373	19.1943	29.2976	33.8157	49.4659	49.7965	81.3184	82.6041	80.9691	55.6665	51.5045	52.6182	94.0853	93.3925	127.801	133.533	176.652	136.758	155.585	134.274	122.906	122.879	123.372	4.99085e+08	5.49251e+08	5.07573e+08	4.37216e+08	5.55404e+08	5.80966e+08	1.31408e+08	9.95485e+07	1.51948e+08
Serine-threonine kinase receptor-associated protein OS=Mus musculus OX=10090 GN=Strap PE=1 SV=2	Q9Z1Z2	253.048	69	19	468	19	69	19	20901	Strap	9.55632e+08	100.597	98.0353	101.368	67.5591	77.2891	72.9929	63.081	47.261	57.3749	51.7656	65.8361	74.6347	85.0727	82.2222	88.8541	56.6142	63.4407	63.4584	54.5303	60.6954	86.3804	97.2001	102.352	96.8598	100.564	95.3969	95.1215	111.966	100.107	9.61337e+08	9.36857e+08	9.68703e+08	6.45617e+08	7.386e+08	6.97543e+08	6.02823e+08	4.51641e+08	5.48293e+08
Importin-7 OS=Mus musculus OX=10090 GN=Ipo7 PE=1 SV=2	Q9EPL8	252.84	23	23	380	22	23	23	233726	Ipo7	5.58851e+09	91.1606	102.037	106.802	80.9945	144.336	141.111	122.866	76.6216	161.372	112.684	116.155	147.809	100.33	112.399	114.681	105.741	125.49	154.107	86.9625	129.812	154.814	72.0123	159.016	103.303	80.2783	106.981	97.9164	86.42	102.243	5.09452e+09	5.70237e+09	5.96864e+09	4.52639e+09	8.06623e+09	7.88598e+09	6.8664e+09	4.28201e+09	9.0183e+09
SH3 domain-containing kinase-binding protein 1 OS=Mus musculus OX=10090 GN=Sh3kbp1 PE=1 SV=1	Q8R550	252.578	42	25	392	25	42	25	58194	Sh3kbp1	6.60993e+08	97.4336	108.221	94.3455	173.533	214.629	241.538	127.351	71.3195	97.3303	129.1	163.974	132.896	44.649	42.6131	41.8988	137.764	157.308	151.77	171.401	168.434	113.629	135.957	97.5573	107.279	118.573	117.101	101.181	121.88	150.653	6.4403e+08	7.15333e+08	6.23618e+08	1.14704e+09	1.41868e+09	1.59655e+09	8.4178e+08	4.71418e+08	6.43347e+08
60S ribosomal protein L10a OS=Mus musculus OX=10090 GN=Rpl10a PE=1 SV=3	P53026	251.736	57	21	622	21	57	21	19896	Rpl10a	5.82482e+09	101.88	97.6846	100.435	84.4686	96.23	107.732	92.6071	58.2271	74.4717	66.9384	91.4387	103.063	94.2373	106.568	114.554	108.632	82.431	97.8149	80.5862	89.5742	90.7129	57.6365	95.9119	107.344	106.328	117.046	108.48	96.2642	96.3052	5.93435e+09	5.68995e+09	5.85016e+09	4.92015e+09	5.60523e+09	6.27521e+09	5.3942e+09	3.39162e+09	4.33785e+09
Proteasome adapter and scaffold protein ECM29 OS=Mus musculus OX=10090 GN=Ecpas PE=1 SV=3	Q6PDI5	251.206	29	40	326	40	29	40	230249	AI314180	3.86323e+08	85.575	96.4683	117.957	61.3686	70.1202	78.7168	40.3829	27.5167	33.4439	55.2838	63.4957	82.4661	33.2805	52.8685	58.7447	86.8911	105.77	134.832	97.1009	143.051	51.8099	51.6962	82.0138	107.392	132.354	138.719	89.2848	98.09	105.479	3.30596e+08	3.72679e+08	4.55693e+08	2.37081e+08	2.7089e+08	3.04101e+08	1.56008e+08	1.06303e+08	1.29201e+08
Ubiquitin-like modifier-activating enzyme 6 OS=Mus musculus OX=10090 GN=Uba6 PE=1 SV=1	Q8C7R4	251.139	47	34	366	34	47	34	231380	Uba6	3.07776e+08	104.002	96.7492	99.2484	73.4132	120.412	84.2398	77.6157	55.4722	68.4959	16.1334	15.4162	13.8916	63.8327	91.7538	94.3775	183.928	158.797	193.299	139.649	174.644	72.7578	102.694	131.494	62.3177	100.382	105.543	154.149	164.515	171.544	3.20094e+08	2.97771e+08	3.05463e+08	2.25948e+08	3.70598e+08	2.5927e+08	2.38882e+08	1.7073e+08	2.10814e+08
Cysteine and histidine-rich domain-containing protein 1 OS=Mus musculus OX=10090 GN=Chordc1 PE=1 SV=1	Q9D1P4	250.556	79	22	321	22	79	22	66917	Chordc1	6.16637e+08	103.781	67.5573	128.662	78.0898	100.3	92.4582	67.9389	68.8902	59.7311	113.979	159.515	164.605	77.8924	66.5813	105.339	112.87	109.244	127.356	92.2502	105.42	85.3511	83.4298	80.2047	55.9487	60.6852	64.3727	129.185	153.822	168.696	6.39949e+08	4.16583e+08	7.93378e+08	4.8153e+08	6.18486e+08	5.70131e+08	4.18936e+08	4.24802e+08	3.68323e+08
Alpha-soluble NSF attachment protein OS=Mus musculus OX=10090 GN=Napa PE=1 SV=1	Q9DB05	250.466	87	18	335	16	87	18	108124	Napa	2.10769e+08	103.717	88.0669	108.216	82.3656	106.33	98.574	39.4615	38.2888	59.201	63.9724	80.0234	90.4911	76.1583	94.9149	88.9862	115.251	118.983	125.831	108.442	122.701	99.6367	78.2542	104.865	88.4376	81.6261	82.0684	110.05	119.82	130.647	2.18603e+08	1.85618e+08	2.28087e+08	1.73601e+08	2.24112e+08	2.07764e+08	8.31728e+07	8.07011e+07	1.24777e+08
Aspartate aminotransferase, cytoplasmic OS=Mus musculus OX=10090 GN=Got1 PE=1 SV=3	P05201	250.088	58	23	431	23	58	23	14718	Got1	1.03755e+09	103.699	102.407	93.8943	152.978	210.699	261.92	219.157	146.297	195.966	119.688	154.542	162.581	87.3991	109.762	102.574	134.8	105.506	122.393	117.009	129.725	202.35	141.003	188.147	160.684	175.008	192.34	166.418	171.725	159.967	1.07593e+09	1.06253e+09	9.74203e+08	1.58722e+09	2.18611e+09	2.71756e+09	2.27387e+09	1.51791e+09	2.03325e+09
STIP1 homology and U box-containing protein 1 OS=Mus musculus OX=10090 GN=Stub1 PE=1 SV=1	Q9WUD1	249.977	76	24	449	24	76	24	56424	Stub1	8.10244e+08	94.2041	105.528	100.268	45.2591	50.9919	54.9978	57.1982	43.928	47.9669	33.1449	32.2571	23.7402	73.8439	88.6875	83.9793	67.5752	84.4912	89.4817	130.234	139.813	82.6174	181.493	98.5649	104.718	137.588	108.206	88.087	81.6581	110.368	7.63283e+08	8.55034e+08	8.12415e+08	3.66709e+08	4.13158e+08	4.45616e+08	4.63445e+08	3.55924e+08	3.88649e+08
Serine/threonine-protein phosphatase 2A catalytic subunit beta isoform OS=Mus musculus OX=10090 GN=Ppp2cb PE=1 SV=1	P62715	249.933	66	19	432	1	66	19	19053	Ppp2cb	#DIV/0!	#VALUE!	#VALUE!	#VALUE!	#VALUE!	#VALUE!	#VALUE!	#VALUE!	#VALUE!	#VALUE!	#VALUE!	#VALUE!	#VALUE!	#VALUE!	#VALUE!	#VALUE!	#VALUE!	#VALUE!	#VALUE!	#VALUE!	#VALUE!	#VALUE!	#VALUE!	#VALUE!	#VALUE!	#VALUE!	#VALUE!	#VALUE!	#VALUE!	#VALUE!
Deoxynucleotidyltransferase terminal-interacting protein 2 OS=Mus musculus OX=10090 GN=Dnttip2 PE=1 SV=1	Q8R2M2	249.053	40	19	232	19	40	19	99480	Dnttip2	1.08198e+08	73.9055	100.126	125.968	279.769	338.883	320.364	321.407	447.022	399.254	205.395	331.273	350.637	31.6037	26.0137	33.6486	96.5125	127.543	133.43	121.419	129.15	141.706	199.762	206.367	141.629	195.043	160.903	168.767	200.858	286.601	7.99645e+07	1.08335e+08	1.36295e+08	3.02705e+08	3.66666e+08	3.46628e+08	3.47757e+08	4.8367e+08	4.31986e+08
UDP-N-acetylhexosamine pyrophosphorylase-like protein 1 OS=Mus musculus OX=10090 GN=Uap1l1 PE=1 SV=1	Q3TW96	248.028	62	28	506	26	62	28	227620	Uap1l1	2.50493e+09	86.3872	111.348	102.265	98.4936	112.839	129.189	135.261	106.483	122.114	81.1488	95.8193	94.8988	143.14	130.186	142.822	243.444	166.086	179.452	120.265	123.149	73.7271	89.9482	74.0172	83.2621	110.392	97.0568	86.5617	94.9722	110.179	2.16394e+09	2.78917e+09	2.56167e+09	2.46719e+09	2.82653e+09	3.2361e+09	3.3882e+09	2.66733e+09	3.05887e+09
Profilin-1 OS=Mus musculus OX=10090 GN=Pfn1 PE=1 SV=2	P62962	247.943	79	18	835	18	79	18	18643	Pfn1	1.71267e+10	96.513	97.051	106.436	49.7611	75.0664	66.9473	56.7351	54.7089	57.7579	66.7443	78.5771	92.1256	101.194	105.94	117.84	95.0602	106.129	109.7	95.819	99.1634	99.201	86.0307	103.169	89.8719	105.369	101.871	88.5207	90.7078	101.41	1.65295e+10	1.66217e+10	1.8229e+10	8.52246e+09	1.28564e+10	1.14659e+10	9.71688e+09	9.36986e+09	9.89204e+09
Zyxin OS=Mus musculus OX=10090 GN=Zyx PE=1 SV=2	Q62523	247.394	54	16	710	16	54	16	22793	Zyx	1.45316e+09	85.9124	112.836	101.251	279.653	376.299	376.54	161.564	176.201	177.39	290.393	334.097	220.011	174.736	162.613	142.849	142.715	219.328	190.402	170.336	172.708	189.612	318.867	192.174	130.179	171.031	207.56	160.73	246.535	310.681	1.24844e+09	1.63969e+09	1.47135e+09	4.06381e+09	5.46822e+09	5.47172e+09	2.34778e+09	2.56048e+09	2.57776e+09
Acetoacetyl-CoA synthetase OS=Mus musculus OX=10090 GN=Aacs PE=1 SV=1	Q9D2R0	247.328	42	26	411	26	42	26	78894	Aacs	1.09344e+09	94.1072	104.258	101.635	39.9923	47.0549	53.7571	182.399	133.617	188.908	20.3926	31.2706	33.3693	48.0143	64.2718	67.4767	126.905	97.0913	109.201	151.481	172.309	126.799	79.9957	135.245	118.621	139.841	129.17	108.354	97.5314	87.6815	1.02901e+09	1.14e+09	1.11132e+09	4.37292e+08	5.14518e+08	5.87803e+08	1.99443e+09	1.46102e+09	2.0656e+09
NADPH--cytochrome P450 reductase OS=Mus musculus OX=10090 GN=Por PE=1 SV=2	P37040	247.099	49	27	384	27	49	27	18984	Por	5.11941e+08	102.574	93.573	103.852	49.2114	71.1156	77.979	87.9862	51.7227	70.5229	53.5509	74.047	104.36	96.0249	107.242	119.137	134.965	135.714	161.775	162.744	193.047	89.3348	76.5325	130.676	113.033	140.897	156.062	72.3973	86.1494	76.7583	5.25121e+08	4.79039e+08	5.31663e+08	2.51933e+08	3.6407e+08	3.99207e+08	4.50437e+08	2.64789e+08	3.61036e+08
Phospholipase A-2-activating protein OS=Mus musculus OX=10090 GN=Plaa PE=1 SV=4	P27612	247.07	46	26	413	26	46	26	18786	Plaa	3.41216e+08	88.2676	100.839	110.893	71.9017	131.442	138.384	50.8042	30.4613	41.7746	66.3814	103.757	122.408	66.6171	77.5334	92.7094	131.524	98.1481	129.29	161.35	170.796	97.8731	95.6349	132.988	88.6582	120.877	124.722	142.993	142.61	141.63	3.01183e+08	3.4408e+08	3.78385e+08	2.4534e+08	4.48501e+08	4.72189e+08	1.73352e+08	1.03939e+08	1.42542e+08
Dipeptidyl peptidase 3 OS=Mus musculus OX=10090 GN=Dpp3 PE=1 SV=2	Q99KK7	246.964	45	25	274	25	45	25	75221	Dpp3	2.22176e+08	106.087	110.393	83.5195	40.3222	26.1936	48.2255	93.2789	61.1738	82.1	#VALUE!	#VALUE!	#VALUE!	39.167	58.3894	62.8356	199.134	191.494	227.152	215.179	246.193	37.2566	26.7854	43.9429	88.7265	80.6264	92.1208	91.7014	101.485	121.183	2.357e+08	2.45267e+08	1.8556e+08	8.95862e+07	5.81958e+07	1.07146e+08	2.07243e+08	1.35914e+08	1.82406e+08
DNA topoisomerase 1 OS=Mus musculus OX=10090 GN=Top1 PE=1 SV=2	Q04750	246.817	46	31	438	31	46	31	21969	Top1	8.89598e+08	95.3647	103.385	101.25	59.3421	76.9198	84.4839	83.6191	64.3262	84.2544	52.0621	71.6418	81.5586	70.972	75.2192	69.0321	81.2294	78.3441	85.7223	94.3712	106.625	78.9897	76.6385	76.1435	121.417	107.781	116.667	92.9845	111.762	112.805	8.48362e+08	9.1971e+08	9.00721e+08	5.27906e+08	6.84276e+08	7.51567e+08	7.43874e+08	5.72245e+08	7.49525e+08
DNA-(apurinic or apyrimidinic site) lyase OS=Mus musculus OX=10090 GN=Apex1 PE=1 SV=2	P28352	246.489	60	15	344	15	60	15	11792	Apex1	4.50987e+08	98.9375	96.3405	104.722	54.3659	61.6121	74.7902	61.0578	34.656	93.6614	43.8619	36.5815	34.3608	56.6492	55.1711	67.2641	90.8507	78.3167	83.2115	90.7871	107.178	195.539	157.787	212.95	85.8918	104.718	79.4135	168.195	178.164	167.719	4.46195e+08	4.34483e+08	4.72282e+08	2.45183e+08	2.77863e+08	3.37294e+08	2.75363e+08	1.56294e+08	4.22401e+08
Nuclear factor NF-kappa-B p100 subunit OS=Mus musculus OX=10090 GN=Nfkb2 PE=1 SV=1	Q9WTK5	246.402	38	26	271	26	38	26	18034	Nfkb2	2.10931e+09	113.098	109.771	77.131	67.5651	50.6724	41.9572	2.94783	3.28258	4.35202	1.49605	1.81998	2.38967	2.42758	3.05614	3.00267	173.946	108.117	59.8101	95.4192	94.9886	6.61398	5.33664	8.57761	72.1932	61.5503	66.7771	101.233	52.4171	63.0814	2.38559e+09	2.3154e+09	1.62693e+09	1.42516e+09	1.06884e+09	8.85006e+08	6.21788e+07	6.92396e+07	9.17973e+07
Host cell factor 1 OS=Mus musculus OX=10090 GN=Hcfc1 PE=1 SV=2	Q61191	246.255	25	31	380	30	25	31	15161	Hcfc1	1.47547e+09	93.3303	90.9279	115.742	61.9893	104.127	98.2593	58.3997	42.6126	66.1964	42.7088	46.1398	75.3402	83.8897	101.159	120.335	96.245	93.908	112.207	114.605	121.13	100.688	85.2048	97.7386	79.6014	93.4787	77.952	89.8784	95.4575	93.7563	1.37706e+09	1.34161e+09	1.70774e+09	9.14634e+08	1.53637e+09	1.44979e+09	8.61671e+08	6.28737e+08	9.76709e+08
Methionine aminopeptidase 1 OS=Mus musculus OX=10090 GN=Metap1 PE=1 SV=1	Q8BP48	246.188	85	20	301	20	85	20	75624	Metap1	3.51932e+08	107.005	90.0183	102.977	94.7765	133.635	188.088	20.4294	15.7925	16.3082	105.861	128.506	195.159	87.4238	58.9917	127.155	81.7753	101.651	89.0019	135.793	116.199	118.229	91.9769	167.749	80.3182	97.1451	104.769	113.153	103.635	111.692	3.76586e+08	3.16803e+08	3.62408e+08	3.33549e+08	4.70304e+08	6.61941e+08	7.18978e+07	5.55788e+07	5.73937e+07
Rho GDP-dissociation inhibitor 2 OS=Mus musculus OX=10090 GN=Arhgdib PE=1 SV=3	Q61599	246.175	87	14	511	14	87	14	11857	Arhgdib	1.42732e+09	87.0377	111.422	101.54	73.2239	101.407	102.226	70.2258	62.3634	31.6662	82.4725	114.922	98.5071	45.3306	43.4641	43.0452	65.6909	53.3781	59.4757	92.6516	85.1711	38.2407	43.3597	43.7749	50.8646	53.0588	56.2865	51.0439	88.2212	104.92	1.24231e+09	1.59035e+09	1.44931e+09	1.04514e+09	1.44741e+09	1.4591e+09	1.00235e+09	8.90126e+08	4.51979e+08
Probable ATP-dependent RNA helicase DDX6 OS=Mus musculus OX=10090 GN=Ddx6 PE=1 SV=1	P54823	245.591	50	21	449	21	50	21	13209	Ddx6	5.67541e+08	89.2816	101.826	108.892	84.2276	106.871	122.989	75.4884	50.556	67.3046	75.6205	96.011	97.632	109.44	121.705	134.349	84.4805	79.8757	72.3223	111.506	122.465	60.5736	57.5484	70.8011	72.2186	81.6097	85.0058	99.415	99.5439	88.5555	5.0671e+08	5.77906e+08	6.18007e+08	4.78026e+08	6.06534e+08	6.98014e+08	4.28428e+08	2.86926e+08	3.81981e+08
Peptidyl-prolyl cis-trans isomerase FKBP3 OS=Mus musculus OX=10090 GN=Fkbp3 PE=1 SV=2	Q62446	243.547	62	18	402	18	62	18	30795	Fkbp3	4.65173e+08	89.4861	99.751	110.763	41.6995	78.9208	87.7296	12.3547	14.7938	28.6757	37.4352	41.3148	47.6721	194.338	150.56	168.267	81.6615	92.9083	95.3353	102.12	113.579	44.8897	51.1912	41.458	121.499	100.802	136.373	48.3285	38.1645	52.6554	4.16266e+08	4.64015e+08	5.15239e+08	1.93975e+08	3.67118e+08	4.08095e+08	5.74709e+07	6.88169e+07	1.33392e+08
60S ribosomal protein L23a OS=Mus musculus OX=10090 GN=Rpl23a PE=1 SV=1	P62751	243.453	49	17	703	17	49	17	268449	Rpl23a	8.05128e+09	97.2459	102.379	100.375	96.7449	106.529	123.401	71.144	46.7388	66.9657	92.8861	94.0252	103.753	103.946	91.8055	85.2593	78.238	68.9283	63.8143	86.6566	88.6026	106.836	121.397	94.5806	76.3317	95.5535	91.9868	99.255	104.569	115.256	7.82954e+09	8.24285e+09	8.08144e+09	7.7892e+09	8.57691e+09	9.93539e+09	5.728e+09	3.76307e+09	5.3916e+09
Serine/threonine-protein kinase PAK 1 OS=Mus musculus OX=10090 GN=Pak1 PE=1 SV=1	O88643	243.068	49	23	313	14	49	23	18479	Pak1	3.91127e+08	87.6998	113.855	98.4454	41.8229	65.9463	58.553	23.5457	31.7794	36.7967	40.7624	61.6107	39.925	60.6497	65.1134	48.3466	90.8294	95.8183	93.7742	98.7672	101.298	80.5162	109.109	71.7954	71.9379	76.7869	66.6938	92.0772	69.7039	98.4007	3.43017e+08	4.45317e+08	3.85047e+08	1.63581e+08	2.57934e+08	2.29017e+08	9.20937e+07	1.24298e+08	1.43922e+08
Insulin-like growth factor 2 mRNA-binding protein 3 OS=Mus musculus OX=10090 GN=Igf2bp3 PE=1 SV=1	Q9CPN8	242.882	48	28	385	24	48	28	140488	Igf2bp3	4.64979e+08	86.9757	91.3017	121.723	58.0823	84.3694	89.6186	75.2794	58.216	71.8602	48.6175	65.7934	72.5711	92.4736	88.1693	103.404	93.0216	84.2977	108.512	206.383	168.843	136.407	173.375	114.449	85.0921	92.3973	83.3944	68.9582	102.004	78.8711	4.04418e+08	4.24533e+08	5.65984e+08	2.7007e+08	3.923e+08	4.16707e+08	3.50033e+08	2.70692e+08	3.34135e+08
Phosphoenolpyruvate carboxykinase [GTP], mitochondrial OS=Mus musculus OX=10090 GN=Pck2 PE=1 SV=1	Q8BH04	242.374	54	30	432	30	54	30	74551	Pck2	1.83052e+09	102.89	93.645	103.465	22.8724	27.4309	27.2044	42.9609	28.4275	30.9121	19.8292	25.3967	29.5706	67.0472	84.7921	93.8235	125.289	95.7203	102.695	100.432	106.53	105.295	105.94	143.814	97.2347	142.5	132.66	123.627	130.883	131.208	1.88342e+09	1.71419e+09	1.89394e+09	4.18682e+08	5.02127e+08	4.97981e+08	7.86406e+08	5.2037e+08	5.6585e+08
Cytospin-B OS=Mus musculus OX=10090 GN=Specc1 PE=1 SV=2	Q5SXY1	242.326	41	28	309	28	41	28	432572	Specc1	5.75093e+08	38.337	205.986	55.6767	156.271	91.9915	65.3196	76.3995	52.8122	69.6322	42.8094	68.082	77.9335	42.6674	55.3518	76.0829	32.5716	54.9784	54.638	75.5571	102.758	44.5027	31.2401	63.7958	39.7009	99.7206	100.164	64.8228	82.3702	82.3504	2.20474e+08	1.18461e+09	3.20193e+08	8.98702e+08	5.29037e+08	3.75649e+08	4.39368e+08	3.0372e+08	4.0045e+08
Protein O-GlcNAcase OS=Mus musculus OX=10090 GN=Oga PE=1 SV=2	Q9EQQ9	242.191	34	26	431	26	34	26	76055	Mgea5	7.37845e+08	100.291	99.15	100.559	54.3436	67.8074	76.2768	79.3228	46.0596	55.2715	25.7888	41.5287	52.3764	92.005	104.793	106.298	101.073	78.4951	94.5675	102.817	109.469	67.3958	45.8988	79.9358	55.5886	62.3764	61.2171	80.5448	81.6881	69.6131	7.39991e+08	7.31573e+08	7.4197e+08	4.00971e+08	5.00313e+08	5.62804e+08	5.85279e+08	3.39848e+08	4.07818e+08
Protein/nucleic acid deglycase DJ-1 OS=Mus musculus OX=10090 GN=Park7 PE=1 SV=1	Q99LX0	241.674	89	17	464	17	89	17	57320	Park7	5.51093e+09	81.6129	98.7228	119.664	69.9672	89.5905	86.6795	69.0394	59.5956	64.6356	33.8083	87.6906	80.2243	64.9538	160.184	121.459	107.326	150.045	141.806	102.512	134.862	115.185	95.9089	109.296	98.9287	96.7812	124.682	69.0289	79.02	117.858	4.49763e+09	5.44055e+09	6.59462e+09	3.85585e+09	4.93727e+09	4.77685e+09	3.80472e+09	3.28428e+09	3.56203e+09
Electron transfer flavoprotein subunit beta OS=Mus musculus OX=10090 GN=Etfb PE=1 SV=3	Q9DCW4	241.386	85	18	385	18	85	18	110826	Etfb	2.20444e+09	102.008	104.442	93.5501	13.4109	17.4876	16.8466	12.6981	9.30249	9.52381	17.0998	23.7151	21.6318	86.3888	124.414	105.982	140.06	111.862	116.606	89.3623	86.4167	51.7794	59.3015	59.2508	61.9061	72.8008	89.5316	84.4505	54.9703	57.6829	2.2487e+09	2.30237e+09	2.06226e+09	2.95636e+08	3.85503e+08	3.71373e+08	2.79922e+08	2.05068e+08	2.09947e+08
26S proteasome non-ATPase regulatory subunit 11 OS=Mus musculus OX=10090 GN=Psmd11 PE=1 SV=3	Q8BG32	241.335	67	31	425	31	67	31	69077	Psmd11	1.11472e+09	106.23	91.8255	101.945	107.787	123.184	138.246	87.542	52.2449	80.4305	33.3752	47.5204	51.2033	8.47913	10.7823	15.7097	141.555	98.3719	123.144	127.266	146.988	98.4399	98.2756	143.978	98.12	100.625	108.792	134.924	125.883	126.027	1.18416e+09	1.02359e+09	1.13639e+09	1.20152e+09	1.37315e+09	1.54105e+09	9.75844e+08	5.82382e+08	8.96571e+08
Alpha-adducin OS=Mus musculus OX=10090 GN=Add1 PE=1 SV=2	Q9QYC0	241.088	39	21	371	21	39	21	11518	Add1	9.15349e+08	90.3497	116.235	93.4157	24.1605	21.7167	24.3328	23.1986	18.5997	22.1232	11.1649	18.6756	18.2887	74.6864	94.3854	96.7402	120.035	127.833	119.826	128.582	137.954	85.1128	62.1592	77.7081	91.0225	77.4548	63.6905	73.5805	55.5689	50.8516	8.27015e+08	1.06395e+09	8.55079e+08	2.21153e+08	1.98784e+08	2.2273e+08	2.12348e+08	1.70252e+08	2.02504e+08
Centrosomal protein of 170 kDa OS=Mus musculus OX=10090 GN=Cep170 PE=1 SV=2	Q6A065	240.975	32	30	290	30	32	30	545389	Cep170	2.59329e+08	91.5858	72.7084	135.706	47.3045	44.8491	32.4665	3.12557	4.69319	6.94583	32.8771	25.6611	23.9368	82.5535	88.0781	79.0805	77.0543	66.4332	78.5933	117.389	139.616	57.4036	35.886	46.3743	34.434	38.7152	35.9514	57.212	58.7428	72.1407	2.37508e+08	1.88554e+08	3.51924e+08	1.22674e+08	1.16307e+08	8.41951e+07	8.1055e+06	1.21708e+07	1.80125e+07
Histone H1.0 OS=Mus musculus OX=10090 GN=H1f0 PE=2 SV=4	P10922	240.826	35	14	625	14	35	14	14958	H1f0	3.79491e+09	85.2622	103.264	111.474	39.9862	47.6228	56.7872	56.0077	46.5957	83.7718	32.7341	26.2439	34.902	114.245	107.437	109.853	101.91	90.9825	103.743	107.082	117.597	42.6373	47.9239	57.9924	46.5024	55.2195	54.3145	46.6232	45.9455	50.8909	3.23562e+09	3.91879e+09	4.23032e+09	1.51744e+09	1.80724e+09	2.15502e+09	2.12544e+09	1.76827e+09	3.17906e+09
Eukaryotic translation initiation factor 1 OS=Mus musculus OX=10090 GN=Eif1 PE=1 SV=2	P48024	240.674	88	15	339	15	88	15	20918	Eif1	1.02851e+09	105.872	99.8934	94.2343	142.411	237.921	143.046	93.6538	101.85	60.7438	151.382	177.456	109.495	13.1181	27.4697	16.6995	59.8461	73.5755	84.3622	178.593	144.757	127.456	70.2473	180.284	101.077	101.179	146.606	84.1603	96.539	165.653	1.08891e+09	1.02741e+09	9.69209e+08	1.46471e+09	2.44704e+09	1.47124e+09	9.63238e+08	1.04754e+09	6.24756e+08
Eukaryotic translation initiation factor 3 subunit L OS=Mus musculus OX=10090 GN=Eif3l PE=1 SV=1	Q8QZY1	240.529	51	27	400	27	51	27	223691	Eif3l	7.1514e+08	109.495	93.5835	96.9212	101.17	137.337	145.202	52.7752	33.8413	50.4402	39.8092	44.7967	55.0645	47.1175	60.0207	66.6693	101.826	85.3885	104.001	104.832	124.431	60.5757	60.9888	118.951	71.9871	91.2836	104.23	120.048	134.436	144.943	7.83044e+08	6.69253e+08	6.93122e+08	7.23504e+08	9.82152e+08	1.0384e+09	3.77417e+08	2.42013e+08	3.60718e+08
Thioredoxin-like protein 1 OS=Mus musculus OX=10090 GN=Txnl1 PE=1 SV=3	Q8CDN6	240.488	63	15	352	15	63	15	53382	Txnl1	7.67693e+08	79.3077	98.3193	122.373	35.9062	51.6252	50.5711	70.2674	64.9474	91.594	87.1412	67.6909	87.1648	50.2447	66.7688	90.1257	77.7869	92.1305	186.4	113.136	120.646	54.9763	89.8864	88.5316	59.6115	102.268	96.4963	82.4711	107.102	113.189	6.08839e+08	7.5479e+08	9.39449e+08	2.75649e+08	3.96323e+08	3.8823e+08	5.39438e+08	4.98596e+08	7.03161e+08
Cathepsin B OS=Mus musculus OX=10090 GN=Ctsb PE=1 SV=2	P10605	240.453	60	19	360	19	60	19	13030	Ctsb	7.0186e+08	100.028	90.1523	109.819	39.3179	79.4288	60.5639	79.5788	54.4161	77.5411	36.1186	46.9122	76.4814	48.2469	70.888	68.8633	67.3468	97.5964	129.719	134.421	153.147	98.1648	111.861	103.889	117.493	119.449	111.427	83.2891	81.3923	105.922	7.0206e+08	6.32742e+08	7.70777e+08	2.75956e+08	5.57479e+08	4.25073e+08	5.58532e+08	3.81924e+08	5.4423e+08
Casein kinase II subunit alpha OS=Mus musculus OX=10090 GN=Csnk2a1 PE=1 SV=2	Q60737	239.984	58	18	300	17	58	18	12995	Csnk2a1	6.77662e+08	105.949	83.5874	110.464	24.3091	33.4311	38.6852	47.9408	29.8732	42.8219	30.8001	43.4026	65.4177	54.0954	66.4294	92.7949	83.561	92.5341	117.354	90.4359	112.637	50.7737	42.512	81.6558	81.3518	104.564	128.263	48.5851	63.0005	62.1539	7.17977e+08	5.6644e+08	7.4857e+08	1.64734e+08	2.2655e+08	2.62155e+08	3.24877e+08	2.0244e+08	2.90188e+08
Eukaryotic initiation factor 4A-III OS=Mus musculus OX=10090 GN=Eif4a3 PE=1 SV=3	Q91VC3	239.789	52	28	374	25	52	28	192170	Eif4a3	6.68036e+08	92.3123	107.298	100.39	89.7242	103.031	114.319	63.9177	52.0475	63.1018	56.5146	81.9027	82.3917	87.9025	91.3384	97.8778	102.143	85.2726	106.034	106.26	123.864	85.8905	73.6835	94.4588	124.289	113.101	135.336	80.3923	80.696	86.7734	6.16679e+08	7.16789e+08	6.7064e+08	5.9939e+08	6.88282e+08	7.6369e+08	4.26993e+08	3.47696e+08	4.21543e+08
Sister chromatid cohesion protein PDS5 homolog A OS=Mus musculus OX=10090 GN=Pds5a PE=1 SV=3	Q6A026	239.729	23	22	208	21	23	22	71521	Pds5a	3.58856e+07	78.0374	109.016	112.947	43.5825	58.1258	70.0182	522.14	701.37	284.837	59.062	83.913	45.5546	12.0973	12.3828	13.4977	83.7734	44.9467	75.4207	54.5687	138.132	#VALUE!	#VALUE!	#VALUE!	189.126	194.733	322.615	70.662	80.473	78.0716	2.80042e+07	3.9121e+07	4.05317e+07	1.56399e+07	2.08588e+07	2.51265e+07	1.87373e+08	2.51691e+08	1.02216e+08
C-Jun-amino-terminal kinase-interacting protein 4 OS=Mus musculus OX=10090 GN=Spag9 PE=1 SV=2	Q58A65	239.489	29	30	376	30	29	30	70834	Spag9	2.06684e+08	92.8757	100.561	106.563	101.95	125.524	165.439	118.324	73.4859	101.698	41.4139	55.9256	75.8046	42.712	66.5612	77.0663	114.947	113.609	126.821	141.992	151.15	69.4342	70.1913	104.492	59.5575	71.6905	96.4264	42.3894	44.5736	36.7215	1.91959e+08	2.07844e+08	2.20248e+08	2.10714e+08	2.59438e+08	3.41935e+08	2.44557e+08	1.51884e+08	2.10193e+08
Glutathione S-transferase Mu 1 OS=Mus musculus OX=10090 GN=Gstm1 PE=1 SV=2	P10649	239.271	72	26	524	20	72	26	14862	Gstm1	3.88454e+09	88.2594	95.6509	116.09	20.4046	27.629	25.3791	34.1046	30.2421	37.948	17.8742	26.537	30.9272	79.9055	102.295	122.015	139.51	130.598	169.238	140.071	159.358	49.0242	35.859	40.22	48.4284	50.2556	44.3302	43.9114	44.0424	38.8831	3.42847e+09	3.7156e+09	4.50955e+09	7.92627e+08	1.07326e+09	9.85864e+08	1.32481e+09	1.17477e+09	1.47411e+09
Nestin OS=Mus musculus OX=10090 GN=Nes PE=1 SV=1	Q6P5H2	239.027	26	26	198	26	26	26	18008	Nes	5.99051e+07	88.1352	81.7561	130.109	#VALUE!	#VALUE!	#VALUE!	#VALUE!	#VALUE!	#VALUE!	#VALUE!	#VALUE!	#VALUE!	69.4071	85.3054	138.465	66.0982	99.206	141.487	90.8908	114.541	145.321	164.619	262.449	113.053	235.251	237.832	144.643	255.766	204.113	5.27975e+07	4.89761e+07	7.79418e+07
Peroxiredoxin-4 OS=Mus musculus OX=10090 GN=Prdx4 PE=1 SV=1	O08807	238.943	66	20	436	18	66	20	53381	Prdx4	3.91136e+08	92.9859	111.691	95.3233	49.4979	37.1151	48.3193	66.4388	52.5725	57.2169	19.4277	27.8475	33.9017	173.718	228.297	231.957	195.702	161.056	200.492	291.832	276.626	78.646	67.3061	83.5919	105.838	108.298	111.741	176.496	137.432	197.643	3.63701e+08	4.36862e+08	3.72843e+08	1.93604e+08	1.4517e+08	1.88994e+08	2.59866e+08	2.0563e+08	2.23796e+08
Serine/threonine-protein phosphatase PP1-alpha catalytic subunit OS=Mus musculus OX=10090 GN=Ppp1ca PE=1 SV=1	P62137	238.723	64	21	500	9	64	21	19045	Ppp1ca	1.06258e+09	91.6249	101.375	107	54.8713	81.1216	90.6232	45.8283	33.8172	46.3463	48.3837	58.639	66.0374	91.8973	92.2917	93.1082	85.9689	81.9509	91.7073	80.0226	82.5235	99.7388	90.7733	107.117	87.5346	97.5098	95.1358	76.7658	72.5752	71.4508	9.73585e+08	1.07718e+09	1.13696e+09	5.83049e+08	8.61979e+08	9.62941e+08	4.8696e+08	3.59333e+08	4.92464e+08
Transgelin-2 OS=Mus musculus OX=10090 GN=Tagln2 PE=1 SV=4	Q9WVA4	238.697	85	21	632	21	85	21	21346	Tagln2	4.9373e+09	91.2648	103.748	104.987	87.954	104.859	100.295	73.2875	63.2045	80.3408	106.199	109.017	96.7024	119.845	120.967	97.623	78.0106	90.4033	93.395	80.851	81.857	106.932	112.762	107.768	96.1025	91.6954	100.158	83.0379	72.8175	88.5316	4.50602e+09	5.12234e+09	5.18355e+09	4.34256e+09	5.1772e+09	4.95189e+09	3.61843e+09	3.1206e+09	3.96667e+09
Xanthine dehydrogenase/oxidase OS=Mus musculus OX=10090 GN=Xdh PE=1 SV=5	Q00519	238.571	29	28	334	28	29	28	22436	Xdh	4.19676e+08	88.5777	101.528	109.894	5.18365	5.31832	6.59007	9.36024	8.88216	8.37471	#VALUE!	#VALUE!	#VALUE!	47.9272	79.1774	78.8536	133.982	102.231	138.623	98.9844	105.176	40.9509	24.1091	43.3679	90.8178	83.2616	91.1858	54.8916	41.1813	38.4516	3.71739e+08	4.26088e+08	4.612e+08	2.17545e+07	2.23197e+07	2.76569e+07	3.92827e+07	3.72763e+07	3.51466e+07
Coatomer subunit delta OS=Mus musculus OX=10090 GN=Arcn1 PE=1 SV=2	Q5XJY5	238.343	62	31	436	31	62	31	213827	Arcn1	9.83835e+08	101.091	84.3738	114.535	78.8824	83.1988	103.33	68.9031	51.5049	65.6034	37.5376	38.3838	48.2715	74.4306	100.6	106.983	202.886	158.138	163.91	129.487	113.585	53.6689	59.0265	74.7758	67.8209	95.7302	92.4265	54.8624	67.7836	61.3656	9.94569e+08	8.30098e+08	1.12684e+09	7.76073e+08	8.18538e+08	1.0166e+09	6.77893e+08	5.06723e+08	6.45429e+08
Actin-related protein 2 OS=Mus musculus OX=10090 GN=Actr2 PE=1 SV=1	P61161	238.17	53	21	456	21	53	21	66713	Actr2	1.2775e+09	100.836	100.797	98.3676	100.263	107.46	113.083	89.6304	56.1549	72.5522	57.8627	86.3343	101.715	111.988	140.717	155.911	139.937	121.604	145.751	113.922	127.573	71.9922	61.8615	89.8973	98.6604	112.195	119.764	84.5348	84.105	86.7263	1.28818e+09	1.28767e+09	1.25664e+09	1.28086e+09	1.3728e+09	1.44464e+09	1.14503e+09	7.17379e+08	9.26854e+08
Guanine nucleotide-binding protein G(i) subunit alpha-2 OS=Mus musculus OX=10090 GN=Gnai2 PE=1 SV=5	P08752	238.099	71	25	436	13	71	25	14678	Gnai2	1.87136e+08	86.2874	103.569	110.143	54.054	75.2161	100.461	118.079	70.2961	99.874	9.27304	2.18486	3.30794	84.6318	119.401	145.305	169.431	139.331	163.827	194.042	219.639	#VALUE!	#VALUE!	#VALUE!	98.1513	75.9309	86.4641	125.612	110.15	117.366	1.61475e+08	1.93815e+08	2.06118e+08	1.01154e+08	1.40756e+08	1.87999e+08	2.20968e+08	1.31549e+08	1.869e+08
RNA-binding protein 14 OS=Mus musculus OX=10090 GN=Rbm14 PE=1 SV=1	Q8C2Q3	238.098	45	26	424	26	45	26	56275	Rbm14	1.24907e+09	93.1713	111.297	95.5317	59.1637	63.0022	76.8351	58.9728	54.1226	69.4134	61.7191	74.1571	51.1128	107.157	121.047	96.6594	107.577	89.2487	101.462	73.5231	78.2843	73.3048	85.6852	74.5318	65.8399	65.2126	73.9225	93.4404	84.3484	98.0639	1.16377e+09	1.39018e+09	1.19326e+09	7.38996e+08	7.8694e+08	9.59723e+08	7.3661e+08	6.76028e+08	8.67022e+08
DNA topoisomerase 2-alpha OS=Mus musculus OX=10090 GN=Top2a PE=1 SV=2	Q01320	238.037	27	34	295	33	27	34	21973	Top2a	3.65366e+08	110.877	101.655	87.4683	#VALUE!	#VALUE!	#VALUE!	#VALUE!	#VALUE!	#VALUE!	#VALUE!	#VALUE!	#VALUE!	38.0556	28.2784	32.808	3.92074	3.52814	7.74682	38.993	29.7927	65.1111	55.18	67.5079	68.4138	87.5299	81.4682	85.4894	87.9138	79.4031	4.05106e+08	3.71413e+08	3.1958e+08
Hydroxyacyl-coenzyme A dehydrogenase, mitochondrial OS=Mus musculus OX=10090 GN=Hadh PE=1 SV=2	Q61425	238.028	51	17	382	17	51	17	15107	Hadh	1.13904e+09	100.855	93.2982	105.846	36.711	47.7036	36.5067	29.9262	20.9743	22.701	24.8057	35.043	37.2123	47.236	101.307	109.817	138.244	123.225	148.762	130.877	135.817	78.1627	63.5293	84.3094	72.8196	75.9914	82.9034	74.6563	63.6243	75.5775	1.14878e+09	1.0627e+09	1.20563e+09	4.18151e+08	5.4336e+08	4.15824e+08	3.4087e+08	2.38905e+08	2.58573e+08
Voltage-dependent anion-selective channel protein 3 OS=Mus musculus OX=10090 GN=Vdac3 PE=1 SV=1	Q60931	237.463	71	23	361	22	71	23	22335	Vdac3	2.04702e+08	103.766	88.7954	107.439	113.116	116.852	128.371	181.539	130.414	169.07	60.1449	62.1037	92.1194	76.1828	78.6529	89.6207	90.5019	74.4171	74.8849	375.796	417.768	31.5518	76.6374	54.4108	99.5012	148.275	149.202	249.491	212.189	243.892	2.12411e+08	1.81766e+08	2.1993e+08	2.31551e+08	2.39198e+08	2.62778e+08	3.71614e+08	2.66961e+08	3.4609e+08
Splicing factor 3A subunit 3 OS=Mus musculus OX=10090 GN=Sf3a3 PE=1 SV=2	Q9D554	237.07	38	19	387	19	38	19	75062	Sf3a3	9.17672e+08	109.047	101.535	89.4174	52.4014	51.5552	62.3434	57.0039	39.7317	56.4194	34.5286	41.8416	40.918	61.3924	64.99	56.7034	101.313	81.3136	95.2342	76.8824	81.7519	42.0962	57.4768	67.1116	74.1234	80.1657	83.5873	71.4397	63.3916	77.5295	1.0007e+09	9.31761e+08	8.20558e+08	4.80873e+08	4.73107e+08	5.72108e+08	5.23109e+08	3.64607e+08	5.17745e+08
Polyubiquitin-B OS=Mus musculus OX=10090 GN=Ubb PE=2 SV=1	P0CG49	237.04	89	16	1460	2	89	16	22187	Ubb	#DIV/0!	#VALUE!	#VALUE!	#VALUE!	#VALUE!	#VALUE!	#VALUE!	#VALUE!	#VALUE!	#VALUE!	#VALUE!	#VALUE!	#VALUE!	#VALUE!	#VALUE!	#VALUE!	#VALUE!	#VALUE!	#VALUE!	#VALUE!	#VALUE!	#VALUE!	#VALUE!	#VALUE!	#VALUE!	#VALUE!	#VALUE!	#VALUE!	#VALUE!	#VALUE!
Uridine 5'-monophosphate synthase OS=Mus musculus OX=10090 GN=Umps PE=1 SV=3	P13439	236.914	55	21	281	21	55	21	22247	Umps	4.08431e+08	103.789	92.1693	104.042	72.1509	103.775	91.907	59.4981	39.8229	47.5835	98.1892	106.755	121.693	105.82	49.061	80.9722	27.0911	31.8203	40.935	102.249	100.702	31.7204	29.2555	32.8021	42.2323	32.4721	33.045	73.9503	65.9448	71.4779	4.23906e+08	3.76448e+08	4.24938e+08	2.94687e+08	4.23851e+08	3.75376e+08	2.43009e+08	1.62649e+08	1.94346e+08
Putative RNA-binding protein Luc7-like 2 OS=Mus musculus OX=10090 GN=Luc7l2 PE=1 SV=1	Q7TNC4	236.771	40	20	466	15	40	20	192196	Luc7l2	1.03342e+09	84.1262	105.631	110.242	109.347	114.508	108.758	98.0122	56.2049	85.8276	32.8482	41.9044	38.2786	77.053	71.1313	61.9943	36.2033	48.9659	39.0085	129.742	143.155	64.1777	71.8044	65.6883	57.9942	60.1357	65.6516	39.4286	41.3318	55.4307	8.69379e+08	1.09162e+09	1.13927e+09	1.13001e+09	1.18335e+09	1.12393e+09	1.01288e+09	5.80834e+08	8.86961e+08
Ubiquitin-60S ribosomal protein L40 OS=Mus musculus OX=10090 GN=Uba52 PE=1 SV=2	P62984	235.848	59	15	1459	1	59	15	22186; 666586	Uba52; Gm11808	#DIV/0!	#VALUE!	#VALUE!	#VALUE!	#VALUE!	#VALUE!	#VALUE!	#VALUE!	#VALUE!	#VALUE!	#VALUE!	#VALUE!	#VALUE!	#VALUE!	#VALUE!	#VALUE!	#VALUE!	#VALUE!	#VALUE!	#VALUE!	#VALUE!	#VALUE!	#VALUE!	#VALUE!	#VALUE!	#VALUE!	#VALUE!	#VALUE!	#VALUE!	#VALUE!
28 kDa heat- and acid-stable phosphoprotein OS=Mus musculus OX=10090 GN=Pdap1 PE=1 SV=1	Q3UHX2	235.569	66	24	402	24	66	24	231887	Pdap1	1.2097e+09	85.9984	114.656	99.3459	132.925	127.961	148.483	127.672	104.706	119.805	139.673	144.146	134.67	182.876	142.236	119.51	98.3126	124.65	110.105	84.6031	79.5735	165.207	203.318	158.286	122.117	120.992	127.575	107.077	119.8	155.443	1.04032e+09	1.38699e+09	1.20178e+09	1.60799e+09	1.54794e+09	1.79619e+09	1.54445e+09	1.26663e+09	1.44927e+09
Ubiquitin carboxyl-terminal hydrolase 15 OS=Mus musculus OX=10090 GN=Usp15 PE=1 SV=1	Q8R5H1	235.503	39	29	299	27	39	29	14479	Usp15	1.63119e+08	107.275	92.2234	100.501	115.525	111.146	107.761	25.5639	18.9083	24.2992	13.1418	16.4306	21.3353	31.4213	36.4054	45.4533	85.52	91.0887	113.955	112.772	121.157	107.509	62.9206	75.5486	90.4668	104.905	88.3365	84.4553	70.0448	80.0275	1.74987e+08	1.50434e+08	1.63937e+08	1.88443e+08	1.813e+08	1.75778e+08	4.16996e+07	3.08431e+07	3.96368e+07
ATP-dependent 6-phosphofructokinase, liver type OS=Mus musculus OX=10090 GN=Pfkl PE=1 SV=4	P12382	234.503	38	24	438	20	38	24	18641	Pfkl	6.96387e+08	131.638	81.1416	87.22	156.534	122.914	103.991	315.915	242.902	289.973	114.119	127.35	164.206	105.593	99.9351	85.018	134.785	116.612	106.746	140.777	145.339	136.399	158.875	135.229	155.116	165.651	143.148	165.47	147.794	128.131	9.16714e+08	5.6506e+08	6.07389e+08	1.09008e+09	8.5596e+08	7.24182e+08	2.19999e+09	1.69154e+09	2.01933e+09
Malate dehydrogenase, cytoplasmic OS=Mus musculus OX=10090 GN=Mdh1 PE=1 SV=3	P14152	234.502	46	17	474	17	46	17	17449	Mdh1	2.58824e+09	91.2076	99.7584	109.034	43.2857	57.3185	60.2466	32.3653	28.1857	40.1952	46.1654	48.8136	58.2756	85.5151	101.639	107.855	124.772	112.154	129.521	102.17	116.081	68.0821	68.8925	77.9996	76.7867	97.1018	89.2577	85.5648	80.4862	80.9227	2.36068e+09	2.58199e+09	2.82207e+09	1.12034e+09	1.48354e+09	1.55933e+09	8.37694e+08	7.29513e+08	1.04035e+09
40S ribosomal protein S21 OS=Mus musculus OX=10090 GN=Rps21 PE=1 SV=1	Q9CQR2	234.491	78	12	640	12	78	12	66481	Rps21	7.77463e+09	100.759	110.216	89.0253	135.588	129.191	147.546	95.4652	97.2486	117.34	131.4	134.145	105.317	127.315	105.337	88.5262	76.8789	91.3092	88.5997	91.0147	89.6626	114.475	157.497	119.493	94.7444	88.5759	115.978	107.466	93.2443	123.27	7.8336e+09	8.56889e+09	6.92139e+09	1.05414e+10	1.00441e+10	1.14712e+10	7.42206e+09	7.56072e+09	9.12276e+09
Electron transfer flavoprotein subunit alpha, mitochondrial OS=Mus musculus OX=10090 GN=Etfa PE=1 SV=2	Q99LC5	234.405	61	18	352	18	61	18	110842	Etfa	1.32832e+09	111.35	82.7547	105.896	7.15659	10.1447	9.24164	5.75886	4.25072	4.65196	2.85361	1.63303	3.04042	99.8357	112.033	141.644	104.046	113.556	124.518	99.7393	113.933	74.3506	92.4273	99.2933	63.5556	91.0515	85.236	78.449	76.1724	86.8658	1.47908e+09	1.09925e+09	1.40663e+09	9.50625e+07	1.34754e+08	1.22759e+08	7.64962e+07	5.64633e+07	6.1793e+07
Alpha-taxilin OS=Mus musculus OX=10090 GN=Txlna PE=1 SV=1	Q6PAM1	234.224	44	19	301	19	44	19	109658	Txlna	2.55392e+08	93.5261	99.1817	107.292	106.298	97.7396	105.844	76.4268	57.3496	40.0088	64.441	108.353	79.8863	130.337	84.7571	103.885	146.707	114.261	109.399	104.298	75.2537	128.176	108.787	111.145	115.64	73.9274	62.9421	93.5722	88.6048	67.3791	2.38858e+08	2.53302e+08	2.74015e+08	2.71477e+08	2.49619e+08	2.70316e+08	1.95188e+08	1.46466e+08	1.02179e+08
Microtubule-actin cross-linking factor 1 OS=Mus musculus OX=10090 GN=Macf1 PE=1 SV=2	Q9QXZ0	234.109	9	40	206	37	9	40	11426	Macf1	1.93265e+08	95.7832	90.9626	113.254	#VALUE!	#VALUE!	#VALUE!	8.91752	6.98576	3.95651	#VALUE!	#VALUE!	#VALUE!	#VALUE!	#VALUE!	#VALUE!	65.0066	32.0819	54.3367	42.9706	53.2471	63.5117	20.6905	24.0652	92.5292	65.9031	71.3904	74.8527	72.1556	65.0952	1.85115e+08	1.75799e+08	2.1888e+08				1.72344e+07	1.3501e+07	7.64654e+06
40S ribosomal protein S11 OS=Mus musculus OX=10090 GN=Rps11 PE=1 SV=3	P62281	233.401	83	27	652	27	83	27	27207	Rps11	9.13359e+09	102.995	101.488	95.5164	102.768	86.3927	102.212	97.042	58.719	69.5412	73.207	93.5994	96.8194	90.4457	100.086	87.8579	114.038	80.6309	83.3868	72.6568	78.7288	96.1348	79.5086	105.938	91.5193	89.8952	92.4447	93.3255	86.2893	91.5499	9.40715e+09	9.26954e+09	8.72408e+09	9.38638e+09	7.89076e+09	9.3356e+09	8.86342e+09	5.36316e+09	6.35161e+09
Coronin-1C OS=Mus musculus OX=10090 GN=Coro1c PE=1 SV=2	Q9WUM4	233.37	42	22	502	22	42	22	23790	Coro1c	2.39311e+09	97.8846	100.829	101.286	58.1191	59.3583	65.3815	54.586	35.1371	40.2772	41.233	61.6112	69.2478	62.7745	80.2098	85.7938	124.299	104.321	108.769	89.5029	98.2753	83.8976	66.0936	84.2366	81.859	93.5911	84.5623	84.934	81.3492	79.7297	2.34248e+09	2.41295e+09	2.42388e+09	1.39085e+09	1.42051e+09	1.56465e+09	1.3063e+09	8.40868e+08	9.63875e+08
Dynamin-1-like protein OS=Mus musculus OX=10090 GN=Dnm1l PE=1 SV=2	Q8K1M6	233.293	43	26	441	26	43	26	74006	Dnm1l	2.10433e+08	99.6026	102.06	98.3377	77.471	103.854	105.795	70.7116	36.1811	43.6238	16.0154	16.8635	28.2259	126.471	140.552	155.019	65.2465	40.8246	42.304	156.821	184.81	156.227	128.798	196.832	154.377	228.561	197.352	168.013	163.921	161.599	2.09597e+08	2.14768e+08	2.06935e+08	1.63025e+08	2.18543e+08	2.22627e+08	1.48801e+08	7.61371e+07	9.17989e+07
SWI/SNF complex subunit SMARCC2 OS=Mus musculus OX=10090 GN=Smarcc2 PE=1 SV=2	Q6PDG5	233.146	28	24	306	15	28	24	68094	Smarcc2	5.18647e+08	89.659	115.858	94.4826	13.358	8.44158	10.749	129.995	96.3069	115.232	12.3064	22.0484	25.1199	39.9206	31.5612	48.7984	119.788	106.309	89.1919	136.52	145.177	90.4808	118.39	97.696	119.462	121.911	94.8824	64.0925	109.051	150.005	4.65014e+08	6.00896e+08	4.90032e+08	6.92808e+07	4.3782e+07	5.57492e+07	6.74213e+08	4.99493e+08	5.97647e+08
Acetyl-CoA carboxylase 1 OS=Mus musculus OX=10090 GN=Acaca PE=1 SV=1	Q5SWU9	232.995	22	29	196	29	22	29	107476	Acaca	5.87853e+08	91.6405	93.2462	115.113	42.8521	37.6578	46.5816	25.974	23.6972	28.8837	4.91648	5.1585	8.26324	29.0159	46.0018	56.1791	46.3351	51.5414	67.6831	94.8367	98.5776	34.0135	28.4186	67.9144	61.403	93.0697	92.731	38.2098	52.818	41.754	5.38711e+08	5.48151e+08	6.76697e+08	2.51907e+08	2.21372e+08	2.73831e+08	1.52689e+08	1.39305e+08	1.69793e+08
Growth factor receptor-bound protein 10 OS=Mus musculus OX=10090 GN=Grb10 PE=1 SV=2	Q60760	232.87	49	25	357	25	49	25	14783	Grb10	1.88047e+09	104.741	98.6966	96.5619	104.8	113.328	167.366	89.9928	64.7361	80.8682	77.2486	103.187	109.926	74.7277	108.64	111.255	87.5596	70.5206	78.6309	72.0546	81.0224	64.991	61.9037	80.8717	62.6687	77.6839	74.8298	86.5784	91.5467	98.3057	1.96964e+09	1.85596e+09	1.81582e+09	1.97073e+09	2.1311e+09	3.14727e+09	1.69229e+09	1.21735e+09	1.52071e+09
Activator of 90 kDa heat shock protein ATPase homolog 1 OS=Mus musculus OX=10090 GN=Ahsa1 PE=1 SV=2	Q8BK64	232.444	76	21	409	20	76	21	217737	Ahsa1	9.03028e+08	107.389	88.9996	103.612	108.046	133.437	125.866	88.5896	51.1333	62.9482	89.9537	117.714	141.481	59.2741	76.3013	81.6541	73.4614	75.7867	90.2124	69.5314	84.71	99.0817	80.8057	127.382	83.9927	100.852	105.508	92.3268	94.9914	85.2516	9.69748e+08	8.03691e+08	9.35644e+08	9.75687e+08	1.20497e+09	1.13661e+09	7.99989e+08	4.61748e+08	5.68439e+08
Leucine-rich repeat-containing protein 59 OS=Mus musculus OX=10090 GN=Lrrc59 PE=1 SV=1	Q922Q8	232.328	52	15	455	15	52	15	98238	Lrrc59	3.07712e+09	106.103	95.2668	98.6306	130.29	156.797	151.475	97.7907	59.9946	76.3604	117.743	156.153	152.228	103.065	102.444	118.831	140.646	121.372	117.892	96.9785	104.99	96.2759	62.8537	104.819	92.8831	110.56	104.184	88.9973	81.6687	83.3114	3.26491e+09	2.93148e+09	3.03498e+09	4.00917e+09	4.82483e+09	4.66108e+09	3.00914e+09	1.84611e+09	2.3497e+09
Nascent polypeptide-associated complex subunit alpha, muscle-specific form OS=Mus musculus OX=10090 GN=Naca PE=1 SV=2	P70670	232.22	4	12	456	12	4	12	17938	Naca	1.76347e+09	102.242	96.013	101.745	103.729	164.535	187.278	76.7704	67.9117	90.6359	91.1907	72.0167	130.554	53.7143	69.9723	76.2045	61.9996	90.7164	106.938	109.706	139.711	108.857	85.6987	168.403	80.3388	87.2482	117.971	86.6448	87.0183	133.992	1.803e+09	1.69316e+09	1.79425e+09	1.82923e+09	2.90152e+09	3.30258e+09	1.35382e+09	1.1976e+09	1.59833e+09
Structural maintenance of chromosomes protein 4 OS=Mus musculus OX=10090 GN=Smc4 PE=1 SV=1	Q8CG47	232.061	33	32	279	32	33	32	70099	Smc4	5.67098e+08	92.654	99.629	107.717	54.9344	103.096	84.1423	87.0877	51.1409	83.1655	62.983	78.2926	114.595	62.1196	65.2767	72.3801	37.8631	43.6683	46.397	97.3259	104.627	62.5698	49.5095	60.6787	94.9696	79.9505	93.0704	97.121	109.503	107.365	5.25439e+08	5.64994e+08	6.1086e+08	3.11532e+08	5.84657e+08	4.77169e+08	4.93872e+08	2.90019e+08	4.7163e+08
Hexokinase-2 OS=Mus musculus OX=10090 GN=Hk2 PE=1 SV=1	O08528	232.035	40	33	241	29	40	33	15277	Hk2	2.43412e+07	87.0993	79.7844	133.116	123.216	198.481	142.048	503.216	253.704	484.707	151.545	160.624	258.521	#VALUE!	#VALUE!	#VALUE!	#VALUE!	#VALUE!	#VALUE!	#VALUE!	#VALUE!	122.228	40.4556	182.791	167.742	242.968	303.999	583.437	609.134	737.063	2.1201e+07	1.94205e+07	3.24022e+07	2.99923e+07	4.83126e+07	3.45763e+07	1.22489e+08	6.17547e+07	1.17984e+08
Plexin-B2 OS=Mus musculus OX=10090 GN=Plxnb2 PE=1 SV=1	B2RXS4	231.829	25	30	176	30	25	30	140570	Plxnb2	8.99053e+07	113.705	76.9738	109.321	395.032	273.204	212.967	274.925	451.393	388.621	99.3897	177.018	200.216	256.248	222.823	209.445	168.43	221.124	186.051	315.848	250.823	#VALUE!	#VALUE!	#VALUE!	91.4504	116.851	79.2029	67.2671	48.3939	72.2326	1.02227e+08	6.92036e+07	9.82852e+07	3.55155e+08	2.45625e+08	1.91469e+08	2.47173e+08	4.05826e+08	3.49391e+08
Destrin OS=Mus musculus OX=10090 GN=Dstn PE=1 SV=3	Q9R0P5	231.591	73	16	653	13	73	16	56431	Dstn	2.06962e+09	102.137	97.032	100.831	125.588	130.411	134.58	149.293	100.581	126.281	110.833	95.3041	118.01	90.9166	90.0285	91.2468	125.836	117.076	114.261	117.32	123.889	102.838	96.3466	110.333	80.4779	98.7392	93.8175	108.051	95.4786	123.442	2.11385e+09	2.00819e+09	2.08682e+09	2.59919e+09	2.69901e+09	2.78529e+09	3.0898e+09	2.08164e+09	2.61354e+09
40S ribosomal protein S12 OS=Mus musculus OX=10090 GN=Rps12 PE=1 SV=2	P63323	231.294	77	15	722	15	77	15	20042	Rps12	6.37428e+09	101.1	106.645	92.2542	140.882	162.684	139.576	98.8455	80.6416	95.48	126.246	140.802	123.036	109.457	118.965	98.9336	88.5413	83.0684	83.0168	99.0144	92.745	126.336	161.516	106.46	84.3515	85.0587	86.2388	107.421	91.3733	125.175	6.44441e+09	6.79788e+09	5.88054e+09	8.98018e+09	1.037e+10	8.89699e+09	6.30069e+09	5.14032e+09	6.08616e+09
Transcription elongation factor SPT5 OS=Mus musculus OX=10090 GN=Supt5h PE=1 SV=1	O55201	231.061	34	23	307	23	34	23	20924	Supt5; Supt5h	1.39508e+08	90.6843	121.378	87.9378	#VALUE!	#VALUE!	#VALUE!	112.284	78.8203	81.7607	#VALUE!	#VALUE!	#VALUE!	#VALUE!	#VALUE!	#VALUE!	59.3189	33.3187	67.6808	159.771	132.472	45.793	54.8747	47.8101	49.7144	107.22	60.4621	86.5817	68.542	83.4109	1.26512e+08	1.69332e+08	1.22681e+08				1.56645e+08	1.09961e+08	1.14063e+08
Cytosolic phospholipase A2 OS=Mus musculus OX=10090 GN=Pla2g4a PE=1 SV=1	P47713	231.017	40	28	309	28	40	28	18783	Pla2g4a	2.94484e+08	103.958	87.3087	108.733	106.609	157.689	181.9	276.651	136.74	203.083	99.649	133.474	174.612	102.182	87.9891	95.3726	158.69	137.214	172.45	172.012	177.161	273.814	252.06	423.515	97.1983	152.219	157.352	147.261	179.017	175.876	3.0614e+08	2.5711e+08	3.20202e+08	3.13947e+08	4.64367e+08	5.35666e+08	8.14692e+08	4.02677e+08	5.98047e+08
Serine hydroxymethyltransferase, cytosolic OS=Mus musculus OX=10090 GN=Shmt1 PE=1 SV=3	P50431	230.987	59	23	382	22	59	23	20425	Shmt1	8.26654e+08	90.1502	112.614	97.2357	42.8572	48.1512	51.3133	40.4889	41.5062	42.3217	42.5367	60.8258	51.5595	98.0946	91.6719	83.3287	105.834	82.7251	88.0263	49.2146	54.7955	104.711	104.7	78.2306	83.5978	86.5461	81.9689	90.2769	74.6986	77.5402	7.4523e+08	9.30929e+08	8.03803e+08	3.54281e+08	3.98044e+08	4.24184e+08	3.34703e+08	3.43113e+08	3.49854e+08
Microtubule-associated protein 6 OS=Mus musculus OX=10090 GN=Map6 PE=1 SV=2	Q7TSJ2	230.608	30	17	600	17	30	17	17760	Map6; Mtap6	1.12101e+09	91.3356	121.894	86.7701	113.673	106.293	126.655	109.111	83.5457	82.5359	102.026	95.6005	103.926	94.7169	92.9607	83.1147	96.7921	106.592	90.4426	106.871	89.4171	144.819	109.129	124.575	121.872	106.646	113.231	98.952	77.1561	121.95	1.02388e+09	1.36644e+09	9.72699e+08	1.27428e+09	1.19155e+09	1.41981e+09	1.22315e+09	9.36553e+08	9.25233e+08
Integrin alpha-5 OS=Mus musculus OX=10090 GN=Itga5 PE=1 SV=3	P11688	230.213	30	26	443	26	30	26	16402	Itga5	1.17412e+09	94.6913	102.424	102.885	38.8671	31.193	35.6135	116.402	86.0391	89.6753	17.4728	31.9586	32.7975	45.1591	56.1153	58.5536	115.161	120.315	137.806	140.51	146.787	59.8397	49.1312	70.9962	81.8701	92.9291	91.0778	81.6235	79.3043	102.985	1.11178e+09	1.20258e+09	1.20798e+09	4.56345e+08	3.66242e+08	4.18144e+08	1.3667e+09	1.0102e+09	1.05289e+09
N-alpha-acetyltransferase 15, NatA auxiliary subunit OS=Mus musculus OX=10090 GN=Naa15 PE=1 SV=1	Q80UM3	230.207	40	26	351	23	40	26	74838	Naa15	5.10327e+08	95.1929	103.648	101.159	74.6551	132.407	102.412	73.6338	53.9955	52.6021	54.3243	97.3985	110.796	32.9056	38.837	42.3326	203.621	181.48	173.677	122.268	121.998	125.821	86.0664	98.9856	126.243	144.778	127.784	109.62	111.522	113.539	4.85795e+08	5.28946e+08	5.1624e+08	3.80985e+08	6.7571e+08	5.22637e+08	3.75773e+08	2.75554e+08	2.68443e+08
Swi5-dependent recombination DNA repair protein 1 homolog OS=Mus musculus OX=10090 GN=Sfr1 PE=1 SV=2	Q8BP27	230.066	52	12	369	12	52	12	67788	Sfr1	2.90393e+08	87.7313	115.207	97.062	80.5283	74.9365	96.4637	16.8999	13.1831	16.9811	73.5161	79.2644	60.7585	141.588	76.1585	69.0724	47.2072	59.8795	58.6031	77.2187	74.3882	92.7949	148.182	98.0748	61.0906	70.7844	68.7903	22.5415	29.0112	39.6259	2.54766e+08	3.34553e+08	2.81862e+08	2.33849e+08	2.17611e+08	2.80124e+08	4.90761e+07	3.82827e+07	4.93121e+07
UPF0160 protein MYG1, mitochondrial OS=Mus musculus OX=10090 GN=Myg1 PE=1 SV=1	Q9JK81	229.708	66	19	449	19	66	19	60315	Myg1	8.0318e+08	86.1021	104.434	109.464	44.3519	70.1994	79.7438	77.6541	57.4768	74.4812	33.4056	46.784	48.9023	74.3536	76.2064	85.4753	99.104	101.461	107.054	104.106	117.032	77.9151	67.3788	86.9302	77.5847	89.1226	89.3995	61.8958	68.194	71.9614	6.91555e+08	8.38795e+08	8.7919e+08	3.56226e+08	5.63827e+08	6.40486e+08	6.23702e+08	4.61642e+08	5.98218e+08
14-3-3 protein eta OS=Mus musculus OX=10090 GN=Ywhah PE=1 SV=2	P68510	229.337	55	21	585	17	55	21	22629	Ywhah	3.64434e+09	101.801	98.1929	100.006	69.6952	72.2822	90.0146	84.4691	64.2532	85.5128	48.6059	56.1441	66.1627	68.3637	61.8103	53.3512	108.866	87.0989	86.6454	89.7287	89.7237	52.1912	53.6904	56.676	67.2756	65.886	69.6588	64.6203	55.049	56.4651	3.71e+09	3.57849e+09	3.64455e+09	2.53993e+09	2.63421e+09	3.28044e+09	3.07834e+09	2.34161e+09	3.11638e+09
Translationally-controlled tumor protein OS=Mus musculus OX=10090 GN=Tpt1 PE=1 SV=1	P63028	228.637	71	12	492	12	71	12	22070	Tpt1	3.03451e+09	98.4287	84.2457	117.326	116.371	224.266	186.77	110.674	73.3337	128.852	144.869	133.466	163.224	59.9523	83.4066	115.451	78.883	94.4195	118.684	71.0308	102.107	121.023	80.5935	152.935	100.901	107.519	147.302	93.4001	124.411	177.221	2.98683e+09	2.55645e+09	3.56026e+09	3.5313e+09	6.80539e+09	5.66755e+09	3.35842e+09	2.22532e+09	3.91002e+09
Protein ERGIC-53 OS=Mus musculus OX=10090 GN=Lman1 PE=1 SV=1	Q9D0F3	228.618	44	19	281	19	44	19	70361	Lman1	3.87403e+08	95.8333	93.9044	110.262	58.5651	51.1916	75.2564	177.012	110.706	146.947	61.883	74.1347	95.3496	157.197	156.322	159.612	196.514	150.833	200.1	226.656	218.312	20.5217	6.93386	31.1012	88.8987	90.9369	102.473	103.827	78.1117	95.3314	3.71261e+08	3.63788e+08	4.2716e+08	2.26883e+08	1.98318e+08	2.91545e+08	6.85751e+08	4.28877e+08	5.69278e+08
60S ribosomal protein L23 OS=Mus musculus OX=10090 GN=Rpl23 PE=1 SV=1	P62830	227.778	68	16	477	16	68	16	65019; 100044627; 100862455	Rpl23; LOC100044627; LOC100862455	6.57371e+09	97.7111	102.496	99.7924	63.1335	92.3756	70.0169	57.0126	43.752	46.6185	61.7243	93.0669	84.0375	79.5769	99.5884	93.4271	85.8092	77.1026	88.2067	69.188	73.1152	104.156	64.0732	97.7975	97.0786	103.508	97.8653	87.5398	81.7526	78.0648	6.42324e+09	6.73782e+09	6.56006e+09	4.15021e+09	6.0725e+09	4.60271e+09	3.74784e+09	2.87613e+09	3.06457e+09
Phosphoglucomutase-1 OS=Mus musculus OX=10090 GN=Pgm1 PE=1 SV=4	Q9D0F9	227.435	47	26	308	26	47	26	72157	Pgm2	5.69986e+08	101.962	101.835	96.2032	2.47716	5.43078	11.1077	112.764	74.2939	89.3014	20.8023	22.3391	27.5232	31.9546	36.4649	39.6724	124.012	95.132	111.304	123.8	124.114	113.451	77.7895	106.722	55.1596	60.8951	73.3599	88.7767	108.048	106.901	5.81167e+08	5.80446e+08	5.48345e+08	1.41194e+07	3.09547e+07	6.33126e+07	6.42738e+08	4.23465e+08	5.09005e+08
Biorientation of chromosomes in cell division protein 1-like 1 OS=Mus musculus OX=10090 GN=Bod1l PE=1 SV=1	E9Q6J5	226.818	15	29	218	29	15	29	665775	Bod1l	5.1224e+07	71.7246	112.111	116.165	16.9617	35.5047	26.6972	17.4973	16.7177	14.2542	17.2421	28.2336	31.1818	38.3234	34.8848	42.2391	5.82423	13.0222	27.7895	160.715	204.778	#VALUE!	#VALUE!	#VALUE!	#VALUE!	#VALUE!	#VALUE!	75.5087	100.831	150.436	3.67402e+07	5.74276e+07	5.95043e+07	8.68848e+06	1.81869e+07	1.36754e+07	8.96282e+06	8.56346e+06	7.30157e+06
TP53-binding protein 1 OS=Mus musculus OX=10090 GN=Tp53bp1 PE=1 SV=3	P70399	225.925	23	25	230	25	23	25	27223	Trp53bp1	2.22137e+08	96.0703	104.985	98.9452	51.5319	136.745	58.612	78.0418	68.7599	85.7946	49.2347	125.46	120.342	132.507	108.712	100.749	107.449	107.641	107.841	103.886	80.1824	32.6108	54.3653	59.4963	94.266	92.8501	95.4074	92.5624	92.1177	148.911	2.13408e+08	2.33209e+08	2.19794e+08	1.14471e+08	3.03761e+08	1.30199e+08	1.7336e+08	1.52741e+08	1.90581e+08
Hsc70-interacting protein OS=Mus musculus OX=10090 GN=St13 PE=1 SV=1	Q99L47	225.309	39	21	620	21	39	21	70356	St13	3.83206e+09	85.8652	103.032	111.103	71.9162	111.471	113.87	90.2346	65.6937	90.5029	86.6439	87.5554	97.4244	70.9791	94.1998	99.1976	108.037	134.068	125.036	112.753	132.771	73.9422	59.3074	67.9105	77.5116	82.1755	90.9954	69.267	89.3572	108.978	3.2904e+09	3.94825e+09	4.25751e+09	2.75587e+09	4.27164e+09	4.36357e+09	3.45784e+09	2.51742e+09	3.46812e+09
Eukaryotic translation initiation factor 3 subunit H OS=Mus musculus OX=10090 GN=Eif3h PE=1 SV=1	Q91WK2	224.946	55	18	342	18	55	18	68135	Eif3h	3.83285e+08	103.095	98.7725	98.1328	167.965	173.411	177.831	117.231	85.7993	105.526	56.6466	109.938	143.601	56.3997	123.485	129.349	91.7029	106.658	129.547	88.6014	91.6896	136.567	81.7829	93.0642	144.363	157.602	170.12	131.47	153.235	145.761	3.95147e+08	3.7858e+08	3.76129e+08	6.43784e+08	6.6466e+08	6.816e+08	4.49329e+08	3.28856e+08	4.04465e+08
Prosaposin OS=Mus musculus OX=10090 GN=Psap PE=1 SV=2	Q61207	224.792	53	26	426	26	53	26	19156	Psap	4.60081e+09	94.9487	124.662	80.3891	71.008	101.485	69.9886	75.9509	74.3754	71.4667	83.1354	124.565	85.2287	102.041	104.536	73.7319	111.443	102.357	91.207	101.929	78.4236	121.442	99.3314	79.4351	116.57	108.375	93.4533	95.5221	99.2619	115.945	4.36841e+09	5.73547e+09	3.69855e+09	3.26695e+09	4.66914e+09	3.22004e+09	3.49436e+09	3.42188e+09	3.28805e+09
Extended synaptotagmin-1 OS=Mus musculus OX=10090 GN=Esyt1 PE=1 SV=2	Q3U7R1	224.621	33	28	314	28	33	28	23943	Esyt1	8.245e+07	102.086	92.8746	105.039	115.603	173.601	214.818	227.01	129.291	220.477	#VALUE!	#VALUE!	#VALUE!	105.26	137.23	130.981	218.938	207.452	241.045	193.337	269.236	52.0839	48.2974	37.6862	300.584	405.259	483.01	321.861	328.581	320.916	8.41702e+07	7.65751e+07	8.66047e+07	9.5315e+07	1.43134e+08	1.77117e+08	1.8717e+08	1.066e+08	1.81783e+08
Glutathione S-transferase P 1 OS=Mus musculus OX=10090 GN=Gstp1 PE=1 SV=2	P19157	224.291	52	12	508	12	52	12	14870	Gstp1	2.24154e+09	84.4328	105.952	109.615	96.1648	125.179	110.356	86.8066	70.1795	86.6052	59.5957	99.0674	110.162	110.362	132.532	175.059	149.214	166.123	164.678	170.152	202.5	100.975	104.865	101.876	85.1867	91.7423	107.415	121.938	125.021	144.717	1.89259e+09	2.37495e+09	2.45707e+09	2.15557e+09	2.80593e+09	2.47367e+09	1.9458e+09	1.5731e+09	1.94129e+09
40S ribosomal protein S10 OS=Mus musculus OX=10090 GN=Rps10 PE=1 SV=1	P63325	223.833	76	17	716	17	76	17	67097	Rps10	2.97471e+09	99.0734	103.641	97.2859	123.041	107.531	119.377	104.278	74.8362	78.3146	91.9991	135.949	126.913	98.8829	103.929	76.0444	152.491	89.9281	85.449	75.0555	93.2013	90.4759	81.9023	127.589	122.88	114.489	113.192	132.688	103.389	104.089	2.94715e+09	3.08301e+09	2.89398e+09	3.66013e+09	3.19873e+09	3.55113e+09	3.10197e+09	2.22616e+09	2.32964e+09
Ribonucleoprotein PTB-binding 1 OS=Mus musculus OX=10090 GN=Raver1 PE=1 SV=2	Q9CW46	223.521	59	21	223	21	59	21	71766; 100568458	Raver1; Raver1-fdx1l; Gm38431	4.28904e+08	87.176	104.768	108.056	#VALUE!	#VALUE!	#VALUE!	1.30067	3.27544	5.44063	16.5857	14.5498	24.167	113.06	119.124	152.311	73.089	85.8791	97.0443	87.4083	103.683	39.7124	52.5751	44.8899	73.1451	122.465	84.0792	66.1527	85.0964	69.124	3.73901e+08	4.49353e+08	4.63457e+08				5.57864e+06	1.40485e+07	2.33351e+07
Aldo-keto reductase family 1 member B1 OS=Mus musculus OX=10090 GN=Akr1b1 PE=1 SV=3	P45376	222.902	56	20	525	20	56	20	11677	Akr1b3	1.46685e+09	106.815	88.369	104.816	77.493	101.321	88.8305	121.326	98.7178	97.4553	70.6775	92.999	102.018	63.348	84.7143	90.407	273.622	193.155	185.818	197.854	202.362	153.861	115.295	127.857	115.969	109.619	115.08	146.552	132.143	134.789	1.56683e+09	1.29624e+09	1.53749e+09	1.13671e+09	1.48623e+09	1.30301e+09	1.77968e+09	1.44805e+09	1.42953e+09
Adenosine kinase OS=Mus musculus OX=10090 GN=Adk PE=1 SV=2	P55264	222.618	40	17	311	17	40	17	11534	Adk	5.94833e+08	109.717	106.633	83.6509	36.7574	32.2147	32.194	46.6123	31.4801	35.1433	44.6083	43.3454	38.0478	35.2157	41.0953	31.8622	143.406	108.82	109.619	87.1191	73.5928	53.37	42.2172	36.3775	66.7076	49.8619	41.6612	50.2219	34.9732	39.5014	6.5263e+08	6.34285e+08	4.97583e+08	2.18645e+08	1.91624e+08	1.91501e+08	2.77265e+08	1.87254e+08	2.09044e+08
Calcyclin-binding protein OS=Mus musculus OX=10090 GN=Cacybp PE=1 SV=1	Q9CXW3	221.962	78	20	379	20	78	20	12301	Cacybp	3.40424e+08	80.577	73.2221	146.201	106.187	166.489	176.051	49.8895	71.7669	114.422	154.877	113.364	126.159	161.738	40.5171	82.2807	26.0638	20.3645	27.2494	71.7294	54.3546	16.6578	11.7799	18.6555	5.59616	9.58071	5.73411	40.8777	78.6979	78.7223	2.74303e+08	2.49265e+08	4.97703e+08	3.61487e+08	5.66767e+08	5.99318e+08	1.69836e+08	2.44312e+08	3.8952e+08
Splicing factor 1 OS=Mus musculus OX=10090 GN=Sf1 PE=1 SV=6	Q64213	220.691	33	25	480	25	33	25	22668	Sf1	1.94986e+09	85.9041	104.688	109.408	83.9078	103.348	102.385	46.1366	30.374	75.3676	104.281	98.247	91.8739	118.532	98.1294	92.7132	78.6112	107.33	103.761	66.8132	93.3455	106.194	81.7851	121.296	70.3499	87.2208	96.6893	79.9313	95.6728	127.872	1.67501e+09	2.04127e+09	2.13331e+09	1.63609e+09	2.01515e+09	1.99637e+09	8.99601e+08	5.92252e+08	1.46956e+09
Heterochromatin protein 1-binding protein 3 OS=Mus musculus OX=10090 GN=Hp1bp3 PE=1 SV=1	Q3TEA8	220.544	39	27	367	27	39	27	15441	Hp1bp3	5.04199e+08	94.9582	104.501	100.54	45.7173	44.6487	57.1369	82.3507	65.4853	79.5978	43.2634	53.5412	57.5734	102.996	126.209	129.013	223.662	233.439	239.313	158.521	183.161	94.3771	85.0402	106.183	102.03	146.243	128.641	72.8824	84.7065	74.8269	4.78779e+08	5.26895e+08	5.06923e+08	2.30506e+08	2.25118e+08	2.88084e+08	4.15211e+08	3.30177e+08	4.01331e+08
Heterogeneous nuclear ribonucleoproteins C1/C2 OS=Mus musculus OX=10090 GN=Hnrnpc PE=1 SV=1	Q9Z204	220.036	64	22	517	22	64	22	15381	Hnrnpc	4.52559e+09	98.5094	105.206	96.2845	101.574	109.175	125.085	109.124	94.9046	126.835	89.7958	90.9281	105.856	103.398	91.3703	98.6559	94.2057	87.6194	88.1149	108.045	111.25	107.689	126.803	115.516	91.2014	109.841	94.5355	97.3666	96.8725	128.766	4.45814e+09	4.7612e+09	4.35744e+09	4.59685e+09	4.94082e+09	5.66084e+09	4.93849e+09	4.295e+09	5.74004e+09
Presequence protease, mitochondrial OS=Mus musculus OX=10090 GN=Pitrm1 PE=1 SV=1	Q8K411	219.659	38	28	221	28	38	28	69617	Pitrm1	1.59121e+08	106.886	111.73	81.3839	#VALUE!	#VALUE!	#VALUE!	12.9409	76.8125	50.6391	34.4485	57.3553	43.3336	48.3298	63.6207	55.2543	114.173	91.7312	111.684	142.619	211.166	95.4351	70.4973	86.6849	55.3111	67.0733	57.2456	59.8534	32.5803	42.3419	1.70078e+08	1.77787e+08	1.29499e+08				2.05918e+07	1.22225e+08	8.05775e+07
Thioredoxin OS=Mus musculus OX=10090 GN=Txn PE=1 SV=3	P10639	219.25	97	11	1023	11	97	11	22166	Txn1	1.10976e+10	90.4513	132.675	76.8736	88.9764	120.211	86.6493	80.1332	90.4016	54.9707	76.6368	100.677	61.9276	84.2499	143.926	88.8583	115.238	93.6059	91.5929	144.716	95.7064	106.852	143.537	64.5422	103.339	97.9749	81.2241	102.297	70.4737	130.326	1.00379e+10	1.47237e+10	8.5311e+09	9.87422e+09	1.33405e+10	9.61597e+09	8.89284e+09	1.00324e+10	6.10042e+09
Ribosome biogenesis protein BOP1 OS=Mus musculus OX=10090 GN=Bop1 PE=1 SV=1	P97452	219.193	37	20	376	20	37	20	12181	Bop1	6.07233e+08	99.1757	103.029	97.7953	66.6913	81.535	97.2766	52.5538	38.741	49.4553	16.2886	35.6397	27.187	35.7091	39.6035	51.4017	56.9877	55.8766	62.4143	80.0418	88.3197	121.817	88.5456	133.731	72.3214	89.8994	81.2409	84.1521	85.652	86.6098	6.02228e+08	6.25626e+08	5.93846e+08	4.04972e+08	4.95108e+08	5.90696e+08	3.19124e+08	2.35248e+08	3.00309e+08
Ankyrin repeat domain-containing protein 17 OS=Mus musculus OX=10090 GN=Ankrd17 PE=1 SV=2	Q99NH0	218.779	18	30	194	30	18	30	81702	Ankrd17	2.52043e+08	103.616	107.903	88.4807	135.669	118.886	156.286	79.5651	29.3979	33.4565	59.3028	62.6662	56.0791	112.418	105.126	89.4334	74.3084	75.5323	98.2067	104.186	117.382	72.3024	98.5172	73.6767	87.6159	109.797	108.472	90.2502	73.3964	104.481	2.61156e+08	2.71963e+08	2.23009e+08	3.41945e+08	2.99643e+08	3.93907e+08	2.00538e+08	7.40954e+07	8.43247e+07
Coronin-1B OS=Mus musculus OX=10090 GN=Coro1b PE=1 SV=1	Q9WUM3	218.771	46	22	468	22	46	22	23789	Coro1b	1.63266e+09	84.9165	96.2192	118.864	55.1729	73.3625	72.6468	89.283	63.7131	77.6827	21.377	36.7113	46.9981	66.1183	78.1714	78.4102	210.352	162.455	159.404	130.826	142.693	93.7717	55.2287	122.249	110.357	115.8	124.153	108.834	109.126	107.129	1.3864e+09	1.57094e+09	1.94065e+09	9.00788e+08	1.19776e+09	1.18608e+09	1.45769e+09	1.04022e+09	1.2683e+09
Signal recognition particle subunit SRP68 OS=Mus musculus OX=10090 GN=Srp68 PE=1 SV=2	Q8BMA6	218.769	46	20	243	20	46	20	217337	Srp68	2.16156e+08	89.7476	95.7327	114.52	80.2213	93.9683	116.257	89.0745	43.1821	65.0095	93.628	90.5925	149.064	38.8909	83.8358	94.8783	147.354	140.771	167.026	124.879	155.291	69.2387	60.1077	113.363	106.298	136.023	155.19	119.147	119.866	128.286	1.93995e+08	2.06932e+08	2.47541e+08	1.73403e+08	2.03118e+08	2.51297e+08	1.9254e+08	9.33406e+07	1.40522e+08
Vasodilator-stimulated phosphoprotein OS=Mus musculus OX=10090 GN=Vasp PE=1 SV=4	P70460	218.64	52	19	360	19	52	19	22323	Vasp	6.87292e+08	73.2576	96.8954	129.847	77.5179	110.992	134.553	76.9919	72.6978	78.1899	97.188	127.679	125.447	106.024	71.6998	121.82	84.1261	143.274	124.776	120.505	135.213	20.4958	21.0112	28.9427	32.3633	41.4664	38.6363	45.5377	108.267	120.33	5.03494e+08	6.65954e+08	8.92428e+08	5.32774e+08	7.62836e+08	9.24775e+08	5.29159e+08	4.99646e+08	5.37393e+08
ATP-binding cassette sub-family F member 2 OS=Mus musculus OX=10090 GN=Abcf2 PE=1 SV=1	Q99LE6	218.584	38	26	442	26	38	26	27407	Abcf2	1.08945e+09	105.498	101.748	92.7538	104.723	119.243	118.766	73.8281	48.4326	68.1634	73.1289	111.158	117.685	53.1587	51.3947	58.9418	48.2763	44.2328	42.7325	55.0016	56.7003	104.195	89.3534	124.369	99.2301	108.701	126.849	146.425	136.674	149.734	1.14935e+09	1.10849e+09	1.0105e+09	1.1409e+09	1.29909e+09	1.29389e+09	8.04318e+08	5.27648e+08	7.42603e+08
Myotrophin OS=Mus musculus OX=10090 GN=Mtpn PE=1 SV=2	P62774	218.344	69	7	265	7	69	7	14489	Mtpn	6.24624e+08	85.3633	117.167	97.47	101.786	270.158	124.05	176.35	139.79	90.3656	114.607	171.363	77.8641	124.434	153.318	113.043	127.569	212.605	207.98	192.829	168.678	213.087	97.0056	124.383	184.808	129.869	221.569	28.6694	32.8124	37.1686	5.332e+08	7.31851e+08	6.08821e+08	6.35777e+08	1.68747e+09	7.74845e+08	1.10153e+09	8.73164e+08	5.64445e+08
DNA-directed RNA polymerase II subunit RPB2 OS=Mus musculus OX=10090 GN=Polr2b PE=1 SV=2	Q8CFI7	218.289	37	28	272	28	37	28	231329	Polr2b	1.17766e+08	97.5091	98.8656	103.625	#VALUE!	#VALUE!	#VALUE!	#VALUE!	#VALUE!	#VALUE!	#VALUE!	#VALUE!	#VALUE!	124.258	59.9131	85.8069	37.7221	35.9528	34.1515	114.262	119.265	131.69	117.604	99.1125	66.8054	146.326	112.88	17.3175	21.32	24.7318	1.14833e+08	1.1643e+08	1.22036e+08
Nucleoside diphosphate kinase A OS=Mus musculus OX=10090 GN=Nme1 PE=1 SV=1	P15532	218.238	85	15	668	7	85	15	18102	Nme1	1.21543e+10	131.102	83.7294	85.1685	415.453	285.547	158.402	340.231	537.462	438.848	578.439	443.273	411.954	251.41	124.267	132	76.4433	171.998	48.1583	151.644	31.1625	245.632	275.704	101.089	329.445	127.238	127.934	255.008	364.14	96.0847	1.59345e+10	1.01767e+10	1.03516e+10	5.04953e+10	3.47061e+10	1.92526e+10	4.13526e+10	6.53246e+10	5.33388e+10
von Willebrand factor A domain-containing protein 5A OS=Mus musculus OX=10090 GN=Vwa5a PE=1 SV=2	Q99KC8	218.14	41	24	258	24	41	24	67776	Vwa5a	7.72986e+08	96.7804	101.84	101.38	43.6254	60.6193	55.9142	61.105	40.0906	47.572	49.1563	42.829	47.4511	79.7927	92.313	118.369	169.783	148.543	170.922	139.725	168.096	50.3159	38.634	39.448	53.5575	67.6507	68.5808	62.218	60.21	59.2796	7.48098e+08	7.87207e+08	7.83652e+08	3.37218e+08	4.68578e+08	4.32209e+08	4.72333e+08	3.09894e+08	3.67725e+08
Prohibitin-2 OS=Mus musculus OX=10090 GN=Phb2 PE=1 SV=1	O35129	217.63	64	20	480	20	64	20	12034	Phb2	2.00404e+09	110.552	93.6704	95.7774	54.8938	58.3245	63.643	97.4212	45.9933	76.918	48.1096	64.6413	100.686	61.0496	93.7659	110.768	149.722	107.423	116.705	153.401	168.843	81.2841	89.7928	157.627	74.8386	115.428	147.396	138.104	121.39	140.174	2.21551e+09	1.87719e+09	1.91942e+09	1.10009e+09	1.16885e+09	1.27543e+09	1.95236e+09	9.21724e+08	1.54147e+09
Proteasome subunit alpha type-6 OS=Mus musculus OX=10090 GN=Psma6 PE=1 SV=1	Q9QUM9	217.037	70	20	482	20	70	20	26443	Psma6	1.47321e+09	105.055	93.9969	100.948	59.8641	73.5823	69.9669	76.6333	49.7094	63.9199	38.6692	49.2554	60.2608	63.3454	66.7289	77.7238	91.2914	85.6431	97.4884	93.8046	99.0846	81.8669	75.0368	92.8172	88.0969	92.0681	97.4858	94.1724	82.783	87.0891	1.54768e+09	1.38477e+09	1.48717e+09	8.81923e+08	1.08402e+09	1.03076e+09	1.12897e+09	7.32323e+08	9.41673e+08
Protein S100-A10 OS=Mus musculus OX=10090 GN=S100a10 PE=1 SV=2	P08207	216.953	68	7	759	7	68	7	20194	S100a10	1.49662e+10	99.6106	106.487	93.9023	88.0959	123.493	103.296	96.4227	96.8607	91.7129	87.2129	99.5312	80.9092	102.54	112.915	108.726	98.6632	116.786	102.169	124.187	101.367	117.574	105.351	91.9224	105.276	94.9867	100.482	87.5514	79.0187	102.868	1.49079e+10	1.59371e+10	1.40536e+10	1.31846e+10	1.84822e+10	1.54596e+10	1.44308e+10	1.44964e+10	1.3726e+10
Glutathione reductase, mitochondrial OS=Mus musculus OX=10090 GN=Gsr PE=1 SV=3	P47791	216.931	41	16	278	16	41	16	14782	Gsr	3.09701e+08	100.824	97.6211	101.555	10.9936	19.1406	12.1913	26.6085	20.5362	23.63	66.2666	98.4774	112.046	133.567	158.276	156.016	149.349	101.552	117.809	198.108	219.857	62.0554	81.53	71.6628	71.2945	79.1388	82.2964	159.465	142.395	153.627	3.12253e+08	3.02333e+08	3.14516e+08	3.40472e+07	5.92787e+07	3.77565e+07	8.24066e+07	6.36006e+07	7.31824e+07
Cathepsin D OS=Mus musculus OX=10090 GN=Ctsd PE=1 SV=1	P18242	216.264	45	15	348	15	45	15	13033	Ctsd	1.76911e+09	95.0607	104.978	99.9614	36.0674	69.0468	52.0396	42.5791	37.9927	43.4112	13.8103	26.7931	35.9217	31.977	47.2549	53.8069	88.7925	108.335	122.145	65.2641	66.7341	81.03	78.3231	105.707	89.045	142.413	113.462	84.3086	99.5757	113.467	1.68173e+09	1.85717e+09	1.76843e+09	6.38072e+08	1.22151e+09	9.20636e+08	7.5327e+08	6.72132e+08	7.6799e+08
Flavin reductase (NADPH) OS=Mus musculus OX=10090 GN=Blvrb PE=1 SV=3	Q923D2	215.768	84	15	406	15	84	15	233016	Blvrb	1.88197e+09	81.2557	98.1395	120.605	98.4594	130.669	134.949	106.775	94.2136	138.179	74.6034	80.5732	106.009	91.3938	152.206	139.65	131.325	173.49	178.026	157.983	220.295	108.83	102.556	127.936	100.289	142.208	151.727	93.6092	118.506	131.37	1.52921e+09	1.84696e+09	2.26975e+09	1.85298e+09	2.45916e+09	2.53969e+09	2.00948e+09	1.77307e+09	2.60049e+09
Enhancer of mRNA-decapping protein 4 OS=Mus musculus OX=10090 GN=Edc4 PE=1 SV=2	Q3UJB9	215.349	31	23	360	23	31	23	234699	Edc4	7.51958e+08	100.902	103.334	95.764	60.7251	80.4271	88.1661	61.9742	53.4076	75.8272	37.8078	38.4895	41.3318	54.9646	59.3045	56.784	95.3741	97.7465	108.22	96.5617	103.004	81.452	80.2529	114.412	48.7279	52.5026	51.8691	80.3892	86.4213	77.3819	7.58743e+08	7.77027e+08	7.20106e+08	4.56628e+08	6.04778e+08	6.62973e+08	4.6602e+08	4.01603e+08	5.70189e+08
Collectin-12 OS=Mus musculus OX=10090 GN=Colec12 PE=1 SV=1	Q8K4Q8	215.214	40	23	155	23	40	23	140792	Colec12	3.5378e+08	104.357	69.369	126.274	13.4395	9.54721	13.7163	9.91593	7.28401	14.3468	7.30691	6.28923	9.60314	113.775	122.767	151.397	475.318	410.515	515.692	185.453	197.734	14.4398	38.1811	19.9841	23.8181	43.7763	21.5491	24.3825	25.7865	54.9151	3.69196e+08	2.45414e+08	4.4673e+08	4.75463e+07	3.37761e+07	4.85255e+07	3.50806e+07	2.57694e+07	5.07562e+07
Dynamin-2 OS=Mus musculus OX=10090 GN=Dnm2 PE=1 SV=2	P39054	214.746	40	31	419	14	40	31	13430	Dnm2	7.47211e+08	102.693	87.063	110.244	87.2216	85.1048	96.6395	94.4716	55.5087	71.8574	61.0099	70.872	75.5754	93.9602	111.654	106.593	88.5062	107.332	98.5341	105.117	119.457	87.6157	110.108	91.2188	87.2395	91.5804	101.859	89.2067	81.4772	109.028	7.67335e+08	6.50544e+08	8.23755e+08	6.5173e+08	6.35913e+08	7.22102e+08	7.05903e+08	4.14767e+08	5.36927e+08
Metastasis-associated protein MTA2 OS=Mus musculus OX=10090 GN=Mta2 PE=1 SV=1	Q9R190	214.692	52	25	373	23	52	25	23942	Mta2	6.40415e+08	90.9265	102.697	106.376	55.1899	71.7657	76.0744	21.7986	27.2637	31.3979	41.2786	39.4939	54.8734	54.2664	75.0239	60.9785	98.2664	79.557	99.8515	78.1225	80.2414	61.144	48.2737	63.7507	87.7421	83.4777	94.3591	77.0741	78.4691	76.8491	5.82307e+08	6.57687e+08	6.8125e+08	3.53444e+08	4.59598e+08	4.87192e+08	1.39601e+08	1.74601e+08	2.01077e+08
Bifunctional methylenetetrahydrofolate dehydrogenase/cyclohydrolase, mitochondrial OS=Mus musculus OX=10090 GN=Mthfd2 PE=1 SV=1	P18155	214.113	64	18	193	18	64	18	17768	Mthfd2	1.24174e+09	112.372	99.1578	88.4704	32.4761	54.3773	37.7766	55.3254	27.6288	28.4127	29.8793	44.6863	40.1355	63.024	86.4865	122.146	61.003	49.4263	52.5042	71.5741	83.179	89.1688	88.906	112.798	105.862	107.202	114.229	118.543	88.2939	104.587	1.39537e+09	1.23129e+09	1.09858e+09	4.0327e+08	6.75227e+08	4.69089e+08	6.86999e+08	3.43079e+08	3.52813e+08
SNW domain-containing protein 1 OS=Mus musculus OX=10090 GN=Snw1 PE=1 SV=3	Q9CSN1	213.248	47	22	391	22	47	22	66354	Snw1	5.56194e+08	100.51	117.055	82.4349	133.967	120.385	128.389	57.5589	36.2882	47.5875	76.0719	84.4801	87.9859	169.267	122.139	107.436	62.9088	70.8308	75.929	132.987	126.364	97.9558	133.804	103.581	94.2753	100.242	141.232	111.96	101.425	144.29	5.59029e+08	6.51055e+08	4.58498e+08	7.45114e+08	6.69575e+08	7.14092e+08	3.20139e+08	2.01833e+08	2.64679e+08
V-type proton ATPase subunit B, brain isoform OS=Mus musculus OX=10090 GN=Atp6v1b2 PE=1 SV=1	P62814	212.937	40	19	403	19	40	19	11966	Atp6v1b2	1.49414e+09	89.4151	105.975	104.61	69.2835	87.8258	96.8063	80.7304	60.4539	68.6859	39.8975	48.0236	50.3933	75.5899	102.031	100.435	162.312	104.728	114.546	112.776	113.398	74.1576	64.1424	79.2154	50.0192	63.3721	55.5863	78.9655	71.2739	64.7966	1.33599e+09	1.58341e+09	1.56302e+09	1.03519e+09	1.31224e+09	1.44642e+09	1.20622e+09	9.03266e+08	1.02626e+09
60S ribosomal protein L12 OS=Mus musculus OX=10090 GN=Rpl12 PE=1 SV=2	P35979	212.897	73	12	586	12	73	12	269261	Rpl12	9.02566e+09	101.84	107.979	90.1815	70.54	83.2965	73.0216	52.814	47.7904	45.0253	59.8698	87.5931	56.4155	84.3451	100.792	77.4996	99.6575	67.9074	73.5303	80.9394	75.9697	98.2441	104.799	95.4845	97.0384	104.936	95.0944	106.112	81.8873	89.08	9.1917e+09	9.74581e+09	8.13948e+09	6.3667e+09	7.51806e+09	6.59068e+09	4.76682e+09	4.3134e+09	4.06383e+09
Nuclear pore complex protein Nup98-Nup96 OS=Mus musculus OX=10090 GN=Nup98 PE=1 SV=2	Q6PFD9	212.431	29	31	269	31	29	31	269966	Nup98	8.49903e+08	100.587	89.1018	110.311	105.07	144.774	151.403	81.678	55.2363	74.6866	104.549	102.061	180.686	76.3831	104.487	129.399	90.3855	99.3331	128.141	121.603	159.36	114.474	112.432	155.867	101.337	119.98	137.463	110.389	108.717	118.031	8.54891e+08	7.57279e+08	9.37539e+08	8.92994e+08	1.23043e+09	1.28678e+09	6.94184e+08	4.69455e+08	6.34763e+08
Myc box-dependent-interacting protein 1 OS=Mus musculus OX=10090 GN=Bin1 PE=1 SV=1	O08539	212.363	43	21	262	21	43	21	30948	Bin1	2.38384e+08	84.22	98.3328	117.447	29.4764	44.9167	40.4083	35.8904	27.271	43.8421	34.7757	44.0284	47.4817	130.73	184.038	180.835	81.8421	127.449	116.7	133.341	167.869	48.9921	83.1409	78.9412	48.2294	69.9786	61.0805	50.6728	56.7011	73.7661	2.00767e+08	2.34409e+08	2.79975e+08	7.02671e+07	1.07074e+08	9.63269e+07	8.55568e+07	6.50096e+07	1.04512e+08
Chromobox protein homolog 5 OS=Mus musculus OX=10090 GN=Cbx5 PE=1 SV=1	Q61686	212.221	63	14	338	14	63	14	12419	Cbx5	2.03161e+09	94.3655	106.348	99.2864	67.8589	72.5534	86.0785	41.1798	38.6747	51.8531	58.817	45.6699	48.2992	105.868	78.024	78.8889	61.4347	67.4033	72.0826	101.138	94.2323	69.0528	107.387	76.573	69.8815	81.1568	79.1435	74.3675	75.2594	88.6775	1.91714e+09	2.16058e+09	2.01711e+09	1.37863e+09	1.474e+09	1.74878e+09	8.36613e+08	7.85719e+08	1.05345e+09
Transcriptional regulator ATRX OS=Mus musculus OX=10090 GN=Atrx PE=1 SV=3	Q61687	212.11	17	25	165	25	17	25	22589	Atrx	1.15354e+08	85.1751	100.619	114.206	23.4926	29.5899	35.7418	#VALUE!	#VALUE!	#VALUE!	#VALUE!	#VALUE!	#VALUE!	68.0203	18.9313	22.5219	50.1157	84.2369	55.3146	67.5127	81.3671	22.0832	15.9391	13.533	#VALUE!	#VALUE!	#VALUE!	61.0458	76.2556	96.316	9.82526e+07	1.16068e+08	1.3174e+08	2.70996e+07	3.41331e+07	4.12295e+07
Fibrillin-1 OS=Mus musculus OX=10090 GN=Fbn1 PE=1 SV=2	Q61554	212.104	16	27	188	25	16	27	14118	Fbn1	3.12518e+07	83.3291	133.34	83.331	#VALUE!	#VALUE!	#VALUE!	59.8603	28.6364	43.5033	49.9493	44.9064	55.1817	140.108	139.654	36.3899	85.5337	99.8423	124.348	64.0602	32.029	125.362	123.929	106.018	91.859	146.257	82.9681	124.568	85.372	93.709	2.60418e+07	4.1671e+07	2.60424e+07				1.87074e+07	8.94936e+06	1.35955e+07
Large proline-rich protein BAG6 OS=Mus musculus OX=10090 GN=Bag6 PE=1 SV=1	Q9Z1R2	211.876	34	25	300	25	34	25	224727	Bag6	6.37181e+08	99.9686	100.738	99.2935	44.7674	54.2937	54.975	32.7481	22.6668	29.0166	20.0756	32.0277	28.8871	95.998	82.8741	64.8306	86.3409	69.6138	66.5631	100.711	97.9547	67.6812	61.1546	85.4097	74.0371	98.9153	85.9394	77.8317	57.2152	70.5999	6.36981e+08	6.41883e+08	6.32679e+08	2.85249e+08	3.45949e+08	3.5029e+08	2.08665e+08	1.44429e+08	1.84888e+08
High mobility group protein HMGI-C OS=Mus musculus OX=10090 GN=Hmga2 PE=1 SV=1	P52927	211.822	65	10	599	10	65	10	15364	Hmga2	5.4627e+09	88.5986	103.918	107.484	293.903	290.755	317.282	241.913	176.138	209.041	252.479	333.51	270.071	113.859	128.667	102.181	124.63	160.686	133.921	112.205	121.845	125.973	147.074	143.84	105.055	139.27	155.486	112.013	132.693	149.095	4.83988e+09	5.67672e+09	5.87152e+09	1.60551e+10	1.58831e+10	1.73322e+10	1.3215e+10	9.62191e+09	1.14193e+10
Triokinase/FMN cyclase OS=Mus musculus OX=10090 GN=Tkfc PE=1 SV=1	Q8VC30	211.547	46	19	261	19	46	19	225913	Dak; Tkfc	5.09083e+08	98.8422	104.533	96.6248	32.5789	52.6657	46.0187	45.8313	52.6885	48.5951	33.3107	20.6531	20.9318	43.8992	49.9442	49.5603	114.782	111.038	98.3754	81.7764	121.538	78.2715	75.7126	81.4861	23.8449	31.2166	38.5071	78.8153	73.1311	73.9649	5.03189e+08	5.3216e+08	4.919e+08	1.65854e+08	2.68112e+08	2.34273e+08	2.33319e+08	2.68228e+08	2.47389e+08
Cofilin-2 OS=Mus musculus OX=10090 GN=Cfl2 PE=1 SV=1	P45591	209.313	89	18	473	12	89	18	12632	Cfl2	5.26185e+08	99.0081	106.006	94.9858	138.933	196.185	185.279	131.878	102.255	125.577	153.415	143.038	118.778	121.85	121.367	113.968	125.978	134.091	157.219	91.8069	133.161	76.9172	62.9392	98.0571	68.0976	83.3182	113.967	53.0067	66.0579	101.193	5.20966e+08	5.57789e+08	4.99801e+08	7.31043e+08	1.0323e+09	9.74912e+08	6.93922e+08	5.38052e+08	6.60767e+08
Band 4.1-like protein 3 OS=Mus musculus OX=10090 GN=Epb41l3 PE=1 SV=1	Q9WV92	209.063	32	19	195	19	32	19	13823	Epb4.1l3; Epb41l3	#DIV/0!	#VALUE!	#VALUE!	#VALUE!	#VALUE!	#VALUE!	#VALUE!	#VALUE!	#VALUE!	#VALUE!	#VALUE!	#VALUE!	#VALUE!	#DIV/0!	#DIV/0!	#DIV/0!	#DIV/0!	#DIV/0!	#DIV/0!	#DIV/0!	#DIV/0!	#VALUE!	#VALUE!	#VALUE!	#VALUE!	#VALUE!	#VALUE!	#VALUE!	#VALUE!	#VALUE!
Eukaryotic translation initiation factor 5 OS=Mus musculus OX=10090 GN=Eif5 PE=1 SV=1	P59325	208.823	46	27	307	27	46	27	217869; 102641436	Eif5; LOC100047658; LOC102641436	9.69992e+08	102.406	98.7971	98.797	123.697	172.896	180.225	132.094	108.103	130.857	115.166	134.32	138.981	120.13	129.3	127.677	122.341	107.215	120.53	66.5543	74.7141	141.284	128.701	143.102	143.528	154.838	161.192	132.094	142.197	177.13	9.9333e+08	9.58324e+08	9.58324e+08	1.19985e+09	1.67708e+09	1.74817e+09	1.28131e+09	1.04859e+09	1.2693e+09
Adenylosuccinate synthetase isozyme 2 OS=Mus musculus OX=10090 GN=Adss PE=1 SV=2	P46664	208.693	44	18	375	17	44	18	11566	Adss	8.93137e+08	99.3901	95.9085	104.701	72.9697	95.9456	95.5663	57.0978	42.9758	51.1674	44.7601	64.25	63.7646	98.6067	98.267	106.3	72.0357	66.7312	73.2514	79.7815	82.0971	111.319	90.1089	99.2286	115.567	151.51	136.567	108.767	121.404	130.128	8.8769e+08	8.56594e+08	9.35127e+08	6.51719e+08	8.56925e+08	8.53538e+08	5.09962e+08	3.83833e+08	4.56995e+08
Aspartyl/asparaginyl beta-hydroxylase OS=Mus musculus OX=10090 GN=Asph PE=1 SV=1	Q8BSY0	208.692	34	19	319	19	34	19	65973	Asph	1.23098e+08	102.887	92.7504	104.363	3.3623	8.05148	9.60876	17.9452	36.6261	34.5258	15.3549	11.2804	10.3109	18.7659	7.14459	14.0566	219.647	183.848	253.967	160.617	243.508	0.702543	2.48558	3.60182	84.9244	105.108	120.177	1.03391	3.91645	4.41891	1.26652e+08	1.14174e+08	1.28469e+08	4.13892e+06	9.91121e+06	1.18282e+07	2.20901e+07	4.5086e+07	4.25006e+07
40S ribosomal protein S13 OS=Mus musculus OX=10090 GN=Rps13 PE=1 SV=2	P62301	208.658	78	22	613	22	78	22	68052; 625298; 102642137	Rps13; Rps13-ps1; LOC102642137	5.78133e+09	108.611	92.8229	98.5665	50.2294	99.622	78.7647	58.4951	33.2859	33.8096	51.8137	88.2317	74.9954	67.8984	86.5734	98.6853	77.4053	59.8037	79.2862	67.6258	77.4453	93.385	54.5943	102.47	102.472	100.201	100.994	89.3424	86.7491	64.0353	6.27914e+09	5.3664e+09	5.69845e+09	2.90393e+09	5.75948e+09	4.55365e+09	3.3818e+09	1.92437e+09	1.95464e+09
Peptidyl-prolyl cis-trans isomerase B OS=Mus musculus OX=10090 GN=Ppib PE=1 SV=2	P24369	208.351	70	19	421	19	70	19	19035	Ppib	2.12098e+09	96.9289	103.011	100.06	35.1011	47.7204	41.3153	2.10027	4.07471	4.22436	64.7645	64.1722	79.8129	132.366	116.16	117.984	145.287	149.633	136.153	119.911	133.756	98.3305	100.419	90.227	107.786	111.771	108.779	92.2583	79.4321	90.3463	2.05584e+09	2.18483e+09	2.12225e+09	7.44486e+08	1.01214e+09	8.76287e+08	4.45462e+07	8.64235e+07	8.95977e+07
Pyruvate dehydrogenase E1 component subunit alpha, somatic form, mitochondrial OS=Mus musculus OX=10090 GN=Pdha1 PE=1 SV=1	P35486	208.09	61	21	267	19	61	21	18597	Pdha1	6.59486e+08	94.6213	97.3243	108.054	14.091	12.6516	17.0662	29.7031	20.7997	22.1521	10.6562	8.06523	10.2477	41.105	47.0228	70.8697	117.297	98.0804	123.506	150.947	151.347	38.7481	55.7771	60.968	67.0842	94.408	81.7463	107.761	119.182	113.963	6.24014e+08	6.4184e+08	7.12604e+08	9.29283e+07	8.34356e+07	1.12549e+08	1.95887e+08	1.37171e+08	1.4609e+08
pre-rRNA 2'-O-ribose RNA methyltransferase FTSJ3 OS=Mus musculus OX=10090 GN=Ftsj3 PE=1 SV=1	Q9DBE9	207.87	30	21	268	21	30	21	56095	Ftsj3	2.61993e+08	101.301	98.8449	99.8543	52.7997	61.241	74.1746	29.4101	20.2994	21.0729	13.4461	12.3359	15.3843	34.5553	34.0063	32.2115	34.0504	21.5279	34.146	102.527	122.127	143.01	128.278	174.86	115.794	134.121	142.998	94.3192	78.9988	91.9718	2.65401e+08	2.58967e+08	2.61611e+08	1.38332e+08	1.60447e+08	1.94332e+08	7.70523e+07	5.3183e+07	5.52094e+07
Sister chromatid cohesion protein PDS5 homolog B OS=Mus musculus OX=10090 GN=Pds5b PE=1 SV=1	Q4VA53	207.615	26	26	265	24	26	26	100710	Pds5b	3.98792e+08	92.0054	116.432	91.5627	34.8757	30.2227	40.4092	31.6184	21.3889	23.244	31.7831	33.7041	39.2004	125.402	117.271	122.439	89.2949	86.3129	88.5591	100.719	115.091	85.2698	72.3242	84.9523	78.7948	86.9157	77.9449	62.949	53.0385	59.3457	3.6691e+08	4.64321e+08	3.65145e+08	1.39081e+08	1.20526e+08	1.61148e+08	1.26091e+08	8.52971e+07	9.26953e+07
ATP-dependent RNA helicase DDX18 OS=Mus musculus OX=10090 GN=Ddx18 PE=1 SV=1	Q8K363	207.426	36	21	326	21	36	21	66942	Ddx18	3.45111e+08	103.006	93.144	103.85	42.8457	88.745	104.776	98.9941	54.8053	87.021	62.4586	77.7835	89.669	81.1914	81.1967	90.32	77.2856	72.1654	87.703	82.6001	86.1668	97.1664	90.2726	168.064	100.024	121.926	149.149	100.766	114.497	121.913	3.55485e+08	3.2145e+08	3.58397e+08	1.47865e+08	3.06269e+08	3.61595e+08	3.4164e+08	1.89139e+08	3.00319e+08
Protein LYRIC OS=Mus musculus OX=10090 GN=Mtdh PE=1 SV=1	Q80WJ7	207.055	45	18	348	18	45	18	67154	Mtdh	4.39309e+08	85.9785	104.913	109.108	92.1353	85.6117	108.024	111.244	73.9578	95.8821	101.541	140.449	139.386	122.177	96.1027	114.861	164.572	139.798	123.533	207.947	186.856	35.0613	35.6879	49.3637	111.717	112.539	82.0977	72.6827	80.9609	88.5006	3.77711e+08	4.60894e+08	4.79322e+08	4.04759e+08	3.761e+08	4.74559e+08	4.88704e+08	3.24903e+08	4.21219e+08
Procollagen galactosyltransferase 1 OS=Mus musculus OX=10090 GN=Colgalt1 PE=1 SV=2	Q8K297	206.771	47	23	379	23	47	23	234407	Glt25d1; Colgalt1	1.06575e+09	98.9927	103.329	97.6784	22.3717	25.8686	28.4063	59.2778	38.5888	50.2821	18.1413	25.4195	27.8925	75.1545	83.1361	82.7124	127.992	89.9848	102.332	108.15	122.45	73.6381	53.3214	72.0266	103.263	114.785	104.608	62.8414	53.2407	51.1528	1.05501e+09	1.10123e+09	1.04101e+09	2.38426e+08	2.75695e+08	3.0274e+08	6.31753e+08	4.11261e+08	5.35881e+08
Eukaryotic translation initiation factor 2 subunit 2 OS=Mus musculus OX=10090 GN=Eif2s2 PE=1 SV=1	Q99L45	205.985	58	21	432	21	58	21	67204	Eif2s2	4.33268e+08	112.318	94.9823	92.7002	196.754	191.948	184.371	107.463	68.6059	92.1044	67.2172	70.5703	70.1646	3.09874	14.3177	12.4405	119.358	97.9924	90.451	167.054	174.966	232.266	230.028	184.863	148.59	112.505	127.023	303.099	233.551	248.915	4.86636e+08	4.11528e+08	4.0164e+08	8.52474e+08	8.31648e+08	7.98821e+08	4.65603e+08	2.97248e+08	3.99059e+08
PDZ and LIM domain protein 2 OS=Mus musculus OX=10090 GN=Pdlim2 PE=1 SV=1	Q8R1G6	205.534	52	13	235	13	52	13	213019	Pdlim2	2.30707e+08	81.1721	113.684	105.144	69.1234	71.0321	56.4774	14.5598	18.7714	17.8227	#VALUE!	#VALUE!	#VALUE!	146.84	144.933	116.122	514.777	725.679	714.15	490.698	564.528	53.2112	54.4302	64.808	30.5455	24.3483	30.6642	51.1725	50.6631	58.0825	1.8727e+08	2.62277e+08	2.42574e+08	1.59472e+08	1.63876e+08	1.30297e+08	3.35905e+07	4.33068e+07	4.11182e+07
F-actin-capping protein subunit alpha-1 OS=Mus musculus OX=10090 GN=Capza1 PE=1 SV=4	P47753	205.212	71	17	369	14	71	17	12340	Capza1	8.52508e+08	101.035	100.348	98.6167	34.3813	37.7607	44.9281	69.4765	45.4536	62.2244	59.7551	67.2894	82.6862	95.2634	97.075	89.6578	134.949	110.548	119.169	52.6521	59.9156	41.4969	47.354	60.8284	45.7641	55.7721	51.5321	84.6933	85.274	94.6101	8.61334e+08	8.55475e+08	8.40715e+08	2.93103e+08	3.21913e+08	3.83016e+08	5.92293e+08	3.87495e+08	5.30468e+08
60S ribosomal protein L30 OS=Mus musculus OX=10090 GN=Rpl30 PE=1 SV=2	P62889	205.2	74	15	424	15	74	15	19946; 667779; 666899	Rpl30; Rpl30-ps8; Gm12191	1.9548e+09	111.009	95.6574	93.3338	153.206	158.997	130.277	138.99	109.265	104.911	165.352	127.258	179.076	32.6188	43.246	50.5731	114.802	84.8197	104.693	140.669	152.267	189.562	207.268	133.789	166.238	118.464	118.752	157.922	134.872	168.991	2.17001e+09	1.86992e+09	1.82449e+09	2.99488e+09	3.10809e+09	2.54666e+09	2.71699e+09	2.13591e+09	2.0508e+09
EH domain-binding protein 1-like protein 1 OS=Mus musculus OX=10090 GN=Ehbp1l1 PE=1 SV=1	Q99MS7	205.181	28	27	172	27	28	27	114601	Ehbp1l1	2.87304e+07	78.0094	123.442	98.549	105.445	92.2466	105.264	162.051	92.9897	145.558	#VALUE!	#VALUE!	#VALUE!	134.094	158.392	78.1695	91.0984	97.6468	68.4278	321.995	260.218	89.6289	143.609	123.977	242.25	261.982	276.959	144.323	105.657	105.725	2.24124e+07	3.54653e+07	2.83135e+07	3.02949e+07	2.65028e+07	3.02427e+07	4.65578e+07	2.67163e+07	4.18195e+07
Ras-related protein Rab-7a OS=Mus musculus OX=10090 GN=Rab7a PE=1 SV=2	P51150	204.959	86	20	472	20	86	20	19349	Rab7	2.67629e+09	109.154	88.7027	102.144	86.4432	117.003	119.373	99.7571	63.1383	81.8594	67.2699	84.8729	112.376	76.285	97.2648	116.532	129.79	98.3586	113.466	106.986	130.221	91.0726	67.7783	106.469	89.9273	103.072	107.142	95.4611	98.9768	91.3215	2.92127e+09	2.37394e+09	2.73366e+09	2.31347e+09	3.13134e+09	3.19477e+09	2.66979e+09	1.68976e+09	2.1908e+09
Golgin subfamily A member 3 OS=Mus musculus OX=10090 GN=Golga3 PE=1 SV=3	P55937	204.93	29	25	176	25	29	25	269682	Golga3	#DIV/0!	#VALUE!	#VALUE!	#VALUE!	#DIV/0!	#DIV/0!	#DIV/0!	#VALUE!	#VALUE!	#VALUE!	#DIV/0!	#DIV/0!	#DIV/0!	#VALUE!	#VALUE!	#VALUE!	#DIV/0!	#DIV/0!	#DIV/0!	#DIV/0!	#DIV/0!	#DIV/0!	#DIV/0!	#DIV/0!	#DIV/0!	#DIV/0!	#DIV/0!	#DIV/0!	#DIV/0!	#DIV/0!				1.33576e+08	1.54978e+08	1.63539e+08
Na(+)/H(+) exchange regulatory cofactor NHE-RF1 OS=Mus musculus OX=10090 GN=Slc9a3r1 PE=1 SV=3	P70441	204.922	69	22	326	22	69	22	26941	Slc9a3r1	1.81606e+08	130.599	86.6569	82.7436	90.4924	116.648	129.243	88.6898	133.686	124.432	110.979	126.906	104.637	72.7623	96.4307	87.0172	#VALUE!	#VALUE!	#VALUE!	120.026	156.967	102.965	75.5139	121.757	35.5777	32.6151	27.3671	154.182	128.321	194.534	2.37177e+08	1.57374e+08	1.50267e+08	1.6434e+08	2.1184e+08	2.34713e+08	1.61066e+08	2.42781e+08	2.25975e+08
Inositol 1,4,5-trisphosphate receptor type 3 OS=Mus musculus OX=10090 GN=Itpr3 PE=1 SV=3	P70227	204.499	17	31	192	29	17	31	16440	Itpr3	1.15228e+08	101.331	86.1394	112.529	21.4845	19.0914	13.2827	107.395	69.4528	97.799	#VALUE!	#VALUE!	#VALUE!	54.1725	106.507	107.212	147.083	96.9861	126.492	252.567	321.529	21.854	22.5485	65.8034	69.097	69.778	84.3034	52.6596	56.3847	67.4257	1.16762e+08	9.92565e+07	1.29665e+08	2.47561e+07	2.19986e+07	1.53053e+07	1.23749e+08	8.00289e+07	1.12692e+08
26S proteasome non-ATPase regulatory subunit 7 OS=Mus musculus OX=10090 GN=Psmd7 PE=1 SV=2	P26516	204.482	44	16	370	16	44	16	17463	Psmd7	9.59751e+08	105.386	96.0885	98.526	105.64	109.028	131.492	120.543	94.7775	112.78	70.6338	87.2341	100.361	117.821	116.674	117.054	177.924	150.257	161.674	110.636	115.257	104.592	96.0812	127.362	119.848	138.237	131.085	106.873	103.666	99.5534	1.01144e+09	9.2221e+08	9.45604e+08	1.01389e+09	1.0464e+09	1.262e+09	1.15692e+09	9.09628e+08	1.08241e+09
ATP-dependent RNA helicase DDX42 OS=Mus musculus OX=10090 GN=Ddx42 PE=1 SV=3	Q810A7	204.136	39	23	236	23	39	23	72047	Ddx42	4.66979e+08	90.7638	91.0264	118.21	14.2031	18.8585	26.3391	39.2154	28.2467	40.7857	6.97558	7.3663	15.9307	110.257	94.2998	104.483	60.2068	56.0086	62.7647	77.6855	77.292	31.9856	36.6419	37.0239	77.8734	101.563	78.3233	59.2497	69.5708	68.2428	4.23848e+08	4.25074e+08	5.52016e+08	6.63256e+07	8.80652e+07	1.22998e+08	1.83128e+08	1.31906e+08	1.90461e+08
5'-3' exoribonuclease 2 OS=Mus musculus OX=10090 GN=Xrn2 PE=1 SV=1	Q9DBR1	203.744	33	24	315	24	33	24	24128	Xrn2	7.11583e+08	101.807	102.988	95.2049	37.7381	19.7785	26.4133	39.6309	19.8986	35.2423	12.8146	1.10423	21.2534	12.5605	15.3192	12.7448	62.0645	54.1467	61.5063	44.3487	43.638	61.597	60.044	74.4359	78.5765	86.6471	97.1078	91.9173	80.0256	84.197	7.24444e+08	7.32844e+08	6.77462e+08	2.68538e+08	1.4074e+08	1.87953e+08	2.82007e+08	1.41595e+08	2.50778e+08
Serine/threonine-protein phosphatase 4 regulatory subunit 2 OS=Mus musculus OX=10090 GN=Ppp4r2 PE=1 SV=1	Q0VGB7	203.551	56	16	193	16	56	16	232314	Ppp4r2	1.82473e+08	103.816	96.4083	99.7759	62.5448	67.7593	60.3335	25.2442	21.1418	22.1879	46.0942	73.8785	80.5854	82.7949	101.161	96.2727	71.4737	90.493	81.8923	95.6762	86.3119	74.5665	90.644	101.395	71.6182	87.8206	75.2192	62.5097	76.1838	86.3141	1.89436e+08	1.75919e+08	1.82064e+08	1.14127e+08	1.23643e+08	1.10092e+08	4.60639e+07	3.85781e+07	4.0487e+07
Tyrosine-protein kinase BAZ1B OS=Mus musculus OX=10090 GN=Baz1b PE=1 SV=2	Q9Z277	203.186	30	35	233	35	30	35	22385	Baz1b	3.10754e+08	96.0079	98.7685	105.224	60.2913	68.9514	77.0291	75.3136	55.0537	64.4291	39.3468	48.7685	66.0696	89.4392	107.23	106.471	84.3165	92.5584	82.1083	98.4716	107.422	14.3434	16.0495	12.7234	93.4283	119.247	111.579	33.1099	22.5868	26.7986	2.98349e+08	3.06927e+08	3.26987e+08	1.87358e+08	2.1427e+08	2.39371e+08	2.3404e+08	1.71082e+08	2.00216e+08
SWI/SNF complex subunit SMARCC1 OS=Mus musculus OX=10090 GN=Smarcc1 PE=1 SV=2	P97496	202.949	38	30	222	21	38	30	20588	Smarcc1	1.58452e+08	105.113	103.126	91.7612	#VALUE!	#VALUE!	#VALUE!	164.196	152.094	28.5161	14.7803	23.9609	21.8498	125.758	84.6518	83.7951	71.8811	81.5655	73.8867	62.842	80.0125	98.2468	107.277	119.053	125.262	150.524	162.523	98.8955	114.418	124.885	1.66553e+08	1.63405e+08	1.45397e+08				2.60172e+08	2.40996e+08	4.51842e+07
Thioredoxin reductase 1, cytoplasmic OS=Mus musculus OX=10090 GN=Txnrd1 PE=1 SV=3	Q9JMH6	202.736	44	19	241	18	44	19	50493	Txnrd1	2.36791e+08	105.977	90.8113	103.212	160.874	225.057	224.406	118.431	92.3453	98.8481	79.5723	130.107	179.103	40.7083	83.8188	103.204	64.4369	71.502	76.4117	85.4128	102.284	102.443	81.9331	178.031	116.056	191.398	202.588	176.744	205.624	203.905	2.50944e+08	2.15033e+08	2.44396e+08	3.80934e+08	5.32915e+08	5.31372e+08	2.80434e+08	2.18665e+08	2.34063e+08
SPARC OS=Mus musculus OX=10090 GN=Sparc PE=1 SV=1	P07214	202.546	56	16	355	16	56	16	20692	Sparc	8.01774e+08	97.7028	102.208	100.089	27.3349	27.5739	31.2414	33.0005	31.1217	28.743	19.0803	10.6171	14.49	104.544	81.5435	93.7894	132.48	128.955	106.955	130.574	113.815	160.781	205.318	179.94	121.644	147.67	179.928	165.581	153.159	226.793	7.83355e+08	8.19476e+08	8.02491e+08	2.19164e+08	2.2108e+08	2.50485e+08	2.6459e+08	2.49525e+08	2.30454e+08
Eukaryotic translation initiation factor 3 subunit G OS=Mus musculus OX=10090 GN=Eif3g PE=1 SV=2	Q9Z1D1	202.469	72	18	343	18	72	18	53356	Eif3g	1.53779e+09	83.325	119.874	96.8012	96.5059	128.357	142.177	81.9051	98.9304	104.471	112.326	119.002	117.396	84.3357	106.03	96.4257	80.9648	103.337	107.479	121.009	116.184	123.238	166.395	138.957	111.449	131.772	134.329	118.457	102.272	162.261	1.28137e+09	1.84341e+09	1.4886e+09	1.48406e+09	1.97386e+09	2.18639e+09	1.25953e+09	1.52134e+09	1.60654e+09
Liprin-beta-1 OS=Mus musculus OX=10090 GN=Ppfibp1 PE=1 SV=3	Q8C8U0	202.29	47	28	184	28	47	28	67533	Ppfibp1	3.36202e+09	99.7956	131.037	69.167	138.178	63.475	117.288	105.484	96.3031	104.918	105.658	125.198	59.0698	230.336	155.006	73.0668	124.22	151.188	84.4774	105.699	90.1895	68.4834	143.173	74.1464	73.684	92.5973	84.3352	74.6395	61.5312	89.6703	3.35515e+09	4.4055e+09	2.32541e+09	4.64558e+09	2.13404e+09	3.94325e+09	3.5464e+09	3.23773e+09	3.52737e+09
Protein Noxp20 OS=Mus musculus OX=10090 GN=Fam114a1 PE=1 SV=1	Q9D281	201.811	47	17	274	17	47	17	68303	Fam114a1	1.95551e+08	111.455	83.4984	105.047	27.6259	22.7396	23.1069	#VALUE!	#VALUE!	#VALUE!	#VALUE!	#VALUE!	#VALUE!	40.7689	42.5878	40.0976	314.661	314.367	312.219	203.234	220.324	100.399	99.1624	115.607	123.939	160.649	117.546	72.4178	62.1577	65.6133	2.17951e+08	1.63282e+08	2.0542e+08	5.40227e+07	4.44675e+07	4.51858e+07
CAP-Gly domain-containing linker protein 2 OS=Mus musculus OX=10090 GN=Clip2 PE=1 SV=2	Q9Z0H8	200.187	37	22	229	21	37	22	269713	Clip2	6.88865e+07	84.4971	118.191	97.3123	#VALUE!	#VALUE!	#VALUE!	#VALUE!	#VALUE!	#VALUE!	#VALUE!	#VALUE!	#VALUE!	204.999	123.589	87.3447	154.557	96.1551	215.281	144.767	153.454	120.834	139.864	97.7831	31.7474	34.7411	66.8995	37.2563	25.4729	53.7641	5.82071e+07	8.14174e+07	6.70351e+07
Pre-mRNA-splicing factor ATP-dependent RNA helicase DHX15 OS=Mus musculus OX=10090 GN=Dhx15 PE=1 SV=2	O35286	199.514	33	28	422	27	33	28	13204	Dhx15	1.07956e+09	94.4075	98.2317	107.361	36.0058	63.0701	59.9579	54.7889	62.1565	85.9512	28.0075	25.2428	34.0919	53.3975	48.7285	50.0471	65.5275	60.1142	80.5198	91.168	94.6624	82.4887	64.8736	97.3574	98.428	89.9805	95.9819	69.5108	65.2266	60.0798	1.01918e+09	1.06047e+09	1.15902e+09	3.88704e+08	6.80879e+08	6.4728e+08	5.91478e+08	6.71015e+08	9.27892e+08
Nuclear migration protein nudC OS=Mus musculus OX=10090 GN=Nudc PE=1 SV=1	O35685	199.093	61	19	378	19	61	19	18221	Nudc	5.38658e+08	90.9336	88.3668	120.7	128.782	173.781	175.051	15.9356	16.1976	28.7046	130.337	175.273	182.767	126.015	87.5177	129.126	104.969	106.402	103.551	74.3963	73.7548	72.6482	142.666	98.3451	70.6954	80.0032	75.0915	109.426	116.974	120.225	4.89821e+08	4.75995e+08	6.50159e+08	6.93693e+08	9.36083e+08	9.42928e+08	8.58386e+07	8.72496e+07	1.5462e+08
U1 small nuclear ribonucleoprotein 70 kDa OS=Mus musculus OX=10090 GN=Snrnp70 PE=1 SV=2	Q62376	198.984	50	23	405	23	50	23	20637	Snrnp70	6.18519e+08	96.3101	104.976	98.714	87.2366	86.1193	111.782	92.2991	84.775	117.178	57.6896	51.6132	52.3203	118.824	121.639	105.119	107.926	116.059	115.853	140.787	144.524	184.075	179.183	173.304	126.575	108.091	122.56	126.405	122.937	154.091	5.95696e+08	6.49296e+08	6.10565e+08	5.39575e+08	5.32665e+08	6.91392e+08	5.70887e+08	5.24349e+08	7.24767e+08
Hydroxymethylglutaryl-CoA synthase, cytoplasmic OS=Mus musculus OX=10090 GN=Hmgcs1 PE=1 SV=1	Q8JZK9	198.943	45	14	247	14	45	14	208715	Hmgcs1	7.63541e+08	95.8995	98.767	105.334	23.559	11.8143	16.2286	54.255	46.4144	48.2403	#VALUE!	#VALUE!	#VALUE!	88.7824	86.226	59.9569	97.8332	65.491	80.5278	140.785	131.434	34.7896	31.5909	40.3189	100.11	99.8987	84.3448	71.7338	52.5206	72.4023	7.32231e+08	7.54126e+08	8.04265e+08	1.79882e+08	9.02069e+07	1.23912e+08	4.14259e+08	3.54393e+08	3.68335e+08
Phenylalanine--tRNA ligase beta subunit OS=Mus musculus OX=10090 GN=Farsb PE=1 SV=2	Q9WUA2	198.293	44	23	409	23	44	23	23874	Farsb	8.29864e+08	100.359	96.5037	103.137	64.0827	91.7039	103.664	77.0752	49.7853	67.772	52.5664	68.5022	85.8501	74.4702	74.7316	106.545	89.1754	96.0098	104.201	83.0342	89.3965	60.5283	48.8876	75.7467	77.252	97.2891	90.4953	75.5514	88.6288	85.1355	8.32845e+08	8.0085e+08	8.55897e+08	5.318e+08	7.61018e+08	8.60269e+08	6.39619e+08	4.1315e+08	5.62415e+08
Prohibitin OS=Mus musculus OX=10090 GN=Phb PE=1 SV=1	P67778	198.112	71	21	497	21	71	21	18673	Phb	1.9454e+09	113.653	84.6117	101.735	59.2635	64.1036	71.3334	73.0686	54.4064	75.6215	52.9659	66.8571	97.2317	67.2542	76.2963	108.429	147.466	124.574	135.943	143.795	163.908	93.2146	94.3348	133.17	87.34	129.223	142.932	148.706	130.718	162.751	2.211e+09	1.64603e+09	1.97915e+09	1.15291e+09	1.24707e+09	1.38772e+09	1.42147e+09	1.05842e+09	1.47114e+09
Dual specificity mitogen-activated protein kinase kinase 1 OS=Mus musculus OX=10090 GN=Map2k1 PE=1 SV=2	P31938	198.042	37	16	272	11	37	16	26395	Map2k1	#DIV/0!	#VALUE!	#VALUE!	#VALUE!	#DIV/0!	#DIV/0!	#DIV/0!	#DIV/0!	#DIV/0!	#DIV/0!	#VALUE!	#VALUE!	#VALUE!	#DIV/0!	#DIV/0!	#DIV/0!	#DIV/0!	#DIV/0!	#DIV/0!	#DIV/0!	#DIV/0!	#VALUE!	#VALUE!	#VALUE!	#DIV/0!	#DIV/0!	#DIV/0!	#DIV/0!	#DIV/0!	#DIV/0!				5.10102e+07	7.25017e+06	1.00509e+07	4.30422e+07	3.93169e+07	5.73304e+07
NAD(P) transhydrogenase, mitochondrial OS=Mus musculus OX=10090 GN=Nnt PE=1 SV=2	Q61941	197.671	29	21	214	21	29	21	18115	Nnt	4.82768e+08	107.864	90.4877	101.648	21.4052	22.4886	29.3398	26.8267	12.2438	16.8184	#VALUE!	#VALUE!	#VALUE!	54.3333	73.1642	98.7687	119.281	91.9649	97.2237	134.153	155.113	20.5597	20.7142	32.4901	41.303	63.184	70.511	43.5824	37.7143	44.2793	5.20734e+08	4.36846e+08	4.90724e+08	1.03338e+08	1.08568e+08	1.41643e+08	1.29511e+08	5.91093e+07	8.1194e+07
4-trimethylaminobutyraldehyde dehydrogenase OS=Mus musculus OX=10090 GN=Aldh9a1 PE=1 SV=1	Q9JLJ2	197.626	54	23	224	23	54	23	56752	Aldh9a1	1.23758e+09	103.844	98.5196	97.6361	64.5531	67.5543	79.5818	69.2088	38.8315	58.1485	58.8543	71.6163	81.3569	12.7645	19.4231	22.9138	134.502	99.0802	107.523	65.0334	83.7361	13.2746	65.06	96.1362	69.6491	94.9728	107.579	125.203	84.4594	86.6752	1.28516e+09	1.21926e+09	1.20833e+09	7.98897e+08	8.36039e+08	9.84889e+08	8.56515e+08	4.80572e+08	7.19634e+08
Dolichyl-diphosphooligosaccharide--protein glycosyltransferase subunit 2 OS=Mus musculus OX=10090 GN=Rpn2 PE=1 SV=1	Q9DBG6	197.622	27	13	244	13	27	13	20014	Rpn2	4.96744e+08	99.8233	95.9338	104.243	57.911	72.81	88.9468	5.74719	13.8527	8.78797	38.663	59.8226	74.0501	84.439	69.9899	86.2194	145.784	127.413	140.296	136.261	133.261	62.2827	49.7639	78.5646	59.58	86.1641	75.347	83.11	66.4026	91.6846	4.95866e+08	4.76545e+08	5.1782e+08	2.87669e+08	3.61679e+08	4.41838e+08	2.85488e+07	6.88124e+07	4.36537e+07
26S proteasome non-ATPase regulatory subunit 12 OS=Mus musculus OX=10090 GN=Psmd12 PE=1 SV=4	Q9D8W5	197.565	57	26	291	26	57	26	66997	Psmd12	6.71465e+08	92.8857	91.2707	115.844	56.8068	80.2671	71.6239	24.2769	11.2046	18.8806	5.05728	4.44102	10.8953	21.4552	22.16	22.8473	69.2951	61.4998	97.0543	63.4525	96.7788	54.2782	27.0908	65.3265	70.6315	90.6879	89.8888	41.1386	34.6072	29.2451	6.23694e+08	6.12851e+08	7.77849e+08	3.81438e+08	5.38965e+08	4.80929e+08	1.63011e+08	7.52348e+07	1.26776e+08
Glycogen phosphorylase, brain form OS=Mus musculus OX=10090 GN=Pygb PE=1 SV=3	Q8CI94	197.505	43	27	236	27	43	27	110078	Pygb	9.23149e+07	50.78	114.167	135.053	#VALUE!	#VALUE!	#VALUE!	19.045	43.7912	31.3194	23.6981	33.5426	35.2947	10.0378	94.5748	97.0491	172.826	148.636	239.104	126.714	111.603	132.931	94.5757	149.27	105.973	144.336	126.906	136.429	151.706	160.857	4.68775e+07	1.05393e+08	1.24674e+08				1.75814e+07	4.04258e+07	2.89125e+07
Extracellular matrix protein 1 OS=Mus musculus OX=10090 GN=Ecm1 PE=1 SV=2	Q61508	196.837	65	23	287	23	65	23	13601	Ecm1	1.05206e+08	90.9697	112.124	96.9058	381.022	375.684	464.591	276.277	198.528	226.106	369.361	381.396	421.701	303.304	254.154	223.788	223.245	216.038	203.792	264.023	224.371	1087.12	1459.05	1332.01	619.264	845.79	961.276	809.52	906.39	1095.68	9.57053e+07	1.17961e+08	1.0195e+08	4.00856e+08	3.95241e+08	4.88776e+08	2.90659e+08	2.08863e+08	2.37877e+08
Epidermal growth factor receptor substrate 15 OS=Mus musculus OX=10090 GN=Eps15 PE=1 SV=1	P42567	196.602	32	19	227	19	32	19	13858	Eps15	6.13911e+07	77.4137	104.553	118.034	116.443	93.7421	137.442	#VALUE!	#VALUE!	#VALUE!	#VALUE!	#VALUE!	#VALUE!	#VALUE!	#VALUE!	#VALUE!	82.283	87.2749	160.506	#VALUE!	#VALUE!	67.816	138.99	115.158	52.8593	63.437	77.2434	#VALUE!	#VALUE!	#VALUE!	4.75251e+07	6.41862e+07	7.24621e+07	7.14856e+07	5.75494e+07	8.43775e+07
Transforming protein RhoA OS=Mus musculus OX=10090 GN=Rhoa PE=1 SV=1	Q9QUI0	196.565	52	14	705	5	52	14	11848	Rhoa	2.86516e+09	92.8321	111.953	95.215	60.8743	58.6521	76.2414	83.9743	54.7494	71.5254	42.9046	70.959	63.7046	115.746	110.35	95.7254	140.581	94.7991	87.6002	74.4264	76.763	103.408	77.3155	85.8143	93.8065	95.8196	92.9205	92.2807	74.8591	77.9464	2.65979e+09	3.20762e+09	2.72806e+09	1.74415e+09	1.68047e+09	2.18444e+09	2.406e+09	1.56866e+09	2.04932e+09
ERO1-like protein alpha OS=Mus musculus OX=10090 GN=Ero1a PE=1 SV=2	Q8R180	196.53	47	20	240	20	47	20	50527	Ero1l	1.34874e+08	97.1088	117.058	85.8329	363.967	500.726	530.066	1491.85	1139.01	1432.45	476.305	644.478	714.412	52.1071	59.0723	47.1689	127.368	101.196	101.472	128.105	111.275	284.333	270.731	306.073	177.8	260.107	242.935	402.68	597.365	505.57	1.30975e+08	1.57881e+08	1.15766e+08	4.90896e+08	6.75349e+08	7.14921e+08	2.01212e+09	1.53622e+09	1.93201e+09
40S ribosomal protein S18 OS=Mus musculus OX=10090 GN=Rps18 PE=1 SV=3	P62270	196.508	67	18	692	18	67	18	20084	Rps18	7.46071e+09	108.978	92.1532	98.8686	74.5488	109.142	108.709	87.4726	49.5954	65.7871	59.2614	80.5636	98.9527	76.3319	96.9997	124.714	83.9117	77.1398	93.2728	76.1013	91.5539	88.9509	63.039	124.644	98.4406	106.342	120.843	93.5676	95.4342	92.3661	8.13055e+09	6.87529e+09	7.3763e+09	5.56187e+09	8.14274e+09	8.11044e+09	6.52608e+09	3.70017e+09	4.90818e+09
E3 ubiquitin-protein ligase HUWE1 OS=Mus musculus OX=10090 GN=Huwe1 PE=1 SV=5	Q7TMY8	196.223	11	29	225	29	11	29	59026	Huwe1	2.40473e+08	86.7386	116.003	97.2588	31.2122	43.5294	48.4898	60.4539	49.1787	66.3772	20.4923	14.5276	19.1209	89.8399	111.865	95.9659	116.568	93.4281	102.442	91.0587	77.1673	#VALUE!	#VALUE!	#VALUE!	51.7765	71.807	62.687	51.1103	48.7431	46.3235	2.08583e+08	2.78955e+08	2.33881e+08	7.50569e+07	1.04676e+08	1.16605e+08	1.45375e+08	1.18261e+08	1.59619e+08
CTTNBP2 N-terminal-like protein OS=Mus musculus OX=10090 GN=Cttnbp2nl PE=1 SV=1	Q99LJ0	196.058	53	25	263	25	53	25	80281	Cttnbp2nl	1.89346e+09	96.2184	101.179	102.603	93.7025	132.954	161.676	110.694	104.896	155.294	76.1645	111.998	130.865	77.0231	102.36	104.078	148.445	119.562	135.812	111.113	120.673	138.313	121.807	167.638	122.859	130.569	152.919	139.372	140.22	139.639	1.82186e+09	1.91577e+09	1.94275e+09	1.77422e+09	2.51742e+09	3.06126e+09	2.09594e+09	1.98617e+09	2.94044e+09
Ubiquitin carboxyl-terminal hydrolase 14 OS=Mus musculus OX=10090 GN=Usp14 PE=1 SV=3	Q9JMA1	196.043	51	19	384	19	51	19	59025	Usp14	5.15579e+08	100.187	104.191	95.6222	77.7487	69.3493	74.1583	79.2545	47.6091	66.4379	58.269	81.249	77.8404	75.1817	83.0488	64.149	102.555	87.5271	97.0896	78.0667	86.0918	87.9786	67.1747	80.7343	101.669	83.4695	94.604	111.424	94.6466	100.548	5.16541e+08	5.37187e+08	4.93008e+08	4.00856e+08	3.5755e+08	3.82345e+08	4.08619e+08	2.45463e+08	3.4254e+08
TAR DNA-binding protein 43 OS=Mus musculus OX=10090 GN=Tardbp PE=1 SV=1	Q921F2	196.026	34	14	474	14	34	14	230908	Tardbp	1.75066e+09	92.5971	98.9386	108.464	81.2991	107.364	103.474	96.4121	83.2823	95.9781	69.237	88.596	83.0296	81.6605	105.483	113.095	123.234	121.519	134.599	109.087	122.952	121.793	104.441	128.92	125.56	116.44	133.856	93.9219	97.6886	117.603	1.62106e+09	1.73208e+09	1.89884e+09	1.42327e+09	1.87958e+09	1.81148e+09	1.68785e+09	1.45799e+09	1.68025e+09
Pre-mRNA-processing factor 6 OS=Mus musculus OX=10090 GN=Prpf6 PE=1 SV=1	Q91YR7	195.895	40	33	272	33	40	33	68879	Prpf6	4.59285e+08	111.537	127.563	60.9001	73.1583	43.9939	28.9521	33.6836	91.2463	48.502	18.181	15.4374	22.7322	23.0754	19.1933	19.1327	118.912	105.619	89.5401	38.742	47.7958	22.6381	27.0615	35.4958	86.0649	100.032	110.264	87.8263	71.5466	76.8055	5.12272e+08	5.85878e+08	2.79705e+08	3.36005e+08	2.02057e+08	1.32973e+08	1.54704e+08	4.19081e+08	2.22763e+08
Cytoplasmic dynein 1 light intermediate chain 1 OS=Mus musculus OX=10090 GN=Dync1li1 PE=1 SV=1	Q8R1Q8	195.769	37	21	228	21	37	21	235661	Dync1li1	1.73615e+08	110.182	97.4358	92.3827	188.74	249.281	234.05	262.466	214.65	248.885	109.215	238.36	217.928	120.981	145.416	124.97	360.52	315.299	251.608	279.431	314.46	132.316	126.076	226.634	235.336	277.936	250.444	248.917	174.892	187.467	1.91292e+08	1.69164e+08	1.60391e+08	3.27681e+08	4.32791e+08	4.06347e+08	4.55681e+08	3.72665e+08	4.32103e+08
Myosin-11 OS=Mus musculus OX=10090 GN=Myh11 PE=1 SV=1	O08638	195.722	8	18	860	2	8	18	17880	Myh11	1.38421e+08	93.5283	112.813	93.6583	52.2483	94.7166	80.8223	#VALUE!	#VALUE!	#VALUE!	#VALUE!	#VALUE!	#VALUE!	#VALUE!	#VALUE!	#VALUE!	117.691	113.624	146.298	137.057	146.135	104.347	94.365	114.564	#VALUE!	#VALUE!	#VALUE!	100.399	87.8089	117.001	1.29463e+08	1.56157e+08	1.29643e+08	7.23227e+07	1.31108e+08	1.11875e+08
Rho guanine nucleotide exchange factor 1 OS=Mus musculus OX=10090 GN=Arhgef1 PE=1 SV=2	Q61210	195.074	39	22	249	22	39	22	16801	Arhgef1	1.63507e+09	76.6247	123.682	99.6934	95.0807	132.737	101.198	81.9588	89.3903	74.5009	112.112	131.521	86.8615	128.67	98.6732	87.747	62.8571	128.322	120.773	136.511	108.081	30.0776	140.043	104.019	46.2148	107.443	96.2711	75.2488	78.4777	135.747	1.25287e+09	2.02229e+09	1.63006e+09	1.55464e+09	2.17035e+09	1.65465e+09	1.34008e+09	1.46159e+09	1.21814e+09
40S ribosomal protein S15 OS=Mus musculus OX=10090 GN=Rps15 PE=1 SV=2	P62843	195.035	60	7	367	7	60	7	20054	Rps15	3.66521e+09	105.704	93.36	100.936	65.7032	76.3066	104.472	58.4888	31.1844	46.8535	55.0475	69.679	100.341	71.1134	98.2481	108.826	74.3237	72.5125	92.3628	62.4389	80.1109	102.01	59.7082	105.123	90.959	90.8575	100.951	81.54	94.047	73.5421	3.87429e+09	3.42184e+09	3.6995e+09	2.40816e+09	2.7968e+09	3.82911e+09	2.14374e+09	1.14297e+09	1.71728e+09
Beta-actin-like protein 2 OS=Mus musculus OX=10090 GN=Actbl2 PE=1 SV=1	Q8BFZ3	194.664	31	12	889	3	31	12	238880	Actbl2	2.77909e+07	108.862	124.371	66.7673	#VALUE!	#VALUE!	#VALUE!	#VALUE!	#VALUE!	#VALUE!	#VALUE!	#VALUE!	#VALUE!	#VALUE!	#VALUE!	#VALUE!	#VALUE!	#VALUE!	#VALUE!	64.235	114.916	#VALUE!	#VALUE!	#VALUE!	199.258	79.7036	99.4317	#VALUE!	#VALUE!	#VALUE!	3.02537e+07	3.45637e+07	1.85553e+07
Trinucleotide repeat-containing gene 6B protein OS=Mus musculus OX=10090 GN=Tnrc6b PE=1 SV=2	Q8BKI2	194.309	20	18	213	18	20	18	213988	Tnrc6b	7.0742e+08	89.9714	103.604	106.424	47.9081	71.5559	56.5402	105.258	87.8173	115.711	45.0455	76.1192	70.6277	57.7671	116.154	114.804	119.373	101.877	108.43	122.436	124.046	96.3118	80.6272	94.3286	115.748	134.929	99.6789	78.4936	91.1224	96.2175	6.36476e+08	7.32917e+08	7.52867e+08	3.38912e+08	5.06201e+08	3.99977e+08	7.44615e+08	6.21237e+08	8.18565e+08
Fumarate hydratase, mitochondrial OS=Mus musculus OX=10090 GN=Fh PE=1 SV=3	P97807	194.244	54	19	302	19	54	19	14194	Fh1	3.94804e+08	101.352	90.5171	108.131	53.1937	62.4839	75.4202	38.7065	21.6746	34.9411	9.27134	7.92885	17.0887	42.2713	61.095	64.8781	133.707	111.302	126.591	146.748	136.886	102.863	91.7949	135.634	85.9801	120.738	123.139	89.5098	93.1771	94.5659	4.00141e+08	3.57365e+08	4.26906e+08	2.10011e+08	2.46689e+08	2.97762e+08	1.52815e+08	8.55721e+07	1.37949e+08
Coatomer subunit gamma-1 OS=Mus musculus OX=10090 GN=Copg1 PE=1 SV=1	Q9QZE5	194.228	36	21	310	20	36	21	54161	Copg; Copg1	3.04413e+08	89.148	104.272	106.58	77.9389	114.376	123.839	138.487	85.2063	120.459	39.0903	45.5088	48.3729	46.2514	59.5342	55.8794	203.013	181.093	203.72	138.576	160.35	98.9191	100.974	126.155	123.584	117.441	131.19	115.911	120.976	110.739	2.71378e+08	3.17417e+08	3.24443e+08	2.37256e+08	3.48175e+08	3.7698e+08	4.21572e+08	2.59379e+08	3.66691e+08
Serrate RNA effector molecule homolog OS=Mus musculus OX=10090 GN=Srrt PE=1 SV=1	Q99MR6	194.179	35	25	415	25	35	25	83701	Srrt	5.72512e+08	100.709	106.512	92.7784	40.6573	53.041	61.7864	81.8946	67.1702	78.8998	14.8027	13.9318	18.2862	65.3402	78.135	67.2235	127.78	126.746	115.831	113.309	99.7503	115.738	130.989	143.298	112.175	109.434	94.7042	125.924	130.488	159.947	5.76573e+08	6.09795e+08	5.31167e+08	2.32768e+08	3.03666e+08	3.53735e+08	4.68856e+08	3.84557e+08	4.51711e+08
SWI/SNF-related matrix-associated actin-dependent regulator of chromatin subfamily E member 1 OS=Mus musculus OX=10090 GN=Smarce1 PE=1 SV=1	O54941	193.772	60	16	253	16	60	16	57376	Smarce1	1.26527e+08	104.912	109.522	85.5657	56.4016	74.1762	74.8855	17.9793	10.3667	12.4899	#VALUE!	#VALUE!	#VALUE!	31.4222	9.75931	16.6878	118.439	154.64	150.559	213.296	211.663	42.6944	141.735	96.1049	#VALUE!	#VALUE!	#VALUE!	#VALUE!	#VALUE!	#VALUE!	1.32743e+08	1.38575e+08	1.08264e+08	7.13636e+07	9.38533e+07	9.47507e+07	2.27488e+07	1.31167e+07	1.58031e+07
Nardilysin OS=Mus musculus OX=10090 GN=Nrdc PE=1 SV=1	Q8BHG1	193.733	29	21	215	21	29	21	230598	Nrd1	1.60525e+08	100.351	97.4034	102.246	27.2756	39.0578	53.6336	#VALUE!	#VALUE!	#VALUE!	#VALUE!	#VALUE!	#VALUE!	75.6788	75.9849	103.707	95.4772	69.6301	93.958	114.93	119.923	60.5424	58.2764	99.1371	137.533	166.332	171.404	50.9942	71.6629	80.0175	1.61088e+08	1.56357e+08	1.6413e+08	4.37842e+07	6.26975e+07	8.60954e+07
40S ribosomal protein S15a OS=Mus musculus OX=10090 GN=Rps15a PE=1 SV=2	P62245	193.704	74	14	475	14	74	14	267019	Rps15a	4.50263e+09	107.456	95.4683	97.0757	88.6517	102.814	110.789	91.3864	53.4727	71.1851	81.6479	97.2626	127.054	76.7565	76.4143	95.2722	100.571	76.1012	106.018	72.2079	86.6773	111.759	67.6662	118.742	96.5746	112.573	103.987	92.1223	88.3068	80.8831	4.83835e+09	4.29859e+09	4.37096e+09	3.99166e+09	4.62931e+09	4.98844e+09	4.11479e+09	2.40768e+09	3.20521e+09
Insulin-like growth factor 2 mRNA-binding protein 1 OS=Mus musculus OX=10090 GN=Igf2bp1 PE=1 SV=1	O88477	193.33	48	25	360	24	48	25	140486	Igf2bp1	9.29807e+08	99.154	103.607	97.2389	103.239	118.518	116.407	75.6532	57.2878	73.2623	52.0007	70.718	71.561	67.7357	89.768	92.4821	124.183	107.745	118.484	79.934	81.769	107.408	92.3888	116.715	98.9076	117.048	106.371	95.1062	95.014	96.916	9.21941e+08	9.63346e+08	9.04134e+08	9.59922e+08	1.10199e+09	1.08236e+09	7.03429e+08	5.32666e+08	6.81198e+08
Clustered mitochondria protein homolog OS=Mus musculus OX=10090 GN=Cluh PE=1 SV=2	Q5SW19	193.31	28	24	199	24	28	24	74148	1300001I01Rik; Cluh	3.13669e+08	105.752	85.3744	108.873	68.5693	103.713	92.3058	45.2817	44.8982	32.2992	12.1807	28.5802	41.3282	21.906	35.2521	65.4849	48.6486	65.9838	94.0827	96.9809	112.202	72.3704	40.7056	85.0682	72.2743	83.1201	72.1231	73.1034	87.3206	95.2906	3.31712e+08	2.67793e+08	3.41502e+08	2.15081e+08	3.25315e+08	2.89535e+08	1.42035e+08	1.40832e+08	1.01313e+08
Transportin-1 OS=Mus musculus OX=10090 GN=Tnpo1 PE=1 SV=2	Q8BFY9	192.946	29	22	347	16	29	22	238799	Tnpo1	5.01722e+08	82.973	90.4228	126.604	35.5896	68.0105	48.5689	47.6341	47.5421	56.7395	46.1486	40.6616	55.2951	16.7541	16.5863	23.5944	56.8455	53.0224	71.2207	71.8255	72.6808	75.2569	47.7968	87.5595	62.8401	76.443	77.9112	55.5647	89.7401	72.7043	4.16294e+08	4.53672e+08	6.35202e+08	1.78561e+08	3.41224e+08	2.43681e+08	2.38991e+08	2.38529e+08	2.84675e+08
26S proteasome non-ATPase regulatory subunit 4 OS=Mus musculus OX=10090 GN=Psmd4 PE=1 SV=1	O35226	192.605	44	15	428	15	44	15	19185	Psmd4	9.01624e+08	102.091	100.947	96.9622	87.4972	93.4107	91.1251	40.1288	31.3213	40.4962	43.6936	44.614	46.0961	55.8191	65.1919	67.1897	113.146	90.0419	98.8994	90.7946	91.1631	106.17	127.259	93.7801	92.0628	101.474	88.7734	91.3606	77.7739	100.54	9.2048e+08	9.10158e+08	8.74234e+08	7.88896e+08	8.42213e+08	8.21606e+08	3.61811e+08	2.82401e+08	3.65124e+08
Nucleolar transcription factor 1 OS=Mus musculus OX=10090 GN=Ubtf PE=1 SV=1	P25976	192.421	35	25	290	25	35	25	21429	Ubtf	1.8593e+08	92.0242	108.689	99.287	72.7577	80.4509	136.352	77.0751	62.4966	80.7532	179.424	50.5081	78.6613	154.915	138.513	100.115	73.2026	78.8653	70.2443	169.865	186.842	8.26068	42.67	45.5333	155.65	113.89	139.296	42.9337	35.7179	41.0897	1.711e+08	2.02085e+08	1.84604e+08	1.35278e+08	1.49582e+08	2.53519e+08	1.43306e+08	1.162e+08	1.50144e+08
Sorting nexin-9 OS=Mus musculus OX=10090 GN=Snx9 PE=1 SV=1	Q91VH2	192.098	44	19	255	19	44	19	66616	Snx9	4.28046e+08	104.17	101.921	93.9093	5.58566	6.39982	5.40735	59.6676	72.4843	64.5666	10.7382	13.0028	7.95482	97.9751	87.2802	91.1535	248.947	201.582	211.086	159.104	163.65	24.3937	23.2516	29.9082	41.0992	55.224	44.0885	68.6935	55.8066	47.2086	4.45895e+08	4.36268e+08	4.01975e+08	2.39092e+07	2.73942e+07	2.31459e+07	2.55405e+08	3.10266e+08	2.76374e+08
CD2-associated protein OS=Mus musculus OX=10090 GN=Cd2ap PE=1 SV=3	Q9JLQ0	191.723	50	22	362	22	50	22	12488	Cd2ap	5.69662e+08	103.103	101.719	95.1777	85.3662	93.4219	93.8067	42.5723	31.7529	35.3801	55.4896	61.1366	60.999	92.3335	79.2748	71.4125	102.899	105.805	106.215	109.473	108.229	94.2971	104.747	92.8983	91.7474	88.9281	77.5488	73.0899	65.7916	88.883	5.87339e+08	5.79455e+08	5.4219e+08	4.86299e+08	5.32189e+08	5.3438e+08	2.42518e+08	1.80884e+08	2.01547e+08
Acidic leucine-rich nuclear phosphoprotein 32 family member A OS=Mus musculus OX=10090 GN=Anp32a PE=1 SV=1	O35381	191.638	55	15	409	13	55	15	11737	Anp32a	1.52343e+09	101.377	101.883	96.7401	105.873	112.639	94.1525	114.76	101.073	106.143	79.5159	85.5698	54.8621	102.534	134.677	98.1515	106.427	107.08	111.64	111.611	115.41	120.918	142.744	107.613	89.9928	105.492	97.6871	75.5313	75.8668	121.338	1.54441e+09	1.55211e+09	1.47377e+09	1.61291e+09	1.71598e+09	1.43435e+09	1.74829e+09	1.53978e+09	1.61701e+09
Serine/threonine-protein kinase MRCK beta OS=Mus musculus OX=10090 GN=Cdc42bpb PE=1 SV=2	Q7TT50	191.212	26	32	241	32	26	32	217866	Cdc42bpb	1.97471e+08	104.782	95.0665	100.151	74.3269	81.0341	120.925	96.0165	60.6872	82.4171	41.1736	46.159	62.6821	283.544	157.031	192.121	212.462	187.291	212.067	213.479	344.451	180.516	92.5641	199.277	138.191	140.075	178.355	218.923	114.753	187.283	2.06914e+08	1.87729e+08	1.9777e+08	1.46774e+08	1.60019e+08	2.38792e+08	1.89605e+08	1.1984e+08	1.6275e+08
Epiplakin OS=Mus musculus OX=10090 GN=Eppk1 PE=1 SV=2	Q8R0W0	191.001	19	15	298	11	19	15	223650	Eppk1	1.19805e+09	92.9933	100.264	106.743	60.2879	84.3337	75.6543	59.7476	50.065	63.6647	57.2167	74.7889	86.3703	21.7029	34.5701	45.1695	19.5902	25.131	37.4617	98.3704	82.1506	25.202	18.1054	37.4431	32.5087	45.9804	36.9913	80.0072	70.5518	65.3345	1.11411e+09	1.20121e+09	1.27883e+09	7.22279e+08	1.01036e+09	9.06376e+08	7.15806e+08	5.99803e+08	7.62734e+08
Cullin-1 OS=Mus musculus OX=10090 GN=Cul1 PE=1 SV=1	Q9WTX6	190.729	30	17	165	17	30	17	26965	Cul1	6.14824e+07	93.5584	123.31	83.132	#VALUE!	#VALUE!	#VALUE!	80.5417	55.9101	88.7024	#VALUE!	#VALUE!	#VALUE!	91.1758	35.9698	102.767	31.9797	52.6617	118.737	175.393	171.756	#VALUE!	#VALUE!	#VALUE!	33.8801	15.9345	44.912	46.2734	37.3525	34.7255	5.75219e+07	7.58136e+07	5.11116e+07				4.9519e+07	3.43748e+07	5.45363e+07
Serine/arginine-rich splicing factor 1 OS=Mus musculus OX=10090 GN=Srsf1 PE=1 SV=3	Q6PDM2	190.635	60	23	714	23	60	23	110809	Srsf1; LOC102641923	3.90345e+09	91.0856	103.047	105.867	108.252	126.007	133.677	119.242	92.3454	116.462	107.695	87.3055	86.1546	112.472	114.785	97.7969	72.9573	120.586	119.02	112.388	124.685	131.025	145.307	127.226	72.5501	59.9909	83.8142	96.635	91.9125	131.152	3.55548e+09	4.0224e+09	4.13247e+09	4.22557e+09	4.91864e+09	5.218e+09	4.65457e+09	3.60466e+09	4.54604e+09
DNA repair protein RAD50 OS=Mus musculus OX=10090 GN=Rad50 PE=1 SV=1	P70388	190.526	26	27	183	27	26	27	19360	Rad50	2.17783e+08	104.747	115.474	79.7785	40.673	26.7627	32.7281	#VALUE!	#VALUE!	#VALUE!	#VALUE!	#VALUE!	#VALUE!	96.2958	66.4274	63.8024	71.2281	50.822	59.1863	77.2422	99.5358	66.2578	61.9101	65.1432	71.3117	64.7289	74.239	58.0213	64.1	75.1563	2.28122e+08	2.51483e+08	1.73744e+08	8.8579e+07	5.82846e+07	7.12762e+07
Tumor protein D54 OS=Mus musculus OX=10090 GN=Tpd52l2 PE=1 SV=1	Q9CYZ2	190.404	71	17	399	17	71	17	66314	Tpd52l2	6.97138e+08	79.9903	118.297	101.713	94.6642	134.874	138.053	58.2155	41.1993	50.6564	12.0462	20.0162	19.754	240.987	257.369	261.087	175.481	244.168	216.485	207.2	241.081	108.037	129.337	126.79	101.382	121.196	136.236	65.9258	80.617	116.314	5.57643e+08	8.24694e+08	7.09078e+08	6.59941e+08	9.40259e+08	9.6242e+08	4.05843e+08	2.87216e+08	3.53145e+08
Serine/threonine-protein phosphatase 2B catalytic subunit alpha isoform OS=Mus musculus OX=10090 GN=Ppp3ca PE=1 SV=1	P63328	190.192	46	19	301	19	46	19	19055	Ppp3ca	5.97635e+08	87.5972	102.869	109.533	30.0805	29.2277	35.5648	28.4546	30.0238	39.6454	30.2981	22.2509	24.4081	16.1651	22.7427	29.2475	98.2551	103.036	133.517	85.7142	95.8088	59.3518	54.4802	76.3879	56.9688	59.4835	53.6912	76.6321	74.963	65.1047	5.23511e+08	6.14783e+08	6.5461e+08	1.79772e+08	1.74675e+08	2.12548e+08	1.70054e+08	1.79433e+08	2.36935e+08
Pyruvate dehydrogenase E1 component subunit beta, mitochondrial OS=Mus musculus OX=10090 GN=Pdhb PE=1 SV=1	Q9D051	190.093	43	17	355	17	43	17	68263	Pdhb	9.62862e+08	94.6803	97.756	107.564	30.0239	34.3802	30.8484	39.7933	26.6227	34.5284	21.6184	30.8065	32.7197	59.9901	77.0641	75.0332	128.637	110.059	118.823	128.9	151.582	79.1318	81.4641	109.052	79.5999	106.253	109.235	89.09	87.5596	99.6046	9.11641e+08	9.41256e+08	1.03569e+09	2.89089e+08	3.31034e+08	2.97028e+08	3.83155e+08	2.5634e+08	3.32461e+08
F-actin-capping protein subunit alpha-2 OS=Mus musculus OX=10090 GN=Capza2 PE=1 SV=3	P47754	189.946	80	16	299	13	80	16	12343	Capza2	8.39701e+08	107.856	111.973	80.1708	191.913	98.0497	101.283	130.748	330.612	165.906	140.492	157.508	89.2463	43.398	86.2411	67.7668	82.9273	108.956	78.1673	132.853	107.321	30.4532	129.279	59.752	96.5531	61.9042	61.824	129.33	109.565	83.9454	9.0567e+08	9.40238e+08	6.73195e+08	1.61149e+09	8.23325e+08	8.50476e+08	1.09789e+09	2.77616e+09	1.39312e+09
Aldo-keto reductase family 1 member A1 OS=Mus musculus OX=10090 GN=Akr1a1 PE=1 SV=3	Q9JII6	189.826	75	23	443	22	75	23	58810	Akr1a1	2.85194e+09	98.9491	106.759	94.2923	92.3781	125.348	141.584	131.585	103.492	132.171	76.3821	102.434	110.179	81.2	88.0324	97.0881	144.944	131.35	137.476	95.9338	103.424	107.871	101.581	115.719	100.356	121.719	119.586	114.479	110.572	128.757	2.82197e+09	3.04469e+09	2.68916e+09	2.63457e+09	3.57485e+09	4.03788e+09	3.75272e+09	2.95152e+09	3.76944e+09
Lysosomal alpha-glucosidase OS=Mus musculus OX=10090 GN=Gaa PE=1 SV=2	P70699	189.286	29	22	328	22	29	22	14387	Gaa	4.50061e+08	99.8533	97.7097	102.437	54.6476	46.1755	49.2322	14.6491	8.60018	30.889	83.5354	81.2889	82.9011	123.851	125.482	150.479	177.459	179.024	181.288	229.512	222.803	61.2725	41.7429	55.5864	109.98	118.018	116.847	64.599	66.1659	74.9905	4.494e+08	4.39753e+08	4.61028e+08	2.45947e+08	2.07818e+08	2.21575e+08	6.59298e+07	3.8706e+07	1.39019e+08
Zinc finger CCCH domain-containing protein 11A OS=Mus musculus OX=10090 GN=Zc3h11a PE=1 SV=1	Q6NZF1	189.207	33	17	313	17	33	17	70579	Zc3h11a	7.95227e+07	85.848	101.905	112.247	11.9618	41.5605	39.553	56.8511	73.7804	99.0122	59.1397	63.7393	74.2188	63.887	73.8215	67.0483	153.256	214.003	180.944	302.966	228.255	181.173	279.317	242.142	120.728	157.545	220.924	169.211	175.048	288.262	6.82686e+07	8.10379e+07	8.92616e+07	9.51235e+06	3.305e+07	3.14536e+07	4.52096e+07	5.86722e+07	7.87372e+07
Protein SON OS=Mus musculus OX=10090 GN=Son PE=1 SV=2	Q9QX47	189.164	19	26	272	26	19	26	20658	Son	2.63296e+08	91.6046	93.3243	115.071	90.8631	92.9731	110.97	68.0658	55.6081	72.0654	62.1439	64.4206	84.5572	25.206	43.2945	28.0719	40.489	44.2254	38.7806	95.4333	104.611	43.0158	53.6353	41.7776	39.6703	26.8852	45.9794	111.752	93.4563	101.707	2.41191e+08	2.45719e+08	3.02978e+08	2.39239e+08	2.44794e+08	2.9218e+08	1.79215e+08	1.46414e+08	1.89745e+08
Calponin-2 OS=Mus musculus OX=10090 GN=Cnn2 PE=1 SV=1	Q08093	189.125	78	19	274	18	78	19	12798	Cnn2	9.00646e+08	97.4413	96.3346	106.224	80.5717	118.347	96.724	59.9501	37.5607	47.4708	98.2242	97.8905	103.831	85.416	98.8077	98.9991	71.268	74.3213	85.4886	81.1726	93.9835	86.4216	62.2061	71.1078	75.9754	70.562	62.3496	62.1465	54.6882	68.1431	8.77601e+08	8.67633e+08	9.56704e+08	7.25666e+08	1.06589e+09	8.7114e+08	5.39938e+08	3.38288e+08	4.27544e+08
Ras-related protein Rab-1A OS=Mus musculus OX=10090 GN=Rab1A PE=1 SV=3	P62821	188.899	89	18	327	11	89	18	19324	Rab1; Rab1a	1.19201e+09	100.588	99.15	100.262	79.1139	90.3647	100.395	104.036	78.9895	103.713	46.3896	56.1281	63.5508	72.8446	99.3347	100.143	137.804	98.8282	112.593	92.3693	95.0396	86.6426	62.1877	108.237	87.8756	100.579	112.674	94.5577	101.929	89.1462	1.19902e+09	1.18187e+09	1.19512e+09	9.43041e+08	1.07715e+09	1.19671e+09	1.24012e+09	9.41559e+08	1.23627e+09
Scaffold attachment factor B2 OS=Mus musculus OX=10090 GN=Safb2 PE=1 SV=2	Q80YR5	188.375	30	18	192	9	30	18	224902	Safb2	4.48952e+06	88.6455	162.782	48.5726	#VALUE!	#VALUE!	#VALUE!	203.876	199.111	223.297	139.806	176.344	75.6425	#VALUE!	#VALUE!	#VALUE!	#VALUE!	#VALUE!	#VALUE!	#VALUE!	#VALUE!	#VALUE!	#VALUE!	#VALUE!	#VALUE!	#VALUE!	#VALUE!	261.56	256.104	231.283	3.97976e+06	7.30813e+06	2.18068e+06				9.15306e+06	8.93915e+06	1.0025e+07
Transport and Golgi organization protein 1 homolog OS=Mus musculus OX=10090 GN=Mia3 PE=1 SV=2	Q8BI84	188.141	21	26	204	26	21	26	338366	Mia3	8.90386e+07	87.9278	112.657	99.4156	#VALUE!	#VALUE!	#VALUE!	95.7391	66.5751	81.5025	39.1898	80.0513	86.3429	70.1285	99.4761	88.9496	320.724	243.755	223.092	286.216	256.382	46.0841	33.2431	52.5636	98.0825	125.782	116.399	74.594	72.3443	69.7431	7.82897e+07	1.00308e+08	8.85182e+07				8.52447e+07	5.92775e+07	7.25687e+07
Ran-binding protein 3 OS=Mus musculus OX=10090 GN=Ranbp3 PE=1 SV=2	Q9CT10	188.043	54	18	291	18	54	18	71810	Ranbp3	2.04003e+08	89.8534	121.874	88.2724	117.243	93.0493	103.506	157.944	99.2016	135.927	94.5562	118.396	90.3191	133.532	159.411	118.795	165.107	131.071	149.099	89.322	116.622	176.622	188.414	149.75	133.513	110.997	123.42	139.94	105.241	126.03	1.83304e+08	2.48627e+08	1.80079e+08	2.39179e+08	1.89824e+08	2.11156e+08	3.22211e+08	2.02375e+08	2.77296e+08
Golgin subfamily A member 5 OS=Mus musculus OX=10090 GN=Golga5 PE=1 SV=2	Q9QYE6	187.914	56	22	175	22	56	22	27277	Golga5	#DIV/0!	#VALUE!	#VALUE!	#VALUE!	#VALUE!	#VALUE!	#VALUE!	#DIV/0!	#DIV/0!	#DIV/0!	#VALUE!	#VALUE!	#VALUE!	#DIV/0!	#DIV/0!	#DIV/0!	#DIV/0!	#DIV/0!	#DIV/0!	#DIV/0!	#DIV/0!	#VALUE!	#VALUE!	#VALUE!	#VALUE!	#VALUE!	#VALUE!	#VALUE!	#VALUE!	#VALUE!							8.00591e+07	4.0763e+07	7.67476e+07
Heterogeneous nuclear ribonucleoprotein D-like OS=Mus musculus OX=10090 GN=Hnrnpdl PE=1 SV=1	Q9Z130	187.749	38	17	429	14	38	17	50926	Hnrnpdl; Hnrnpdl1; Hnrpdl	3.79659e+08	90.4896	105.578	103.932	155.444	233.946	163.011	82.399	69.8252	63.9072	99.225	94.4945	64.1308	50.9189	82.0639	71.0819	68.4391	60.1311	60.9385	200.524	179.418	162.737	177.761	120.595	124.668	97.6667	118.643	147.776	116.7	262.114	3.43552e+08	4.00838e+08	3.94587e+08	5.90156e+08	8.88197e+08	6.18886e+08	3.12835e+08	2.65098e+08	2.42629e+08
Ferritin heavy chain OS=Mus musculus OX=10090 GN=Fth1 PE=1 SV=2	P09528	187.391	77	11	310	11	77	11	14319	Fth1	6.72557e+08	81.6513	87.5256	130.823	53.6785	137.152	61.7215	121.141	111.279	129.701	17.1644	19.5771	11.527	38.0096	41.1478	33.7223	177.185	116.364	119.52	86.992	140.322	52.4451	67.04	80.0581	70.8298	117.629	94.5037	64.4326	98.0761	103.886	5.49152e+08	5.8866e+08	8.7986e+08	3.61019e+08	9.22427e+08	4.15112e+08	8.14745e+08	7.48418e+08	8.72311e+08
Long-chain specific acyl-CoA dehydrogenase, mitochondrial OS=Mus musculus OX=10090 GN=Acadl PE=1 SV=2	P51174	187.167	45	21	249	21	45	21	11363	Acadl	9.12178e+08	114.75	102.621	82.6282	3.64883	3.91164	5.36167	24.2046	10.3984	12.9884	11.7628	20.3905	20.5672	66.1385	68.6313	88.973	223.031	169.225	180.191	90.374	135.131	11.0761	8.65885	18.969	18.5849	23.5219	27.6181	60.7746	53.3705	64.1861	1.04673e+09	9.3609e+08	7.53716e+08	3.32838e+07	3.56811e+07	4.8908e+07	2.20789e+08	9.4852e+07	1.18477e+08
Mitochondrial import receptor subunit TOM40 homolog OS=Mus musculus OX=10090 GN=Tomm40 PE=1 SV=3	Q9QYA2	187.158	36	10	178	10	36	10	53333	Tomm40	3.67505e+08	96.1474	97.19	106.663	43.9419	59.8748	50.3556	60.4728	57.7324	50.4038	42.7526	64.1185	80.0537	35.7324	54.1347	60.4657	91.6199	72.613	96.4512	112.018	116.346	42.1535	46.0736	37.1339	60.1339	115.382	84.5435	70.5796	81.2063	84.9928	3.53346e+08	3.57178e+08	3.9199e+08	1.61489e+08	2.20042e+08	1.85059e+08	2.2224e+08	2.12169e+08	1.85236e+08
Zinc finger CCCH domain-containing protein 4 OS=Mus musculus OX=10090 GN=Zc3h4 PE=1 SV=2	Q6ZPZ3	186.971	33	20	276	20	33	20	330474	Zc3h4	4.37615e+08	103.488	107.477	89.035	87.9086	75.4533	77.9229	81.696	60.2324	80.4189	63.0005	74.6566	65.0019	109.637	137.718	108.24	109.633	107.767	97.4978	106.231	109.506	130.305	104.974	105.033	102.962	76.0079	86.2006	91.5673	73.2651	102.686	4.52881e+08	4.70333e+08	3.8963e+08	3.84701e+08	3.30195e+08	3.41002e+08	3.57514e+08	2.63586e+08	3.51925e+08
Inorganic pyrophosphatase 2, mitochondrial OS=Mus musculus OX=10090 GN=Ppa2 PE=1 SV=1	Q91VM9	186.965	71	15	168	15	71	15	74776	Ppa2	1.968e+08	107.919	95.9964	96.0846	#VALUE!	#VALUE!	#VALUE!	29.7617	19.0525	22.5503	36.4108	6.64603	7.35894	117.874	98.447	108.403	140.505	162.193	145.889	189.414	195.639	65.6418	100.387	88.7191	54.9851	76.5444	63.659	89.3226	106.232	104.554	2.12385e+08	1.88921e+08	1.89095e+08				5.85711e+07	3.74954e+07	4.4379e+07
Coiled-coil domain-containing protein 47 OS=Mus musculus OX=10090 GN=Ccdc47 PE=1 SV=2	Q9D024	186.658	41	17	269	17	41	17	67163	Ccdc47	3.42464e+08	94.411	85.9333	119.656	66.3859	85.1043	106.391	24.3905	21.0376	23.2824	92.1492	107.691	131.713	106.253	90.0419	104.461	72.233	63.8916	69.9012	78.4216	61.4295	#VALUE!	#VALUE!	#VALUE!	70.3908	75.2123	54.2673	46.4813	60.7773	68.7257	3.23324e+08	2.94291e+08	4.09778e+08	2.27348e+08	2.91452e+08	3.64351e+08	8.35286e+07	7.20463e+07	7.9734e+07
ADP/ATP translocase 1 OS=Mus musculus OX=10090 GN=Slc25a4 PE=1 SV=4	P48962	186.142	55	24	383	15	55	24	11739	Slc25a4	2.6818e+08	104.828	82.7255	112.446	28.4166	36.7232	41.3073	115.502	82.1393	86.5791	27.9217	57.3481	62.8109	43.6618	55.0888	73.8248	99.7049	101.661	117.298	111.166	132.815	#VALUE!	#VALUE!	#VALUE!	22.9134	34.8742	48.5072	116.468	108.662	114.147	2.81129e+08	2.21853e+08	3.01558e+08	7.62078e+07	9.84843e+07	1.10778e+08	3.09752e+08	2.20281e+08	2.32188e+08
60S ribosomal protein L11 OS=Mus musculus OX=10090 GN=Rpl11 PE=1 SV=4	Q9CXW4	186.059	57	16	593	16	57	16	67025	Rpl11	6.82721e+09	98.1682	104.601	97.2305	94.4411	99.5704	103.764	98.0402	72.3304	81.6913	97.4391	112.234	108.765	108.174	106.103	100.598	105.728	98.8184	102.77	96.3463	92.9595	106.733	112.716	118.157	93.4067	101.305	104.257	104.105	91.4476	111.449	6.70215e+09	7.14135e+09	6.63813e+09	6.44769e+09	6.79788e+09	7.08421e+09	6.69341e+09	4.93815e+09	5.57724e+09
Protein transport protein Sec23A OS=Mus musculus OX=10090 GN=Sec23a PE=1 SV=2	Q01405	185.98	35	17	262	15	35	17	20334	Sec23a	1.94455e+08	67.487	82.8231	149.69	8.02883	28.645	30.5185	38.2683	43.7874	52.1767	15.4683	20.0231	29.4051	86.1665	52.8649	123.149	140.699	130.385	192.317	174.544	176.604	86.2263	60.466	119.258	62.3974	90.3399	84.9435	72.6284	96.2899	97.0852	1.31232e+08	1.61054e+08	2.91079e+08	1.56125e+07	5.57016e+07	5.93448e+07	7.44147e+07	8.51467e+07	1.0146e+08
cAMP-dependent protein kinase type II-beta regulatory subunit OS=Mus musculus OX=10090 GN=Prkar2b PE=1 SV=3	P31324	185.907	60	20	253	17	60	20	19088	Prkar2b	1.4384e+08	103.051	93.3635	103.585	78.6766	84.1579	83.2964	40.5785	29.5697	34.0748	72.4132	89.2468	81.3978	145.287	154.639	153.155	151.022	155.314	169.169	132.706	164.009	58.6728	53.4013	75.2762	148.183	162.033	173.206	130.211	84.7506	90.7776	1.48228e+08	1.34294e+08	1.48997e+08	1.13168e+08	1.21052e+08	1.19813e+08	5.83679e+07	4.2533e+07	4.9013e+07
Glyoxalase domain-containing protein 4 OS=Mus musculus OX=10090 GN=Glod4 PE=1 SV=1	Q9CPV4	185.885	69	20	279	20	69	20	67201	Glod4	6.65521e+08	104.265	97.4149	98.3203	47.0708	53.1622	57.5416	42.8679	41.8224	47.5106	34.1365	44.2977	37.6435	126.429	134.764	133.289	119.231	130.623	126.949	138.751	150.686	59.5107	70.8152	74.0547	69.7548	79.0384	70.6801	87.9248	65.365	76.7201	6.93904e+08	6.48317e+08	6.54342e+08	3.13266e+08	3.53806e+08	3.82952e+08	2.85295e+08	2.78337e+08	3.16193e+08
Histidine--tRNA ligase, cytoplasmic OS=Mus musculus OX=10090 GN=Hars PE=1 SV=2	Q61035	185.45	53	27	281	9	53	27	15115	Hars	1.74128e+08	98.3725	103.517	98.1106	118.516	130.467	127.171	60.8961	45.4464	48.4696	137.944	163.964	176.591	193.444	160.563	148.874	121.954	98.048	116.624	60.677	67.7039	164.217	133.965	106.272	88.8865	86.8661	92.3174	206.699	151.461	178.88	1.71294e+08	1.80252e+08	1.70838e+08	2.0637e+08	2.2718e+08	2.21441e+08	1.06037e+08	7.91347e+07	8.43989e+07
Branched-chain-amino-acid aminotransferase, cytosolic OS=Mus musculus OX=10090 GN=Bcat1 PE=1 SV=2	P24288	184.936	42	17	458	17	42	17	12035	Bcat1	1.21638e+09	102.087	101.307	96.6061	152.59	208.41	200.9	90.9878	61.5898	72.3291	98.453	136.329	142.949	71.565	79.1267	82.042	90.4883	60.8491	67.2784	69.5949	68.7562	142.638	104.387	117.698	164.969	172.422	169.002	142.638	132.046	121.351	1.24178e+09	1.23228e+09	1.1751e+09	1.85608e+09	2.53507e+09	2.44371e+09	1.10676e+09	7.49168e+08	8.798e+08
Protein ZNRD2 OS=Mus musculus OX=10090 GN=Znrd2 PE=1 SV=1	P56873	184.91	77	9	243	9	77	9	56390	Sssca1	5.1914e+08	94.2612	127.473	78.2655	133.095	233.529	209.213	29.7263	38.2645	39.9206	126.926	176.588	128.387	80.5638	69.0593	70.1242	51.5647	50.5954	39.8005	95.5414	86.1403	99.2909	157.894	88.937	64.8922	81.3084	69.8042	94.3467	98.087	119.001	4.89348e+08	6.61765e+08	4.06308e+08	6.90952e+08	1.21234e+09	1.08611e+09	1.54321e+08	1.98646e+08	2.07244e+08
THO complex subunit 4 OS=Mus musculus OX=10090 GN=Alyref PE=1 SV=3	O08583	184.878	51	10	283	10	51	10	21681	Alyref	7.32442e+08	101.493	93.3529	105.154	140.016	179.449	179.742	163.296	134.396	192.354	146.015	165.517	160.497	175.122	138.538	137.624	85.7335	107.129	109.233	146.599	142.479	121.187	122.353	113.274	86.8152	117.812	113.729	113.752	131.681	143.855	7.43378e+08	6.83756e+08	7.70193e+08	1.02554e+09	1.31436e+09	1.31651e+09	1.19605e+09	9.84372e+08	1.40888e+09
Ras GTPase-activating protein-binding protein 2 OS=Mus musculus OX=10090 GN=G3bp2 PE=1 SV=2	P97379	184.366	34	13	260	12	34	13	23881	G3bp2	4.08627e+08	99.464	109.754	90.7824	75.3759	85.1264	85.6188	58.4157	36.5909	54.4848	58.2386	87.4442	64.2705	92.1763	103.133	83.3137	83.0618	81.3655	77.346	87.4728	84.6454	87.4918	80.8784	74.9595	91.0744	77.6711	93.964	98.0125	68.8937	88.6007	4.06436e+08	4.48483e+08	3.70961e+08	3.08006e+08	3.47849e+08	3.49861e+08	2.38702e+08	1.4952e+08	2.22639e+08
Succinate--CoA ligase [GDP-forming] subunit beta, mitochondrial OS=Mus musculus OX=10090 GN=Suclg2 PE=1 SV=3	Q9Z2I8	184.198	55	21	318	21	55	21	20917	Suclg2	6.92403e+08	95.5618	94.1552	110.283	18.6024	29.816	25.3568	27.5804	23.4207	33.3594	16.5959	19.4517	23.7321	50.7003	92.3878	101.862	123.269	117.462	136.015	129.377	145.852	52.5998	53.9764	75.3007	75.0586	106.556	110.757	79.7515	65.3124	67.0537	6.61673e+08	6.51934e+08	7.63603e+08	1.28804e+08	2.06447e+08	1.75571e+08	1.90968e+08	1.62165e+08	2.30982e+08
ADP/ATP translocase 2 OS=Mus musculus OX=10090 GN=Slc25a5 PE=1 SV=3	P51881	184.109	53	25	384	16	53	25	11740	Slc25a5	1.34818e+09	117.389	87.937	94.6739	28.8481	54.2607	44.8752	57.1671	42.3282	38.9427	25.3733	26.4708	38.9693	13.637	18.4909	26.0613	100.47	84.2781	99.4003	121.228	136.035	62.9682	71.7995	93.9743	65.8947	100.919	111.916	88.4733	70.3019	74.1549	1.58261e+09	1.18555e+09	1.27637e+09	3.88925e+08	7.31531e+08	6.04998e+08	7.70715e+08	5.7066e+08	5.25017e+08
Obg-like ATPase 1 OS=Mus musculus OX=10090 GN=Ola1 PE=1 SV=1	Q9CZ30	184.081	45	16	291	16	45	16	67059	Ola1	9.47125e+08	96.0418	94.4006	109.558	51.8667	80.0783	86.1686	62.6553	54.2541	61.0709	37.1031	54.3617	58.7512	51.2558	51.729	73.2823	58.0023	65.1155	73.2264	75.2377	85.6656	83.9502	72.4344	91.034	75.2219	87.8084	82.2325	82.556	96.1549	95.917	9.09636e+08	8.94092e+08	1.03765e+09	4.91243e+08	7.58442e+08	8.16124e+08	5.93424e+08	5.13854e+08	5.78418e+08
Caveolin-1 OS=Mus musculus OX=10090 GN=Cav1 PE=1 SV=1	P49817	183.967	56	10	298	10	56	10	12389	Cav1	5.85584e+08	70.7765	84.791	144.432	195.201	126.161	109.371	157.064	130.799	119.864	55.2031	60.4207	73.6631	187.409	129.916	173.877	105.071	92.8858	119.541	203.128	169.196	105.775	85.2649	127.745	168.692	120.549	133.338	46.4689	34.2078	29.4959	4.14456e+08	4.96523e+08	8.45773e+08	1.14306e+09	7.38778e+08	6.4046e+08	9.19741e+08	7.65935e+08	7.01902e+08
Elongation factor G, mitochondrial OS=Mus musculus OX=10090 GN=Gfm1 PE=1 SV=1	Q8K0D5	183.864	36	21	239	21	36	21	28030	Gfm1	3.90386e+08	96.4776	104.97	98.5522	34.0546	42.4056	41.3701	39.5043	32.8052	35.2159	12.7535	15.1572	27.7254	98.1371	114.841	132.72	105.146	86.778	93.8768	83.6856	107.906	71.6696	75.3891	114.963	106.455	145.887	144.736	97.9048	86.9172	95.5947	3.76635e+08	4.09789e+08	3.84734e+08	1.32944e+08	1.65545e+08	1.61503e+08	1.54219e+08	1.28067e+08	1.37478e+08
Peptidyl-prolyl cis-trans isomerase FKBP10 OS=Mus musculus OX=10090 GN=Fkbp10 PE=1 SV=2	Q61576	183.849	41	24	394	24	41	24	14230	Fkbp10	6.46115e+08	92.5665	109.688	97.745	13.8912	16.7765	15.5385	16.1048	31.8448	14.323	28.515	38.181	41.5525	239.31	242.432	244.577	108.322	173.742	176.244	78.2357	88.952	98.3788	99.4227	98.6331	133.415	150.079	128.879	105.263	120.687	94.8651	5.98086e+08	7.08714e+08	6.31546e+08	8.97529e+07	1.08396e+08	1.00397e+08	1.04056e+08	2.05754e+08	9.25428e+07
Cell division cycle and apoptosis regulator protein 1 OS=Mus musculus OX=10090 GN=Ccar1 PE=1 SV=1	Q8CH18	183.8	22	21	203	21	22	21	67500	Ccar1	3.99784e+08	97.7658	100.014	102.22	69.4883	104.531	121.374	151.932	89.2203	132.942	90.6091	101.53	173.88	130.729	140.666	181.813	143.886	151.195	169.99	155.254	166.029	139.396	148.646	166.588	161.415	193.761	191.28	160.788	155.43	167.781	3.90852e+08	3.9984e+08	4.0866e+08	2.77803e+08	4.17898e+08	4.85235e+08	6.07398e+08	3.56689e+08	5.3148e+08
LIM and senescent cell antigen-like-containing domain protein 1 OS=Mus musculus OX=10090 GN=Lims1 PE=1 SV=3	Q99JW4	183.783	56	17	205	17	56	17	110829	Lims1	2.70917e+07	92.5009	66.8081	140.691	#VALUE!	#VALUE!	#VALUE!	#VALUE!	#VALUE!	#VALUE!	169.482	284.465	141.488	39.8293	176.51	73.8627	169.315	208.88	177.406	676.681	549.429	#VALUE!	#VALUE!	#VALUE!	506.601	540.484	690.088	#VALUE!	#VALUE!	#VALUE!	2.506e+07	1.80994e+07	3.81156e+07
Tubulin--tyrosine ligase-like protein 12 OS=Mus musculus OX=10090 GN=Ttll12 PE=1 SV=1	Q3UDE2	183.736	39	17	246	17	39	17	223723	Ttll12	3.2094e+08	93.2082	111.454	95.338	41.4242	50.265	58.1571	46.0629	37.1588	40.698	37.4026	52.5539	59.1353	100.02	110.528	107.251	215.911	172.427	148.67	52.0415	56.5604	71.7756	60.6113	83.0322	128.549	131.048	139.953	90.1667	86.3976	75.3363	2.99142e+08	3.577e+08	3.05978e+08	1.32947e+08	1.6132e+08	1.86649e+08	1.47834e+08	1.19257e+08	1.30616e+08
60S acidic ribosomal protein P1 OS=Mus musculus OX=10090 GN=Rplp1 PE=1 SV=1	P47955	183.469	100	6	469	6	100	6	56040	Rplp1	2.60435e+09	84.8028	122.702	92.4949	120.264	192.421	134.024	59.7528	71.5816	74.8724	116.266	176.451	113.214	115.098	179.774	113.253	164.481	71.2485	73.9667	120.84	99.4378	132.164	186.304	103.644	161.766	96.8896	176.652	114.727	99.0629	197.611	2.20856e+09	3.1956e+09	2.40889e+09	3.13209e+09	5.01131e+09	3.49045e+09	1.55617e+09	1.86424e+09	1.94994e+09
Prostaglandin G/H synthase 2 OS=Mus musculus OX=10090 GN=Ptgs2 PE=1 SV=1	Q05769	183.433	38	18	193	18	38	18	19225	Ptgs2	7.53189e+08	95.516	82.019	122.465	142.735	133.658	129.299	95.0152	71.9506	94.4044	19.879	88.8388	86.8759	80.8563	112.554	116.973	165.568	103.037	150.848	82.4928	154.784	230.123	151.873	227.219	148.31	125.492	161.257	127.83	165.201	182.791	7.19416e+08	6.17758e+08	9.22392e+08	1.07506e+09	1.0067e+09	9.73869e+08	7.15644e+08	5.41924e+08	7.11043e+08
Transferrin receptor protein 1 OS=Mus musculus OX=10090 GN=Tfrc PE=1 SV=1	Q62351	183.369	36	24	224	24	36	24	22042	Tfrc	5.15314e+08	100.451	103.76	95.7896	77.9082	101.315	116.513	92.9634	65.1834	81.7084	64.5756	94.2672	99.5691	80.0657	103.612	100.67	111.827	84.2087	97.2323	108.352	108.346	101.71	79.4204	115.026	90.934	113.327	111.238	99.7727	87.7863	102.713	5.17636e+08	5.34689e+08	4.93617e+08	4.01472e+08	5.22093e+08	6.00407e+08	4.79054e+08	3.35899e+08	4.21055e+08
Eukaryotic translation initiation factor 3 subunit J-B OS=Mus musculus OX=10090 GN=Eif3j2 PE=1 SV=1	Q66JS6	183.367	60	15	271	15	60	15	78655; 100042807	Eif3j1; Eif3j2	8.45535e+08	76.4609	126.794	96.745	91.299	126.566	147.271	130.509	156.494	191.159	98.0505	148.991	137.401	75.9126	122.13	109.313	106.458	123.776	119.331	115.646	121.429	132.071	154.378	131.846	130.898	157.992	157.284	106.041	109.632	140.425	6.46504e+08	1.07209e+09	8.18013e+08	7.71965e+08	1.07016e+09	1.24523e+09	1.1035e+09	1.32321e+09	1.61632e+09
MICOS complex subunit Mic19 OS=Mus musculus OX=10090 GN=Chchd3 PE=1 SV=1	Q9CRB9	183.293	57	14	335	14	57	14	66075	Chchd3	5.88253e+08	106.443	95.7758	97.7808	104.652	99.0767	122.462	136.364	74.0886	87.6798	21.1799	23.3862	25.2205	43.2894	45.4978	49.0534	154.247	151.43	135.213	105.758	103.724	134.903	138.491	137.213	135.159	121.55	141.898	152.57	118.471	139.518	6.26157e+08	5.63404e+08	5.75198e+08	6.15619e+08	5.82822e+08	7.20386e+08	8.02166e+08	4.35829e+08	5.15779e+08
Sulfide:quinone oxidoreductase, mitochondrial OS=Mus musculus OX=10090 GN=Sqor PE=1 SV=3	Q9R112	183.012	44	18	256	18	44	18	59010	Sqrdl; Sqor	3.95455e+08	101.312	94.2716	104.416	292.581	138.199	113.127	239.802	390.441	213.363	244.026	264.988	197.035	199.979	144.932	128.046	157.515	191.837	130.138	300.088	242.551	224.964	262.227	255.403	221.025	145.989	172.7	202.318	247.635	150.345	4.00643e+08	3.72802e+08	4.12919e+08	1.15702e+09	5.46513e+08	4.47367e+08	9.48307e+08	1.54402e+09	8.43752e+08
Alpha-actinin-3 OS=Mus musculus OX=10090 GN=Actn3 PE=2 SV=1	O88990	182.911	11	15	393	2	11	15	11474	Actn3	2.50318e+08	107.606	79.6223	112.771	28.8884	41.9707	36.4089	89.5291	33.2007	54.4175	#VALUE!	#VALUE!	#VALUE!	52.1526	59.0674	78.2584	144.278	167.436	208.337	40.3391	47.3634	44.3952	30.7339	50.798	180.833	191.56	201.959	159.89	153.263	167.9	2.69359e+08	1.99309e+08	2.82287e+08	7.2313e+07	1.0506e+08	9.11381e+07	2.24108e+08	8.31074e+07	1.36217e+08
Calpain-1 catalytic subunit OS=Mus musculus OX=10090 GN=Capn1 PE=1 SV=1	O35350	182.894	43	28	210	28	43	28	12333	Capn1	2.55846e+08	104.141	92.8138	103.045	163.302	127.771	111.99	112.61	160.223	113.282	171.077	122.287	138.172	130.761	98.467	114.655	199.838	203.938	218.712	174.742	199.454	76.9938	114.233	64.5705	42.4051	54.3742	42.5707	85.7381	111.587	76.0873	2.6644e+08	2.3746e+08	2.63637e+08	4.17802e+08	3.26897e+08	2.86521e+08	2.88108e+08	4.09924e+08	2.89827e+08
Gamma-adducin OS=Mus musculus OX=10090 GN=Add3 PE=1 SV=2	Q9QYB5	182.815	37	20	270	20	37	20	27360	Add3	7.49724e+08	91.0735	107.151	101.776	33.4946	39.2783	40.1543	47.2272	39.8773	40.1606	25.769	32.1202	28.1381	79.3405	96.3765	86.5936	154.973	127.032	136.721	148.039	192.095	84.0876	52.3483	88.2949	86.9969	101.794	87.4584	77.2523	60.7935	58.0507	6.82799e+08	8.03335e+08	7.63037e+08	2.51117e+08	2.94478e+08	3.01046e+08	3.54074e+08	2.9897e+08	3.01094e+08
F-actin-capping protein subunit beta OS=Mus musculus OX=10090 GN=Capzb PE=1 SV=3	P47757	182.563	58	16	359	16	58	16	12345	Capzb	1.3599e+09	94.2016	101.5	104.298	59.2085	71.2301	82.5063	49.9096	35.1476	42.6107	58.1874	70.5827	76.9806	113.369	133.731	130.116	132.321	118.751	120.367	119.141	114.604	72.2643	70.765	71.8145	93.9289	114.442	105.858	82.6146	76.9892	83.145	1.28105e+09	1.3803e+09	1.41835e+09	8.05176e+08	9.68658e+08	1.122e+09	6.78721e+08	4.77972e+08	5.79462e+08
Cleavage stimulation factor subunit 2 tau variant OS=Mus musculus OX=10090 GN=Cstf2t PE=1 SV=2	Q8C7E9	182.367	47	19	225	14	47	19	83410	Cstf2t	3.41995e+08	82.3496	99.1635	118.487	48.1394	63.6923	80.9927	68.7562	42.843	66.9428	55.5964	59.9722	82.212	83.1667	98.123	91.1754	89.9176	75.6577	83.4201	101.998	121.5	115.482	72.9119	90.192	104.789	97.9333	125.715	97.5798	84.8631	99.9004	2.81631e+08	3.39134e+08	4.0522e+08	1.64634e+08	2.17825e+08	2.76991e+08	2.35143e+08	1.46521e+08	2.28941e+08
Alpha-centractin OS=Mus musculus OX=10090 GN=Actr1a PE=1 SV=1	P61164	181.823	60	16	300	9	60	16	54130	Actr1a	2.158e+08	118.313	79.4294	102.257	83.0716	139.058	123.964	36.2518	38.6962	42.4352	18.4025	56.072	23.897	30.4984	30.3013	26.0521	197.352	199.66	213.908	144.655	172.979	73.7084	55.7621	86.3961	145.864	131.419	185.742	102.792	108.735	91.2128	2.5532e+08	1.71408e+08	2.2067e+08	1.79268e+08	3.00086e+08	2.67515e+08	7.82311e+07	8.35062e+07	9.15749e+07
Transcription factor BTF3 OS=Mus musculus OX=10090 GN=Btf3 PE=1 SV=3	Q64152	181.063	56	7	308	7	56	7	218490	Btf3	6.12828e+08	81.4354	113.549	105.015	126.736	322.02	244.731	82.8648	69.392	113.456	189.742	328.629	264.572	103.078	87.7715	103.551	52.7939	42.7378	39.9603	167.432	170.356	108.867	135.633	95.2057	51.6976	71.6039	85.1674	88.0793	107.986	147.728	4.99059e+08	6.95862e+08	6.43563e+08	7.76673e+08	1.97343e+09	1.49978e+09	5.07818e+08	4.25254e+08	6.95289e+08
Eukaryotic translation initiation factor 3 subunit F OS=Mus musculus OX=10090 GN=Eif3f PE=1 SV=2	Q9DCH4	181.049	57	15	353	15	57	15	66085	Eif3f	4.12614e+08	104.979	92.0817	102.939	129.879	193.125	183.033	190.305	122.937	158.131	88.8405	104.753	146.5	120.764	116.857	140.205	97.415	93.5558	112.618	118.826	127.6	281.79	181.532	281.362	195.009	180.378	169.653	212.125	175.58	164.322	4.33159e+08	3.79943e+08	4.24742e+08	5.35901e+08	7.9686e+08	7.55221e+08	7.85227e+08	5.07258e+08	6.52473e+08
Mitotic checkpoint protein BUB3 OS=Mus musculus OX=10090 GN=Bub3 PE=1 SV=2	Q9WVA3	180.946	59	16	273	16	59	16	12237	Bub3	7.07226e+08	101.147	101.624	97.2287	47.4045	71.5144	71.2463	32.0088	10.937	16.967	28.0889	41.1554	50.5272	50.7265	57.8802	63.7639	49.2278	56.2264	66.7362	89.6568	92.0771	78.2382	67.0239	101.309	81.6528	106.477	102.701	90.6767	96.2029	98.8812	7.15339e+08	7.18713e+08	6.87627e+08	3.35257e+08	5.05768e+08	5.03873e+08	2.26374e+08	7.73491e+07	1.19995e+08
SAP domain-containing ribonucleoprotein OS=Mus musculus OX=10090 GN=Sarnp PE=1 SV=3	Q9D1J3	180.883	76	18	422	18	76	18	66118; 625193	Sarnp; Gm6563	2.19283e+09	94.7093	112.26	93.0304	114.884	114.148	119.58	66.0532	62.6435	64.2728	114.798	111.279	94.8335	142.013	131.046	109.231	73.0138	87.8618	88.5557	98.1614	93.8978	128.86	141.534	118.93	110.07	93.7895	104.28	81.1161	69.8112	97.6789	2.07682e+09	2.46168e+09	2.04e+09	2.51923e+09	2.50308e+09	2.62218e+09	1.44844e+09	1.37367e+09	1.4094e+09
Unconventional myosin-Va OS=Mus musculus OX=10090 GN=Myo5a PE=1 SV=2	Q99104	180.852	22	28	206	28	22	28	17918	Myo5a	3.19434e+07	108.684	88.4669	102.849	91.7558	95.6987	101.412	134.743	97.5655	130.835	71.746	98.3468	116.835	170.068	239.945	233.183	452.607	203.672	244.116	265.239	295.303	444.296	288.667	338.807	#VALUE!	#VALUE!	#VALUE!	#VALUE!	#VALUE!	#VALUE!	3.47174e+07	2.82594e+07	3.28535e+07	2.93099e+07	3.05694e+07	3.23943e+07	4.30417e+07	3.11657e+07	4.17932e+07
Peptidyl-prolyl cis-trans isomerase NIMA-interacting 1 OS=Mus musculus OX=10090 GN=Pin1 PE=1 SV=1	Q9QUR7	180.677	79	11	289	11	79	11	23988	Pin1	8.7238e+08	86.7243	87.2849	125.991	86.172	136.016	133.819	59.0736	55.4228	41.8984	87.8111	108.148	121.024	96.9682	159.673	129.3	88.8658	142.559	143.185	161.245	140.022	104.455	142.27	141.906	96.4214	146.123	135.259	75.9573	114.676	150.948	7.56565e+08	7.61456e+08	1.09912e+09	7.51747e+08	1.18658e+09	1.16741e+09	5.15346e+08	4.83497e+08	3.65513e+08
Twinfilin-1 OS=Mus musculus OX=10090 GN=Twf1 PE=1 SV=2	Q91YR1	180.657	46	15	325	14	46	15	19230	Twf1	9.73727e+08	92.5517	94.7408	112.708	65.0303	79.4374	86.648	53.5937	40.6243	46.7121	52.777	56.9693	85.6119	63.7802	70.2697	74.9779	123.563	101.566	117.566	103.131	115.711	44.119	54.745	64.1779	73.4793	108.363	90.1727	74.3695	73.0714	78.7155	9.01201e+08	9.22517e+08	1.09746e+09	6.33218e+08	7.73504e+08	8.43715e+08	5.21856e+08	3.9557e+08	4.54848e+08
COP9 signalosome complex subunit 1 OS=Mus musculus OX=10090 GN=Gps1 PE=1 SV=1	Q99LD4	180.263	43	18	217	18	43	18	209318	Gps1	3.63943e+08	88.3659	104.621	107.013	78.1403	94.6267	226.639	76.3095	43.9048	94.0703	48.3203	71.1947	88.8738	35.6595	50.0801	47.5747	91.9719	86.0434	92.5261	68.2709	83.3525	55.9608	38.7099	49.4835	109.124	90.7615	100.323	98.2942	85.9254	77.8392	3.21601e+08	3.80762e+08	3.89464e+08	2.84386e+08	3.44387e+08	8.24835e+08	2.77723e+08	1.59788e+08	3.42362e+08
60S ribosomal protein L19 OS=Mus musculus OX=10090 GN=Rpl19 PE=1 SV=1	P84099	180.213	45	16	393	16	45	16	19921; 100041511	Rpl19; Rpl19-ps11	2.59872e+09	89.1022	102.814	108.084	36.4799	43.6706	51.9728	21.636	15.195	15.0211	49.0553	73.0926	66.1566	90.5817	112.565	121.639	85.7975	88.022	99.958	84.463	102.232	71.4917	71.4068	91.3475	80.6613	109.454	115.215	84.0708	103.323	69.4556	2.31552e+09	2.67184e+09	2.8088e+09	9.48009e+08	1.13488e+09	1.35063e+09	5.62259e+08	3.94876e+08	3.90357e+08
Transcription elongation factor A protein 1 OS=Mus musculus OX=10090 GN=Tcea1 PE=1 SV=2	P10711	179.727	60	21	355	21	60	21	21399	Tcea1	6.24385e+08	87.0858	107.746	105.168	98.9442	139.565	130.273	96.1022	82.2099	111.584	103.924	98.12	98.1102	29.3232	37.5567	38.53	61.1941	78.9497	78.0281	85.959	87.0421	132.464	159.359	153.464	94.6049	122.611	133.257	107.124	118.125	177.157	5.43751e+08	6.72751e+08	6.56655e+08	6.17793e+08	8.71426e+08	8.13405e+08	6.00048e+08	5.13306e+08	6.96712e+08
Nucleobindin-2 OS=Mus musculus OX=10090 GN=Nucb2 PE=1 SV=2	P81117	179.357	56	19	206	19	56	19	53322	Nucb2	2.16651e+08	100.633	113.497	85.8702	17.9137	25.9258	20.5233	#VALUE!	#VALUE!	#VALUE!	35.5238	31.7002	37.4342	156.622	105.46	102.098	202.125	245.855	252.771	217.163	219.966	86.9164	92.0356	97.3841	52.5031	70.0265	72.4278	105.617	106.817	157.708	2.18022e+08	2.45892e+08	1.86038e+08	3.88101e+07	5.61685e+07	4.4464e+07
Heme oxygenase 2 OS=Mus musculus OX=10090 GN=Hmox2 PE=1 SV=1	O70252	179.285	51	14	274	14	51	14	15369	Hmox2	5.30999e+08	105.133	97.9787	96.8883	28.235	40.6004	46.9144	#VALUE!	#VALUE!	#VALUE!	22.649	36.204	61.5119	63.1716	67.1823	99.45	189.963	117.095	131.071	99.5286	131.541	48.3668	25.5427	42.2045	72.3147	87.449	78.5474	68.5374	72.7581	75.1144	5.58256e+08	5.20266e+08	5.14476e+08	1.49928e+08	2.15588e+08	2.49115e+08
La-related protein 4 OS=Mus musculus OX=10090 GN=Larp4 PE=1 SV=2	Q8BWW4	179.163	39	16	257	16	39	16	207214	Larp4	3.79855e+08	92.5909	97.2793	110.13	126.506	136.109	165.016	132.757	102.696	124.23	143.776	137.242	138.632	49.1731	48.4798	50.7411	88.26	88.7009	84.2743	105.052	113.092	139.317	191.526	210.684	97.0962	139.951	146.39	140.434	132.774	173.073	3.51711e+08	3.6952e+08	4.18333e+08	4.8054e+08	5.17015e+08	6.26821e+08	5.04283e+08	3.90094e+08	4.71894e+08
Ubiquitin carboxyl-terminal hydrolase 47 OS=Mus musculus OX=10090 GN=Usp47 PE=1 SV=2	Q8BY87	178.882	31	30	135	30	31	30	74996	Usp47	4.65571e+07	60.7685	81.4339	157.798	#VALUE!	#VALUE!	#VALUE!	#VALUE!	#VALUE!	#VALUE!	63.9473	32.8427	56.8382	#VALUE!	#VALUE!	#VALUE!	28	34.2055	39.1233	55.217	37.533	50.7576	81.7789	89.0865	33.1993	42.6149	20.5377	42.8221	63.4124	46.4677	2.82921e+07	3.79133e+07	7.3466e+07
Prostaglandin E synthase 3 OS=Mus musculus OX=10090 GN=Ptges3 PE=1 SV=1	Q9R0Q7	178.636	49	11	371	11	49	11	56351; 100043508; 102641464	Ptges3; Gm9769; Ptges3-ps; LOC100048119; LOC102641464	1.47902e+09	96.5283	101.105	102.367	64.6438	125.89	85.0241	125.959	63.8393	61.3647	111.138	91.6018	86.179	61.4235	111.208	84.1321	100.805	84.7648	103.574	67.7226	91.6755	121.418	87.9076	101.695	92.8937	110.646	107.818	91.2363	99.7065	117.157	1.42768e+09	1.49537e+09	1.51403e+09	9.56098e+08	1.86194e+09	1.25753e+09	1.86296e+09	9.44198e+08	9.07599e+08
Replication protein A 70 kDa DNA-binding subunit OS=Mus musculus OX=10090 GN=Rpa1 PE=1 SV=1	Q8VEE4	178.598	38	20	227	20	38	20	68275	Rpa1	3.35291e+07	75.485	105.694	118.821	112.307	177.074	159.153	#VALUE!	#VALUE!	#VALUE!	#VALUE!	#VALUE!	#VALUE!	301.363	244.757	171.34	166.28	161.52	186.638	51.6395	55.7309	775.897	385.971	612.408	535.087	371.291	400.185	269.213	251.358	247.382	2.53094e+07	3.54382e+07	3.98397e+07	3.76556e+07	5.93714e+07	5.33627e+07
[truncated: 4,557 more rows]
[truncated: 50 more columns]
