# Supplementary material for: Attenuated growth factor signaling during cell death initiation sensitizes membranes towards peroxidation
Source: Nat Commun. 2025 Feb 25;16:1774. doi: 10.1038/s41467-025-56711-2 (PMC11861335; doi:10.1038/s41467-025-56711-2)
Supplement: Supplementary file 4 — Supplementary Data 2 [file 41467_2025_56711_MOESM4_ESM.xlsx]

## Sheet: 1. Proteins input
Pathways evaluated:	Glycolysis, gluconeogenesis, the tricarboxylic acid cycle, fatty acid biosynthesis, uptake and degradation, (phospho)lipid metabolism, peroxisome biogenesis and metabolism
	Fig. 4	Supplementary Fig. 15
		Supplementary Fig. 17
		Supplementary Fig. 18
Checked	Group ID	Pathway Accession	Pathway Level	Pathway Description	Pathway Source	# Master Proteins	# Proteins
TRUE	669	mmu00010	Leaf	Glycolysis / Gluconeogenesis	Kegg	40	50
	Description	Master	Protein FDR Confidence: Combined	Accession	Sum PEP Score	Coverage [%]	# Peptides	# PSMs	# Unique Peptides	Coverage [%] (by Search Engine): Sequest HT	# Peptides (by Search Engine): Sequest HT	Entrez Gene ID	Gene Symbol	KEGG Pathways	Reactome Pathways	WikiPathways	Abundances (by Bio. Rep.): 16 0 PI CAY,1	Abundances (by Bio. Rep.): 16 0 PI CAY,2	Abundances (by Bio. Rep.): 16 0 PI CAY,3	Abundances (by Bio. Rep.): 18 1,1	Abundances (by Bio. Rep.): 18 1,2	Abundances (by Bio. Rep.): 18 1,3	Abundances (by Bio. Rep.): 18 1 PI CAY,1	Abundances (by Bio. Rep.): 18 1 PI CAY,2	Abundances (by Bio. Rep.): 18 1 PI CAY,3	Abundances (by Bio. Rep.): 18 1 SER,1	Abundances (by Bio. Rep.): 18 1 SER,2	Abundances (by Bio. Rep.): 18 1 SER,3	Abundances (by Bio. Rep.): 18 1 VAL,1	Abundances (by Bio. Rep.): 18 1 VAL,2	Abundances (by Bio. Rep.): 18 1 VAL,3	Abundances (by Bio. Rep.): CAY,1	Abundances (by Bio. Rep.): CAY,2	Abundances (by Bio. Rep.): CAY,3	Abundances (by Bio. Rep.): DMSO,1	Abundances (by Bio. Rep.): DMSO,2	Abundances (by Bio. Rep.): DMSO,3	Abundances (by Bio. Rep.): MCA,1	Abundances (by Bio. Rep.): MCA,2	Abundances (by Bio. Rep.): MCA,3	Abundances (by Bio. Rep.): SER,2	Abundances (by Bio. Rep.): SER,3	Abundances (by Bio. Rep.): VAL,1	Abundances (by Bio. Rep.): VAL,2	Abundances (by Bio. Rep.): VAL,3	Found in Sample: [S9] F9: Sample, 16 0 PI CAY, 1	Found in Sample: [S19] F19: Sample, 16 0 PI CAY, 2	Found in Sample: [S29] F29: Sample, 16 0 PI CAY, 3	Found in Sample: [S6] F6: Sample, 18 1, 1
	Pyruvate kinase PKM OS=Mus musculus OX=10090 GN=Pkm PE=1 SV=4	Master Protein	High	P52480	1752.67	92	76	4578	76	92	76	18746	Pkm	Pyruvate metabolism; Type II diabetes mellitus; Metabolic pathways; Biosynthesis of amino acids; Purine metabolism; Glycolysis / Gluconeogenesis; Carbon metabolism; Central carbon metabolism in cancer; Glucagon signaling pathway; Viral carcinogenesis	Neutrophil degranulation; Glycolysis	Glycolysis and Gluconeogenesis; Purine metabolism	9.26621e+10	8.77878e+10	7.92138e+10	7.7874e+10	9.39122e+10	9.56175e+10	91822608787	9.33461e+10	8.42723e+10	1.03896e+11	7.86126e+10	8.59562e+10	4.74975e+10	6.4158e+10	6.94932e+10	9.13009e+10	8.05167e+10	8.05176e+10	9.53077e+10	9.33513e+10	9.02793e+10	8.77836e+10	6.54265e+10	7.273e+10	8.5994e+10	8.80356e+10	6.24459e+10	6.76875e+10	6.63271e+10	High	High	High	High
	Alpha-enolase OS=Mus musculus OX=10090 GN=Eno1 PE=1 SV=3	Master Protein	High	P17182	1290.37	97	65	3928	56	97	65	13806; 433182	Eno1; Gm5506; Eno1b	RNA degradation; Metabolic pathways; Biosynthesis of amino acids; Glycolysis / Gluconeogenesis; HIF-1 signaling pathway; Carbon metabolism	Gluconeogenesis; Glycolysis	Glycolysis and Gluconeogenesis	3.93478e+10	4.97947e+10	5.07056e+10	4.38854e+10	5.27946e+10	6.15498e+10	40549608868	5.26393e+10	5.20671e+10	5.33964e+10	5.76864e+10	5.91988e+10	2.65122e+10	3.73178e+10	4.04573e+10	4.23365e+10	3.47717e+10	5.19335e+10	3.9194e+10	4.22864e+10	6.43484e+10	4.12694e+10	3.49672e+10	4.5235e+10	4.60643e+10	5.84359e+10	2.38467e+10	3.37137e+10	3.61043e+10	High	High	High	High
	Glyceraldehyde-3-phosphate dehydrogenase OS=Mus musculus OX=10090 GN=Gapdh PE=1 SV=2	Master Protein	High	P16858	1136.44	85	41	4565	41	85	41	14433; 100042025; 100042746	Gapdh; Gm20899; LOC100042025; Gapdh-ps15; Gm12033	Metabolic pathways; Biosynthesis of amino acids; Glycolysis / Gluconeogenesis; HIF-1 signaling pathway; Alzheimer's disease; Carbon metabolism		Glycolysis and Gluconeogenesis	7.32521e+10	7.97886e+10	8.50979e+10	7.65054e+10	9.29758e+10	1.00387e+11	78223250818	9.20296e+10	9.06492e+10	8.79462e+10	8.17443e+10	8.65453e+10	4.68968e+10	7.11693e+10	7.21615e+10	8.12366e+10	6.96981e+10	9.08701e+10	7.37418e+10	8.17838e+10	1.0151e+11	6.84865e+10	5.79202e+10	7.06366e+10	7.23776e+10	8.66602e+10	5.31957e+10	7.5007e+10	7.2009e+10	High	High	High	High
	Phosphoglycerate kinase 1 OS=Mus musculus OX=10090 GN=Pgk1 PE=1 SV=4	Master Protein	High	P09411	1060.57	100	58	2884	54	100	58	18655	Pgk1	Metabolic pathways; Biosynthesis of amino acids; Glycolysis / Gluconeogenesis; HIF-1 signaling pathway; Carbon metabolism	Gluconeogenesis; Glycolysis	Glycolysis and Gluconeogenesis	3.517e+10	3.50393e+10	3.53093e+10	3.00432e+10	3.5859e+10	3.60479e+10	35267212436	3.94314e+10	3.72519e+10	3.36947e+10	3.27633e+10	3.20966e+10	2.29444e+10	3.11993e+10	2.9873e+10	3.84705e+10	3.80961e+10	3.57079e+10	3.35218e+10	3.79971e+10	3.51712e+10	3.25495e+10	3.22823e+10	3.6776e+10	3.33649e+10	3.18771e+10	2.61082e+10	3.23995e+10	2.94652e+10	High	High	High	High
	Fructose-bisphosphate aldolase A OS=Mus musculus OX=10090 GN=Aldoa PE=1 SV=2	Master Protein	High	P05064	1052.62	95	46	2841	46	95	46	11674	Aldoa	Metabolic pathways; Biosynthesis of amino acids; Glycolysis / Gluconeogenesis; Pentose phosphate pathway; HIF-1 signaling pathway; Carbon metabolism; Fructose and mannose metabolism	Platelet degranulation ; Neutrophil degranulation; Gluconeogenesis; Glycolysis	Glycolysis and Gluconeogenesis	3.82818e+10	3.9044e+10	4.12392e+10	4.19443e+10	5.139e+10	5.05209e+10	3.15763e+10	4.09094e+10	3.91662e+10	5.35233e+10	5.14308e+10	5.35293e+10	2.51467e+10	3.42427e+10	3.49268e+10	3.20337e+10	3.93248e+10	3.84537e+10	4.58627e+10	5.01828e+10	5.08772e+10	4.48361e+10	3.74457e+10	4.57241e+10	4.7042e+10	4.96091e+10	3.40068e+10	3.59296e+10	3.89931e+10	High	High	High	High
	Phosphoglycerate mutase 1 OS=Mus musculus OX=10090 GN=Pgam1 PE=1 SV=3	Master Protein	High	Q9DBJ1	803.35	91	37	1903	37	91	37	18648	Pgam1	Metabolic pathways; Biosynthesis of amino acids; Glycine, serine and threonine metabolism; Glycolysis / Gluconeogenesis; Carbon metabolism; Central carbon metabolism in cancer; Glucagon signaling pathway	Neutrophil degranulation; Gluconeogenesis; Glycolysis	Glycolysis and Gluconeogenesis	2.8802e+10	2.70101e+10	3.02583e+10	3.68017e+10	3.56821e+10	3.69252e+10	31586805582	3.21246e+10	2.85778e+10	2.89684e+10	3.13069e+10	3.1262e+10	1.48579e+10	2.5396e+10	2.21573e+10	2.3834e+10	2.35966e+10	2.07862e+10	2.44088e+10	3.21444e+10	2.75066e+10	2.1079e+10	2.45161e+10	2.18663e+10	3.33533e+10	2.85466e+10	1.87766e+10	2.77732e+10	2.58308e+10	High	High	High	High
	Triosephosphate isomerase OS=Mus musculus OX=10090 GN=Tpi1 PE=1 SV=4	Master Protein	High	P17751	602.222	78	32	1424	32	78	32	21991	Tpi1	Metabolic pathways; Biosynthesis of amino acids; Glycolysis / Gluconeogenesis; Inositol phosphate metabolism; Carbon metabolism; Fructose and mannose metabolism	Gluconeogenesis; Glycolysis	Fatty Acid Beta Oxidation; Glycolysis and Gluconeogenesis	1.85087e+10	1.82241e+10	2.40925e+10	2.20798e+10	2.50273e+10	2.27524e+10	18065625364	1.75718e+10	1.85337e+10	1.81429e+10	2.114e+10	1.99411e+10	1.04343e+10	1.42357e+10	1.27167e+10	2.19394e+10	2.63374e+10	1.60957e+10	1.74222e+10	2.13894e+10	1.81062e+10	1.73445e+10	1.89382e+10	1.94254e+10	2.35973e+10	2.28857e+10	1.42109e+10	1.79927e+10	1.48366e+10	High	High	High	High
	Glucose-6-phosphate isomerase OS=Mus musculus OX=10090 GN=Gpi PE=1 SV=4	Master Protein	High	P06745	567.854	61	37	1337	37	61	37	14751	Gpi1	Metabolic pathways; Amino sugar and nucleotide sugar metabolism; Starch and sucrose metabolism; Glycolysis / Gluconeogenesis; Pentose phosphate pathway; Carbon metabolism	Glycolysis; TP53 Regulates Metabolic Genes; Neutrophil degranulation; Gluconeogenesis	Glycolysis and Gluconeogenesis	7.13141e+09	7.04146e+09	7.19753e+09	4.20872e+09	4.69195e+09	5.29517e+09	5394514136	6.53977e+09	6.83357e+09	7.56131e+09	6.17145e+09	7.16551e+09	2.73796e+09	3.81663e+09	4.89935e+09	3.53675e+09	3.45478e+09	4.48854e+09	5.95511e+09	6.05896e+09	7.35512e+09	6.21052e+09	4.25546e+09	5.68075e+09	7.0697e+09	7.65024e+09	3.77758e+09	4.92663e+09	5.19237e+09	High	High	High	High
	L-lactate dehydrogenase A chain OS=Mus musculus OX=10090 GN=Ldha PE=1 SV=3	Master Protein	High	P06151	479.46	78	38	1229	35	78	38	16828	Ldha	Pyruvate metabolism; Metabolic pathways; Cysteine and methionine metabolism; Glycolysis / Gluconeogenesis; Propanoate metabolism; HIF-1 signaling pathway; Central carbon metabolism in cancer; Glucagon signaling pathway	Pyruvate metabolism	Glycolysis and Gluconeogenesis	1.4491e+10	1.38997e+10	1.28602e+10	1.23931e+10	1.64711e+10	1.89504e+10	11689576976	1.44242e+10	1.51145e+10	1.20417e+10	1.15281e+10	1.44459e+10	6.97401e+09	9.62567e+09	1.12123e+10	1.48569e+10	1.10456e+10	1.757e+10	1.79666e+10	1.66686e+10	1.98081e+10	1.42365e+10	1.00943e+10	1.33898e+10	1.33882e+10	1.51323e+10	8.47872e+09	1.1344e+10	9.74652e+09	High	High	High	High
	Beta-enolase OS=Mus musculus OX=10090 GN=Eno3 PE=1 SV=3	Master Protein	High	P21550	465.445	80	29	1181	19	80	29	13808	Eno3	RNA degradation; Metabolic pathways; Biosynthesis of amino acids; Glycolysis / Gluconeogenesis; HIF-1 signaling pathway; Carbon metabolism	Gluconeogenesis; Glycolysis	Glycolysis and Gluconeogenesis	9.74372e+08	8.78844e+08	8.2946e+08	1.01088e+09	8.89692e+08	9.34015e+08	1201749588	1.22525e+09	1.17114e+09	1.03841e+09	7.79437e+08	8.06019e+08	3.01169e+08	4.0477e+08	4.87621e+08	4.53297e+08	4.1696e+08	5.13569e+08	9.54836e+08	9.08551e+08	1.01991e+09	3.81723e+08	2.89453e+08	3.11391e+08	6.78169e+08	6.78877e+08	3.19381e+08	4.61298e+08	3.89197e+08	High	High	High	High
	Aldehyde dehydrogenase, mitochondrial OS=Mus musculus OX=10090 GN=Aldh2 PE=1 SV=1	Master Protein	High	P47738	318.322	51	28	547	28	51	28	11669	Aldh2	Histidine metabolism; Pyruvate metabolism; Arginine and proline metabolism; Tryptophan metabolism; Valine, leucine and isoleucine degradation; Metabolic pathways; Lysine degradation; Fatty acid degradation; Glycolysis / Gluconeogenesis; beta-Alanine metabolism; Ascorbate and aldarate metabolism; Glycerolipid metabolism; Pentose and glucuronate interconversions	Metabolism of serotonin; Ethanol oxidation	Fatty Acid Omega Oxidation; Tryptophan metabolism	1.83343e+09	1.9573e+09	2.08968e+09	2.13609e+09	2.85591e+09	4.04367e+09	1341553972	1.75693e+09	1.79456e+09	3.11147e+09	2.55915e+09	3.00297e+09	1.90432e+08	2.21914e+08	3.61118e+08	8.67325e+08	9.25577e+08	1.35234e+09	2.63714e+09	2.45473e+09	3.16244e+09	4.56142e+08	3.26176e+08	5.26808e+08	3.52313e+09	4.09669e+09	3.38692e+08	3.91247e+08	4.65063e+08	High	High	High	High
	Dihydrolipoyl dehydrogenase, mitochondrial OS=Mus musculus OX=10090 GN=Dld PE=1 SV=2	Master Protein	High	O08749	289.888	54	19	475	19	54	19	13382	Dld	Pyruvate metabolism; Citrate cycle (TCA cycle); Valine, leucine and isoleucine degradation; Metabolic pathways; Glycine, serine and threonine metabolism; Glycolysis / Gluconeogenesis; Propanoate metabolism; Carbon metabolism; Glyoxylate and dicarboxylate metabolism	Glycine degradation; Signaling by Retinoic Acid; Citric acid cycle (TCA cycle); Lysine catabolism; Regulation of pyruvate dehydrogenase (PDH) complex; Branched-chain amino acid catabolism	Fatty Acid Beta Oxidation; Glycolysis and Gluconeogenesis; TCA Cycle	9.57146e+08	8.92339e+08	1.11773e+09	4.007e+08	4.35359e+08	4.74074e+08	1021913766	1.2997e+09	1.18441e+09	1.45802e+09	1.21403e+09	1.22536e+09	2.23419e+08	1.70085e+08	1.43255e+08	6.72827e+08	7.95951e+08	7.03332e+08	1.09596e+09	1.03033e+09	1.00849e+09	2.6721e+08	2.42128e+08	3.03985e+08	8.17657e+08	9.17797e+08	2.72746e+08	2.31784e+08	2.25639e+08	High	High	High	High
	Alcohol dehydrogenase class-3 OS=Mus musculus OX=10090 GN=Adh5 PE=1 SV=3	Master Protein	High	P28474	274.863	74	20	480	19	74	20	11532	Adh5	Drug metabolism - cytochrome P450; Retinol metabolism; Metabolic pathways; Fatty acid degradation; Glycolysis / Gluconeogenesis; Carbon metabolism; Chemical carcinogenesis; Tyrosine metabolism; Metabolism of xenobiotics by cytochrome P450	Ethanol oxidation		8.86452e+08	8.38841e+08	8.32588e+08	6.88633e+08	8.02139e+08	7.65451e+08	1335142840	1.34746e+09	1.18763e+09	1.62149e+09	1.30139e+09	1.49854e+09	6.35812e+08	8.52856e+08	9.56389e+08	1.13232e+09	8.84872e+08	9.62019e+08	9.92212e+08	1.1226e+09	1.04492e+09	7.31134e+08	5.59497e+08	6.62935e+08	8.82568e+08	7.33886e+08	6.061e+08	9.57839e+08	8.63038e+08	High	High	High	High
	Phosphoenolpyruvate carboxykinase [GTP], mitochondrial OS=Mus musculus OX=10090 GN=Pck2 PE=1 SV=1	Master Protein	High	Q8BH04	242.374	54	30	432	30	54	30	74551	Pck2	FoxO signaling pathway; PPAR signaling pathway; Pyruvate metabolism; Citrate cycle (TCA cycle); Insulin signaling pathway; Metabolic pathways; Insulin resistance; Glycolysis / Gluconeogenesis; Proximal tubule bicarbonate reclamation; Adipocytokine signaling pathway; PI3K-Akt signaling pathway; AMPK signaling pathway; Glucagon signaling pathway		PPAR signaling pathway; Adipogenesis genes	2.26301e+09	2.39584e+09	2.40178e+09	1.22731e+09	1.55213e+09	1.71745e+09	1779897162	2.60849e+09	2.42835e+09	2.29344e+09	1.75218e+09	1.87985e+09	3.62977e+08	4.6489e+08	5.41294e+08	1.92745e+09	1.93924e+09	2.63254e+09	1.88342e+09	1.71419e+09	1.89394e+09	7.86406e+08	5.2037e+08	5.6585e+08	1.83842e+09	1.95005e+09	4.18682e+08	5.02127e+08	4.97981e+08	High	High	High	High
	ATP-dependent 6-phosphofructokinase, liver type OS=Mus musculus OX=10090 GN=Pfkl PE=1 SV=4	Master Protein	High	P12382	234.503	38	24	438	20	38	24	18641	Pfkl	RNA degradation; Metabolic pathways; Biosynthesis of amino acids; Glycolysis / Gluconeogenesis; Pentose phosphate pathway; HIF-1 signaling pathway; AMPK signaling pathway; Carbon metabolism; Fructose and mannose metabolism; Galactose metabolism; Central carbon metabolism in cancer; Glucagon signaling pathway	Neutrophil degranulation; Glycolysis	Glycolysis and Gluconeogenesis; Insulin Signaling	1.15231e+09	1.02922e+09	8.92288e+08	7.35337e+08	6.95935e+08	5.92054e+08	1080209416	1.15357e+09	9.96867e+08	9.38628e+08	8.12071e+08	7.43366e+08	7.9471e+08	8.86853e+08	1.14351e+09	9.49864e+08	1.10638e+09	9.4172e+08	9.16714e+08	5.6506e+08	6.07389e+08	2.19999e+09	1.69154e+09	2.01933e+09	9.80351e+08	1.01212e+09	1.09008e+09	8.5596e+08	7.24182e+08	High	High	High	High
	Hexokinase-2 OS=Mus musculus OX=10090 GN=Hk2 PE=1 SV=1	Master Protein	High	O08528	232.035	40	33	241	29	40	33	15277	Hk2	Neomycin, kanamycin and gentamicin biosynthesis; Type II diabetes mellitus; Carbohydrate digestion and absorption; Insulin signaling pathway; Metabolic pathways; Amino sugar and nucleotide sugar metabolism; Starch and sucrose metabolism; Glycolysis / Gluconeogenesis; HIF-1 signaling pathway; Carbon metabolism; Fructose and mannose metabolism; Galactose metabolism; Central carbon metabolism in can…	Glycolysis	Glycolysis and Gluconeogenesis	1.42016e+08	1.48271e+08	1.7941e+08				40830387	5.91415e+07	7.39971e+07				3.68879e+07	3.90978e+07	6.29272e+07	2.97519e+07	9.84739e+06	4.44936e+07	2.1201e+07	1.94205e+07	3.24022e+07	1.22489e+08	6.17547e+07	1.17984e+08			2.99923e+07	4.83126e+07	3.45763e+07	High	High	High	Not Found
	Phosphoglucomutase-1 OS=Mus musculus OX=10090 GN=Pgm1 PE=1 SV=4	Master Protein	High	Q9D0F9	227.435	47	26	308	26	47	26	72157	Pgm2	Metabolic pathways; Amino sugar and nucleotide sugar metabolism; Purine metabolism; Starch and sucrose metabolism; Glycolysis / Gluconeogenesis; Pentose phosphate pathway; Galactose metabolism	Galactose catabolism; Glycogen breakdown (glycogenolysis); Neutrophil degranulation; Glycogen synthesis	Glucuronidation; Purine metabolism; Glycogen Metabolism	5.06015e+08	6.1586e+08	6.09322e+08	1.82137e+08	2.07845e+08	2.26127e+08	314401956	3.47094e+08	4.18141e+08	7.06849e+08	5.42239e+08	6.34417e+08	1.1857e+08	1.2733e+08	1.56879e+08	6.46653e+08	4.43389e+08	6.08299e+08	5.81167e+08	5.80446e+08	5.48345e+08	6.42738e+08	4.23465e+08	5.09005e+08	7.05641e+08	7.07432e+08	1.41194e+07	3.09547e+07	6.33126e+07	High	High	High	High
	Pyruvate dehydrogenase E1 component subunit alpha, somatic form, mitochondrial OS=Mus musculus OX=10090 GN=Pdha1 PE=1 SV=1	Master Protein	High	P35486	208.09	61	21	267	19	61	21	18597	Pdha1	Pyruvate metabolism; Citrate cycle (TCA cycle); Metabolic pathways; Glycolysis / Gluconeogenesis; HIF-1 signaling pathway; Carbon metabolism; Central carbon metabolism in cancer; Glucagon signaling pathway	Regulation of pyruvate dehydrogenase (PDH) complex; Signaling by Retinoic Acid; Glyoxylate metabolism and glycine degradation	Glycolysis and Gluconeogenesis; Acetylcholine Synthesis; TCA Cycle	7.10668e+08	7.85986e+08	7.51567e+08	2.71082e+08	3.10109e+08	4.67376e+08	4.42411e+08	6.22608e+08	5.39105e+08	7.73559e+08	6.46826e+08	8.14505e+08	7.02761e+07	5.31891e+07	6.75821e+07	2.55538e+08	3.67842e+08	4.02075e+08	6.24014e+08	6.4184e+08	7.12604e+08	1.95887e+08	1.37171e+08	1.4609e+08	9.95477e+08	9.98109e+08	9.29283e+07	8.34356e+07	1.12549e+08	High	High	High	High
	4-trimethylaminobutyraldehyde dehydrogenase OS=Mus musculus OX=10090 GN=Aldh9a1 PE=1 SV=1	Master Protein	High	Q9JLJ2	197.626	54	23	224	23	54	23	56752	Aldh9a1	Histidine metabolism; Pyruvate metabolism; Arginine and proline metabolism; Tryptophan metabolism; Valine, leucine and isoleucine degradation; Metabolic pathways; Lysine degradation; Fatty acid degradation; Glycolysis / Gluconeogenesis; beta-Alanine metabolism; Ascorbate and aldarate metabolism; Glycerolipid metabolism		Tryptophan metabolism	1.54949e+09	1.04525e+09	1.07268e+09	1.57971e+08	2.40377e+08	2.83576e+08	861963196	1.17536e+09	1.33138e+09	1.66457e+09	1.2262e+09	1.33069e+09	7.2837e+08	8.8631e+08	1.00686e+09	1.64284e+08	8.0517e+08	1.18976e+09	1.28516e+09	1.21926e+09	1.20833e+09	8.56515e+08	4.80572e+08	7.19634e+08	8.04841e+08	1.0363e+09	7.98897e+08	8.36039e+08	9.84889e+08	High	High	High	High
	Pyruvate dehydrogenase E1 component subunit beta, mitochondrial OS=Mus musculus OX=10090 GN=Pdhb PE=1 SV=1	Master Protein	High	Q9D051	190.093	43	17	355	17	43	17	68263	Pdhb	Pyruvate metabolism; Citrate cycle (TCA cycle); Metabolic pathways; Glycolysis / Gluconeogenesis; HIF-1 signaling pathway; Carbon metabolism; Central carbon metabolism in cancer; Glucagon signaling pathway	Regulation of pyruvate dehydrogenase (PDH) complex; Signaling by Retinoic Acid; Glyoxylate metabolism and glycine degradation	Glycolysis and Gluconeogenesis; TCA Cycle	8.57814e+08	8.43079e+08	9.59056e+08	5.77622e+08	7.42021e+08	7.22467e+08	766437576	1.02307e+09	1.05178e+09	1.2386e+09	1.05971e+09	1.1441e+09	2.08156e+08	2.96624e+08	3.15046e+08	7.61931e+08	7.84387e+08	1.05002e+09	9.11641e+08	9.41256e+08	1.03569e+09	3.83155e+08	2.5634e+08	3.32461e+08	1.24113e+09	1.45952e+09	2.89089e+08	3.31034e+08	2.97028e+08	High	High	High	High
	Aldo-keto reductase family 1 member A1 OS=Mus musculus OX=10090 GN=Akr1a1 PE=1 SV=3	Master Protein	High	Q9JII6	189.826	75	23	443	22	75	23	58810	Akr1a1	Metabolic pathways; Glycolysis / Gluconeogenesis; Glycerolipid metabolism; Pentose and glucuronate interconversions	Glutathione conjugation; Catabolism of glucuronate to xylulose-5-phosphate	Metapathway biotransformation	3.26487e+09	3.15345e+09	3.67207e+09	2.31577e+09	2.51063e+09	2.76889e+09	2862089585	3.47134e+09	3.41051e+09	4.13371e+09	3.74602e+09	3.92072e+09	2.17837e+09	2.92135e+09	3.14224e+09	3.07643e+09	2.89704e+09	3.30022e+09	2.82197e+09	3.04469e+09	2.68916e+09	3.75272e+09	2.95152e+09	3.76944e+09	2.73597e+09	2.94959e+09	2.63457e+09	3.57485e+09	4.03788e+09	High	High	High	High
	ATP-dependent 6-phosphofructokinase, platelet type OS=Mus musculus OX=10090 GN=Pfkp PE=1 SV=1	Master Protein	High	Q9WUA3	163.525	34	21	200	18	34	21	56421	Pfkp	RNA degradation; Metabolic pathways; Biosynthesis of amino acids; Glycolysis / Gluconeogenesis; Thyroid hormone signaling pathway; Pentose phosphate pathway; AMPK signaling pathway; Carbon metabolism; Fructose and mannose metabolism; Galactose metabolism; Central carbon metabolism in cancer	Glycolysis	Glycolysis and Gluconeogenesis	3.45309e+08	3.90386e+08	3.75684e+08	3.99835e+08	3.92881e+08	3.37931e+08	309058756	3.86878e+08	4.14388e+08	4.57504e+08	4.79918e+08	4.90583e+08	1.81012e+08	2.16968e+08	2.7919e+08	3.14694e+08	3.29156e+08	4.27187e+08	3.27967e+08	4.00891e+08	3.77305e+08	3.04793e+08	2.47048e+08	3.80228e+08	4.74128e+08	5.11009e+08	1.88512e+08	2.45552e+08	3.11235e+08	High	High	High	High
	Gamma-enolase OS=Mus musculus OX=10090 GN=Eno2 PE=1 SV=2	Master Protein	High	P17183	155.681	28	11	543	2	28	11	13807	Eno2	RNA degradation; Metabolic pathways; Biosynthesis of amino acids; Glycolysis / Gluconeogenesis; HIF-1 signaling pathway; Carbon metabolism	Gluconeogenesis; Glycolysis	Glycolysis and Gluconeogenesis				5.4248e+07	3.4017e+07	2.68605e+07																6.08437e+07	7.23152e+07	7.43082e+07	2.70958e+07	6.92702e+07				Not Found	Not Found	Not Found	Peak Found
	Dihydrolipoyllysine-residue acetyltransferase component of pyruvate dehydrogenase complex, mitochondrial OS=Mus musculus OX=10090 GN=Dlat PE=1 SV=2	Master Protein	High	Q8BMF4	139.548	35	17	311	17	35	17	235339	Dlat	Pyruvate metabolism; Citrate cycle (TCA cycle); Metabolic pathways; Glycolysis / Gluconeogenesis; Carbon metabolism	Regulation of pyruvate dehydrogenase (PDH) complex; Signaling by Retinoic Acid; Glyoxylate metabolism and glycine degradation	Glycolysis and Gluconeogenesis; TCA Cycle	9.25709e+08	8.42524e+08	9.5207e+08	8.44399e+08	9.16323e+08	9.10208e+08	741080478	9.40525e+08	9.17631e+08	1.4668e+09	1.17016e+09	1.25098e+09	1.85257e+08	2.13538e+08	2.06093e+08	6.38678e+08	6.45285e+08	7.54642e+08	8.3258e+08	7.97001e+08	8.05715e+08	2.75794e+08	1.81242e+08	2.27212e+08	1.05426e+09	1.17922e+09	4.13576e+08	4.3729e+08	4.90629e+08	High	High	High	High
	Phosphoglycerate kinase 2 OS=Mus musculus OX=10090 GN=Pgk2 PE=1 SV=4	Master Protein	High	P09041	120.033	17	5	486	1	17	5	18663	Pgk2	Metabolic pathways; Biosynthesis of amino acids; Glycolysis / Gluconeogenesis; Carbon metabolism		Glycolysis and Gluconeogenesis																														Not Found	Not Found	Not Found	Not Found
	Aldehyde dehydrogenase, dimeric NADP-preferring OS=Mus musculus OX=10090 GN=Aldh3a1 PE=1 SV=2	Master Protein	High	P47739	116.195	45	18	74	17	45	18	11670	Aldh3a1	Histidine metabolism; Drug metabolism - cytochrome P450; Metabolic pathways; Glycolysis / Gluconeogenesis; beta-Alanine metabolism; Chemical carcinogenesis; Phenylalanine metabolism; Tyrosine metabolism; Metabolism of xenobiotics by cytochrome P450	Phase I - Functionalization of compounds		1.46699e+07	1.345e+07	1.88446e+07							2.46889e+08	1.94413e+08	1.70033e+08	1.8698e+09	1.61703e+08	1.60803e+08				1.54678e+07	3.72329e+07	2.28449e+07	9.25449e+07	4.40321e+08	6.60224e+08	2.35657e+08	2.7261e+08	8.49669e+07	3.2144e+08	3.06276e+08	Peak Found	High	Peak Found	Not Found
	ATP-dependent 6-phosphofructokinase, muscle type OS=Mus musculus OX=10090 GN=Pfkm PE=1 SV=3	Master Protein	High	P47857	106.958	27	16	152	12	27	16	18642	Pfkm	RNA degradation; Metabolic pathways; Biosynthesis of amino acids; Glycolysis / Gluconeogenesis; Pentose phosphate pathway; AMPK signaling pathway; Carbon metabolism; Fructose and mannose metabolism; Galactose metabolism; Central carbon metabolism in cancer	Glycolysis	Glycolysis and Gluconeogenesis; Insulin Signaling							26190070	2.20693e+07	3.09587e+07	1.49988e+08	1.23488e+08	1.56486e+08	1.38142e+08	3.91266e+07	4.92197e+07	7.50366e+07	6.16296e+07	9.59333e+07	6.72765e+07	1.07255e+08	7.57916e+07	9.43666e+06	3.70344e+07	1.84995e+07	9.00032e+07	1.24644e+08				High	High	High	High
	L-lactate dehydrogenase B chain OS=Mus musculus OX=10090 GN=Ldhb PE=1 SV=2	Master Protein	High	P16125	99.359	30	13	275	10	30	13	16832	Ldhb	Pyruvate metabolism; Metabolic pathways; Cysteine and methionine metabolism; Glycolysis / Gluconeogenesis; Propanoate metabolism; Glucagon signaling pathway	Pyruvate metabolism	Glycolysis and Gluconeogenesis	1.9639e+08	1.55285e+08	1.59661e+08	2.85922e+08	2.48162e+08	2.16167e+08	304752646	2.33033e+08	2.45699e+08	4.56698e+08	3.1361e+08	3.86475e+08	6.95309e+07	9.7452e+07	8.75038e+07	3.1521e+08	3.22968e+08	3.72882e+08	5.04783e+08	5.27399e+08	3.93793e+08	1.95079e+08	1.59451e+08	1.61489e+08	4.06367e+08	4.24416e+08	1.41579e+08	1.31458e+08	1.23689e+08	High	High	High	High
	All-trans-retinol dehydrogenase [NAD(+)] ADH7 OS=Mus musculus OX=10090 GN=Adh7 PE=2 SV=2	Master Protein	High	Q64437	95.371	49	13	180	12	49	13	11529	Adh7	Drug metabolism - cytochrome P450; Retinol metabolism; Metabolic pathways; Fatty acid degradation; Glycolysis / Gluconeogenesis; Chemical carcinogenesis; Tyrosine metabolism; Metabolism of xenobiotics by cytochrome P450	Ethanol oxidation	Fatty Acid Omega Oxidation	2.44354e+08	2.0345e+08	2.47431e+08	4.61128e+07	6.9816e+07	6.91091e+07	217548282	2.00943e+08	2.55789e+08	1.82157e+08	1.77041e+08	1.83622e+08	5.85418e+07	6.97266e+07	8.22816e+07	9.51899e+07	1.12184e+08	1.41615e+08	2.17008e+08	1.82051e+08	1.59906e+08	2.29753e+08	2.14854e+08	2.92904e+08	1.72807e+08	1.96555e+08				High	High	High	High
	Aldehyde dehydrogenase family 3 member A2 OS=Mus musculus OX=10090 GN=Aldh3a2 PE=1 SV=2	Master Protein	High	P47740	65.846	33	9	74	8	33	9	11671	Aldh3a2	Histidine metabolism; Pyruvate metabolism; Arginine and proline metabolism; Tryptophan metabolism; Valine, leucine and isoleucine degradation; Metabolic pathways; Lysine degradation; Fatty acid degradation; Glycolysis / Gluconeogenesis; beta-Alanine metabolism; Ascorbate and aldarate metabolism; Glycerolipid metabolism; Pentose and glucuronate interconversions	Alpha-oxidation of phytanate; Sphingolipid de novo biosynthesis	Tryptophan metabolism	1.72568e+08	1.16937e+08	1.3536e+08	1.37896e+08	2.24351e+08	1.22727e+08	143155792	1.298e+08	1.53071e+08	1.6724e+08	1.11803e+08	9.2527e+07				1.82299e+08	1.28233e+08	1.23952e+08	1.58953e+08	1.73486e+08	1.24628e+08				1.49214e+08	1.51616e+08	5.4345e+07	8.70407e+07	7.63176e+07	High	High	High	Peak Found
	Alpha-aminoadipic semialdehyde dehydrogenase OS=Mus musculus OX=10090 GN=Aldh7a1 PE=1 SV=4	Master Protein	High	Q9DBF1	60.506	21	7	82	7	21	7	110695	Aldh7a1	Histidine metabolism; Lysine biosynthesis; Pyruvate metabolism; Arginine and proline metabolism; Tryptophan metabolism; Valine, leucine and isoleucine degradation; Metabolic pathways; Lysine degradation; Fatty acid degradation; Biosynthesis of amino acids; Glycine, serine and threonine metabolism; Glycolysis / Gluconeogenesis; beta-Alanine metabolism; Ascorbate and aldarate metabolism; Glycerolip…	Lysine catabolism; Choline catabolism		5.06801e+06	8.19365e+06	1.37248e+07	3.78117e+07	3.73507e+07	5.25809e+07	34698016	4.64477e+07	3.63361e+07	6.34415e+07	7.2281e+07	6.20856e+07				2.87681e+07	9.19616e+07	4.84033e+07	5.53954e+07	5.41687e+07	5.84091e+07	3.31863e+07	2.34524e+07	6.72425e+07	5.0703e+07	5.72675e+07	6.73348e+07	5.18932e+07	3.99416e+07	High	High	High	High
	Acetyl-coenzyme A synthetase, cytoplasmic OS=Mus musculus OX=10090 GN=Acss2 PE=1 SV=2	Master Protein	High	Q9QXG4	56.155	13	7	48	7	13	7	60525	Acss2	Pyruvate metabolism; Metabolic pathways; Glycolysis / Gluconeogenesis; Propanoate metabolism; Carbon metabolism	Transcriptional activation of mitochondrial biogenesis; Ethanol oxidation	Amino acid conjugation of benzoic acid; Fatty Acid Beta Oxidation; Fatty Acid Biosynthesis	3.71537e+07	3.16093e+07	3.75237e+07				295234888	2.59829e+08	2.32306e+08	3.96418e+07	3.2392e+07	3.03824e+07							6.44532e+07	1.39731e+07	6.73375e+07				1.56198e+08	1.74811e+08				High	High	High	Not Found
	ADP-dependent glucokinase OS=Mus musculus OX=10090 GN=Adpgk PE=1 SV=2	Master Protein	High	Q8VDL4	53.806	25	8	90	8	25	8	72141	Adpgk	Metabolic pathways; Glycolysis / Gluconeogenesis; Carbon metabolism									25775514	3.93864e+07	3.7298e+07										2.41983e+07	1.93598e+07	2.16143e+07									High	High	High	High
	Phosphoglucomutase-2 OS=Mus musculus OX=10090 GN=Pgm2 PE=1 SV=1	Master Protein	High	Q7TSV4	45.87	23	9	82	9	23	9	66681	Pgm1	Metabolic pathways; Amino sugar and nucleotide sugar metabolism; Purine metabolism; Starch and sucrose metabolism; Glycolysis / Gluconeogenesis; Pentose phosphate pathway; Galactose metabolism	Galactose catabolism; Glycogen breakdown (glycogenolysis); Neutrophil degranulation; Pentose phosphate pathway (hexose monophosphate shunt); Glycogen synthesis	Glucuronidation; Purine metabolism	5.64725e+07	5.18641e+07	4.27518e+07	6.45255e+07	5.81965e+07	5.71856e+07	55117148	6.71592e+07	5.66325e+07	7.23057e+07	5.44039e+07	3.76392e+07				5.08568e+07	5.38158e+07	6.54075e+07	5.16658e+07	6.38264e+07	5.16706e+07				1.41146e+07	2.39177e+07	3.92487e+07	4.96543e+07	5.12106e+07	High	High	High	High
	Multiple inositol polyphosphate phosphatase 1 OS=Mus musculus OX=10090 GN=Minpp1 PE=1 SV=3	Master Protein	High	Q9Z2L6	25.616	16	5	29	5	16	5	17330	Minpp1	Metabolic pathways; Glycolysis / Gluconeogenesis; Inositol phosphate metabolism	Synthesis of IPs in the ER lumen		2.13059e+07	2.0195e+07	2.12431e+07				18896940	3.4536e+07	3.23722e+07	1.93858e+07	1.66151e+07	2.58254e+07							7.41537e+07	5.13475e+07	5.64723e+07				3.92427e+07	2.87575e+07				High	Peak Found	High	Not Found
	Pyruvate dehydrogenase E1 component subunit alpha, testis-specific form, mitochondrial OS=Mus musculus OX=10090 GN=Pdha2 PE=1 SV=1	Master Protein	High	P35487	20.681	13	4	16	2	13	4	18598	Pdha2	Pyruvate metabolism; Citrate cycle (TCA cycle); Metabolic pathways; Glycolysis / Gluconeogenesis; HIF-1 signaling pathway; Carbon metabolism; Central carbon metabolism in cancer; Glucagon signaling pathway	Regulation of pyruvate dehydrogenase (PDH) complex; Signaling by Retinoic Acid; Glyoxylate metabolism and glycine degradation	Glycolysis and Gluconeogenesis; Acetylcholine Synthesis; TCA Cycle																														Not Found	Not Found	Not Found	Not Found
	Aldehyde dehydrogenase family 3 member B1 OS=Mus musculus OX=10090 GN=Aldh3b1 PE=1 SV=1	Master Protein	High	Q80VQ0	8.759	6	2	3	2	6	2	67689	Aldh3b1	Histidine metabolism; Drug metabolism - cytochrome P450; Metabolic pathways; Glycolysis / Gluconeogenesis; beta-Alanine metabolism; Chemical carcinogenesis; Phenylalanine metabolism; Tyrosine metabolism; Metabolism of xenobiotics by cytochrome P450	Neutrophil degranulation; Sphingolipid de novo biosynthesis																															Not Found	Not Found	Not Found	Not Found
	Alcohol dehydrogenase 1 OS=Mus musculus OX=10090 GN=Adh1 PE=1 SV=2	Master Protein	High	P00329	3.909	3	1	1	1	3	1	11522	Adh1	Drug metabolism - cytochrome P450; Retinol metabolism; Metabolic pathways; Fatty acid degradation; Glycolysis / Gluconeogenesis; Chemical carcinogenesis; Tyrosine metabolism; Metabolism of xenobiotics by cytochrome P450	RA biosynthesis pathway; Ethanol oxidation; Abacavir metabolism	Retinol metabolism																														Not Found	Not Found	Not Found	Not Found
TRUE	980	mmu00020	Leaf	Citrate cycle (TCA cycle)	Kegg	26	26
	Description	Master	Protein FDR Confidence: Combined	Accession	Sum PEP Score	Coverage [%]	# Peptides	# PSMs	# Unique Peptides	Coverage [%] (by Search Engine): Sequest HT	# Peptides (by Search Engine): Sequest HT	Entrez Gene ID	Gene Symbol	KEGG Pathways	Reactome Pathways	WikiPathways	Abundances (by Bio. Rep.): 16 0 PI CAY,1	Abundances (by Bio. Rep.): 16 0 PI CAY,2	Abundances (by Bio. Rep.): 16 0 PI CAY,3	Abundances (by Bio. Rep.): 18 1,1	Abundances (by Bio. Rep.): 18 1,2	Abundances (by Bio. Rep.): 18 1,3	Abundances (by Bio. Rep.): 18 1 PI CAY,1	Abundances (by Bio. Rep.): 18 1 PI CAY,2	Abundances (by Bio. Rep.): 18 1 PI CAY,3	Abundances (by Bio. Rep.): 18 1 SER,1	Abundances (by Bio. Rep.): 18 1 SER,2	Abundances (by Bio. Rep.): 18 1 SER,3	Abundances (by Bio. Rep.): 18 1 VAL,1	Abundances (by Bio. Rep.): 18 1 VAL,2	Abundances (by Bio. Rep.): 18 1 VAL,3	Abundances (by Bio. Rep.): CAY,1	Abundances (by Bio. Rep.): CAY,2	Abundances (by Bio. Rep.): CAY,3	Abundances (by Bio. Rep.): DMSO,1	Abundances (by Bio. Rep.): DMSO,2	Abundances (by Bio. Rep.): DMSO,3	Abundances (by Bio. Rep.): MCA,1	Abundances (by Bio. Rep.): MCA,2	Abundances (by Bio. Rep.): MCA,3	Abundances (by Bio. Rep.): SER,2	Abundances (by Bio. Rep.): SER,3	Abundances (by Bio. Rep.): VAL,1	Abundances (by Bio. Rep.): VAL,2	Abundances (by Bio. Rep.): VAL,3	Found in Sample: [S9] F9: Sample, 16 0 PI CAY, 1	Found in Sample: [S19] F19: Sample, 16 0 PI CAY, 2	Found in Sample: [S29] F29: Sample, 16 0 PI CAY, 3	Found in Sample: [S6] F6: Sample, 18 1, 1
	ATP-citrate synthase OS=Mus musculus OX=10090 GN=Acly PE=1 SV=1	Master Protein	High	Q91V92	670.348	65	62	1314	62	65	62	104112	Acly	Citrate cycle (TCA cycle); Metabolic pathways	ChREBP activates metabolic gene expression; Neutrophil degranulation; Fatty acyl-CoA biosynthesis	Fatty Acid Biosynthesis	4.62214e+09	4.91353e+09	4.82241e+09	2.83658e+09	2.47234e+09	2.84788e+09	5240817095	6.43945e+09	6.01372e+09	4.42098e+09	3.5889e+09	4.06888e+09	1.46715e+09	1.47026e+09	1.82929e+09	4.14818e+09	4.06569e+09	4.91266e+09	4.28586e+09	4.1639e+09	4.59477e+09	5.2939e+09	4.04111e+09	5.69053e+09	7.04179e+09	7.54151e+09	1.91254e+09	2.12538e+09	2.50359e+09	High	High	High	High
	Aconitate hydratase, mitochondrial OS=Mus musculus OX=10090 GN=Aco2 PE=1 SV=1	Master Protein	High	Q99KI0	641.843	62	48	1049	48	62	48	11429	Aco2	Citrate cycle (TCA cycle); Metabolic pathways; Biosynthesis of amino acids; 2-Oxocarboxylic acid metabolism; Carbon metabolism; Glyoxylate and dicarboxylate metabolism	Citric acid cycle (TCA cycle)	TCA Cycle	2.70701e+09	2.43294e+09	2.78096e+09	3.37859e+09	4.39031e+09	4.68397e+09	1827870063	2.43759e+09	2.56866e+09	4.39226e+09	3.84438e+09	4.17206e+09	3.91001e+08	5.24649e+08	7.87706e+08	1.64799e+09	2.07223e+09	2.36005e+09	3.02722e+09	3.04734e+09	3.45075e+09	1.10756e+09	7.12324e+08	1.08914e+09	4.40445e+09	5.03779e+09	8.07205e+08	9.67381e+08	1.14097e+09	High	High	High	High
	Malate dehydrogenase, mitochondrial OS=Mus musculus OX=10090 GN=Mdh2 PE=1 SV=3	Master Protein	High	P08249	474.038	76	36	1278	36	76	36	17448	Mdh2	Pyruvate metabolism; Citrate cycle (TCA cycle); Metabolic pathways; Cysteine and methionine metabolism; Carbon metabolism; Glyoxylate and dicarboxylate metabolism	Gluconeogenesis; Citric acid cycle (TCA cycle)	Glycolysis and Gluconeogenesis; TCA Cycle	1.34695e+10	1.2585e+10	1.42822e+10	1.25872e+10	1.73117e+10	1.85285e+10	10521685858	1.38976e+10	1.29326e+10	1.90142e+10	1.74852e+10	1.86877e+10	5.939e+09	9.12682e+09	9.76e+09	1.15418e+10	1.17469e+10	1.40967e+10	1.55927e+10	1.41482e+10	1.50068e+10	9.11209e+09	7.73483e+09	8.59364e+09	1.59058e+10	1.73466e+10	7.84005e+09	9.28727e+09	9.09059e+09	High	High	High	High
	Isocitrate dehydrogenase [NADP] cytoplasmic OS=Mus musculus OX=10090 GN=Idh1 PE=1 SV=2	Master Protein	High	O88844	369.622	77	34	602	33	77	34	15926	Idh1	Glutathione metabolism; Citrate cycle (TCA cycle); Metabolic pathways; Biosynthesis of amino acids; 2-Oxocarboxylic acid metabolism; Carbon metabolism; Peroxisome	Neutrophil degranulation; NADPH regeneration	Glutathione metabolism; Glutathione and one carbon metabolism	1.19858e+09	1.31528e+09	1.18326e+09	1.03962e+09	1.1968e+09	1.51497e+09	1644540804	1.89734e+09	1.77655e+09	2.00534e+09	1.84188e+09	2.11424e+09	1.01922e+09	1.18193e+09	9.71782e+08	1.35514e+09	9.98359e+08	1.53568e+09	1.31869e+09	1.43098e+09	1.71806e+09	1.71607e+09	1.86236e+09	2.05365e+09	2.71685e+09	2.70582e+09	1.09743e+09	1.07748e+09	8.09308e+08	High	High	High	High
	2-oxoglutarate dehydrogenase, mitochondrial OS=Mus musculus OX=10090 GN=Ogdh PE=1 SV=3	Master Protein	High	Q60597	337.681	44	36	452	36	44	36	18293	Ogdh	Tryptophan metabolism; Citrate cycle (TCA cycle); Metabolic pathways; Lysine degradation; Carbon metabolism	Lysine catabolism; Citric acid cycle (TCA cycle); Glyoxylate metabolism and glycine degradation	TCA Cycle; Amino Acid metabolism; Tryptophan metabolism	1.10156e+09	1.12645e+09	1.15268e+09	1.01844e+09	1.29795e+09	1.34599e+09	1034088718	1.20384e+09	1.19989e+09	2.02644e+09	1.57601e+09	1.8638e+09	5.01277e+08	7.35656e+08	8.20608e+08	7.99347e+08	7.70584e+08	1.01087e+09	1.30801e+09	1.49772e+09	1.43455e+09	5.09957e+08	3.57013e+08	5.00224e+08	1.5772e+09	1.86252e+09	4.43108e+08	4.39184e+08	5.44108e+08	High	High	High	High
	Isocitrate dehydrogenase [NADP], mitochondrial OS=Mus musculus OX=10090 GN=Idh2 PE=1 SV=3	Master Protein	High	P54071	295.096	61	29	705	28	61	29	269951	Idh2	Glutathione metabolism; Citrate cycle (TCA cycle); Metabolic pathways; Biosynthesis of amino acids; 2-Oxocarboxylic acid metabolism; Carbon metabolism; Peroxisome	Transcriptional activation of mitochondrial biogenesis; Citric acid cycle (TCA cycle)	TCA Cycle	2.48793e+09	2.3111e+09	2.44433e+09	1.98122e+09	2.96683e+09	3.94384e+09	1772975630	2.2705e+09	2.53091e+09	3.33767e+09	3.15296e+09	3.86681e+09	4.92793e+08	8.27054e+08	1.12318e+09	1.83779e+09	1.69995e+09	2.50176e+09	2.67033e+09	2.32984e+09	2.79438e+09	1.05925e+09	7.10981e+08	1.01612e+09	2.80149e+09	3.63325e+09	8.56388e+08	1.07125e+09	1.04013e+09	High	High	High	High
	Dihydrolipoyl dehydrogenase, mitochondrial OS=Mus musculus OX=10090 GN=Dld PE=1 SV=2	Master Protein	High	O08749	289.888	54	19	475	19	54	19	13382	Dld	Pyruvate metabolism; Citrate cycle (TCA cycle); Valine, leucine and isoleucine degradation; Metabolic pathways; Glycine, serine and threonine metabolism; Glycolysis / Gluconeogenesis; Propanoate metabolism; Carbon metabolism; Glyoxylate and dicarboxylate metabolism	Glycine degradation; Signaling by Retinoic Acid; Citric acid cycle (TCA cycle); Lysine catabolism; Regulation of pyruvate dehydrogenase (PDH) complex; Branched-chain amino acid catabolism	Fatty Acid Beta Oxidation; Glycolysis and Gluconeogenesis; TCA Cycle	9.57146e+08	8.92339e+08	1.11773e+09	4.007e+08	4.35359e+08	4.74074e+08	1021913766	1.2997e+09	1.18441e+09	1.45802e+09	1.21403e+09	1.22536e+09	2.23419e+08	1.70085e+08	1.43255e+08	6.72827e+08	7.95951e+08	7.03332e+08	1.09596e+09	1.03033e+09	1.00849e+09	2.6721e+08	2.42128e+08	3.03985e+08	8.17657e+08	9.17797e+08	2.72746e+08	2.31784e+08	2.25639e+08	High	High	High	High
	Succinate dehydrogenase [ubiquinone] flavoprotein subunit, mitochondrial OS=Mus musculus OX=10090 GN=Sdha PE=1 SV=1	Master Protein	High	Q8K2B3	267.259	51	24	378	24	51	24	66945	Sdha	Citrate cycle (TCA cycle); Metabolic pathways; Huntington's disease; Non-alcoholic fatty liver disease (NAFLD); Oxidative phosphorylation; Parkinson's disease; Alzheimer's disease; Carbon metabolism	Citric acid cycle (TCA cycle)	Electron Transport Chain; TCA Cycle	5.90184e+08	5.23642e+08	5.73404e+08	4.42552e+08	6.37436e+08	6.66145e+08	456849213	6.6858e+08	6.62234e+08	9.49419e+08	6.40564e+08	7.54012e+08	5.38656e+07	5.58716e+07	8.50045e+07	5.42428e+08	4.71543e+08	5.19352e+08	8.45289e+08	8.76175e+08	8.22641e+08	1.70455e+08	1.29562e+08	1.94277e+08	1.04556e+09	1.24414e+09	1.07143e+08	1.61839e+08	2.30214e+08	High	High	High	High
	Phosphoenolpyruvate carboxykinase [GTP], mitochondrial OS=Mus musculus OX=10090 GN=Pck2 PE=1 SV=1	Master Protein	High	Q8BH04	242.374	54	30	432	30	54	30	74551	Pck2	FoxO signaling pathway; PPAR signaling pathway; Pyruvate metabolism; Citrate cycle (TCA cycle); Insulin signaling pathway; Metabolic pathways; Insulin resistance; Glycolysis / Gluconeogenesis; Proximal tubule bicarbonate reclamation; Adipocytokine signaling pathway; PI3K-Akt signaling pathway; AMPK signaling pathway; Glucagon signaling pathway		PPAR signaling pathway; Adipogenesis genes	2.26301e+09	2.39584e+09	2.40178e+09	1.22731e+09	1.55213e+09	1.71745e+09	1779897162	2.60849e+09	2.42835e+09	2.29344e+09	1.75218e+09	1.87985e+09	3.62977e+08	4.6489e+08	5.41294e+08	1.92745e+09	1.93924e+09	2.63254e+09	1.88342e+09	1.71419e+09	1.89394e+09	7.86406e+08	5.2037e+08	5.6585e+08	1.83842e+09	1.95005e+09	4.18682e+08	5.02127e+08	4.97981e+08	High	High	High	High
	Malate dehydrogenase, cytoplasmic OS=Mus musculus OX=10090 GN=Mdh1 PE=1 SV=3	Master Protein	High	P14152	234.502	46	17	474	17	46	17	17449	Mdh1	Pyruvate metabolism; Citrate cycle (TCA cycle); Metabolic pathways; Cysteine and methionine metabolism; Proximal tubule bicarbonate reclamation; Carbon metabolism; Glyoxylate and dicarboxylate metabolism	Gluconeogenesis	Glycolysis and Gluconeogenesis; TCA Cycle	2.21463e+09	2.08318e+09	2.09448e+09	2.21334e+09	2.63066e+09	2.79155e+09	1987427769	2.51323e+09	2.31021e+09	3.22941e+09	2.90281e+09	3.35233e+09	1.19487e+09	1.26342e+09	1.50831e+09	1.76213e+09	1.78311e+09	2.01882e+09	2.36068e+09	2.58199e+09	2.82207e+09	8.37694e+08	7.29513e+08	1.04035e+09	2.64442e+09	3.00445e+09	1.12034e+09	1.48354e+09	1.55933e+09	High	High	High	High
	Pyruvate dehydrogenase E1 component subunit alpha, somatic form, mitochondrial OS=Mus musculus OX=10090 GN=Pdha1 PE=1 SV=1	Master Protein	High	P35486	208.09	61	21	267	19	61	21	18597	Pdha1	Pyruvate metabolism; Citrate cycle (TCA cycle); Metabolic pathways; Glycolysis / Gluconeogenesis; HIF-1 signaling pathway; Carbon metabolism; Central carbon metabolism in cancer; Glucagon signaling pathway	Regulation of pyruvate dehydrogenase (PDH) complex; Signaling by Retinoic Acid; Glyoxylate metabolism and glycine degradation	Glycolysis and Gluconeogenesis; Acetylcholine Synthesis; TCA Cycle	7.10668e+08	7.85986e+08	7.51567e+08	2.71082e+08	3.10109e+08	4.67376e+08	4.42411e+08	6.22608e+08	5.39105e+08	7.73559e+08	6.46826e+08	8.14505e+08	7.02761e+07	5.31891e+07	6.75821e+07	2.55538e+08	3.67842e+08	4.02075e+08	6.24014e+08	6.4184e+08	7.12604e+08	1.95887e+08	1.37171e+08	1.4609e+08	9.95477e+08	9.98109e+08	9.29283e+07	8.34356e+07	1.12549e+08	High	High	High	High
	Fumarate hydratase, mitochondrial OS=Mus musculus OX=10090 GN=Fh PE=1 SV=3	Master Protein	High	P97807	194.244	54	19	302	19	54	19	14194	Fh1	Pyruvate metabolism; Citrate cycle (TCA cycle); Metabolic pathways; Pathways in cancer; Renal cell carcinoma; Carbon metabolism	Citric acid cycle (TCA cycle)	TCA Cycle; Amino Acid metabolism	3.53388e+08	3.67867e+08	3.7335e+08	1.66889e+08	2.41206e+08	2.56141e+08	339452820	4.76678e+08	4.86158e+08	5.27881e+08	4.39427e+08	4.99788e+08	3.66036e+07	3.13034e+07	6.74671e+07	4.06108e+08	3.6241e+08	5.35488e+08	4.00141e+08	3.57365e+08	4.26906e+08	1.52815e+08	8.55721e+07	1.37949e+08	5.79368e+08	5.4043e+08	2.10011e+08	2.46689e+08	2.97762e+08	High	High	High	High
	Pyruvate dehydrogenase E1 component subunit beta, mitochondrial OS=Mus musculus OX=10090 GN=Pdhb PE=1 SV=1	Master Protein	High	Q9D051	190.093	43	17	355	17	43	17	68263	Pdhb	Pyruvate metabolism; Citrate cycle (TCA cycle); Metabolic pathways; Glycolysis / Gluconeogenesis; HIF-1 signaling pathway; Carbon metabolism; Central carbon metabolism in cancer; Glucagon signaling pathway	Regulation of pyruvate dehydrogenase (PDH) complex; Signaling by Retinoic Acid; Glyoxylate metabolism and glycine degradation	Glycolysis and Gluconeogenesis; TCA Cycle	8.57814e+08	8.43079e+08	9.59056e+08	5.77622e+08	7.42021e+08	7.22467e+08	766437576	1.02307e+09	1.05178e+09	1.2386e+09	1.05971e+09	1.1441e+09	2.08156e+08	2.96624e+08	3.15046e+08	7.61931e+08	7.84387e+08	1.05002e+09	9.11641e+08	9.41256e+08	1.03569e+09	3.83155e+08	2.5634e+08	3.32461e+08	1.24113e+09	1.45952e+09	2.89089e+08	3.31034e+08	2.97028e+08	High	High	High	High
	Succinate--CoA ligase [GDP-forming] subunit beta, mitochondrial OS=Mus musculus OX=10090 GN=Suclg2 PE=1 SV=3	Master Protein	High	Q9Z2I8	184.198	55	21	318	21	55	21	20917	Suclg2	Citrate cycle (TCA cycle); Metabolic pathways; Propanoate metabolism; Carbon metabolism	Citric acid cycle (TCA cycle)	TCA Cycle	5.52202e+08	4.52225e+08	4.64282e+08	3.51051e+08	6.39696e+08	7.05295e+08	519708218	7.37799e+08	7.66883e+08	8.53515e+08	8.1331e+08	9.41775e+08	1.1491e+08	1.34685e+08	1.64322e+08	3.64203e+08	3.73735e+08	5.21384e+08	6.61673e+08	6.51934e+08	7.63603e+08	1.90968e+08	1.62165e+08	2.30982e+08	8.95811e+08	1.00989e+09	1.28804e+08	2.06447e+08	1.75571e+08	High	High	High	High
	Isocitrate dehydrogenase [NAD] subunit gamma 1, mitochondrial OS=Mus musculus OX=10090 GN=Idh3g PE=1 SV=1	Master Protein	High	P70404	173.662	46	14	207	14	46	14	15929	Idh3g	Citrate cycle (TCA cycle); Metabolic pathways; Biosynthesis of amino acids; 2-Oxocarboxylic acid metabolism; Carbon metabolism	Citric acid cycle (TCA cycle)	TCA Cycle	2.87951e+08	2.04053e+08	1.69849e+08	5.86062e+08	2.26037e+08	2.20155e+08	179529166	3.18087e+08	2.40941e+08	1.97356e+08	2.15119e+08	2.93223e+08	3.1056e+07	3.76748e+07	4.2809e+07	2.44487e+08	2.04884e+08	2.61396e+08	3.497e+08	3.96723e+08	2.55305e+08	8.41269e+07	5.7169e+07	8.90101e+07	5.57833e+08	4.92545e+08	1.25878e+08	5.73417e+07	8.26919e+07	High	High	High	High
	Dihydrolipoyllysine-residue acetyltransferase component of pyruvate dehydrogenase complex, mitochondrial OS=Mus musculus OX=10090 GN=Dlat PE=1 SV=2	Master Protein	High	Q8BMF4	139.548	35	17	311	17	35	17	235339	Dlat	Pyruvate metabolism; Citrate cycle (TCA cycle); Metabolic pathways; Glycolysis / Gluconeogenesis; Carbon metabolism	Regulation of pyruvate dehydrogenase (PDH) complex; Signaling by Retinoic Acid; Glyoxylate metabolism and glycine degradation	Glycolysis and Gluconeogenesis; TCA Cycle	9.25709e+08	8.42524e+08	9.5207e+08	8.44399e+08	9.16323e+08	9.10208e+08	741080478	9.40525e+08	9.17631e+08	1.4668e+09	1.17016e+09	1.25098e+09	1.85257e+08	2.13538e+08	2.06093e+08	6.38678e+08	6.45285e+08	7.54642e+08	8.3258e+08	7.97001e+08	8.05715e+08	2.75794e+08	1.81242e+08	2.27212e+08	1.05426e+09	1.17922e+09	4.13576e+08	4.3729e+08	4.90629e+08	High	High	High	High
	Citrate synthase, mitochondrial OS=Mus musculus OX=10090 GN=Cs PE=1 SV=1	Master Protein	High	Q9CZU6	126.873	32	19	363	19	32	19	12974	Cs	Citrate cycle (TCA cycle); Metabolic pathways; Biosynthesis of amino acids; 2-Oxocarboxylic acid metabolism; Carbon metabolism; Glyoxylate and dicarboxylate metabolism	Citric acid cycle (TCA cycle)	TCA Cycle	2.82077e+09	2.90168e+09	2.90321e+09	2.25188e+09	3.00684e+09	3.60302e+09	2631705144	3.51858e+09	3.6729e+09	3.35191e+09	3.14681e+09	3.82893e+09	1.09003e+09	1.54119e+09	1.92225e+09	2.62155e+09	1.74946e+09	3.99207e+09	3.36973e+09	3.25498e+09	3.58162e+09	2.1054e+09	1.42337e+09	1.92102e+09	3.49297e+09	3.86214e+09	1.50738e+09	1.90825e+09	1.51266e+09	High	High	High	High
	Dihydrolipoyllysine-residue succinyltransferase component of 2-oxoglutarate dehydrogenase complex, mitochondrial OS=Mus musculus OX=10090 GN=Dlst PE=1 SV=1	Master Protein	High	Q9D2G2	123.365	40	15	201	15	40	15	78920	Dlst	Citrate cycle (TCA cycle); Metabolic pathways; Lysine degradation; Carbon metabolism	Lysine catabolism; Citric acid cycle (TCA cycle); Glyoxylate metabolism and glycine degradation	TCA Cycle	3.00449e+08	3.37434e+08	2.45331e+08	3.93507e+08	3.7671e+08	4.52716e+08	584377996	5.36972e+08	5.67929e+08	4.38997e+08	5.23733e+08	5.53964e+08	1.84468e+08	2.27376e+08	2.39463e+08	3.42552e+08	1.91222e+08	2.77191e+08	2.99988e+08	2.59688e+08	3.00776e+08	2.3629e+08	1.93707e+08	2.35507e+08	4.5749e+08	5.12826e+08	2.96256e+08	3.91107e+08	3.03348e+08	High	High	High	High
	Isocitrate dehydrogenase [NAD] subunit alpha, mitochondrial OS=Mus musculus OX=10090 GN=Idh3a PE=1 SV=1	Master Protein	High	Q9D6R2	111.955	46	18	231	18	46	18	67834	Idh3a	Citrate cycle (TCA cycle); Metabolic pathways; Biosynthesis of amino acids; 2-Oxocarboxylic acid metabolism; Carbon metabolism	Citric acid cycle (TCA cycle)	TCA Cycle	3.89156e+08	4.11063e+08	4.24205e+08	3.49589e+08	2.09064e+08	3.47938e+08	234590642	2.62279e+08	2.75185e+08	9.75322e+07	7.77161e+07	5.92435e+07	2.18651e+08	2.97303e+08	3.1122e+08	4.25955e+08	3.15995e+08	4.2729e+08	3.41926e+08	3.84916e+08	5.08207e+08	1.87193e+08	2.39871e+08	2.79837e+08	5.43227e+08	4.90507e+08	2.83036e+08	3.59706e+08	4.14956e+08	High	High	High	High
	Succinate--CoA ligase [ADP/GDP-forming] subunit alpha, mitochondrial OS=Mus musculus OX=10090 GN=Suclg1 PE=1 SV=4	Master Protein	High	Q9WUM5	107.258	36	11	199	11	36	11	56451	Suclg1	Citrate cycle (TCA cycle); Metabolic pathways; Propanoate metabolism; Carbon metabolism	Citric acid cycle (TCA cycle)	TCA Cycle	1.13501e+09	9.87703e+08	1.20992e+09	1.06865e+09	1.30531e+09	1.24429e+09	1257003120	1.44661e+09	1.34213e+09	1.6456e+09	1.60691e+09	1.68879e+09	3.51858e+08	4.63649e+08	4.70603e+08	8.21558e+08	8.85293e+08	9.45044e+08	1.00268e+09	1.14535e+09	1.25536e+09	4.99325e+08	4.02938e+08	4.4015e+08	1.47497e+09	1.56966e+09	6.59607e+08	7.31521e+08	6.43912e+08	High	High	High	High
	Succinate dehydrogenase [ubiquinone] iron-sulfur subunit, mitochondrial OS=Mus musculus OX=10090 GN=Sdhb PE=1 SV=1	Master Protein	High	Q9CQA3	105.418	42	12	136	12	42	12	67680	Sdhb	Citrate cycle (TCA cycle); Metabolic pathways; Huntington's disease; Non-alcoholic fatty liver disease (NAFLD); Oxidative phosphorylation; Parkinson's disease; Alzheimer's disease; Carbon metabolism	Citric acid cycle (TCA cycle)	Electron Transport Chain; TCA Cycle	2.43593e+08	2.09563e+08	2.56005e+08	1.7761e+08	3.84169e+08	4.42087e+08	254311348	4.08978e+08	3.4194e+08	5.5848e+08	5.59313e+08	6.24947e+08	1.98351e+08	2.1124e+08	1.94342e+08	1.58875e+08	1.78765e+08	2.19391e+08	3.47174e+08	3.17453e+08	3.50703e+08	1.81633e+08	1.36398e+08	1.28296e+08	5.59274e+08	5.48594e+08	1.42082e+08	2.80829e+08	2.48374e+08	High	High	High	High
	Cytoplasmic aconitate hydratase OS=Mus musculus OX=10090 GN=Aco1 PE=1 SV=3	Master Protein	High	P28271	84.396	23	17	74	16	23	17	11428	Aco1	Citrate cycle (TCA cycle); Metabolic pathways; Biosynthesis of amino acids; 2-Oxocarboxylic acid metabolism; Carbon metabolism; Glyoxylate and dicarboxylate metabolism	Iron uptake and transport	mRNA processing	4.32911e+07	4.82476e+07	3.92618e+07				78668230	6.87611e+07	5.956e+07	5.16441e+07	2.82183e+07	3.95682e+07				7.65152e+07	7.0582e+07	7.359e+07	9.63331e+07	1.00069e+08	7.56849e+07	4.68965e+07	3.22331e+07	3.80045e+07	1.1053e+08	1.5164e+08				High	High	High	High
	Succinate--CoA ligase [ADP-forming] subunit beta, mitochondrial OS=Mus musculus OX=10090 GN=Sucla2 PE=1 SV=2	Master Protein	High	Q9Z2I9	62.76	31	14	107	14	31	14	20916	Sucla2	Citrate cycle (TCA cycle); Metabolic pathways; Propanoate metabolism; Carbon metabolism	Citric acid cycle (TCA cycle)	TCA Cycle	1.34892e+08	9.53846e+07	1.54269e+08	1.3289e+08	1.50288e+08	1.87038e+08	62551792	7.08165e+07	9.58525e+07	1.77209e+08	2.12403e+08	2.12994e+08	3.06313e+07	2.98728e+07	4.43952e+07	1.42611e+08	1.4933e+08	1.38258e+08	1.4784e+08	1.42782e+08	1.32692e+08	4.2969e+07	3.07341e+07	3.56171e+07	3.13315e+08	3.68012e+08	2.076e+07	3.93537e+07	4.49426e+07	High	High	High	High
	Pyruvate dehydrogenase E1 component subunit alpha, testis-specific form, mitochondrial OS=Mus musculus OX=10090 GN=Pdha2 PE=1 SV=1	Master Protein	High	P35487	20.681	13	4	16	2	13	4	18598	Pdha2	Pyruvate metabolism; Citrate cycle (TCA cycle); Metabolic pathways; Glycolysis / Gluconeogenesis; HIF-1 signaling pathway; Carbon metabolism; Central carbon metabolism in cancer; Glucagon signaling pathway	Regulation of pyruvate dehydrogenase (PDH) complex; Signaling by Retinoic Acid; Glyoxylate metabolism and glycine degradation	Glycolysis and Gluconeogenesis; Acetylcholine Synthesis; TCA Cycle																														Not Found	Not Found	Not Found	Not Found
	Succinate dehydrogenase cytochrome b560 subunit, mitochondrial OS=Mus musculus OX=10090 GN=Sdhc PE=1 SV=1	Master Protein	High	Q9CZB0	6.625	7	1	15	1	7	1	66052	Sdhc	Citrate cycle (TCA cycle); Metabolic pathways; Huntington's disease; Non-alcoholic fatty liver disease (NAFLD); Oxidative phosphorylation; Parkinson's disease; Alzheimer's disease; Carbon metabolism	Citric acid cycle (TCA cycle)	Electron Transport Chain; TCA Cycle																														High	High	High	Not Found
TRUE	63	mmu00061	Leaf	Fatty acid biosynthesis	Kegg	8	9
	Description	Master	Protein FDR Confidence: Combined	Accession	Sum PEP Score	Coverage [%]	# Peptides	# PSMs	# Unique Peptides	Coverage [%] (by Search Engine): Sequest HT	# Peptides (by Search Engine): Sequest HT	Entrez Gene ID	Gene Symbol	KEGG Pathways	Reactome Pathways	WikiPathways	Abundances (by Bio. Rep.): 16 0 PI CAY,1	Abundances (by Bio. Rep.): 16 0 PI CAY,2	Abundances (by Bio. Rep.): 16 0 PI CAY,3	Abundances (by Bio. Rep.): 18 1,1	Abundances (by Bio. Rep.): 18 1,2	Abundances (by Bio. Rep.): 18 1,3	Abundances (by Bio. Rep.): 18 1 PI CAY,1	Abundances (by Bio. Rep.): 18 1 PI CAY,2	Abundances (by Bio. Rep.): 18 1 PI CAY,3	Abundances (by Bio. Rep.): 18 1 SER,1	Abundances (by Bio. Rep.): 18 1 SER,2	Abundances (by Bio. Rep.): 18 1 SER,3	Abundances (by Bio. Rep.): 18 1 VAL,1	Abundances (by Bio. Rep.): 18 1 VAL,2	Abundances (by Bio. Rep.): 18 1 VAL,3	Abundances (by Bio. Rep.): CAY,1	Abundances (by Bio. Rep.): CAY,2	Abundances (by Bio. Rep.): CAY,3	Abundances (by Bio. Rep.): DMSO,1	Abundances (by Bio. Rep.): DMSO,2	Abundances (by Bio. Rep.): DMSO,3	Abundances (by Bio. Rep.): MCA,1	Abundances (by Bio. Rep.): MCA,2	Abundances (by Bio. Rep.): MCA,3	Abundances (by Bio. Rep.): SER,2	Abundances (by Bio. Rep.): SER,3	Abundances (by Bio. Rep.): VAL,1	Abundances (by Bio. Rep.): VAL,2	Abundances (by Bio. Rep.): VAL,3	Found in Sample: [S9] F9: Sample, 16 0 PI CAY, 1	Found in Sample: [S19] F19: Sample, 16 0 PI CAY, 2	Found in Sample: [S29] F29: Sample, 16 0 PI CAY, 3	Found in Sample: [S6] F6: Sample, 18 1, 1
	Fatty acid synthase OS=Mus musculus OX=10090 GN=Fasn PE=1 SV=2	Master Protein	High	P19096	1220.33	48	113	2171	113	48	113	14104	Fasn	Fatty acid metabolism; Insulin signaling pathway; Metabolic pathways; AMPK signaling pathway; Fatty acid biosynthesis	ChREBP activates metabolic gene expression; Fatty acyl-CoA biosynthesis; Vitamin B5 (pantothenate) metabolism	Fatty Acid Biosynthesis; Dysregulated miRNA Targeting in Insulin/PI3K-AKT Signaling	6.47783e+09	6.22543e+09	6.375e+09	3.87915e+09	4.98348e+09	5.08947e+09	7.7818e+09	9.45042e+09	8.58378e+09	9.07652e+09	8.03357e+09	9.49092e+09	2.27796e+09	3.31169e+09	4.09131e+09	5.79832e+09	4.22556e+09	6.70606e+09	6.89839e+09	6.74454e+09	7.23521e+09	8.44338e+09	5.84002e+09	8.13483e+09	8.30795e+09	9.60919e+09	3.35482e+09	4.76839e+09	5.42327e+09	High	High	High	High
	Acetyl-CoA carboxylase 1 OS=Mus musculus OX=10090 GN=Acaca PE=1 SV=1	Master Protein	High	Q5SWU9	232.995	22	29	196	29	22	29	107476	Acaca	Fatty acid metabolism; Pyruvate metabolism; Insulin signaling pathway; Metabolic pathways; Propanoate metabolism; AMPK signaling pathway; Fatty acid biosynthesis; Glucagon signaling pathway	ChREBP activates metabolic gene expression; Biotin transport and metabolism; Fatty acyl-CoA biosynthesis; Import of palmitoyl-CoA into the mitochondrial matrix	Focal Adhesion-PI3K-Akt-mTOR-signaling pathway; Fatty Acid Biosynthesis; Dysregulated miRNA Targeting in Insulin/PI3K-AKT Signaling; Leptin and adiponectin	2.24618e+08	3.10492e+08	2.45452e+08	1.70571e+08	2.70423e+08	3.3025e+08	360959344	5.47113e+08	5.45122e+08	2.72382e+08	3.02988e+08	3.97877e+08	2.89017e+07	3.03244e+07	4.85757e+07	1.99949e+08	1.6706e+08	3.99237e+08	5.38711e+08	5.48151e+08	6.76697e+08	1.52689e+08	1.39305e+08	1.69793e+08	5.575e+08	5.79491e+08	2.51907e+08	2.21372e+08	2.73831e+08	High	High	High	High
	Long-chain-fatty-acid--CoA ligase 3 OS=Mus musculus OX=10090 GN=Acsl3 PE=1 SV=2	Master Protein	High	Q9CZW4	136.456	32	16	146	15	32	16	74205	Acsl3	PPAR signaling pathway; Fatty acid metabolism; Metabolic pathways; Fatty acid degradation; Adipocytokine signaling pathway; Fatty acid biosynthesis; Peroxisome	Synthesis of very long-chain fatty acyl-CoAs	Fatty Acid Beta Oxidation; PPAR signaling pathway; Fatty Acid Biosynthesis; Mitochondrial LC-Fatty Acid Beta-Oxidation	8.97616e+07	8.42193e+07	7.10355e+07				136968914	1.59631e+08	1.68092e+08	1.78811e+08	1.36929e+08	1.72746e+08				2.36999e+07	1.52444e+07	1.7764e+07	1.26988e+08	1.37473e+08	1.56836e+08	1.1141e+08	9.33275e+07	1.11607e+08	3.67956e+08	3.87625e+08				High	High	High	High
	Long-chain-fatty-acid--CoA ligase 4 OS=Mus musculus OX=10090 GN=Acsl4 PE=1 SV=2	Master Protein	High	Q9QUJ7	114.35	31	15	110	14	31	15	50790	Acsl4	PPAR signaling pathway; Fatty acid metabolism; Metabolic pathways; Fatty acid degradation; Adipocytokine signaling pathway; Fatty acid biosynthesis; Peroxisome	Synthesis of very long-chain fatty acyl-CoAs	Fatty Acid Beta Oxidation; PPAR signaling pathway; Fatty Acid Biosynthesis; Mitochondrial LC-Fatty Acid Beta-Oxidation	1.55604e+08	1.57e+08	1.52372e+08	6.21181e+07	4.7753e+07	4.62393e+07	101217684	1.30373e+08	1.23192e+08	4.37756e+07	5.84623e+07	3.42185e+07				6.76239e+07	5.49271e+07	1.10086e+08	6.26445e+07	6.84853e+07	7.9341e+07	6.78152e+07	6.43388e+07	7.07278e+07	1.61545e+08	1.42896e+08				High	High	High	High
	Long-chain-fatty-acid--CoA ligase 5 OS=Mus musculus OX=10090 GN=Acsl5 PE=1 SV=1	Master Protein	High	Q8JZR0	66.514	23	12	86	11	23	12	433256	Acsl5	PPAR signaling pathway; Fatty acid metabolism; Metabolic pathways; Fatty acid degradation; Adipocytokine signaling pathway; Fatty acid biosynthesis; Peroxisome	Synthesis of very long-chain fatty acyl-CoAs	Fatty Acid Beta Oxidation; PPAR signaling pathway; Fatty Acid Biosynthesis	3.93858e+07	7.22789e+07	4.66989e+07																3.89065e+07	1.54825e+07	3.16659e+07	7.10334e+07	4.35011e+07	6.88874e+07	3.66226e+07	4.78171e+07	4.1429e+07	7.97296e+07	7.56248e+07	High	Peak Found	High	High
	Long-chain-fatty-acid--CoA ligase 1 OS=Mus musculus OX=10090 GN=Acsl1 PE=1 SV=2	Master Protein	High	P41216	53.554	20	11	57	10	20	11	14081	Acsl1	PPAR signaling pathway; Fatty acid metabolism; Metabolic pathways; Fatty acid degradation; Adipocytokine signaling pathway; Fatty acid biosynthesis; Peroxisome	Synthesis of very long-chain fatty acyl-CoAs; alpha-linolenic acid (ALA) metabolism; Linoleic acid (LA) metabolism	Fatty Acid Beta Oxidation; PPAR signaling pathway; Fatty Acid Biosynthesis; Mitochondrial LC-Fatty Acid Beta-Oxidation	2.37528e+07	2.06958e+07	2.34374e+07																5.18787e+07	6.4776e+07	5.64587e+07				4.23402e+07	3.84907e+07				High	High	High	Not Found
	Malonyl-CoA-acyl carrier protein transacylase, mitochondrial OS=Mus musculus OX=10090 GN=Mcat PE=1 SV=3	Master Protein	High	Q8R3F5	30.333	22	6	34	6	22	6	223722	Mcat	Fatty acid metabolism; Metabolic pathways; Fatty acid biosynthesis	Mitochondrial Fatty Acid Beta-Oxidation																															High	Not Found	High	High
	3-oxoacyl-[acyl-carrier-protein] synthase, mitochondrial OS=Mus musculus OX=10090 GN=Oxsm PE=1 SV=1	Master Protein	High	Q9D404	6.15	6	1	2	1	6	1	71147	Oxsm	Fatty acid metabolism; Metabolic pathways; Biotin metabolism; Fatty acid biosynthesis																																Not Found	Not Found	Not Found	Not Found
TRUE	1184	mmu00062	Leaf	Fatty acid elongation	Kegg	15	17
	Description	Master	Protein FDR Confidence: Combined	Accession	Sum PEP Score	Coverage [%]	# Peptides	# PSMs	# Unique Peptides	Coverage [%] (by Search Engine): Sequest HT	# Peptides (by Search Engine): Sequest HT	Entrez Gene ID	Gene Symbol	KEGG Pathways	Reactome Pathways	WikiPathways	Abundances (by Bio. Rep.): 16 0 PI CAY,1	Abundances (by Bio. Rep.): 16 0 PI CAY,2	Abundances (by Bio. Rep.): 16 0 PI CAY,3	Abundances (by Bio. Rep.): 18 1,1	Abundances (by Bio. Rep.): 18 1,2	Abundances (by Bio. Rep.): 18 1,3	Abundances (by Bio. Rep.): 18 1 PI CAY,1	Abundances (by Bio. Rep.): 18 1 PI CAY,2	Abundances (by Bio. Rep.): 18 1 PI CAY,3	Abundances (by Bio. Rep.): 18 1 SER,1	Abundances (by Bio. Rep.): 18 1 SER,2	Abundances (by Bio. Rep.): 18 1 SER,3	Abundances (by Bio. Rep.): 18 1 VAL,1	Abundances (by Bio. Rep.): 18 1 VAL,2	Abundances (by Bio. Rep.): 18 1 VAL,3	Abundances (by Bio. Rep.): CAY,1	Abundances (by Bio. Rep.): CAY,2	Abundances (by Bio. Rep.): CAY,3	Abundances (by Bio. Rep.): DMSO,1	Abundances (by Bio. Rep.): DMSO,2	Abundances (by Bio. Rep.): DMSO,3	Abundances (by Bio. Rep.): MCA,1	Abundances (by Bio. Rep.): MCA,2	Abundances (by Bio. Rep.): MCA,3	Abundances (by Bio. Rep.): SER,2	Abundances (by Bio. Rep.): SER,3	Abundances (by Bio. Rep.): VAL,1	Abundances (by Bio. Rep.): VAL,2	Abundances (by Bio. Rep.): VAL,3	Found in Sample: [S9] F9: Sample, 16 0 PI CAY, 1	Found in Sample: [S19] F19: Sample, 16 0 PI CAY, 2	Found in Sample: [S29] F29: Sample, 16 0 PI CAY, 3	Found in Sample: [S6] F6: Sample, 18 1, 1
	Trifunctional enzyme subunit alpha, mitochondrial OS=Mus musculus OX=10090 GN=Hadha PE=1 SV=1	Master Protein	High	Q8BMS1	566.853	60	45	708	45	60	45	97212	Hadha	Fatty acid metabolism; Tryptophan metabolism; Valine, leucine and isoleucine degradation; Metabolic pathways; Lysine degradation; Fatty acid degradation; Butanoate metabolism; beta-Alanine metabolism; Propanoate metabolism; Fatty acid elongation; Carbon metabolism; Biosynthesis of unsaturated fatty acids	Beta oxidation of myristoyl-CoA to lauroyl-CoA; Acyl chain remodeling of CL; Beta oxidation of palmitoyl-CoA to myristoyl-CoA; Beta oxidation of octanoyl-CoA to hexanoyl-CoA; Beta oxidation of decanoyl-CoA to octanoyl-CoA-CoA; Beta oxidation of hexanoyl-CoA to butanoyl-CoA; Beta oxidation of lauroyl-CoA to decanoyl-CoA-CoA	Fatty Acid Beta Oxidation; Mitochondrial LC-Fatty Acid Beta-Oxidation	1.46347e+09	1.3013e+09	1.4497e+09	1.14568e+09	1.55333e+09	1.81473e+09	8.49869e+08	1.33708e+09	1.35814e+09	2.8823e+09	2.21155e+09	2.7972e+09	1.06029e+08	1.42313e+08	2.00594e+08	1.26504e+09	1.44019e+09	1.84527e+09	2.06467e+09	1.6836e+09	2.38732e+09	3.95458e+08	2.98241e+08	4.3536e+08	2.31987e+09	2.68774e+09	3.42437e+08	4.40514e+08	6.00991e+08	High	High	High	High
	3-ketoacyl-CoA thiolase, mitochondrial OS=Mus musculus OX=10090 GN=Acaa2 PE=1 SV=3	Master Protein	High	Q8BWT1	319.211	81	24	282	24	81	24	52538	Acaa2	Fatty acid metabolism; Valine, leucine and isoleucine degradation; Metabolic pathways; Fatty acid degradation; Fatty acid elongation	Mitochondrial Fatty Acid Beta-Oxidation	Fatty Acid Biosynthesis	2.2956e+08	2.43117e+08	2.79357e+08	2.95171e+08	3.72521e+08	3.32386e+08	219596458	3.13654e+08	3.42293e+08	1.29382e+09	1.12347e+09	1.28178e+09	1.7007e+07	2.25217e+07	2.33037e+07	7.15431e+07	6.99595e+07	9.39307e+07	1.18585e+08	1.60259e+08	1.89686e+08				2.41508e+08	2.56505e+08				High	High	High	High
	Trifunctional enzyme subunit beta, mitochondrial OS=Mus musculus OX=10090 GN=Hadhb PE=1 SV=1	Master Protein	High	Q99JY0	278.605	62	23	448	23	62	23	231086	Hadhb	Fatty acid metabolism; Valine, leucine and isoleucine degradation; Metabolic pathways; Fatty acid degradation; Fatty acid elongation	Beta oxidation of myristoyl-CoA to lauroyl-CoA; Acyl chain remodeling of CL; Beta oxidation of palmitoyl-CoA to myristoyl-CoA; Beta oxidation of octanoyl-CoA to hexanoyl-CoA; Beta oxidation of decanoyl-CoA to octanoyl-CoA-CoA; Beta oxidation of hexanoyl-CoA to butanoyl-CoA; Beta oxidation of lauroyl-CoA to decanoyl-CoA-CoA	Fatty Acid Beta Oxidation	7.40551e+08	8.57213e+08	6.70511e+08	4.51395e+08	1.01128e+09	1.13822e+09	402577052	6.97406e+08	6.38706e+08	1.24598e+09	1.42073e+09	1.3995e+09	2.80185e+08	4.11645e+08	4.40737e+08	6.64935e+08	7.9931e+08	6.12899e+08	1.20307e+09	9.40093e+08	1.2726e+09	3.0018e+08	4.42198e+08	3.40099e+08	1.63005e+09	2.23878e+09	4.08599e+08	3.56519e+08	2.23794e+08	High	High	High	High
	Hydroxyacyl-coenzyme A dehydrogenase, mitochondrial OS=Mus musculus OX=10090 GN=Hadh PE=1 SV=2	Master Protein	High	Q61425	238.028	51	17	382	17	51	17	15107	Hadh	Fatty acid metabolism; Tryptophan metabolism; Valine, leucine and isoleucine degradation; Metabolic pathways; Lysine degradation; Fatty acid degradation; Butanoate metabolism; Fatty acid elongation	Beta oxidation of hexanoyl-CoA to butanoyl-CoA; Beta oxidation of butanoyl-CoA to acetyl-CoA; Beta oxidation of octanoyl-CoA to hexanoyl-CoA; Beta oxidation of decanoyl-CoA to octanoyl-CoA-CoA; Beta oxidation of lauroyl-CoA to decanoyl-CoA-CoA	Fatty Acid Beta Oxidation; Fatty Acid Biosynthesis; Mitochondrial LC-Fatty Acid Beta-Oxidation; Tryptophan metabolism	8.50362e+08	7.24703e+08	8.60855e+08	5.38035e+08	1.15392e+09	1.25086e+09	8.2944e+08	8.65569e+08	9.44299e+08	1.57465e+09	1.40357e+09	1.69445e+09	2.82546e+08	3.99152e+08	4.23861e+08	8.903e+08	7.23621e+08	9.60314e+08	1.14878e+09	1.0627e+09	1.20563e+09	3.4087e+08	2.38905e+08	2.58573e+08	1.49074e+09	1.547e+09	4.18151e+08	5.4336e+08	4.15824e+08	High	High	High	High
	Enoyl-CoA hydratase, mitochondrial OS=Mus musculus OX=10090 GN=Echs1 PE=1 SV=1	Master Protein	High	Q8BH95	157.881	60	17	193	17	60	17	93747	Echs1	Fatty acid metabolism; Tryptophan metabolism; Valine, leucine and isoleucine degradation; Metabolic pathways; Lysine degradation; Fatty acid degradation; Butanoate metabolism; beta-Alanine metabolism; Propanoate metabolism; Fatty acid elongation; Carbon metabolism	Beta oxidation of hexanoyl-CoA to butanoyl-CoA; Beta oxidation of butanoyl-CoA to acetyl-CoA; Beta oxidation of octanoyl-CoA to hexanoyl-CoA; Beta oxidation of decanoyl-CoA to octanoyl-CoA-CoA; Beta oxidation of lauroyl-CoA to decanoyl-CoA-CoA	Fatty Acid Beta Oxidation; Fatty Acid Biosynthesis; Tryptophan metabolism	4.67949e+08	4.69055e+08	4.58797e+08	2.0306e+08	5.46735e+08	5.13068e+08	717496036	8.77464e+08	8.35743e+08	7.32705e+08	7.56538e+08	7.73791e+08	8.49915e+07	1.85289e+07	2.61126e+07	6.4733e+08	4.37332e+08	8.05609e+08	4.08241e+08	3.38154e+08	3.71506e+08	4.52545e+08	1.43098e+08	3.27022e+08	6.39762e+08	7.11614e+08	9.57765e+07	7.13581e+07	9.17591e+07	High	High	High	High
	Cytosolic acyl coenzyme A thioester hydrolase OS=Mus musculus OX=10090 GN=Acot7 PE=1 SV=2	Master Protein	High	Q91V12	145.838	71	16	249	16	71	16	70025	Acot7	Fatty acid elongation; Biosynthesis of unsaturated fatty acids	Mitochondrial Fatty Acid Beta-Oxidation		9.25004e+08	8.2606e+08	9.61109e+08	5.9136e+08	6.75532e+08	7.91636e+08	731835557	8.68054e+08	9.20774e+08	1.03219e+09	8.50515e+08	9.9481e+08	3.32208e+08	3.13281e+08	4.02227e+08	6.85701e+08	5.88456e+08	7.99672e+08	7.31954e+08	6.44887e+08	7.63939e+08	2.23866e+08	1.86674e+08	2.24481e+08	7.80493e+08	9.89528e+08	3.89936e+08	5.20284e+08	5.48796e+08	High	High	High	High
	Very-long-chain 3-oxoacyl-CoA reductase OS=Mus musculus OX=10090 GN=Hsd17b12 PE=1 SV=1	Master Protein	High	O70503	135.151	45	12	223	12	45	12	56348	Hsd17b12	Fatty acid metabolism; Steroid hormone biosynthesis; Metabolic pathways; Fatty acid elongation; Biosynthesis of unsaturated fatty acids	Synthesis of very long-chain fatty acyl-CoAs		5.82944e+08	6.09697e+08	5.70178e+08	2.98644e+08	3.27475e+08	4.22971e+08	541546618	6.90511e+08	7.19288e+08	6.46e+08	5.72855e+08	7.39265e+08	2.24841e+08	3.19863e+08	5.365e+08	1.78474e+08	8.20626e+07	2.16764e+08	4.3928e+08	3.53026e+08	3.63026e+08	5.09404e+08	3.17787e+08	4.5129e+08	5.75088e+08	8.33167e+08	4.2517e+08	4.31269e+08	4.86683e+08	High	High	High	High
	Acyl-coenzyme A thioesterase 2, mitochondrial OS=Mus musculus OX=10090 GN=Acot2 PE=1 SV=2	Master Protein	High	Q9QYR9	114.409	50	15	153	7	50	15	171210	Acot2	Ovarian steroidogenesis; Metabolic pathways; Fatty acid elongation; Biosynthesis of unsaturated fatty acids	Mitochondrial Fatty Acid Beta-Oxidation		2.23737e+08	1.91002e+08	2.35051e+08				132268213	1.78957e+08	2.59796e+08	6.71942e+07	6.62759e+07	7.92406e+07				1.42645e+08	1.64682e+08	2.95193e+08							3.20331e+07	4.85598e+07				High	High	High	High
	Acyl-coenzyme A thioesterase 1 OS=Mus musculus OX=10090 GN=Acot1 PE=1 SV=1	Master Protein	High	O55137	75.684	34	11	145	2	34	11	26897	Acot1	Metabolic pathways; Fatty acid elongation; Biosynthesis of unsaturated fatty acids	Mitochondrial Fatty Acid Beta-Oxidation																				3.08255e+07	3.82065e+07	2.8917e+07									Not Found	High	High	Not Found
	Enoyl-[acyl-carrier-protein] reductase, mitochondrial OS=Mus musculus OX=10090 GN=Mecr PE=1 SV=2	Master Protein	High	Q9DCS3	57.938	37	8	43	8	37	8	26922	Mecr	Fatty acid metabolism; Metabolic pathways; Fatty acid elongation	Beta oxidation of decanoyl-CoA to octanoyl-CoA-CoA	Fatty Acid Biosynthesis	1.94244e+08	2.68393e+08	2.44608e+08	3.12729e+07	4.47021e+07	3.59473e+07	177423472	2.87055e+08	2.31502e+08	1.99137e+08	1.13818e+08	1.04865e+08	4.18936e+07	5.83764e+07	4.44806e+07	2.82621e+08	2.53693e+08	3.07839e+08	4.41635e+07	4.04317e+07	2.96034e+07	7.39478e+07	2.18281e+07	3.99504e+07	8.10438e+07	9.64011e+07				Peak Found	High	High	High
	Very-long-chain enoyl-CoA reductase OS=Mus musculus OX=10090 GN=Tecr PE=1 SV=1	Master Protein	High	Q9CY27	53.401	9	3	62	3	9	3	106529	Tecr	Fatty acid metabolism; Fatty acid elongation; Biosynthesis of unsaturated fatty acids	Synthesis of very long-chain fatty acyl-CoAs								53706364	8.31525e+07	7.2679e+07							5.77552e+07	4.09759e+07	5.67933e+07				2.32344e+08	1.55793e+08	2.35709e+08	2.16494e+08	2.41292e+08	2.91472e+07	4.90013e+07	3.94765e+07	High	High	High	High
	Palmitoyl-protein thioesterase 1 OS=Mus musculus OX=10090 GN=Ppt1 PE=1 SV=2	Master Protein	High	O88531	42.071	19	5	38	5	19	5	19063	Ppt1	Fatty acid metabolism; Metabolic pathways; Lysosome; Fatty acid elongation	Fatty acyl-CoA biosynthesis																															Not Found	High	Not Found	High
	Acyl-coenzyme A thioesterase 3 OS=Mus musculus OX=10090 GN=Acot3 PE=1 SV=1	Master Protein	High	Q9QYR7	30.015	12	3	55	1	12	3	171281	Acot3	Metabolic pathways; Fatty acid elongation; Biosynthesis of unsaturated fatty acids	Mitochondrial Fatty Acid Beta-Oxidation																															Not Found	High	Not Found	Not Found
	Very-long-chain (3R)-3-hydroxyacyl-CoA dehydratase 2 OS=Mus musculus OX=10090 GN=Hacd2 PE=1 SV=1	Master Protein	High	Q9D3B1	12.993	7	2	40	2	7	2	70757	Ptplb; Hacd2	Fatty acid metabolism; Fatty acid elongation; Biosynthesis of unsaturated fatty acids	Synthesis of very long-chain fatty acyl-CoAs																															High	High	High	High
	Lysosomal thioesterase PPT2 OS=Mus musculus OX=10090 GN=Ppt2 PE=1 SV=1	Master Protein	High	O35448	4.259	11	1	1	1	11	1	54397	Ppt2	Fatty acid metabolism; Metabolic pathways; Lysosome; Fatty acid elongation	Fatty acyl-CoA biosynthesis																															Not Found	Not Found	Not Found	Not Found
TRUE	122	mmu00071	Leaf	Fatty acid degradation	Kegg	30	32
	Description	Master	Protein FDR Confidence: Combined	Accession	Sum PEP Score	Coverage [%]	# Peptides	# PSMs	# Unique Peptides	Coverage [%] (by Search Engine): Sequest HT	# Peptides (by Search Engine): Sequest HT	Entrez Gene ID	Gene Symbol	KEGG Pathways	Reactome Pathways	WikiPathways	Abundances (by Bio. Rep.): 16 0 PI CAY,1	Abundances (by Bio. Rep.): 16 0 PI CAY,2	Abundances (by Bio. Rep.): 16 0 PI CAY,3	Abundances (by Bio. Rep.): 18 1,1	Abundances (by Bio. Rep.): 18 1,2	Abundances (by Bio. Rep.): 18 1,3	Abundances (by Bio. Rep.): 18 1 PI CAY,1	Abundances (by Bio. Rep.): 18 1 PI CAY,2	Abundances (by Bio. Rep.): 18 1 PI CAY,3	Abundances (by Bio. Rep.): 18 1 SER,1	Abundances (by Bio. Rep.): 18 1 SER,2	Abundances (by Bio. Rep.): 18 1 SER,3	Abundances (by Bio. Rep.): 18 1 VAL,1	Abundances (by Bio. Rep.): 18 1 VAL,2	Abundances (by Bio. Rep.): 18 1 VAL,3	Abundances (by Bio. Rep.): CAY,1	Abundances (by Bio. Rep.): CAY,2	Abundances (by Bio. Rep.): CAY,3	Abundances (by Bio. Rep.): DMSO,1	Abundances (by Bio. Rep.): DMSO,2	Abundances (by Bio. Rep.): DMSO,3	Abundances (by Bio. Rep.): MCA,1	Abundances (by Bio. Rep.): MCA,2	Abundances (by Bio. Rep.): MCA,3	Abundances (by Bio. Rep.): SER,2	Abundances (by Bio. Rep.): SER,3	Abundances (by Bio. Rep.): VAL,1	Abundances (by Bio. Rep.): VAL,2	Abundances (by Bio. Rep.): VAL,3	Found in Sample: [S9] F9: Sample, 16 0 PI CAY, 1	Found in Sample: [S19] F19: Sample, 16 0 PI CAY, 2	Found in Sample: [S29] F29: Sample, 16 0 PI CAY, 3	Found in Sample: [S6] F6: Sample, 18 1, 1
	Trifunctional enzyme subunit alpha, mitochondrial OS=Mus musculus OX=10090 GN=Hadha PE=1 SV=1	Master Protein	High	Q8BMS1	566.853	60	45	708	45	60	45	97212	Hadha	Fatty acid metabolism; Tryptophan metabolism; Valine, leucine and isoleucine degradation; Metabolic pathways; Lysine degradation; Fatty acid degradation; Butanoate metabolism; beta-Alanine metabolism; Propanoate metabolism; Fatty acid elongation; Carbon metabolism; Biosynthesis of unsaturated fatty acids	Beta oxidation of myristoyl-CoA to lauroyl-CoA; Acyl chain remodeling of CL; Beta oxidation of palmitoyl-CoA to myristoyl-CoA; Beta oxidation of octanoyl-CoA to hexanoyl-CoA; Beta oxidation of decanoyl-CoA to octanoyl-CoA-CoA; Beta oxidation of hexanoyl-CoA to butanoyl-CoA; Beta oxidation of lauroyl-CoA to decanoyl-CoA-CoA	Fatty Acid Beta Oxidation; Mitochondrial LC-Fatty Acid Beta-Oxidation	1.46347e+09	1.3013e+09	1.4497e+09	1.14568e+09	1.55333e+09	1.81473e+09	8.49869e+08	1.33708e+09	1.35814e+09	2.8823e+09	2.21155e+09	2.7972e+09	1.06029e+08	1.42313e+08	2.00594e+08	1.26504e+09	1.44019e+09	1.84527e+09	2.06467e+09	1.6836e+09	2.38732e+09	3.95458e+08	2.98241e+08	4.3536e+08	2.31987e+09	2.68774e+09	3.42437e+08	4.40514e+08	6.00991e+08	High	High	High	High
	Acetyl-CoA acetyltransferase, cytosolic OS=Mus musculus OX=10090 GN=Acat2 PE=1 SV=2	Master Protein	High	Q8CAY6	515.602	77	22	909	22	77	22	110460	Acat2	Fatty acid metabolism; Pyruvate metabolism; Tryptophan metabolism; Valine, leucine and isoleucine degradation; Fat digestion and absorption; Metabolic pathways; Terpenoid backbone biosynthesis; Lysine degradation; Fatty acid degradation; Butanoate metabolism; Propanoate metabolism; Synthesis and degradation of ketone bodies; Carbon metabolism; Glyoxylate and dicarboxylate metabolism	Cholesterol biosynthesis		5.05834e+09	4.6685e+09	4.55572e+09	1.37191e+09	1.9618e+09	1.83111e+09	7.12449e+09	7.73038e+09	7.2324e+09	4.9905e+09	3.48177e+09	4.26073e+09	8.2568e+08	1.26172e+09	1.41713e+09	4.00495e+09	3.59657e+09	3.95974e+09	2.79337e+09	3.21265e+09	3.64309e+09	3.46227e+09	3.77607e+09	4.50883e+09	5.96059e+09	6.39656e+09	1.23455e+09	1.44734e+09	1.32814e+09	High	High	High	High
	Acetyl-CoA acetyltransferase, mitochondrial OS=Mus musculus OX=10090 GN=Acat1 PE=1 SV=1	Master Protein	High	Q8QZT1	367.552	74	25	587	25	74	25	110446	Acat1	Fatty acid metabolism; Pyruvate metabolism; Tryptophan metabolism; Valine, leucine and isoleucine degradation; Metabolic pathways; Terpenoid backbone biosynthesis; Lysine degradation; Fatty acid degradation; Butanoate metabolism; Propanoate metabolism; Synthesis and degradation of ketone bodies; Carbon metabolism; Glyoxylate and dicarboxylate metabolism	Synthesis of Ketone Bodies; Utilization of Ketone Bodies; Branched-chain amino acid catabolism	Fatty Acid Beta Oxidation; Synthesis and Degradation of Ketone Bodies; Tryptophan metabolism	9.86613e+08	8.16376e+08	8.70273e+08	2.20078e+09	2.31198e+09	2.26308e+09	743439096	9.65348e+08	9.62186e+08	2.4051e+09	1.99482e+09	2.29691e+09	2.01152e+08	2.86916e+08	2.80062e+08	8.32595e+08	8.50138e+08	1.11667e+09	2.03062e+09	1.87457e+09	1.82169e+09	6.57876e+08	4.73271e+08	6.17717e+08	1.51597e+09	1.74458e+09	3.74652e+08	4.29931e+08	3.88394e+08	High	High	High	High
	3-ketoacyl-CoA thiolase, mitochondrial OS=Mus musculus OX=10090 GN=Acaa2 PE=1 SV=3	Master Protein	High	Q8BWT1	319.211	81	24	282	24	81	24	52538	Acaa2	Fatty acid metabolism; Valine, leucine and isoleucine degradation; Metabolic pathways; Fatty acid degradation; Fatty acid elongation	Mitochondrial Fatty Acid Beta-Oxidation	Fatty Acid Biosynthesis	2.2956e+08	2.43117e+08	2.79357e+08	2.95171e+08	3.72521e+08	3.32386e+08	219596458	3.13654e+08	3.42293e+08	1.29382e+09	1.12347e+09	1.28178e+09	1.7007e+07	2.25217e+07	2.33037e+07	7.15431e+07	6.99595e+07	9.39307e+07	1.18585e+08	1.60259e+08	1.89686e+08				2.41508e+08	2.56505e+08				High	High	High	High
	Aldehyde dehydrogenase, mitochondrial OS=Mus musculus OX=10090 GN=Aldh2 PE=1 SV=1	Master Protein	High	P47738	318.322	51	28	547	28	51	28	11669	Aldh2	Histidine metabolism; Pyruvate metabolism; Arginine and proline metabolism; Tryptophan metabolism; Valine, leucine and isoleucine degradation; Metabolic pathways; Lysine degradation; Fatty acid degradation; Glycolysis / Gluconeogenesis; beta-Alanine metabolism; Ascorbate and aldarate metabolism; Glycerolipid metabolism; Pentose and glucuronate interconversions	Metabolism of serotonin; Ethanol oxidation	Fatty Acid Omega Oxidation; Tryptophan metabolism	1.83343e+09	1.9573e+09	2.08968e+09	2.13609e+09	2.85591e+09	4.04367e+09	1341553972	1.75693e+09	1.79456e+09	3.11147e+09	2.55915e+09	3.00297e+09	1.90432e+08	2.21914e+08	3.61118e+08	8.67325e+08	9.25577e+08	1.35234e+09	2.63714e+09	2.45473e+09	3.16244e+09	4.56142e+08	3.26176e+08	5.26808e+08	3.52313e+09	4.09669e+09	3.38692e+08	3.91247e+08	4.65063e+08	High	High	High	High
	Trifunctional enzyme subunit beta, mitochondrial OS=Mus musculus OX=10090 GN=Hadhb PE=1 SV=1	Master Protein	High	Q99JY0	278.605	62	23	448	23	62	23	231086	Hadhb	Fatty acid metabolism; Valine, leucine and isoleucine degradation; Metabolic pathways; Fatty acid degradation; Fatty acid elongation	Beta oxidation of myristoyl-CoA to lauroyl-CoA; Acyl chain remodeling of CL; Beta oxidation of palmitoyl-CoA to myristoyl-CoA; Beta oxidation of octanoyl-CoA to hexanoyl-CoA; Beta oxidation of decanoyl-CoA to octanoyl-CoA-CoA; Beta oxidation of hexanoyl-CoA to butanoyl-CoA; Beta oxidation of lauroyl-CoA to decanoyl-CoA-CoA	Fatty Acid Beta Oxidation	7.40551e+08	8.57213e+08	6.70511e+08	4.51395e+08	1.01128e+09	1.13822e+09	402577052	6.97406e+08	6.38706e+08	1.24598e+09	1.42073e+09	1.3995e+09	2.80185e+08	4.11645e+08	4.40737e+08	6.64935e+08	7.9931e+08	6.12899e+08	1.20307e+09	9.40093e+08	1.2726e+09	3.0018e+08	4.42198e+08	3.40099e+08	1.63005e+09	2.23878e+09	4.08599e+08	3.56519e+08	2.23794e+08	High	High	High	High
	Alcohol dehydrogenase class-3 OS=Mus musculus OX=10090 GN=Adh5 PE=1 SV=3	Master Protein	High	P28474	274.863	74	20	480	19	74	20	11532	Adh5	Drug metabolism - cytochrome P450; Retinol metabolism; Metabolic pathways; Fatty acid degradation; Glycolysis / Gluconeogenesis; Carbon metabolism; Chemical carcinogenesis; Tyrosine metabolism; Metabolism of xenobiotics by cytochrome P450	Ethanol oxidation		8.86452e+08	8.38841e+08	8.32588e+08	6.88633e+08	8.02139e+08	7.65451e+08	1335142840	1.34746e+09	1.18763e+09	1.62149e+09	1.30139e+09	1.49854e+09	6.35812e+08	8.52856e+08	9.56389e+08	1.13232e+09	8.84872e+08	9.62019e+08	9.92212e+08	1.1226e+09	1.04492e+09	7.31134e+08	5.59497e+08	6.62935e+08	8.82568e+08	7.33886e+08	6.061e+08	9.57839e+08	8.63038e+08	High	High	High	High
	Hydroxyacyl-coenzyme A dehydrogenase, mitochondrial OS=Mus musculus OX=10090 GN=Hadh PE=1 SV=2	Master Protein	High	Q61425	238.028	51	17	382	17	51	17	15107	Hadh	Fatty acid metabolism; Tryptophan metabolism; Valine, leucine and isoleucine degradation; Metabolic pathways; Lysine degradation; Fatty acid degradation; Butanoate metabolism; Fatty acid elongation	Beta oxidation of hexanoyl-CoA to butanoyl-CoA; Beta oxidation of butanoyl-CoA to acetyl-CoA; Beta oxidation of octanoyl-CoA to hexanoyl-CoA; Beta oxidation of decanoyl-CoA to octanoyl-CoA-CoA; Beta oxidation of lauroyl-CoA to decanoyl-CoA-CoA	Fatty Acid Beta Oxidation; Fatty Acid Biosynthesis; Mitochondrial LC-Fatty Acid Beta-Oxidation; Tryptophan metabolism	8.50362e+08	7.24703e+08	8.60855e+08	5.38035e+08	1.15392e+09	1.25086e+09	8.2944e+08	8.65569e+08	9.44299e+08	1.57465e+09	1.40357e+09	1.69445e+09	2.82546e+08	3.99152e+08	4.23861e+08	8.903e+08	7.23621e+08	9.60314e+08	1.14878e+09	1.0627e+09	1.20563e+09	3.4087e+08	2.38905e+08	2.58573e+08	1.49074e+09	1.547e+09	4.18151e+08	5.4336e+08	4.15824e+08	High	High	High	High
	4-trimethylaminobutyraldehyde dehydrogenase OS=Mus musculus OX=10090 GN=Aldh9a1 PE=1 SV=1	Master Protein	High	Q9JLJ2	197.626	54	23	224	23	54	23	56752	Aldh9a1	Histidine metabolism; Pyruvate metabolism; Arginine and proline metabolism; Tryptophan metabolism; Valine, leucine and isoleucine degradation; Metabolic pathways; Lysine degradation; Fatty acid degradation; Glycolysis / Gluconeogenesis; beta-Alanine metabolism; Ascorbate and aldarate metabolism; Glycerolipid metabolism		Tryptophan metabolism	1.54949e+09	1.04525e+09	1.07268e+09	1.57971e+08	2.40377e+08	2.83576e+08	861963196	1.17536e+09	1.33138e+09	1.66457e+09	1.2262e+09	1.33069e+09	7.2837e+08	8.8631e+08	1.00686e+09	1.64284e+08	8.0517e+08	1.18976e+09	1.28516e+09	1.21926e+09	1.20833e+09	8.56515e+08	4.80572e+08	7.19634e+08	8.04841e+08	1.0363e+09	7.98897e+08	8.36039e+08	9.84889e+08	High	High	High	High
	Long-chain specific acyl-CoA dehydrogenase, mitochondrial OS=Mus musculus OX=10090 GN=Acadl PE=1 SV=2	Master Protein	High	P51174	187.167	45	21	249	21	45	21	11363	Acadl	PPAR signaling pathway; Fatty acid metabolism; Metabolic pathways; Fatty acid degradation		Fatty Acid Beta Oxidation; PPAR signaling pathway; Mitochondrial LC-Fatty Acid Beta-Oxidation	5.54372e+08	4.86834e+08	5.85491e+08	6.033e+08	6.26039e+08	8.11591e+08	169526968	2.14561e+08	2.51926e+08	2.03444e+09	1.54364e+09	1.64366e+09	1.07298e+08	1.85998e+08	1.8761e+08	1.01033e+08	7.89841e+07	1.73031e+08	1.04673e+09	9.3609e+08	7.53716e+08	2.20789e+08	9.4852e+07	1.18477e+08	8.24371e+08	1.23263e+09	3.32838e+07	3.56811e+07	4.8908e+07	High	High	High	High
	Enoyl-CoA hydratase, mitochondrial OS=Mus musculus OX=10090 GN=Echs1 PE=1 SV=1	Master Protein	High	Q8BH95	157.881	60	17	193	17	60	17	93747	Echs1	Fatty acid metabolism; Tryptophan metabolism; Valine, leucine and isoleucine degradation; Metabolic pathways; Lysine degradation; Fatty acid degradation; Butanoate metabolism; beta-Alanine metabolism; Propanoate metabolism; Fatty acid elongation; Carbon metabolism	Beta oxidation of hexanoyl-CoA to butanoyl-CoA; Beta oxidation of butanoyl-CoA to acetyl-CoA; Beta oxidation of octanoyl-CoA to hexanoyl-CoA; Beta oxidation of decanoyl-CoA to octanoyl-CoA-CoA; Beta oxidation of lauroyl-CoA to decanoyl-CoA-CoA	Fatty Acid Beta Oxidation; Fatty Acid Biosynthesis; Tryptophan metabolism	4.67949e+08	4.69055e+08	4.58797e+08	2.0306e+08	5.46735e+08	5.13068e+08	717496036	8.77464e+08	8.35743e+08	7.32705e+08	7.56538e+08	7.73791e+08	8.49915e+07	1.85289e+07	2.61126e+07	6.4733e+08	4.37332e+08	8.05609e+08	4.08241e+08	3.38154e+08	3.71506e+08	4.52545e+08	1.43098e+08	3.27022e+08	6.39762e+08	7.11614e+08	9.57765e+07	7.13581e+07	9.17591e+07	High	High	High	High
	Long-chain-fatty-acid--CoA ligase 3 OS=Mus musculus OX=10090 GN=Acsl3 PE=1 SV=2	Master Protein	High	Q9CZW4	136.456	32	16	146	15	32	16	74205	Acsl3	PPAR signaling pathway; Fatty acid metabolism; Metabolic pathways; Fatty acid degradation; Adipocytokine signaling pathway; Fatty acid biosynthesis; Peroxisome	Synthesis of very long-chain fatty acyl-CoAs	Fatty Acid Beta Oxidation; PPAR signaling pathway; Fatty Acid Biosynthesis; Mitochondrial LC-Fatty Acid Beta-Oxidation	8.97616e+07	8.42193e+07	7.10355e+07				136968914	1.59631e+08	1.68092e+08	1.78811e+08	1.36929e+08	1.72746e+08				2.36999e+07	1.52444e+07	1.7764e+07	1.26988e+08	1.37473e+08	1.56836e+08	1.1141e+08	9.33275e+07	1.11607e+08	3.67956e+08	3.87625e+08				High	High	High	High
	3-ketoacyl-CoA thiolase A, peroxisomal OS=Mus musculus OX=10090 GN=Acaa1a PE=1 SV=1	Master Protein	High	Q921H8	133.011	43	12	167	12	43	12	113868	Acaa1a	PPAR signaling pathway; Fatty acid metabolism; Valine, leucine and isoleucine degradation; Metabolic pathways; Fatty acid degradation; alpha-Linolenic acid metabolism; Biosynthesis of unsaturated fatty acids; Peroxisome	Beta-oxidation of very long chain fatty acids; Neutrophil degranulation; alpha-linolenic acid (ALA) metabolism	PPAR signaling pathway				1.18148e+08	1.74764e+08	1.80465e+08	134888091	1.35699e+08	1.53747e+08	1.42634e+08	1.17243e+08	1.25629e+08				1.68758e+08	1.47626e+08	1.88267e+08	1.20528e+08	1.55032e+08	1.94912e+08				1.04586e+08	1.2063e+08				High	High	High	High
	Medium-chain specific acyl-CoA dehydrogenase, mitochondrial OS=Mus musculus OX=10090 GN=Acadm PE=1 SV=1	Master Protein	High	P45952	128.631	48	15	188	15	48	15	11364	Acadm	PPAR signaling pathway; Fatty acid metabolism; Valine, leucine and isoleucine degradation; Metabolic pathways; Fatty acid degradation; beta-Alanine metabolism; Propanoate metabolism; Carbon metabolism	mitochondrial fatty acid beta-oxidation of unsaturated fatty acids; Beta oxidation of octanoyl-CoA to hexanoyl-CoA; Beta oxidation of decanoyl-CoA to octanoyl-CoA-CoA	Fatty Acid Beta Oxidation; PPAR signaling pathway; Mitochondrial LC-Fatty Acid Beta-Oxidation	9.51912e+07	8.15381e+07	9.12058e+07	7.37568e+07	4.54318e+07	9.96176e+07	91489256	8.13138e+07	1.04507e+08	4.929e+08	4.28112e+08	4.60426e+08	1.36569e+07	2.05648e+07	2.88659e+07	6.7925e+07	7.66389e+07	8.88626e+07	2.86923e+08	2.5407e+08	2.78725e+08	3.48504e+07	1.74344e+07	3.60577e+07	4.71088e+08	5.69316e+08				High	High	High	High
	Very long-chain specific acyl-CoA dehydrogenase, mitochondrial OS=Mus musculus OX=10090 GN=Acadvl PE=1 SV=3	Master Protein	High	P50544	119.009	38	16	136	16	38	16	11370	Acadvl	Fatty acid metabolism; Metabolic pathways; Fatty acid degradation	Beta oxidation of palmitoyl-CoA to myristoyl-CoA	Fatty Acid Beta Oxidation; Mitochondrial LC-Fatty Acid Beta-Oxidation	5.36604e+08	1.19913e+09	8.21891e+08	1.23963e+09	4.28219e+08	1.11171e+09	507882758	2.2227e+09	6.05884e+08	5.73985e+08	6.85821e+08	7.04296e+08	6.2251e+08	3.86882e+08	8.55857e+08	3.04734e+08	2.98867e+08	3.72181e+08	3.55273e+08	4.04546e+08	2.32715e+09	4.15166e+08	8.94439e+08	1.42064e+09	1.33288e+09	1.1354e+09	3.39085e+08	1.19985e+09	1.15874e+09	High	High	High	High
	Long-chain-fatty-acid--CoA ligase 4 OS=Mus musculus OX=10090 GN=Acsl4 PE=1 SV=2	Master Protein	High	Q9QUJ7	114.35	31	15	110	14	31	15	50790	Acsl4	PPAR signaling pathway; Fatty acid metabolism; Metabolic pathways; Fatty acid degradation; Adipocytokine signaling pathway; Fatty acid biosynthesis; Peroxisome	Synthesis of very long-chain fatty acyl-CoAs	Fatty Acid Beta Oxidation; PPAR signaling pathway; Fatty Acid Biosynthesis; Mitochondrial LC-Fatty Acid Beta-Oxidation	1.55604e+08	1.57e+08	1.52372e+08	6.21181e+07	4.7753e+07	4.62393e+07	101217684	1.30373e+08	1.23192e+08	4.37756e+07	5.84623e+07	3.42185e+07				6.76239e+07	5.49271e+07	1.10086e+08	6.26445e+07	6.84853e+07	7.9341e+07	6.78152e+07	6.43388e+07	7.07278e+07	1.61545e+08	1.42896e+08				High	High	High	High
	All-trans-retinol dehydrogenase [NAD(+)] ADH7 OS=Mus musculus OX=10090 GN=Adh7 PE=2 SV=2	Master Protein	High	Q64437	95.371	49	13	180	12	49	13	11529	Adh7	Drug metabolism - cytochrome P450; Retinol metabolism; Metabolic pathways; Fatty acid degradation; Glycolysis / Gluconeogenesis; Chemical carcinogenesis; Tyrosine metabolism; Metabolism of xenobiotics by cytochrome P450	Ethanol oxidation	Fatty Acid Omega Oxidation	2.44354e+08	2.0345e+08	2.47431e+08	4.61128e+07	6.9816e+07	6.91091e+07	217548282	2.00943e+08	2.55789e+08	1.82157e+08	1.77041e+08	1.83622e+08	5.85418e+07	6.97266e+07	8.22816e+07	9.51899e+07	1.12184e+08	1.41615e+08	2.17008e+08	1.82051e+08	1.59906e+08	2.29753e+08	2.14854e+08	2.92904e+08	1.72807e+08	1.96555e+08				High	High	High	High
	Short/branched chain specific acyl-CoA dehydrogenase, mitochondrial OS=Mus musculus OX=10090 GN=Acadsb PE=1 SV=1	Master Protein	High	Q9DBL1	83.509	33	11	71	11	33	11	66885	Acadsb	Fatty acid metabolism; Valine, leucine and isoleucine degradation; Metabolic pathways; Fatty acid degradation	Branched-chain amino acid catabolism		7.79855e+07	1.02578e+08	7.31345e+07				54757200	1.40323e+08	8.29226e+07	1.44843e+08	1.42509e+08	1.07913e+08							2.45522e+07	1.03792e+07	2.16996e+07				1.26633e+08	1.60498e+08	1.24898e+08	1.67329e+08	7.52895e+07	High	High	High	High
	Short-chain specific acyl-CoA dehydrogenase, mitochondrial OS=Mus musculus OX=10090 GN=Acads PE=1 SV=2	Master Protein	High	Q07417	79.137	36	9	78	9	36	9	11409	Acads	Fatty acid metabolism; Valine, leucine and isoleucine degradation; Metabolic pathways; Fatty acid degradation; Butanoate metabolism; Carbon metabolism	Beta oxidation of hexanoyl-CoA to butanoyl-CoA; Beta oxidation of butanoyl-CoA to acetyl-CoA	Fatty Acid Beta Oxidation; Mitochondrial LC-Fatty Acid Beta-Oxidation	9.13489e+07	1.04727e+08	1.14033e+08	1.15292e+08	1.23764e+08	1.38747e+08				2.98241e+08	1.81172e+08	2.54079e+08							5.63373e+07	7.54811e+07	8.04436e+07				1.13329e+08	1.02295e+08				High	High	High	High
	Long-chain-fatty-acid--CoA ligase 5 OS=Mus musculus OX=10090 GN=Acsl5 PE=1 SV=1	Master Protein	High	Q8JZR0	66.514	23	12	86	11	23	12	433256	Acsl5	PPAR signaling pathway; Fatty acid metabolism; Metabolic pathways; Fatty acid degradation; Adipocytokine signaling pathway; Fatty acid biosynthesis; Peroxisome	Synthesis of very long-chain fatty acyl-CoAs	Fatty Acid Beta Oxidation; PPAR signaling pathway; Fatty Acid Biosynthesis	3.93858e+07	7.22789e+07	4.66989e+07																3.89065e+07	1.54825e+07	3.16659e+07	7.10334e+07	4.35011e+07	6.88874e+07	3.66226e+07	4.78171e+07	4.1429e+07	7.97296e+07	7.56248e+07	High	Peak Found	High	High
	Aldehyde dehydrogenase family 3 member A2 OS=Mus musculus OX=10090 GN=Aldh3a2 PE=1 SV=2	Master Protein	High	P47740	65.846	33	9	74	8	33	9	11671	Aldh3a2	Histidine metabolism; Pyruvate metabolism; Arginine and proline metabolism; Tryptophan metabolism; Valine, leucine and isoleucine degradation; Metabolic pathways; Lysine degradation; Fatty acid degradation; Glycolysis / Gluconeogenesis; beta-Alanine metabolism; Ascorbate and aldarate metabolism; Glycerolipid metabolism; Pentose and glucuronate interconversions	Alpha-oxidation of phytanate; Sphingolipid de novo biosynthesis	Tryptophan metabolism	1.72568e+08	1.16937e+08	1.3536e+08	1.37896e+08	2.24351e+08	1.22727e+08	143155792	1.298e+08	1.53071e+08	1.6724e+08	1.11803e+08	9.2527e+07				1.82299e+08	1.28233e+08	1.23952e+08	1.58953e+08	1.73486e+08	1.24628e+08				1.49214e+08	1.51616e+08	5.4345e+07	8.70407e+07	7.63176e+07	High	High	High	Peak Found
	Enoyl-CoA delta isomerase 1, mitochondrial OS=Mus musculus OX=10090 GN=Eci1 PE=1 SV=2	Master Protein	High	P42125	61.841	25	6	148	6	25	6	13177	Eci1	Fatty acid degradation	mitochondrial fatty acid beta-oxidation of unsaturated fatty acids	Fatty Acid Beta Oxidation; Mitochondrial LC-Fatty Acid Beta-Oxidation	3.83463e+08	4.40699e+08	4.87998e+08	7.19505e+08	8.08312e+08	9.27294e+08	375027076	6.02796e+08	6.01338e+08	9.7296e+08	8.46005e+08	9.32136e+08	1.85231e+08	2.41402e+08	3.15472e+08	3.36168e+08	4.00699e+08	5.11804e+08	4.88775e+08	4.89965e+08	5.95062e+08	2.48789e+08	1.80248e+08	1.86638e+08	5.9653e+08	7.01213e+08	3.05635e+08	3.59202e+08	3.69535e+08	High	High	High	High
	Alpha-aminoadipic semialdehyde dehydrogenase OS=Mus musculus OX=10090 GN=Aldh7a1 PE=1 SV=4	Master Protein	High	Q9DBF1	60.506	21	7	82	7	21	7	110695	Aldh7a1	Histidine metabolism; Lysine biosynthesis; Pyruvate metabolism; Arginine and proline metabolism; Tryptophan metabolism; Valine, leucine and isoleucine degradation; Metabolic pathways; Lysine degradation; Fatty acid degradation; Biosynthesis of amino acids; Glycine, serine and threonine metabolism; Glycolysis / Gluconeogenesis; beta-Alanine metabolism; Ascorbate and aldarate metabolism; Glycerolip…	Lysine catabolism; Choline catabolism		5.06801e+06	8.19365e+06	1.37248e+07	3.78117e+07	3.73507e+07	5.25809e+07	34698016	4.64477e+07	3.63361e+07	6.34415e+07	7.2281e+07	6.20856e+07				2.87681e+07	9.19616e+07	4.84033e+07	5.53954e+07	5.41687e+07	5.84091e+07	3.31863e+07	2.34524e+07	6.72425e+07	5.0703e+07	5.72675e+07	6.73348e+07	5.18932e+07	3.99416e+07	High	High	High	High
	Long-chain-fatty-acid--CoA ligase 1 OS=Mus musculus OX=10090 GN=Acsl1 PE=1 SV=2	Master Protein	High	P41216	53.554	20	11	57	10	20	11	14081	Acsl1	PPAR signaling pathway; Fatty acid metabolism; Metabolic pathways; Fatty acid degradation; Adipocytokine signaling pathway; Fatty acid biosynthesis; Peroxisome	Synthesis of very long-chain fatty acyl-CoAs; alpha-linolenic acid (ALA) metabolism; Linoleic acid (LA) metabolism	Fatty Acid Beta Oxidation; PPAR signaling pathway; Fatty Acid Biosynthesis; Mitochondrial LC-Fatty Acid Beta-Oxidation	2.37528e+07	2.06958e+07	2.34374e+07																5.18787e+07	6.4776e+07	5.64587e+07				4.23402e+07	3.84907e+07				High	High	High	Not Found
	Carnitine O-palmitoyltransferase 1, liver isoform OS=Mus musculus OX=10090 GN=Cpt1a PE=1 SV=4	Master Protein	High	P97742	50.363	12	5	56	5	12	5	12894	Cpt1a	PPAR signaling pathway; Fatty acid metabolism; Fatty acid degradation; Insulin resistance; Adipocytokine signaling pathway; AMPK signaling pathway; Glucagon signaling pathway	Circadian Clock; Mus musculus biological processes; Signaling by Retinoic Acid; Rora activates gene expression; Import of palmitoyl-CoA into the mitochondrial matrix	Fatty Acid Beta Oxidation; PPAR signaling pathway; Mitochondrial LC-Fatty Acid Beta-Oxidation; Leptin and adiponectin				1.17957e+08	1.39624e+08	1.41782e+08				2.07757e+08	1.77339e+08	1.67785e+08				2.51348e+07	2.40122e+07	4.90998e+07	5.49049e+07	6.93652e+07	4.85295e+07				6.08243e+07	7.25888e+07				High	High	High	High
	Carnitine O-palmitoyltransferase 2, mitochondrial OS=Mus musculus OX=10090 GN=Cpt2 PE=1 SV=2	Master Protein	High	P52825	40.902	14	7	49	7	14	7	12896	Cpt2	PPAR signaling pathway; Fatty acid metabolism; Fatty acid degradation	Import of palmitoyl-CoA into the mitochondrial matrix	Fatty Acid Beta Oxidation; PPAR signaling pathway; Mitochondrial LC-Fatty Acid Beta-Oxidation										5.95254e+07	6.40032e+07	5.83678e+07													3.07939e+07	3.57138e+07	3.1876e+07	2.96762e+07	4.12918e+07	High	Not Found	High	Not Found
	Peroxisomal acyl-coenzyme A oxidase 1 OS=Mus musculus OX=10090 GN=Acox1 PE=1 SV=5	Master Protein	High	Q9R0H0	25.565	9	4	14	4	9	4	11430	Acox1	PPAR signaling pathway; Fatty acid metabolism; Metabolic pathways; Fatty acid degradation; alpha-Linolenic acid metabolism; cAMP signaling pathway; Biosynthesis of unsaturated fatty acids; Peroxisome	Beta-oxidation of very long chain fatty acids; alpha-linolenic acid (ALA) metabolism	PPAR signaling pathway																									2.1324e+07	1.98074e+07				Not Found	Not Found	Not Found	Not Found
	Enoyl-CoA delta isomerase 2, mitochondrial OS=Mus musculus OX=10090 GN=Eci2 PE=1 SV=2	Master Protein	High	Q9WUR2	15.454	12	3	12	2	12	3	23986	Eci2	Fatty acid degradation; Peroxisome	Beta-oxidation of very long chain fatty acids		2.483e+07	1.98725e+07	4.66098e+07				13662014	2.17785e+07	5.1991e+07				9.17158e+06	2.5633e+07	6.13915e+07				4.62567e+07	3.4643e+07	4.03293e+07				3.2145e+07	1.42444e+07				Peak Found	High	Peak Found	Not Found
	Glutaryl-CoA dehydrogenase, mitochondrial OS=Mus musculus OX=10090 GN=Gcdh PE=1 SV=2	Master Protein	High	Q60759	6.644	4	1	1	1	4	1	270076	Gcdh	Tryptophan metabolism; Metabolic pathways; Lysine degradation; Fatty acid degradation	Lysine catabolism	Fatty Acid Beta Oxidation; Tryptophan metabolism																														Not Found	Not Found	Not Found	Not Found
	Alcohol dehydrogenase 1 OS=Mus musculus OX=10090 GN=Adh1 PE=1 SV=2	Master Protein	High	P00329	3.909	3	1	1	1	3	1	11522	Adh1	Drug metabolism - cytochrome P450; Retinol metabolism; Metabolic pathways; Fatty acid degradation; Glycolysis / Gluconeogenesis; Chemical carcinogenesis; Tyrosine metabolism; Metabolism of xenobiotics by cytochrome P450	RA biosynthesis pathway; Ethanol oxidation; Abacavir metabolism	Retinol metabolism																														Not Found	Not Found	Not Found	Not Found
TRUE	663	mmu00561	Leaf	Glycerolipid metabolism	Kegg	24	26
	Description	Master	Protein FDR Confidence: Combined	Accession	Sum PEP Score	Coverage [%]	# Peptides	# PSMs	# Unique Peptides	Coverage [%] (by Search Engine): Sequest HT	# Peptides (by Search Engine): Sequest HT	Entrez Gene ID	Gene Symbol	KEGG Pathways	Reactome Pathways	WikiPathways	Abundances (by Bio. Rep.): 16 0 PI CAY,1	Abundances (by Bio. Rep.): 16 0 PI CAY,2	Abundances (by Bio. Rep.): 16 0 PI CAY,3	Abundances (by Bio. Rep.): 18 1,1	Abundances (by Bio. Rep.): 18 1,2	Abundances (by Bio. Rep.): 18 1,3	Abundances (by Bio. Rep.): 18 1 PI CAY,1	Abundances (by Bio. Rep.): 18 1 PI CAY,2	Abundances (by Bio. Rep.): 18 1 PI CAY,3	Abundances (by Bio. Rep.): 18 1 SER,1	Abundances (by Bio. Rep.): 18 1 SER,2	Abundances (by Bio. Rep.): 18 1 SER,3	Abundances (by Bio. Rep.): 18 1 VAL,1	Abundances (by Bio. Rep.): 18 1 VAL,2	Abundances (by Bio. Rep.): 18 1 VAL,3	Abundances (by Bio. Rep.): CAY,1	Abundances (by Bio. Rep.): CAY,2	Abundances (by Bio. Rep.): CAY,3	Abundances (by Bio. Rep.): DMSO,1	Abundances (by Bio. Rep.): DMSO,2	Abundances (by Bio. Rep.): DMSO,3	Abundances (by Bio. Rep.): MCA,1	Abundances (by Bio. Rep.): MCA,2	Abundances (by Bio. Rep.): MCA,3	Abundances (by Bio. Rep.): SER,2	Abundances (by Bio. Rep.): SER,3	Abundances (by Bio. Rep.): VAL,1	Abundances (by Bio. Rep.): VAL,2	Abundances (by Bio. Rep.): VAL,3	Found in Sample: [S9] F9: Sample, 16 0 PI CAY, 1	Found in Sample: [S19] F19: Sample, 16 0 PI CAY, 2	Found in Sample: [S29] F29: Sample, 16 0 PI CAY, 3	Found in Sample: [S6] F6: Sample, 18 1, 1
	Aldehyde dehydrogenase, mitochondrial OS=Mus musculus OX=10090 GN=Aldh2 PE=1 SV=1	Master Protein	High	P47738	318.322	51	28	547	28	51	28	11669	Aldh2	Histidine metabolism; Pyruvate metabolism; Arginine and proline metabolism; Tryptophan metabolism; Valine, leucine and isoleucine degradation; Metabolic pathways; Lysine degradation; Fatty acid degradation; Glycolysis / Gluconeogenesis; beta-Alanine metabolism; Ascorbate and aldarate metabolism; Glycerolipid metabolism; Pentose and glucuronate interconversions	Metabolism of serotonin; Ethanol oxidation	Fatty Acid Omega Oxidation; Tryptophan metabolism	1.83343e+09	1.9573e+09	2.08968e+09	2.13609e+09	2.85591e+09	4.04367e+09	1341553972	1.75693e+09	1.79456e+09	3.11147e+09	2.55915e+09	3.00297e+09	1.90432e+08	2.21914e+08	3.61118e+08	8.67325e+08	9.25577e+08	1.35234e+09	2.63714e+09	2.45473e+09	3.16244e+09	4.56142e+08	3.26176e+08	5.26808e+08	3.52313e+09	4.09669e+09	3.38692e+08	3.91247e+08	4.65063e+08	High	High	High	High
	Aldo-keto reductase family 1 member B1 OS=Mus musculus OX=10090 GN=Akr1b1 PE=1 SV=3	Master Protein	High	P45376	222.902	56	20	525	20	56	20	11677	Akr1b3	Metabolic pathways; Glycerolipid metabolism; Fructose and mannose metabolism; Pentose and glucuronate interconversions; Galactose metabolism	Pregnenolone biosynthesis; Fructose biosynthesis	Metapathway biotransformation; Polyol pathway	2.14971e+09	1.93834e+09	1.97715e+09	9.29222e+08	1.24263e+09	1.32614e+09	1701095444	1.60795e+09	1.68805e+09	4.01364e+09	2.8333e+09	2.72567e+09	1.03674e+09	1.36416e+09	1.49646e+09	2.25691e+09	1.69121e+09	1.87548e+09	1.56683e+09	1.29624e+09	1.53749e+09	1.77968e+09	1.44805e+09	1.42953e+09	2.90223e+09	2.96835e+09	1.13671e+09	1.48623e+09	1.30301e+09	High	High	High	High
	Triokinase/FMN cyclase OS=Mus musculus OX=10090 GN=Tkfc PE=1 SV=1	Master Protein	High	Q8VC30	211.547	46	19	261	19	46	19	225913	Dak; Tkfc	Metabolic pathways; RIG-I-like receptor signaling pathway; Carbon metabolism; Glycerolipid metabolism; Fructose and mannose metabolism	Fructose catabolism		4.01235e+08	3.72298e+08	3.76543e+08	2.23483e+08	2.54257e+08	2.52303e+08	121390058	1.58918e+08	1.96033e+08	5.84337e+08	5.65274e+08	5.00812e+08	1.69579e+08	1.05142e+08	1.0656e+08	3.98467e+08	3.8544e+08	4.14832e+08	5.03189e+08	5.3216e+08	4.919e+08	2.33319e+08	2.68228e+08	2.47389e+08	4.1631e+08	6.18732e+08	1.65854e+08	2.68112e+08	2.34273e+08	High	High	High	High
	4-trimethylaminobutyraldehyde dehydrogenase OS=Mus musculus OX=10090 GN=Aldh9a1 PE=1 SV=1	Master Protein	High	Q9JLJ2	197.626	54	23	224	23	54	23	56752	Aldh9a1	Histidine metabolism; Pyruvate metabolism; Arginine and proline metabolism; Tryptophan metabolism; Valine, leucine and isoleucine degradation; Metabolic pathways; Lysine degradation; Fatty acid degradation; Glycolysis / Gluconeogenesis; beta-Alanine metabolism; Ascorbate and aldarate metabolism; Glycerolipid metabolism		Tryptophan metabolism	1.54949e+09	1.04525e+09	1.07268e+09	1.57971e+08	2.40377e+08	2.83576e+08	861963196	1.17536e+09	1.33138e+09	1.66457e+09	1.2262e+09	1.33069e+09	7.2837e+08	8.8631e+08	1.00686e+09	1.64284e+08	8.0517e+08	1.18976e+09	1.28516e+09	1.21926e+09	1.20833e+09	8.56515e+08	4.80572e+08	7.19634e+08	8.04841e+08	1.0363e+09	7.98897e+08	8.36039e+08	9.84889e+08	High	High	High	High
	Aldo-keto reductase family 1 member A1 OS=Mus musculus OX=10090 GN=Akr1a1 PE=1 SV=3	Master Protein	High	Q9JII6	189.826	75	23	443	22	75	23	58810	Akr1a1	Metabolic pathways; Glycolysis / Gluconeogenesis; Glycerolipid metabolism; Pentose and glucuronate interconversions	Glutathione conjugation; Catabolism of glucuronate to xylulose-5-phosphate	Metapathway biotransformation	3.26487e+09	3.15345e+09	3.67207e+09	2.31577e+09	2.51063e+09	2.76889e+09	2862089585	3.47134e+09	3.41051e+09	4.13371e+09	3.74602e+09	3.92072e+09	2.17837e+09	2.92135e+09	3.14224e+09	3.07643e+09	2.89704e+09	3.30022e+09	2.82197e+09	3.04469e+09	2.68916e+09	3.75272e+09	2.95152e+09	3.76944e+09	2.73597e+09	2.94959e+09	2.63457e+09	3.57485e+09	4.03788e+09	High	High	High	High
	Aldose reductase-related protein 2 OS=Mus musculus OX=10090 GN=Akr1b8 PE=1 SV=2	Master Protein	High	P45377	159.528	62	18	300	13	62	18	14187	Akr1b8	Metabolic pathways; Glycerolipid metabolism; Fructose and mannose metabolism; Pentose and glucuronate interconversions; Galactose metabolism	Estrogen biosynthesis; Signaling by GPCR; Retinoid metabolism and transport		4.89787e+08	5.03501e+08	5.21655e+08	2.51378e+08	3.69909e+08	4.23318e+08	510517974	5.87869e+08	3.9963e+08	3.84988e+08	3.77554e+08	4.00704e+08	3.28708e+08	4.92399e+08	5.81714e+08	4.1367e+08	3.65656e+08	4.07935e+08	2.64217e+08	2.50551e+08	2.88271e+08	3.63357e+08	2.77119e+08	2.90653e+08	5.94746e+08	6.17205e+08	3.51701e+08	4.56846e+08	4.65434e+08	High	High	High	High
	Aldehyde dehydrogenase family 3 member A2 OS=Mus musculus OX=10090 GN=Aldh3a2 PE=1 SV=2	Master Protein	High	P47740	65.846	33	9	74	8	33	9	11671	Aldh3a2	Histidine metabolism; Pyruvate metabolism; Arginine and proline metabolism; Tryptophan metabolism; Valine, leucine and isoleucine degradation; Metabolic pathways; Lysine degradation; Fatty acid degradation; Glycolysis / Gluconeogenesis; beta-Alanine metabolism; Ascorbate and aldarate metabolism; Glycerolipid metabolism; Pentose and glucuronate interconversions	Alpha-oxidation of phytanate; Sphingolipid de novo biosynthesis	Tryptophan metabolism	1.72568e+08	1.16937e+08	1.3536e+08	1.37896e+08	2.24351e+08	1.22727e+08	143155792	1.298e+08	1.53071e+08	1.6724e+08	1.11803e+08	9.2527e+07				1.82299e+08	1.28233e+08	1.23952e+08	1.58953e+08	1.73486e+08	1.24628e+08				1.49214e+08	1.51616e+08	5.4345e+07	8.70407e+07	7.63176e+07	High	High	High	Peak Found
	Phospholipid phosphatase 3 OS=Mus musculus OX=10090 GN=Plpp3 PE=1 SV=1	Master Protein	High	Q99JY8	64.627	25	6	52	6	25	6	67916	Ppap2b; Plpp3	Phospholipase D signaling pathway; Fat digestion and absorption; Metabolic pathways; Ether lipid metabolism; Glycerophospholipid metabolism; Fc gamma R-mediated phagocytosis; Sphingolipid metabolism; Glycerolipid metabolism; Choline metabolism in cancer	Sphingolipid de novo biosynthesis	Triacylglyceride Synthesis	2.30268e+07	3.29225e+07	2.68819e+07	1.50776e+08	1.27526e+08	1.05915e+08	51066020	4.41661e+07	3.62935e+07	9.5868e+07	7.1631e+07	8.73762e+07	1.6596e+07	2.10461e+07	3.31841e+07	7.93923e+07	7.80273e+07	7.787e+07	1.03513e+08	1.0791e+08	1.11699e+08				6.21828e+07	8.39669e+07	3.17952e+07	1.69491e+07	2.23252e+07	High	High	High	High
	Alpha-aminoadipic semialdehyde dehydrogenase OS=Mus musculus OX=10090 GN=Aldh7a1 PE=1 SV=4	Master Protein	High	Q9DBF1	60.506	21	7	82	7	21	7	110695	Aldh7a1	Histidine metabolism; Lysine biosynthesis; Pyruvate metabolism; Arginine and proline metabolism; Tryptophan metabolism; Valine, leucine and isoleucine degradation; Metabolic pathways; Lysine degradation; Fatty acid degradation; Biosynthesis of amino acids; Glycine, serine and threonine metabolism; Glycolysis / Gluconeogenesis; beta-Alanine metabolism; Ascorbate and aldarate metabolism; Glycerolip…	Lysine catabolism; Choline catabolism		5.06801e+06	8.19365e+06	1.37248e+07	3.78117e+07	3.73507e+07	5.25809e+07	34698016	4.64477e+07	3.63361e+07	6.34415e+07	7.2281e+07	6.20856e+07				2.87681e+07	9.19616e+07	4.84033e+07	5.53954e+07	5.41687e+07	5.84091e+07	3.31863e+07	2.34524e+07	6.72425e+07	5.0703e+07	5.72675e+07	6.73348e+07	5.18932e+07	3.99416e+07	High	High	High	High
	Lysocardiolipin acyltransferase 1 OS=Mus musculus OX=10090 GN=Lclat1 PE=1 SV=2	Master Protein	High	Q3UN02	48.56	19	5	34	5	19	5	225010	Lclat1	Metabolic pathways; Glycerophospholipid metabolism; Glycerolipid metabolism	Acyl chain remodeling of CL; Synthesis of PA		5.22321e+07	5.68461e+07	3.70343e+07	9.17487e+07	4.23717e+07	8.02018e+07	92175773	1.36396e+08	1.42764e+08	1.13284e+08	1.18647e+08	1.04403e+08	5.04958e+07	4.78105e+07	7.25211e+07				1.1347e+08	1.18232e+08	1.14824e+08				7.87202e+07	7.75128e+07				Peak Found	High	Peak Found	High
	Patatin-like phospholipase domain-containing protein 2 OS=Mus musculus OX=10090 GN=Pnpla2 PE=1 SV=1	Master Protein	High	Q8BJ56	29.009	15	4	16	4	15	4	66853	Pnpla2	Regulation of lipolysis in adipocytes; Metabolic pathways; Glycerolipid metabolism	Regulation of Insulin-like Growth Factor (IGF) transport and uptake by Insulin-like Growth Factor Binding Proteins (IGFBPs); Post-translational protein phosphorylation; Acyl chain remodeling of DAG and TAG	Fatty Acid Beta Oxidation; Triacylglyceride Synthesis													2.13208e+07	1.85926e+07	3.33564e+07															Not Found	Not Found	Not Found	Not Found
	Aldo-keto reductase family 1 member B7 OS=Mus musculus OX=10090 GN=Akr1b7 PE=1 SV=4	Master Protein	High	P21300	24.28	19	6	44	1	19	6	11997	Akr1b7	Metabolic pathways; Glycerolipid metabolism; Fructose and mannose metabolism; Pentose and glucuronate interconversions; Galactose metabolism	Estrogen biosynthesis; Signaling by GPCR; Retinoid metabolism and transport																															Not Found	High	High	High
	Lipoprotein lipase OS=Mus musculus OX=10090 GN=Lpl PE=1 SV=3	Master Protein	High	P11152	23.536	14	4	15	4	14	4	16956	Lpl	PPAR signaling pathway; Alzheimer's disease; Glycerolipid metabolism	Assembly of active LPL and LIPC lipase complexes; Chylomicron remodeling; Signaling by GPCR; Retinoid metabolism and transport	Statin Pathway; Retinol metabolism; Fatty Acid Beta Oxidation; Alzheimers Disease; PPAR signaling pathway; Triacylglyceride Synthesis; Adipogenesis genes							10098740	1.31003e+07	2.90393e+07	6.05944e+06	4.99306e+06	1.89985e+07													3.33548e+07	2.48762e+07				High	High	High	Not Found
	Glycerol-3-phosphate acyltransferase 3 OS=Mus musculus OX=10090 GN=Gpat3 PE=1 SV=1	Master Protein	High	Q8C0N2	22.201	11	4	17	4	11	4	231510	Agpat9; Gpat3	Metabolic pathways; Glycerophospholipid metabolism; Glycerolipid metabolism	Synthesis of PA																							5.81528e+07	3.51764e+07	4.52307e+07						High	Not Found	Not Found	Not Found
	Acylglycerol kinase, mitochondrial OS=Mus musculus OX=10090 GN=Agk PE=1 SV=1	Master Protein	High	Q9ESW4	19.94	21	4	10	4	21	4	69923	Agk	Metabolic pathways; Glycerolipid metabolism	Glycerophospholipid biosynthesis																															High	High	High	High
	Diacylglycerol O-acyltransferase 1 OS=Mus musculus OX=10090 GN=Dgat1 PE=1 SV=1	Master Protein	High	Q9Z2A7	18.445	8	1	9	1	8	1	13350	Dgat1	Retinol metabolism; Fat digestion and absorption; Metabolic pathways; Glycerolipid metabolism	Triglyceride biosynthesis; Neutrophil degranulation; Acyl chain remodeling of DAG and TAG	Statin Pathway; Triacylglyceride Synthesis																														Not Found	Not Found	Not Found	High
	Glycerol kinase OS=Mus musculus OX=10090 GN=Gk PE=1 SV=2	Master Protein	High	Q64516	13.32	9	3	16	2	9	3	14933	Gyk; Gk	PPAR signaling pathway; Metabolic pathways; Glycerolipid metabolism	Triglyceride biosynthesis	Fatty Acid Beta Oxidation; PPAR signaling pathway; Triacylglyceride Synthesis																														Not Found	Not Found	Not Found	Not Found
	Glycerol-3-phosphate acyltransferase 4 OS=Mus musculus OX=10090 GN=Gpat4 PE=1 SV=1	Master Protein	High	Q8K2C8	8.494	6	2	4	2	6	2	102247	Agpat6; Gpat4	Metabolic pathways; Glycerophospholipid metabolism; Glycerolipid metabolism	Synthesis of PA																															Not Found	Not Found	Not Found	Not Found
	1-acyl-sn-glycerol-3-phosphate acyltransferase alpha OS=Mus musculus OX=10090 GN=Agpat1 PE=1 SV=1	Master Protein	High	O35083	7.804	16	2	2	2	16	2	55979	Agpat1	Phospholipase D signaling pathway; Fat digestion and absorption; Metabolic pathways; Glycerophospholipid metabolism; Glycerolipid metabolism		Triacylglyceride Synthesis																														Not Found	Not Found	Not Found	Not Found
	Phosphatidate phosphatase LPIN2 OS=Mus musculus OX=10090 GN=Lpin2 PE=1 SV=2	Master Protein	High	Q99PI5	6.198	2	1	3	1	2	1	64898	Lpin2	Metabolic pathways; Glycerophospholipid metabolism; Glycerolipid metabolism	Triglyceride biosynthesis; Synthesis of PC; Synthesis of PE	Adipogenesis genes																														Not Found	Not Found	Not Found	Not Found
	1-acyl-sn-glycerol-3-phosphate acyltransferase gamma OS=Mus musculus OX=10090 GN=Agpat3 PE=1 SV=2	Master Protein	High	Q9D517	3.961	5	1	1	1	5	1	28169	Agpat3	Phospholipase D signaling pathway; Metabolic pathways; Glycerophospholipid metabolism; Glycerolipid metabolism	Synthesis of PA; COPI-independent Golgi-to-ER retrograde traffic	Triacylglyceride Synthesis																														Not Found	Not Found	Not Found	Not Found
	1-acyl-sn-glycerol-3-phosphate acyltransferase epsilon OS=Mus musculus OX=10090 GN=Agpat5 PE=1 SV=2	Master Protein	High	Q9D1E8	3.947	4	1	3	1	4	1	52123	Agpat5	Phospholipase D signaling pathway; Metabolic pathways; Glycerophospholipid metabolism; Glycerolipid metabolism	Synthesis of PA	Triacylglyceride Synthesis																														Not Found	Not Found	Not Found	Not Found
TRUE	448	mmu00564	Leaf	Glycerophospholipid metabolism	Kegg	31	33
	Description	Master	Protein FDR Confidence: Combined	Accession	Sum PEP Score	Coverage [%]	# Peptides	# PSMs	# Unique Peptides	Coverage [%] (by Search Engine): Sequest HT	# Peptides (by Search Engine): Sequest HT	Entrez Gene ID	Gene Symbol	KEGG Pathways	Reactome Pathways	WikiPathways	Abundances (by Bio. Rep.): 16 0 PI CAY,1	Abundances (by Bio. Rep.): 16 0 PI CAY,2	Abundances (by Bio. Rep.): 16 0 PI CAY,3	Abundances (by Bio. Rep.): 18 1,1	Abundances (by Bio. Rep.): 18 1,2	Abundances (by Bio. Rep.): 18 1,3	Abundances (by Bio. Rep.): 18 1 PI CAY,1	Abundances (by Bio. Rep.): 18 1 PI CAY,2	Abundances (by Bio. Rep.): 18 1 PI CAY,3	Abundances (by Bio. Rep.): 18 1 SER,1	Abundances (by Bio. Rep.): 18 1 SER,2	Abundances (by Bio. Rep.): 18 1 SER,3	Abundances (by Bio. Rep.): 18 1 VAL,1	Abundances (by Bio. Rep.): 18 1 VAL,2	Abundances (by Bio. Rep.): 18 1 VAL,3	Abundances (by Bio. Rep.): CAY,1	Abundances (by Bio. Rep.): CAY,2	Abundances (by Bio. Rep.): CAY,3	Abundances (by Bio. Rep.): DMSO,1	Abundances (by Bio. Rep.): DMSO,2	Abundances (by Bio. Rep.): DMSO,3	Abundances (by Bio. Rep.): MCA,1	Abundances (by Bio. Rep.): MCA,2	Abundances (by Bio. Rep.): MCA,3	Abundances (by Bio. Rep.): SER,2	Abundances (by Bio. Rep.): SER,3	Abundances (by Bio. Rep.): VAL,1	Abundances (by Bio. Rep.): VAL,2	Abundances (by Bio. Rep.): VAL,3	Found in Sample: [S9] F9: Sample, 16 0 PI CAY, 1	Found in Sample: [S19] F19: Sample, 16 0 PI CAY, 2	Found in Sample: [S29] F29: Sample, 16 0 PI CAY, 3	Found in Sample: [S6] F6: Sample, 18 1, 1
	Glycerol-3-phosphate dehydrogenase, mitochondrial OS=Mus musculus OX=10090 GN=Gpd2 PE=1 SV=2	Master Protein	High	Q64521	323.894	62	36	434	36	62	36	14571	Gpd2	Glycerophospholipid metabolism	Triglyceride catabolism; Synthesis of PA	Fatty Acid Beta Oxidation	1.15224e+09	1.27015e+09	1.44279e+09	7.3097e+08	9.21006e+08	1.19443e+09	749386208	9.29007e+08	1.04944e+09	1.65197e+09	1.63185e+09	1.73643e+09	4.1612e+08	5.68011e+08	8.67073e+08	9.81171e+08	8.18334e+08	1.23387e+09	1.14695e+09	9.84304e+08	1.38747e+09	9.84347e+08	7.51853e+08	9.62481e+08	2.12832e+09	2.48291e+09	7.02573e+08	9.76117e+08	1.03566e+09	High	High	High	High
	Cytosolic phospholipase A2 OS=Mus musculus OX=10090 GN=Pla2g4a PE=1 SV=1	Master Protein	High	P47713	231.017	40	28	309	28	40	28	18783	Pla2g4a	Oxytocin signaling pathway; Phospholipase D signaling pathway; MAPK signaling pathway; Ras signaling pathway; Ovarian steroidogenesis; VEGF signaling pathway; Metabolic pathways; Linoleic acid metabolism; Platelet activation; Ether lipid metabolism; Glycerophospholipid metabolism; Glutamatergic synapse; Fc gamma R-mediated phagocytosis; Long-term depression; alpha-Linolenic acid metabolism; Vascu…	Platelet sensitization by LDL; Acyl chain remodeling of CL; Synthesis of PA; Arachidonic acid metabolism; Signaling by GPCR; Acyl chain remodelling of PI; Hydrolysis of LPC; Acyl chain remodelling of PG; Acyl chain remodelling of PS; Acyl chain remodelling of PC; ADP signalling through P2Y purinoceptor 1; COPI-independent Golgi-to-ER retrograde traffic; phospho-PLA2 pathway; Acyl chain remodellin…	IL-5 Signaling Pathway; p38 MAPK Signaling Pathway; Prostaglandin Synthesis and Regulation	4.33659e+08	5.27178e+08	5.17926e+08	3.00908e+08	2.59114e+08	2.80857e+08	286233475	4.48262e+08	4.63376e+08	4.67317e+08	4.04074e+08	5.07839e+08	2.9345e+08	3.93059e+08	5.14203e+08	8.06339e+08	7.42276e+08	1.24718e+09	3.0614e+08	2.5711e+08	3.20202e+08	8.14692e+08	4.02677e+08	5.98047e+08	5.06546e+08	5.21712e+08	3.13947e+08	4.64367e+08	5.35666e+08	High	High	High	High
	Phospholipid phosphatase 3 OS=Mus musculus OX=10090 GN=Plpp3 PE=1 SV=1	Master Protein	High	Q99JY8	64.627	25	6	52	6	25	6	67916	Ppap2b; Plpp3	Phospholipase D signaling pathway; Fat digestion and absorption; Metabolic pathways; Ether lipid metabolism; Glycerophospholipid metabolism; Fc gamma R-mediated phagocytosis; Sphingolipid metabolism; Glycerolipid metabolism; Choline metabolism in cancer	Sphingolipid de novo biosynthesis	Triacylglyceride Synthesis	2.30268e+07	3.29225e+07	2.68819e+07	1.50776e+08	1.27526e+08	1.05915e+08	51066020	4.41661e+07	3.62935e+07	9.5868e+07	7.1631e+07	8.73762e+07	1.6596e+07	2.10461e+07	3.31841e+07	7.93923e+07	7.80273e+07	7.787e+07	1.03513e+08	1.0791e+08	1.11699e+08				6.21828e+07	8.39669e+07	3.17952e+07	1.69491e+07	2.23252e+07	High	High	High	High
	Choline-phosphate cytidylyltransferase A OS=Mus musculus OX=10090 GN=Pcyt1a PE=1 SV=1	Master Protein	High	P49586	64.471	39	11	137	11	39	11	13026	Pcyt1a	Metabolic pathways; Glycerophospholipid metabolism; Choline metabolism in cancer	Synthesis of PC	Acetylcholine Synthesis; One carbon metabolism and related pathways; Kennedy pathway	3.3772e+07	4.65828e+07	3.71803e+07	1.04081e+08	3.72747e+07	6.31939e+07	59743826	6.62837e+07	5.25826e+07	1.16953e+08	1.45927e+08	1.89867e+08	3.9446e+07	6.17142e+07	5.13085e+07	6.66393e+07	1.04675e+08	7.05788e+07				3.77346e+07	4.91391e+07	3.2752e+07			4.0184e+07	6.0562e+07	4.98571e+07	Peak Found	High	High	High
	Acyl-protein thioesterase 1 OS=Mus musculus OX=10090 GN=Lypla1 PE=1 SV=1	Master Protein	High	P97823	62.388	36	7	53	7	36	7	18777	Lypla1	Glycerophospholipid metabolism; Choline metabolism in cancer	eNOS activation		7.1229e+08	6.88825e+08	6.99332e+08	5.90047e+08	6.69684e+08	7.08047e+08	627906544	7.92061e+08	7.16447e+08	7.45243e+08	6.48513e+08	6.37913e+08	4.23172e+08	6.11892e+08	6.39397e+08	7.1036e+08	6.98868e+08	6.28261e+08	6.42495e+08	6.41504e+08	7.52664e+08	7.08836e+08	4.62919e+08	5.27524e+08	7.06485e+08	6.21807e+08	5.91691e+08	6.70772e+08	7.87327e+08	High	High	High	High
	Lysocardiolipin acyltransferase 1 OS=Mus musculus OX=10090 GN=Lclat1 PE=1 SV=2	Master Protein	High	Q3UN02	48.56	19	5	34	5	19	5	225010	Lclat1	Metabolic pathways; Glycerophospholipid metabolism; Glycerolipid metabolism	Acyl chain remodeling of CL; Synthesis of PA		5.22321e+07	5.68461e+07	3.70343e+07	9.17487e+07	4.23717e+07	8.02018e+07	92175773	1.36396e+08	1.42764e+08	1.13284e+08	1.18647e+08	1.04403e+08	5.04958e+07	4.78105e+07	7.25211e+07				1.1347e+08	1.18232e+08	1.14824e+08				7.87202e+07	7.75128e+07				Peak Found	High	Peak Found	High
	Acyl-protein thioesterase 2 OS=Mus musculus OX=10090 GN=Lypla2 PE=1 SV=1	Master Protein	High	Q9WTL7	23.616	21	4	23	4	21	4	26394	Lypla2	Glycerophospholipid metabolism	L1CAM interactions		1.24333e+08	1.61767e+08	3.30248e+08	3.84045e+07	4.90236e+07	5.15989e+07	24763358	7.3867e+07	7.33096e+07	1.14823e+08	1.0228e+08	8.04562e+07	7.63695e+07	8.5927e+07	4.38051e+07	6.47143e+07	3.09539e+07	2.72076e+07	1.09349e+08	1.2059e+08	1.05848e+08	5.28273e+08	5.73124e+08	1.04217e+09	1.62167e+08	1.64993e+08	4.9556e+07	5.87549e+07	1.08702e+08	Peak Found	High	High	Peak Found
	Phospholipase D3 OS=Mus musculus OX=10090 GN=Pld3 PE=1 SV=1	Master Protein	High	O35405	23.357	20	5	14	5	20	5	18807	Pld3	Metabolic pathways; Ether lipid metabolism; Glycerophospholipid metabolism			1.53612e+07	1.50866e+07	2.025e+07																			3.09105e+07	3.57324e+07	5.77774e+07						Peak Found	Peak Found	Peak Found	Not Found
	Glycerol-3-phosphate acyltransferase 3 OS=Mus musculus OX=10090 GN=Gpat3 PE=1 SV=1	Master Protein	High	Q8C0N2	22.201	11	4	17	4	11	4	231510	Agpat9; Gpat3	Metabolic pathways; Glycerophospholipid metabolism; Glycerolipid metabolism	Synthesis of PA																							5.81528e+07	3.51764e+07	4.52307e+07						High	Not Found	Not Found	Not Found
	Glycerol-3-phosphate dehydrogenase 1-like protein OS=Mus musculus OX=10090 GN=Gpd1l PE=1 SV=2	Master Protein	High	Q3ULJ0	19.037	14	4	17	4	14	4	333433	Gpd1l	Glycerophospholipid metabolism	Synthesis of PA																															High	High	High	Not Found
	Choline/ethanolamine kinase OS=Mus musculus OX=10090 GN=Chkb PE=1 SV=3	Master Protein	High	O55229	17.289	14	3	17	3	14	3	12651	Chkb	Metabolic pathways; Glycerophospholipid metabolism; Choline metabolism in cancer	Synthesis of PC; Synthesis of PE	Fatty Acid Beta Oxidation; One carbon metabolism and related pathways; Kennedy pathway	3.03666e+07	4.5683e+07	1.11002e+08	9.20034e+07	1.36047e+08	1.14005e+08	32237588	7.0767e+07	8.20911e+07	4.19525e+07	6.38397e+07	8.1011e+07	5.31785e+07	6.88755e+07	5.8051e+07	3.87221e+07	7.68377e+07	5.15374e+07	5.95581e+07	5.41624e+07	1.27097e+08	3.96283e+07	4.68541e+07	7.43582e+07	1.21299e+08	5.77443e+07	3.59406e+07	7.88232e+07	7.71835e+07	Peak Found	Peak Found	High	Peak Found
	Group XIIA secretory phospholipase A2 OS=Mus musculus OX=10090 GN=Pla2g12a PE=1 SV=2	Master Protein	High	Q9EPR2	13.28	8	1	7	1	8	1	66350	Pla2g12a	Pancreatic secretion; Ras signaling pathway; Fat digestion and absorption; Metabolic pathways; Linoleic acid metabolism; Ether lipid metabolism; Glycerophospholipid metabolism; alpha-Linolenic acid metabolism; Vascular smooth muscle contraction; Arachidonic acid metabolism	Acyl chain remodelling of PI; Acyl chain remodelling of PG; Acyl chain remodelling of PC; Synthesis of PA; Acyl chain remodelling of PS; Acyl chain remodelling of PE																															Not Found	Not Found	Not Found	Not Found
	Cardiolipin synthase (CMP-forming) OS=Mus musculus OX=10090 GN=Crls1 PE=1 SV=1	Master Protein	High	Q80ZM8	13.114	7	1	18	1	7	1	66586	Crls1	Metabolic pathways; Glycerophospholipid metabolism	Acyl chain remodelling of PG; Synthesis of CL																															High	High	High	High
	Phosphatidate cytidylyltransferase 2 OS=Mus musculus OX=10090 GN=Cds2 PE=1 SV=1	Master Protein	High	Q99L43	10.665	8	2	16	2	8	2	110911	Cds2	Metabolic pathways; Glycerophospholipid metabolism; Phosphatidylinositol signaling system	Synthesis of PG		870757	2.52314e+06	2.05875e+06				1.68013e+06	2.5914e+06	2.94282e+06	1.70019e+06	4.13907e+06	5.06687e+06							1.80108e+06	2.75831e+06	5.57414e+06				2.9573e+06	4.1541e+06				Peak Found	Peak Found	Peak Found	Not Found
	Ethanolamine-phosphate cytidylyltransferase OS=Mus musculus OX=10090 GN=Pcyt2 PE=1 SV=1	Master Protein	High	Q922E4	10.44	12	3	5	3	12	3	68671	Pcyt2	Metabolic pathways; Glycerophospholipid metabolism	Synthesis of PE	One carbon metabolism and related pathways; Kennedy pathway				8.55477e+06	1.22385e+07	1.39413e+07							6.26452e+06	8.5902e+06	1.05938e+07										7.38894e+06	8.09188e+06	1.26149e+07	9.91585e+06	6.87493e+06	Not Found	Not Found	High	Peak Found
	Choline kinase alpha OS=Mus musculus OX=10090 GN=Chka PE=1 SV=3	Master Protein	High	O54804	9.886	7	1	7	1	7	1	12660	Chka	Metabolic pathways; Glycerophospholipid metabolism; Choline metabolism in cancer	Synthesis of PC; Synthesis of PE	Acetylcholine Synthesis; One carbon metabolism and related pathways; Kennedy pathway																														Not Found	Not Found	High	Not Found
	Glycerol-3-phosphate acyltransferase 4 OS=Mus musculus OX=10090 GN=Gpat4 PE=1 SV=1	Master Protein	High	Q8K2C8	8.494	6	2	4	2	6	2	102247	Agpat6; Gpat4	Metabolic pathways; Glycerophospholipid metabolism; Glycerolipid metabolism	Synthesis of PA																															Not Found	Not Found	Not Found	Not Found
	1-acyl-sn-glycerol-3-phosphate acyltransferase alpha OS=Mus musculus OX=10090 GN=Agpat1 PE=1 SV=1	Master Protein	High	O35083	7.804	16	2	2	2	16	2	55979	Agpat1	Phospholipase D signaling pathway; Fat digestion and absorption; Metabolic pathways; Glycerophospholipid metabolism; Glycerolipid metabolism		Triacylglyceride Synthesis																														Not Found	Not Found	Not Found	Not Found
	Lysophospholipid acyltransferase 5 OS=Mus musculus OX=10090 GN=Lpcat3 PE=1 SV=1	Master Protein	High	Q91V01	7.325	3	1	7	1	3	1	14792	Lpcat3	Glycerophospholipid metabolism	Acyl chain remodelling of PC; Acyl chain remodelling of PS; Acyl chain remodelling of PE																															Not Found	Not Found	Not Found	Not Found
	Ethanolaminephosphotransferase 1 OS=Mus musculus OX=10090 GN=Selenoi PE=2 SV=3	Master Protein	High	Q80TA1	7.304	5	1	16	1	5	1	28042	Ept1; Selenoi	Metabolic pathways; Ether lipid metabolism; Glycerophospholipid metabolism	Synthesis of PE	Selenium metabolism/Selenoproteins																														Not Found	Not Found	High	Not Found
	Phosphatidate phosphatase LPIN2 OS=Mus musculus OX=10090 GN=Lpin2 PE=1 SV=2	Master Protein	High	Q99PI5	6.198	2	1	3	1	2	1	64898	Lpin2	Metabolic pathways; Glycerophospholipid metabolism; Glycerolipid metabolism	Triglyceride biosynthesis; Synthesis of PC; Synthesis of PE	Adipogenesis genes																														Not Found	Not Found	Not Found	Not Found
	Choline/ethanolaminephosphotransferase 1 OS=Mus musculus OX=10090 GN=Cept1 PE=1 SV=1	Master Protein	High	Q8BGS7	4.484	3	1	15	1	3	1	99712	Cept1	Metabolic pathways; Ether lipid metabolism; Glycerophospholipid metabolism	Synthesis of PC; Synthesis of PE	One carbon metabolism and related pathways; Kennedy pathway	5.26511e+07	5.56594e+07	5.53019e+07	6.72053e+07	8.02382e+07	7.76928e+07	52232528	7.24047e+07	8.1159e+07	9.59966e+07	8.06847e+07	8.8148e+07	6.69447e+07	9.46546e+07	1.21922e+08	5.43592e+07	2.99459e+07	8.06242e+07	8.29942e+07	7.6338e+07	7.77489e+07	1.16944e+08	6.16036e+07	8.9202e+07	6.1335e+07	6.98355e+07	8.02216e+07	9.98417e+07	1.16664e+08	Peak Found	High	High	Peak Found
	1-acyl-sn-glycerol-3-phosphate acyltransferase gamma OS=Mus musculus OX=10090 GN=Agpat3 PE=1 SV=2	Master Protein	High	Q9D517	3.961	5	1	1	1	5	1	28169	Agpat3	Phospholipase D signaling pathway; Metabolic pathways; Glycerophospholipid metabolism; Glycerolipid metabolism	Synthesis of PA; COPI-independent Golgi-to-ER retrograde traffic	Triacylglyceride Synthesis																														Not Found	Not Found	Not Found	Not Found
	1-acyl-sn-glycerol-3-phosphate acyltransferase epsilon OS=Mus musculus OX=10090 GN=Agpat5 PE=1 SV=2	Master Protein	High	Q9D1E8	3.947	4	1	3	1	4	1	52123	Agpat5	Phospholipase D signaling pathway; Metabolic pathways; Glycerophospholipid metabolism; Glycerolipid metabolism	Synthesis of PA	Triacylglyceride Synthesis																														Not Found	Not Found	Not Found	Not Found
	Group XV phospholipase A2 OS=Mus musculus OX=10090 GN=Pla2g15 PE=1 SV=1	Master Protein	High	Q8VEB4	3.888	4	1	1	1	4	1	192654	Pla2g15	Lysosome; Glycerophospholipid metabolism	Hydrolysis of LPC																															Not Found	Not Found	Not Found	Not Found
	Patatin-like phospholipase domain-containing protein 7 OS=Mus musculus OX=10090 GN=Pnpla7 PE=1 SV=1	Master Protein	High	A2AJ88	3.778	1	1	1	1	1	1	241274	Pnpla7	Glycerophospholipid metabolism																																Not Found	Not Found	Not Found	Not Found
TRUE	766	mmu00565	Leaf	Ether lipid metabolism	Kegg	11	11
	Description	Master	Protein FDR Confidence: Combined	Accession	Sum PEP Score	Coverage [%]	# Peptides	# PSMs	# Unique Peptides	Coverage [%] (by Search Engine): Sequest HT	# Peptides (by Search Engine): Sequest HT	Entrez Gene ID	Gene Symbol	KEGG Pathways	Reactome Pathways	WikiPathways	Abundances (by Bio. Rep.): 16 0 PI CAY,1	Abundances (by Bio. Rep.): 16 0 PI CAY,2	Abundances (by Bio. Rep.): 16 0 PI CAY,3	Abundances (by Bio. Rep.): 18 1,1	Abundances (by Bio. Rep.): 18 1,2	Abundances (by Bio. Rep.): 18 1,3	Abundances (by Bio. Rep.): 18 1 PI CAY,1	Abundances (by Bio. Rep.): 18 1 PI CAY,2	Abundances (by Bio. Rep.): 18 1 PI CAY,3	Abundances (by Bio. Rep.): 18 1 SER,1	Abundances (by Bio. Rep.): 18 1 SER,2	Abundances (by Bio. Rep.): 18 1 SER,3	Abundances (by Bio. Rep.): 18 1 VAL,1	Abundances (by Bio. Rep.): 18 1 VAL,2	Abundances (by Bio. Rep.): 18 1 VAL,3	Abundances (by Bio. Rep.): CAY,1	Abundances (by Bio. Rep.): CAY,2	Abundances (by Bio. Rep.): CAY,3	Abundances (by Bio. Rep.): DMSO,1	Abundances (by Bio. Rep.): DMSO,2	Abundances (by Bio. Rep.): DMSO,3	Abundances (by Bio. Rep.): MCA,1	Abundances (by Bio. Rep.): MCA,2	Abundances (by Bio. Rep.): MCA,3	Abundances (by Bio. Rep.): SER,2	Abundances (by Bio. Rep.): SER,3	Abundances (by Bio. Rep.): VAL,1	Abundances (by Bio. Rep.): VAL,2	Abundances (by Bio. Rep.): VAL,3	Found in Sample: [S9] F9: Sample, 16 0 PI CAY, 1	Found in Sample: [S19] F19: Sample, 16 0 PI CAY, 2	Found in Sample: [S29] F29: Sample, 16 0 PI CAY, 3	Found in Sample: [S6] F6: Sample, 18 1, 1
	Cytosolic phospholipase A2 OS=Mus musculus OX=10090 GN=Pla2g4a PE=1 SV=1	Master Protein	High	P47713	231.017	40	28	309	28	40	28	18783	Pla2g4a	Oxytocin signaling pathway; Phospholipase D signaling pathway; MAPK signaling pathway; Ras signaling pathway; Ovarian steroidogenesis; VEGF signaling pathway; Metabolic pathways; Linoleic acid metabolism; Platelet activation; Ether lipid metabolism; Glycerophospholipid metabolism; Glutamatergic synapse; Fc gamma R-mediated phagocytosis; Long-term depression; alpha-Linolenic acid metabolism; Vascu…	Platelet sensitization by LDL; Acyl chain remodeling of CL; Synthesis of PA; Arachidonic acid metabolism; Signaling by GPCR; Acyl chain remodelling of PI; Hydrolysis of LPC; Acyl chain remodelling of PG; Acyl chain remodelling of PS; Acyl chain remodelling of PC; ADP signalling through P2Y purinoceptor 1; COPI-independent Golgi-to-ER retrograde traffic; phospho-PLA2 pathway; Acyl chain remodellin…	IL-5 Signaling Pathway; p38 MAPK Signaling Pathway; Prostaglandin Synthesis and Regulation	4.33659e+08	5.27178e+08	5.17926e+08	3.00908e+08	2.59114e+08	2.80857e+08	286233475	4.48262e+08	4.63376e+08	4.67317e+08	4.04074e+08	5.07839e+08	2.9345e+08	3.93059e+08	5.14203e+08	8.06339e+08	7.42276e+08	1.24718e+09	3.0614e+08	2.5711e+08	3.20202e+08	8.14692e+08	4.02677e+08	5.98047e+08	5.06546e+08	5.21712e+08	3.13947e+08	4.64367e+08	5.35666e+08	High	High	High	High
	Platelet-activating factor acetylhydrolase IB subunit alpha OS=Mus musculus OX=10090 GN=Pafah1b1 PE=1 SV=2	Master Protein	High	P63005	168.847	55	19	246	18	55	19	18472	Pafah1b1	Metabolic pathways; Ether lipid metabolism	Anchoring of the basal body to the plasma membrane; AURKA Activation by TPX2; Loss of Nlp from mitotic centrosomes; Recruitment of mitotic centrosome proteins and complexes; Regulation of PLK1 Activity at G2/M Transition; Recruitment of NuMA to mitotic centrosomes; Resolution of Sister Chromatid Cohesion; Amplification of signal from unattached kinetochores via a MAD2 inhibitory signal; Separatio…	Wnt Signaling Pathway; Wnt Signaling Pathway and Pluripotency	1.84018e+09	1.16204e+09	1.12412e+09	1.88851e+09	2.10497e+09	1.33687e+09	1711821228	1.60222e+09	1.19887e+09	3.8368e+09	1.66129e+09	1.49891e+09	5.80438e+07	6.3347e+07	1.01732e+08	1.64864e+09	1.75873e+09	1.10348e+09	1.87374e+09	2.06331e+09	1.61962e+09	1.57585e+08	1.29846e+08	1.67966e+08	1.50604e+09	1.35088e+09	1.22655e+08	1.56559e+08	1.60719e+08	High	High	High	High
	Platelet-activating factor acetylhydrolase IB subunit beta OS=Mus musculus OX=10090 GN=Pafah1b2 PE=1 SV=2	Master Protein	High	Q61206	128.618	45	8	205	8	45	8	18475	Pafah1b2	Metabolic pathways; Ether lipid metabolism	Neutrophil degranulation; COPI-independent Golgi-to-ER retrograde traffic		2.80568e+08	2.41439e+08	2.88411e+08	7.38881e+08	6.01197e+08	6.29525e+08	563611432	5.88921e+08	5.12226e+08	6.37105e+08	7.78925e+08	7.47187e+08	3.19203e+08	3.27569e+08	3.24478e+08	5.99859e+08	8.47908e+08	4.92948e+08	4.23315e+08	6.7144e+08	6.21803e+08	4.10075e+08	4.85828e+08	5.34927e+08	8.36297e+08	6.90582e+08	4.24673e+08	7.02579e+08	7.55242e+08	High	High	High	High
	Platelet-activating factor acetylhydrolase IB subunit gamma OS=Mus musculus OX=10090 GN=Pafah1b3 PE=1 SV=1	Master Protein	High	Q61205	100.324	55	8	187	8	55	8	18476	Pafah1b3	Metabolic pathways; Ether lipid metabolism	COPI-independent Golgi-to-ER retrograde traffic		5.5335e+08	7.22163e+08	7.26395e+08	7.35277e+08	1.002e+09	1.24887e+09	765180192	7.22472e+08	7.27714e+08	9.03504e+08	8.10156e+08	1.06699e+09	2.47261e+08	3.47205e+08	3.0191e+08	9.48418e+08	4.96734e+08	6.43951e+08	8.7697e+08	7.98061e+08	1.09539e+09	8.54309e+08	6.6524e+08	6.50793e+08	9.43618e+08	1.08669e+09	6.55419e+08	1.21774e+09	6.40148e+08	High	High	High	High
	Alkyldihydroxyacetonephosphate synthase, peroxisomal OS=Mus musculus OX=10090 GN=Agps PE=1 SV=1	Master Protein	High	Q8C0I1	99.406	39	16	135	16	39	16	228061	Agps	Metabolic pathways; Ether lipid metabolism; Peroxisome		Triacylglyceride Synthesis	3.50984e+08	2.15638e+08	2.64914e+08				49510356	8.7071e+07	8.2634e+07	2.90721e+08	1.66301e+08	2.01288e+08	5.58695e+07	5.30194e+07	7.43064e+07	1.87055e+08	8.68664e+07	1.72437e+08	7.26172e+07	6.76537e+07	9.32956e+07	5.11072e+07	2.75808e+07	5.01046e+07	1.57903e+08	2.03294e+08	2.22166e+08	1.30406e+08	1.55625e+08	High	High	High	High
	Phospholipid phosphatase 3 OS=Mus musculus OX=10090 GN=Plpp3 PE=1 SV=1	Master Protein	High	Q99JY8	64.627	25	6	52	6	25	6	67916	Ppap2b; Plpp3	Phospholipase D signaling pathway; Fat digestion and absorption; Metabolic pathways; Ether lipid metabolism; Glycerophospholipid metabolism; Fc gamma R-mediated phagocytosis; Sphingolipid metabolism; Glycerolipid metabolism; Choline metabolism in cancer	Sphingolipid de novo biosynthesis	Triacylglyceride Synthesis	2.30268e+07	3.29225e+07	2.68819e+07	1.50776e+08	1.27526e+08	1.05915e+08	51066020	4.41661e+07	3.62935e+07	9.5868e+07	7.1631e+07	8.73762e+07	1.6596e+07	2.10461e+07	3.31841e+07	7.93923e+07	7.80273e+07	7.787e+07	1.03513e+08	1.0791e+08	1.11699e+08				6.21828e+07	8.39669e+07	3.17952e+07	1.69491e+07	2.23252e+07	High	High	High	High
	Phospholipase D3 OS=Mus musculus OX=10090 GN=Pld3 PE=1 SV=1	Master Protein	High	O35405	23.357	20	5	14	5	20	5	18807	Pld3	Metabolic pathways; Ether lipid metabolism; Glycerophospholipid metabolism			1.53612e+07	1.50866e+07	2.025e+07																			3.09105e+07	3.57324e+07	5.77774e+07						Peak Found	Peak Found	Peak Found	Not Found
	Platelet-activating factor acetylhydrolase OS=Mus musculus OX=10090 GN=Pla2g7 PE=2 SV=2	Master Protein	High	Q60963	20.451	10	3	8	3	10	3	27226	Pla2g7	Metabolic pathways; Ether lipid metabolism	Synthesis, secretion, and deacylation of Ghrelin											1.3832e+07	8.44715e+07	6.8624e+07																		Not Found	High	High	Not Found
	Group XIIA secretory phospholipase A2 OS=Mus musculus OX=10090 GN=Pla2g12a PE=1 SV=2	Master Protein	High	Q9EPR2	13.28	8	1	7	1	8	1	66350	Pla2g12a	Pancreatic secretion; Ras signaling pathway; Fat digestion and absorption; Metabolic pathways; Linoleic acid metabolism; Ether lipid metabolism; Glycerophospholipid metabolism; alpha-Linolenic acid metabolism; Vascular smooth muscle contraction; Arachidonic acid metabolism	Acyl chain remodelling of PI; Acyl chain remodelling of PG; Acyl chain remodelling of PC; Synthesis of PA; Acyl chain remodelling of PS; Acyl chain remodelling of PE																															Not Found	Not Found	Not Found	Not Found
	Ethanolaminephosphotransferase 1 OS=Mus musculus OX=10090 GN=Selenoi PE=2 SV=3	Master Protein	High	Q80TA1	7.304	5	1	16	1	5	1	28042	Ept1; Selenoi	Metabolic pathways; Ether lipid metabolism; Glycerophospholipid metabolism	Synthesis of PE	Selenium metabolism/Selenoproteins																														Not Found	Not Found	High	Not Found
	Choline/ethanolaminephosphotransferase 1 OS=Mus musculus OX=10090 GN=Cept1 PE=1 SV=1	Master Protein	High	Q8BGS7	4.484	3	1	15	1	3	1	99712	Cept1	Metabolic pathways; Ether lipid metabolism; Glycerophospholipid metabolism	Synthesis of PC; Synthesis of PE	One carbon metabolism and related pathways; Kennedy pathway	5.26511e+07	5.56594e+07	5.53019e+07	6.72053e+07	8.02382e+07	7.76928e+07	52232528	7.24047e+07	8.1159e+07	9.59966e+07	8.06847e+07	8.8148e+07	6.69447e+07	9.46546e+07	1.21922e+08	5.43592e+07	2.99459e+07	8.06242e+07	8.29942e+07	7.6338e+07	7.77489e+07	1.16944e+08	6.16036e+07	8.9202e+07	6.1335e+07	6.98355e+07	8.02216e+07	9.98417e+07	1.16664e+08	Peak Found	High	High	Peak Found
TRUE	1096	mmu01040	Leaf	Biosynthesis of unsaturated fatty acids	Kegg	14	19
	Description	Master	Protein FDR Confidence: Combined	Accession	Sum PEP Score	Coverage [%]	# Peptides	# PSMs	# Unique Peptides	Coverage [%] (by Search Engine): Sequest HT	# Peptides (by Search Engine): Sequest HT	Entrez Gene ID	Gene Symbol	KEGG Pathways	Reactome Pathways	WikiPathways	Abundances (by Bio. Rep.): 16 0 PI CAY,1	Abundances (by Bio. Rep.): 16 0 PI CAY,2	Abundances (by Bio. Rep.): 16 0 PI CAY,3	Abundances (by Bio. Rep.): 18 1,1	Abundances (by Bio. Rep.): 18 1,2	Abundances (by Bio. Rep.): 18 1,3	Abundances (by Bio. Rep.): 18 1 PI CAY,1	Abundances (by Bio. Rep.): 18 1 PI CAY,2	Abundances (by Bio. Rep.): 18 1 PI CAY,3	Abundances (by Bio. Rep.): 18 1 SER,1	Abundances (by Bio. Rep.): 18 1 SER,2	Abundances (by Bio. Rep.): 18 1 SER,3	Abundances (by Bio. Rep.): 18 1 VAL,1	Abundances (by Bio. Rep.): 18 1 VAL,2	Abundances (by Bio. Rep.): 18 1 VAL,3	Abundances (by Bio. Rep.): CAY,1	Abundances (by Bio. Rep.): CAY,2	Abundances (by Bio. Rep.): CAY,3	Abundances (by Bio. Rep.): DMSO,1	Abundances (by Bio. Rep.): DMSO,2	Abundances (by Bio. Rep.): DMSO,3	Abundances (by Bio. Rep.): MCA,1	Abundances (by Bio. Rep.): MCA,2	Abundances (by Bio. Rep.): MCA,3	Abundances (by Bio. Rep.): SER,2	Abundances (by Bio. Rep.): SER,3	Abundances (by Bio. Rep.): VAL,1	Abundances (by Bio. Rep.): VAL,2	Abundances (by Bio. Rep.): VAL,3	Found in Sample: [S9] F9: Sample, 16 0 PI CAY, 1	Found in Sample: [S19] F19: Sample, 16 0 PI CAY, 2	Found in Sample: [S29] F29: Sample, 16 0 PI CAY, 3	Found in Sample: [S6] F6: Sample, 18 1, 1
	Trifunctional enzyme subunit alpha, mitochondrial OS=Mus musculus OX=10090 GN=Hadha PE=1 SV=1	Master Protein	High	Q8BMS1	566.853	60	45	708	45	60	45	97212	Hadha	Fatty acid metabolism; Tryptophan metabolism; Valine, leucine and isoleucine degradation; Metabolic pathways; Lysine degradation; Fatty acid degradation; Butanoate metabolism; beta-Alanine metabolism; Propanoate metabolism; Fatty acid elongation; Carbon metabolism; Biosynthesis of unsaturated fatty acids	Beta oxidation of myristoyl-CoA to lauroyl-CoA; Acyl chain remodeling of CL; Beta oxidation of palmitoyl-CoA to myristoyl-CoA; Beta oxidation of octanoyl-CoA to hexanoyl-CoA; Beta oxidation of decanoyl-CoA to octanoyl-CoA-CoA; Beta oxidation of hexanoyl-CoA to butanoyl-CoA; Beta oxidation of lauroyl-CoA to decanoyl-CoA-CoA	Fatty Acid Beta Oxidation; Mitochondrial LC-Fatty Acid Beta-Oxidation	1.46347e+09	1.3013e+09	1.4497e+09	1.14568e+09	1.55333e+09	1.81473e+09	8.49869e+08	1.33708e+09	1.35814e+09	2.8823e+09	2.21155e+09	2.7972e+09	1.06029e+08	1.42313e+08	2.00594e+08	1.26504e+09	1.44019e+09	1.84527e+09	2.06467e+09	1.6836e+09	2.38732e+09	3.95458e+08	2.98241e+08	4.3536e+08	2.31987e+09	2.68774e+09	3.42437e+08	4.40514e+08	6.00991e+08	High	High	High	High
	Cytosolic acyl coenzyme A thioester hydrolase OS=Mus musculus OX=10090 GN=Acot7 PE=1 SV=2	Master Protein	High	Q91V12	145.838	71	16	249	16	71	16	70025	Acot7	Fatty acid elongation; Biosynthesis of unsaturated fatty acids	Mitochondrial Fatty Acid Beta-Oxidation		9.25004e+08	8.2606e+08	9.61109e+08	5.9136e+08	6.75532e+08	7.91636e+08	731835557	8.68054e+08	9.20774e+08	1.03219e+09	8.50515e+08	9.9481e+08	3.32208e+08	3.13281e+08	4.02227e+08	6.85701e+08	5.88456e+08	7.99672e+08	7.31954e+08	6.44887e+08	7.63939e+08	2.23866e+08	1.86674e+08	2.24481e+08	7.80493e+08	9.89528e+08	3.89936e+08	5.20284e+08	5.48796e+08	High	High	High	High
	Very-long-chain 3-oxoacyl-CoA reductase OS=Mus musculus OX=10090 GN=Hsd17b12 PE=1 SV=1	Master Protein	High	O70503	135.151	45	12	223	12	45	12	56348	Hsd17b12	Fatty acid metabolism; Steroid hormone biosynthesis; Metabolic pathways; Fatty acid elongation; Biosynthesis of unsaturated fatty acids	Synthesis of very long-chain fatty acyl-CoAs		5.82944e+08	6.09697e+08	5.70178e+08	2.98644e+08	3.27475e+08	4.22971e+08	541546618	6.90511e+08	7.19288e+08	6.46e+08	5.72855e+08	7.39265e+08	2.24841e+08	3.19863e+08	5.365e+08	1.78474e+08	8.20626e+07	2.16764e+08	4.3928e+08	3.53026e+08	3.63026e+08	5.09404e+08	3.17787e+08	4.5129e+08	5.75088e+08	8.33167e+08	4.2517e+08	4.31269e+08	4.86683e+08	High	High	High	High
	3-ketoacyl-CoA thiolase A, peroxisomal OS=Mus musculus OX=10090 GN=Acaa1a PE=1 SV=1	Master Protein	High	Q921H8	133.011	43	12	167	12	43	12	113868	Acaa1a	PPAR signaling pathway; Fatty acid metabolism; Valine, leucine and isoleucine degradation; Metabolic pathways; Fatty acid degradation; alpha-Linolenic acid metabolism; Biosynthesis of unsaturated fatty acids; Peroxisome	Beta-oxidation of very long chain fatty acids; Neutrophil degranulation; alpha-linolenic acid (ALA) metabolism	PPAR signaling pathway				1.18148e+08	1.74764e+08	1.80465e+08	134888091	1.35699e+08	1.53747e+08	1.42634e+08	1.17243e+08	1.25629e+08				1.68758e+08	1.47626e+08	1.88267e+08	1.20528e+08	1.55032e+08	1.94912e+08				1.04586e+08	1.2063e+08				High	High	High	High
	Acyl-coenzyme A thioesterase 2, mitochondrial OS=Mus musculus OX=10090 GN=Acot2 PE=1 SV=2	Master Protein	High	Q9QYR9	114.409	50	15	153	7	50	15	171210	Acot2	Ovarian steroidogenesis; Metabolic pathways; Fatty acid elongation; Biosynthesis of unsaturated fatty acids	Mitochondrial Fatty Acid Beta-Oxidation		2.23737e+08	1.91002e+08	2.35051e+08				132268213	1.78957e+08	2.59796e+08	6.71942e+07	6.62759e+07	7.92406e+07				1.42645e+08	1.64682e+08	2.95193e+08							3.20331e+07	4.85598e+07				High	High	High	High
	Acyl-CoA desaturase 2 OS=Mus musculus OX=10090 GN=Scd2 PE=1 SV=2	Master Protein	High	P13011	76.865	22	6	98	2	22	6	20250	Scd2	PPAR signaling pathway; Fatty acid metabolism; AMPK signaling pathway; Biosynthesis of unsaturated fatty acids	Fatty acyl-CoA biosynthesis	PPAR signaling pathway	2.51198e+08	2.77363e+08	2.25566e+08				458737752	5.1376e+08	4.98877e+08										1.3085e+08	1.50176e+08	1.20355e+08				2.1844e+08	2.83448e+08				High	High	High	Not Found
	Acyl-coenzyme A thioesterase 1 OS=Mus musculus OX=10090 GN=Acot1 PE=1 SV=1	Master Protein	High	O55137	75.684	34	11	145	2	34	11	26897	Acot1	Metabolic pathways; Fatty acid elongation; Biosynthesis of unsaturated fatty acids	Mitochondrial Fatty Acid Beta-Oxidation																				3.08255e+07	3.82065e+07	2.8917e+07									Not Found	High	High	Not Found
	Very-long-chain enoyl-CoA reductase OS=Mus musculus OX=10090 GN=Tecr PE=1 SV=1	Master Protein	High	Q9CY27	53.401	9	3	62	3	9	3	106529	Tecr	Fatty acid metabolism; Fatty acid elongation; Biosynthesis of unsaturated fatty acids	Synthesis of very long-chain fatty acyl-CoAs								53706364	8.31525e+07	7.2679e+07							5.77552e+07	4.09759e+07	5.67933e+07				2.32344e+08	1.55793e+08	2.35709e+08	2.16494e+08	2.41292e+08	2.91472e+07	4.90013e+07	3.94765e+07	High	High	High	High
	Acyl-CoA desaturase 1 OS=Mus musculus OX=10090 GN=Scd1 PE=1 SV=2	Master Protein	High	P13516	32.582	20	5	24	1	20	5	20249	Scd1	PPAR signaling pathway; Fatty acid metabolism; AMPK signaling pathway; Biosynthesis of unsaturated fatty acids	Fatty acyl-CoA biosynthesis	PPAR signaling pathway; Fatty Acid Biosynthesis; Adipogenesis genes																														Not Found	Not Found	Not Found	Not Found
	Acyl-coenzyme A thioesterase 3 OS=Mus musculus OX=10090 GN=Acot3 PE=1 SV=1	Master Protein	High	Q9QYR7	30.015	12	3	55	1	12	3	171281	Acot3	Metabolic pathways; Fatty acid elongation; Biosynthesis of unsaturated fatty acids	Mitochondrial Fatty Acid Beta-Oxidation																															Not Found	High	Not Found	Not Found
	Acyl-CoA (8-3)-desaturase OS=Mus musculus OX=10090 GN=Fads1 PE=1 SV=1	Master Protein	High	Q920L1	28.537	19	6	19	6	19	6	76267	Fads1	Fatty acid metabolism; Biosynthesis of unsaturated fatty acids	alpha-linolenic acid (ALA) metabolism; Linoleic acid (LA) metabolism	Selenium Micronutrient Network							18343540	1.59803e+07	3.68136e+07										1.0385e+08	7.88035e+07	6.07409e+07				6.81222e+07	8.0374e+07				Not Found	Not Found	Not Found	High
	Acyl-CoA 6-desaturase OS=Mus musculus OX=10090 GN=Fads2 PE=1 SV=1	Master Protein	High	Q9Z0R9	26.841	13	4	33	4	13	4	56473	Fads2	PPAR signaling pathway; Fatty acid metabolism; alpha-Linolenic acid metabolism; Biosynthesis of unsaturated fatty acids	alpha-linolenic acid (ALA) metabolism; Linoleic acid (LA) metabolism	Selenium Micronutrient Network; Folic Acid Network; PPAR signaling pathway																			4.13079e+07	1.73166e+07	4.68451e+07									High	Not Found	High	High
	Peroxisomal acyl-coenzyme A oxidase 1 OS=Mus musculus OX=10090 GN=Acox1 PE=1 SV=5	Master Protein	High	Q9R0H0	25.565	9	4	14	4	9	4	11430	Acox1	PPAR signaling pathway; Fatty acid metabolism; Metabolic pathways; Fatty acid degradation; alpha-Linolenic acid metabolism; cAMP signaling pathway; Biosynthesis of unsaturated fatty acids; Peroxisome	Beta-oxidation of very long chain fatty acids; alpha-linolenic acid (ALA) metabolism	PPAR signaling pathway																									2.1324e+07	1.98074e+07				Not Found	Not Found	Not Found	Not Found
	Very-long-chain (3R)-3-hydroxyacyl-CoA dehydratase 2 OS=Mus musculus OX=10090 GN=Hacd2 PE=1 SV=1	Master Protein	High	Q9D3B1	12.993	7	2	40	2	7	2	70757	Ptplb; Hacd2	Fatty acid metabolism; Fatty acid elongation; Biosynthesis of unsaturated fatty acids	Synthesis of very long-chain fatty acyl-CoAs																															High	High	High	High
TRUE	62	mmu01212	Leaf	Fatty acid metabolism	Kegg	34	37
	Description	Master	Protein FDR Confidence: Combined	Accession	Sum PEP Score	Coverage [%]	# Peptides	# PSMs	# Unique Peptides	Coverage [%] (by Search Engine): Sequest HT	# Peptides (by Search Engine): Sequest HT	Entrez Gene ID	Gene Symbol	KEGG Pathways	Reactome Pathways	WikiPathways	Abundances (by Bio. Rep.): 16 0 PI CAY,1	Abundances (by Bio. Rep.): 16 0 PI CAY,2	Abundances (by Bio. Rep.): 16 0 PI CAY,3	Abundances (by Bio. Rep.): 18 1,1	Abundances (by Bio. Rep.): 18 1,2	Abundances (by Bio. Rep.): 18 1,3	Abundances (by Bio. Rep.): 18 1 PI CAY,1	Abundances (by Bio. Rep.): 18 1 PI CAY,2	Abundances (by Bio. Rep.): 18 1 PI CAY,3	Abundances (by Bio. Rep.): 18 1 SER,1	Abundances (by Bio. Rep.): 18 1 SER,2	Abundances (by Bio. Rep.): 18 1 SER,3	Abundances (by Bio. Rep.): 18 1 VAL,1	Abundances (by Bio. Rep.): 18 1 VAL,2	Abundances (by Bio. Rep.): 18 1 VAL,3	Abundances (by Bio. Rep.): CAY,1	Abundances (by Bio. Rep.): CAY,2	Abundances (by Bio. Rep.): CAY,3	Abundances (by Bio. Rep.): DMSO,1	Abundances (by Bio. Rep.): DMSO,2	Abundances (by Bio. Rep.): DMSO,3	Abundances (by Bio. Rep.): MCA,1	Abundances (by Bio. Rep.): MCA,2	Abundances (by Bio. Rep.): MCA,3	Abundances (by Bio. Rep.): SER,2	Abundances (by Bio. Rep.): SER,3	Abundances (by Bio. Rep.): VAL,1	Abundances (by Bio. Rep.): VAL,2	Abundances (by Bio. Rep.): VAL,3	Found in Sample: [S9] F9: Sample, 16 0 PI CAY, 1	Found in Sample: [S19] F19: Sample, 16 0 PI CAY, 2	Found in Sample: [S29] F29: Sample, 16 0 PI CAY, 3	Found in Sample: [S6] F6: Sample, 18 1, 1
	Fatty acid synthase OS=Mus musculus OX=10090 GN=Fasn PE=1 SV=2	Master Protein	High	P19096	1220.33	48	113	2171	113	48	113	14104	Fasn	Fatty acid metabolism; Insulin signaling pathway; Metabolic pathways; AMPK signaling pathway; Fatty acid biosynthesis	ChREBP activates metabolic gene expression; Fatty acyl-CoA biosynthesis; Vitamin B5 (pantothenate) metabolism	Fatty Acid Biosynthesis; Dysregulated miRNA Targeting in Insulin/PI3K-AKT Signaling	6.47783e+09	6.22543e+09	6.375e+09	3.87915e+09	4.98348e+09	5.08947e+09	7.7818e+09	9.45042e+09	8.58378e+09	9.07652e+09	8.03357e+09	9.49092e+09	2.27796e+09	3.31169e+09	4.09131e+09	5.79832e+09	4.22556e+09	6.70606e+09	6.89839e+09	6.74454e+09	7.23521e+09	8.44338e+09	5.84002e+09	8.13483e+09	8.30795e+09	9.60919e+09	3.35482e+09	4.76839e+09	5.42327e+09	High	High	High	High
	Trifunctional enzyme subunit alpha, mitochondrial OS=Mus musculus OX=10090 GN=Hadha PE=1 SV=1	Master Protein	High	Q8BMS1	566.853	60	45	708	45	60	45	97212	Hadha	Fatty acid metabolism; Tryptophan metabolism; Valine, leucine and isoleucine degradation; Metabolic pathways; Lysine degradation; Fatty acid degradation; Butanoate metabolism; beta-Alanine metabolism; Propanoate metabolism; Fatty acid elongation; Carbon metabolism; Biosynthesis of unsaturated fatty acids	Beta oxidation of myristoyl-CoA to lauroyl-CoA; Acyl chain remodeling of CL; Beta oxidation of palmitoyl-CoA to myristoyl-CoA; Beta oxidation of octanoyl-CoA to hexanoyl-CoA; Beta oxidation of decanoyl-CoA to octanoyl-CoA-CoA; Beta oxidation of hexanoyl-CoA to butanoyl-CoA; Beta oxidation of lauroyl-CoA to decanoyl-CoA-CoA	Fatty Acid Beta Oxidation; Mitochondrial LC-Fatty Acid Beta-Oxidation	1.46347e+09	1.3013e+09	1.4497e+09	1.14568e+09	1.55333e+09	1.81473e+09	8.49869e+08	1.33708e+09	1.35814e+09	2.8823e+09	2.21155e+09	2.7972e+09	1.06029e+08	1.42313e+08	2.00594e+08	1.26504e+09	1.44019e+09	1.84527e+09	2.06467e+09	1.6836e+09	2.38732e+09	3.95458e+08	2.98241e+08	4.3536e+08	2.31987e+09	2.68774e+09	3.42437e+08	4.40514e+08	6.00991e+08	High	High	High	High
	Acetyl-CoA acetyltransferase, cytosolic OS=Mus musculus OX=10090 GN=Acat2 PE=1 SV=2	Master Protein	High	Q8CAY6	515.602	77	22	909	22	77	22	110460	Acat2	Fatty acid metabolism; Pyruvate metabolism; Tryptophan metabolism; Valine, leucine and isoleucine degradation; Fat digestion and absorption; Metabolic pathways; Terpenoid backbone biosynthesis; Lysine degradation; Fatty acid degradation; Butanoate metabolism; Propanoate metabolism; Synthesis and degradation of ketone bodies; Carbon metabolism; Glyoxylate and dicarboxylate metabolism	Cholesterol biosynthesis		5.05834e+09	4.6685e+09	4.55572e+09	1.37191e+09	1.9618e+09	1.83111e+09	7.12449e+09	7.73038e+09	7.2324e+09	4.9905e+09	3.48177e+09	4.26073e+09	8.2568e+08	1.26172e+09	1.41713e+09	4.00495e+09	3.59657e+09	3.95974e+09	2.79337e+09	3.21265e+09	3.64309e+09	3.46227e+09	3.77607e+09	4.50883e+09	5.96059e+09	6.39656e+09	1.23455e+09	1.44734e+09	1.32814e+09	High	High	High	High
	Acetyl-CoA acetyltransferase, mitochondrial OS=Mus musculus OX=10090 GN=Acat1 PE=1 SV=1	Master Protein	High	Q8QZT1	367.552	74	25	587	25	74	25	110446	Acat1	Fatty acid metabolism; Pyruvate metabolism; Tryptophan metabolism; Valine, leucine and isoleucine degradation; Metabolic pathways; Terpenoid backbone biosynthesis; Lysine degradation; Fatty acid degradation; Butanoate metabolism; Propanoate metabolism; Synthesis and degradation of ketone bodies; Carbon metabolism; Glyoxylate and dicarboxylate metabolism	Synthesis of Ketone Bodies; Utilization of Ketone Bodies; Branched-chain amino acid catabolism	Fatty Acid Beta Oxidation; Synthesis and Degradation of Ketone Bodies; Tryptophan metabolism	9.86613e+08	8.16376e+08	8.70273e+08	2.20078e+09	2.31198e+09	2.26308e+09	743439096	9.65348e+08	9.62186e+08	2.4051e+09	1.99482e+09	2.29691e+09	2.01152e+08	2.86916e+08	2.80062e+08	8.32595e+08	8.50138e+08	1.11667e+09	2.03062e+09	1.87457e+09	1.82169e+09	6.57876e+08	4.73271e+08	6.17717e+08	1.51597e+09	1.74458e+09	3.74652e+08	4.29931e+08	3.88394e+08	High	High	High	High
	3-ketoacyl-CoA thiolase, mitochondrial OS=Mus musculus OX=10090 GN=Acaa2 PE=1 SV=3	Master Protein	High	Q8BWT1	319.211	81	24	282	24	81	24	52538	Acaa2	Fatty acid metabolism; Valine, leucine and isoleucine degradation; Metabolic pathways; Fatty acid degradation; Fatty acid elongation	Mitochondrial Fatty Acid Beta-Oxidation	Fatty Acid Biosynthesis	2.2956e+08	2.43117e+08	2.79357e+08	2.95171e+08	3.72521e+08	3.32386e+08	219596458	3.13654e+08	3.42293e+08	1.29382e+09	1.12347e+09	1.28178e+09	1.7007e+07	2.25217e+07	2.33037e+07	7.15431e+07	6.99595e+07	9.39307e+07	1.18585e+08	1.60259e+08	1.89686e+08				2.41508e+08	2.56505e+08				High	High	High	High
	Trifunctional enzyme subunit beta, mitochondrial OS=Mus musculus OX=10090 GN=Hadhb PE=1 SV=1	Master Protein	High	Q99JY0	278.605	62	23	448	23	62	23	231086	Hadhb	Fatty acid metabolism; Valine, leucine and isoleucine degradation; Metabolic pathways; Fatty acid degradation; Fatty acid elongation	Beta oxidation of myristoyl-CoA to lauroyl-CoA; Acyl chain remodeling of CL; Beta oxidation of palmitoyl-CoA to myristoyl-CoA; Beta oxidation of octanoyl-CoA to hexanoyl-CoA; Beta oxidation of decanoyl-CoA to octanoyl-CoA-CoA; Beta oxidation of hexanoyl-CoA to butanoyl-CoA; Beta oxidation of lauroyl-CoA to decanoyl-CoA-CoA	Fatty Acid Beta Oxidation	7.40551e+08	8.57213e+08	6.70511e+08	4.51395e+08	1.01128e+09	1.13822e+09	402577052	6.97406e+08	6.38706e+08	1.24598e+09	1.42073e+09	1.3995e+09	2.80185e+08	4.11645e+08	4.40737e+08	6.64935e+08	7.9931e+08	6.12899e+08	1.20307e+09	9.40093e+08	1.2726e+09	3.0018e+08	4.42198e+08	3.40099e+08	1.63005e+09	2.23878e+09	4.08599e+08	3.56519e+08	2.23794e+08	High	High	High	High
	Hydroxyacyl-coenzyme A dehydrogenase, mitochondrial OS=Mus musculus OX=10090 GN=Hadh PE=1 SV=2	Master Protein	High	Q61425	238.028	51	17	382	17	51	17	15107	Hadh	Fatty acid metabolism; Tryptophan metabolism; Valine, leucine and isoleucine degradation; Metabolic pathways; Lysine degradation; Fatty acid degradation; Butanoate metabolism; Fatty acid elongation	Beta oxidation of hexanoyl-CoA to butanoyl-CoA; Beta oxidation of butanoyl-CoA to acetyl-CoA; Beta oxidation of octanoyl-CoA to hexanoyl-CoA; Beta oxidation of decanoyl-CoA to octanoyl-CoA-CoA; Beta oxidation of lauroyl-CoA to decanoyl-CoA-CoA	Fatty Acid Beta Oxidation; Fatty Acid Biosynthesis; Mitochondrial LC-Fatty Acid Beta-Oxidation; Tryptophan metabolism	8.50362e+08	7.24703e+08	8.60855e+08	5.38035e+08	1.15392e+09	1.25086e+09	8.2944e+08	8.65569e+08	9.44299e+08	1.57465e+09	1.40357e+09	1.69445e+09	2.82546e+08	3.99152e+08	4.23861e+08	8.903e+08	7.23621e+08	9.60314e+08	1.14878e+09	1.0627e+09	1.20563e+09	3.4087e+08	2.38905e+08	2.58573e+08	1.49074e+09	1.547e+09	4.18151e+08	5.4336e+08	4.15824e+08	High	High	High	High
	Acetyl-CoA carboxylase 1 OS=Mus musculus OX=10090 GN=Acaca PE=1 SV=1	Master Protein	High	Q5SWU9	232.995	22	29	196	29	22	29	107476	Acaca	Fatty acid metabolism; Pyruvate metabolism; Insulin signaling pathway; Metabolic pathways; Propanoate metabolism; AMPK signaling pathway; Fatty acid biosynthesis; Glucagon signaling pathway	ChREBP activates metabolic gene expression; Biotin transport and metabolism; Fatty acyl-CoA biosynthesis; Import of palmitoyl-CoA into the mitochondrial matrix	Focal Adhesion-PI3K-Akt-mTOR-signaling pathway; Fatty Acid Biosynthesis; Dysregulated miRNA Targeting in Insulin/PI3K-AKT Signaling; Leptin and adiponectin	2.24618e+08	3.10492e+08	2.45452e+08	1.70571e+08	2.70423e+08	3.3025e+08	360959344	5.47113e+08	5.45122e+08	2.72382e+08	3.02988e+08	3.97877e+08	2.89017e+07	3.03244e+07	4.85757e+07	1.99949e+08	1.6706e+08	3.99237e+08	5.38711e+08	5.48151e+08	6.76697e+08	1.52689e+08	1.39305e+08	1.69793e+08	5.575e+08	5.79491e+08	2.51907e+08	2.21372e+08	2.73831e+08	High	High	High	High
	Long-chain specific acyl-CoA dehydrogenase, mitochondrial OS=Mus musculus OX=10090 GN=Acadl PE=1 SV=2	Master Protein	High	P51174	187.167	45	21	249	21	45	21	11363	Acadl	PPAR signaling pathway; Fatty acid metabolism; Metabolic pathways; Fatty acid degradation		Fatty Acid Beta Oxidation; PPAR signaling pathway; Mitochondrial LC-Fatty Acid Beta-Oxidation	5.54372e+08	4.86834e+08	5.85491e+08	6.033e+08	6.26039e+08	8.11591e+08	169526968	2.14561e+08	2.51926e+08	2.03444e+09	1.54364e+09	1.64366e+09	1.07298e+08	1.85998e+08	1.8761e+08	1.01033e+08	7.89841e+07	1.73031e+08	1.04673e+09	9.3609e+08	7.53716e+08	2.20789e+08	9.4852e+07	1.18477e+08	8.24371e+08	1.23263e+09	3.32838e+07	3.56811e+07	4.8908e+07	High	High	High	High
	Enoyl-CoA hydratase, mitochondrial OS=Mus musculus OX=10090 GN=Echs1 PE=1 SV=1	Master Protein	High	Q8BH95	157.881	60	17	193	17	60	17	93747	Echs1	Fatty acid metabolism; Tryptophan metabolism; Valine, leucine and isoleucine degradation; Metabolic pathways; Lysine degradation; Fatty acid degradation; Butanoate metabolism; beta-Alanine metabolism; Propanoate metabolism; Fatty acid elongation; Carbon metabolism	Beta oxidation of hexanoyl-CoA to butanoyl-CoA; Beta oxidation of butanoyl-CoA to acetyl-CoA; Beta oxidation of octanoyl-CoA to hexanoyl-CoA; Beta oxidation of decanoyl-CoA to octanoyl-CoA-CoA; Beta oxidation of lauroyl-CoA to decanoyl-CoA-CoA	Fatty Acid Beta Oxidation; Fatty Acid Biosynthesis; Tryptophan metabolism	4.67949e+08	4.69055e+08	4.58797e+08	2.0306e+08	5.46735e+08	5.13068e+08	717496036	8.77464e+08	8.35743e+08	7.32705e+08	7.56538e+08	7.73791e+08	8.49915e+07	1.85289e+07	2.61126e+07	6.4733e+08	4.37332e+08	8.05609e+08	4.08241e+08	3.38154e+08	3.71506e+08	4.52545e+08	1.43098e+08	3.27022e+08	6.39762e+08	7.11614e+08	9.57765e+07	7.13581e+07	9.17591e+07	High	High	High	High
	Long-chain-fatty-acid--CoA ligase 3 OS=Mus musculus OX=10090 GN=Acsl3 PE=1 SV=2	Master Protein	High	Q9CZW4	136.456	32	16	146	15	32	16	74205	Acsl3	PPAR signaling pathway; Fatty acid metabolism; Metabolic pathways; Fatty acid degradation; Adipocytokine signaling pathway; Fatty acid biosynthesis; Peroxisome	Synthesis of very long-chain fatty acyl-CoAs	Fatty Acid Beta Oxidation; PPAR signaling pathway; Fatty Acid Biosynthesis; Mitochondrial LC-Fatty Acid Beta-Oxidation	8.97616e+07	8.42193e+07	7.10355e+07				136968914	1.59631e+08	1.68092e+08	1.78811e+08	1.36929e+08	1.72746e+08				2.36999e+07	1.52444e+07	1.7764e+07	1.26988e+08	1.37473e+08	1.56836e+08	1.1141e+08	9.33275e+07	1.11607e+08	3.67956e+08	3.87625e+08				High	High	High	High
	Very-long-chain 3-oxoacyl-CoA reductase OS=Mus musculus OX=10090 GN=Hsd17b12 PE=1 SV=1	Master Protein	High	O70503	135.151	45	12	223	12	45	12	56348	Hsd17b12	Fatty acid metabolism; Steroid hormone biosynthesis; Metabolic pathways; Fatty acid elongation; Biosynthesis of unsaturated fatty acids	Synthesis of very long-chain fatty acyl-CoAs		5.82944e+08	6.09697e+08	5.70178e+08	2.98644e+08	3.27475e+08	4.22971e+08	541546618	6.90511e+08	7.19288e+08	6.46e+08	5.72855e+08	7.39265e+08	2.24841e+08	3.19863e+08	5.365e+08	1.78474e+08	8.20626e+07	2.16764e+08	4.3928e+08	3.53026e+08	3.63026e+08	5.09404e+08	3.17787e+08	4.5129e+08	5.75088e+08	8.33167e+08	4.2517e+08	4.31269e+08	4.86683e+08	High	High	High	High
	3-ketoacyl-CoA thiolase A, peroxisomal OS=Mus musculus OX=10090 GN=Acaa1a PE=1 SV=1	Master Protein	High	Q921H8	133.011	43	12	167	12	43	12	113868	Acaa1a	PPAR signaling pathway; Fatty acid metabolism; Valine, leucine and isoleucine degradation; Metabolic pathways; Fatty acid degradation; alpha-Linolenic acid metabolism; Biosynthesis of unsaturated fatty acids; Peroxisome	Beta-oxidation of very long chain fatty acids; Neutrophil degranulation; alpha-linolenic acid (ALA) metabolism	PPAR signaling pathway				1.18148e+08	1.74764e+08	1.80465e+08	134888091	1.35699e+08	1.53747e+08	1.42634e+08	1.17243e+08	1.25629e+08				1.68758e+08	1.47626e+08	1.88267e+08	1.20528e+08	1.55032e+08	1.94912e+08				1.04586e+08	1.2063e+08				High	High	High	High
	Medium-chain specific acyl-CoA dehydrogenase, mitochondrial OS=Mus musculus OX=10090 GN=Acadm PE=1 SV=1	Master Protein	High	P45952	128.631	48	15	188	15	48	15	11364	Acadm	PPAR signaling pathway; Fatty acid metabolism; Valine, leucine and isoleucine degradation; Metabolic pathways; Fatty acid degradation; beta-Alanine metabolism; Propanoate metabolism; Carbon metabolism	mitochondrial fatty acid beta-oxidation of unsaturated fatty acids; Beta oxidation of octanoyl-CoA to hexanoyl-CoA; Beta oxidation of decanoyl-CoA to octanoyl-CoA-CoA	Fatty Acid Beta Oxidation; PPAR signaling pathway; Mitochondrial LC-Fatty Acid Beta-Oxidation	9.51912e+07	8.15381e+07	9.12058e+07	7.37568e+07	4.54318e+07	9.96176e+07	91489256	8.13138e+07	1.04507e+08	4.929e+08	4.28112e+08	4.60426e+08	1.36569e+07	2.05648e+07	2.88659e+07	6.7925e+07	7.66389e+07	8.88626e+07	2.86923e+08	2.5407e+08	2.78725e+08	3.48504e+07	1.74344e+07	3.60577e+07	4.71088e+08	5.69316e+08				High	High	High	High
	Very long-chain specific acyl-CoA dehydrogenase, mitochondrial OS=Mus musculus OX=10090 GN=Acadvl PE=1 SV=3	Master Protein	High	P50544	119.009	38	16	136	16	38	16	11370	Acadvl	Fatty acid metabolism; Metabolic pathways; Fatty acid degradation	Beta oxidation of palmitoyl-CoA to myristoyl-CoA	Fatty Acid Beta Oxidation; Mitochondrial LC-Fatty Acid Beta-Oxidation	5.36604e+08	1.19913e+09	8.21891e+08	1.23963e+09	4.28219e+08	1.11171e+09	507882758	2.2227e+09	6.05884e+08	5.73985e+08	6.85821e+08	7.04296e+08	6.2251e+08	3.86882e+08	8.55857e+08	3.04734e+08	2.98867e+08	3.72181e+08	3.55273e+08	4.04546e+08	2.32715e+09	4.15166e+08	8.94439e+08	1.42064e+09	1.33288e+09	1.1354e+09	3.39085e+08	1.19985e+09	1.15874e+09	High	High	High	High
	Long-chain-fatty-acid--CoA ligase 4 OS=Mus musculus OX=10090 GN=Acsl4 PE=1 SV=2	Master Protein	High	Q9QUJ7	114.35	31	15	110	14	31	15	50790	Acsl4	PPAR signaling pathway; Fatty acid metabolism; Metabolic pathways; Fatty acid degradation; Adipocytokine signaling pathway; Fatty acid biosynthesis; Peroxisome	Synthesis of very long-chain fatty acyl-CoAs	Fatty Acid Beta Oxidation; PPAR signaling pathway; Fatty Acid Biosynthesis; Mitochondrial LC-Fatty Acid Beta-Oxidation	1.55604e+08	1.57e+08	1.52372e+08	6.21181e+07	4.7753e+07	4.62393e+07	101217684	1.30373e+08	1.23192e+08	4.37756e+07	5.84623e+07	3.42185e+07				6.76239e+07	5.49271e+07	1.10086e+08	6.26445e+07	6.84853e+07	7.9341e+07	6.78152e+07	6.43388e+07	7.07278e+07	1.61545e+08	1.42896e+08				High	High	High	High
	Short/branched chain specific acyl-CoA dehydrogenase, mitochondrial OS=Mus musculus OX=10090 GN=Acadsb PE=1 SV=1	Master Protein	High	Q9DBL1	83.509	33	11	71	11	33	11	66885	Acadsb	Fatty acid metabolism; Valine, leucine and isoleucine degradation; Metabolic pathways; Fatty acid degradation	Branched-chain amino acid catabolism		7.79855e+07	1.02578e+08	7.31345e+07				54757200	1.40323e+08	8.29226e+07	1.44843e+08	1.42509e+08	1.07913e+08							2.45522e+07	1.03792e+07	2.16996e+07				1.26633e+08	1.60498e+08	1.24898e+08	1.67329e+08	7.52895e+07	High	High	High	High
	Short-chain specific acyl-CoA dehydrogenase, mitochondrial OS=Mus musculus OX=10090 GN=Acads PE=1 SV=2	Master Protein	High	Q07417	79.137	36	9	78	9	36	9	11409	Acads	Fatty acid metabolism; Valine, leucine and isoleucine degradation; Metabolic pathways; Fatty acid degradation; Butanoate metabolism; Carbon metabolism	Beta oxidation of hexanoyl-CoA to butanoyl-CoA; Beta oxidation of butanoyl-CoA to acetyl-CoA	Fatty Acid Beta Oxidation; Mitochondrial LC-Fatty Acid Beta-Oxidation	9.13489e+07	1.04727e+08	1.14033e+08	1.15292e+08	1.23764e+08	1.38747e+08				2.98241e+08	1.81172e+08	2.54079e+08							5.63373e+07	7.54811e+07	8.04436e+07				1.13329e+08	1.02295e+08				High	High	High	High
	Acyl-CoA desaturase 2 OS=Mus musculus OX=10090 GN=Scd2 PE=1 SV=2	Master Protein	High	P13011	76.865	22	6	98	2	22	6	20250	Scd2	PPAR signaling pathway; Fatty acid metabolism; AMPK signaling pathway; Biosynthesis of unsaturated fatty acids	Fatty acyl-CoA biosynthesis	PPAR signaling pathway	2.51198e+08	2.77363e+08	2.25566e+08				458737752	5.1376e+08	4.98877e+08										1.3085e+08	1.50176e+08	1.20355e+08				2.1844e+08	2.83448e+08				High	High	High	Not Found
	Long-chain-fatty-acid--CoA ligase 5 OS=Mus musculus OX=10090 GN=Acsl5 PE=1 SV=1	Master Protein	High	Q8JZR0	66.514	23	12	86	11	23	12	433256	Acsl5	PPAR signaling pathway; Fatty acid metabolism; Metabolic pathways; Fatty acid degradation; Adipocytokine signaling pathway; Fatty acid biosynthesis; Peroxisome	Synthesis of very long-chain fatty acyl-CoAs	Fatty Acid Beta Oxidation; PPAR signaling pathway; Fatty Acid Biosynthesis	3.93858e+07	7.22789e+07	4.66989e+07																3.89065e+07	1.54825e+07	3.16659e+07	7.10334e+07	4.35011e+07	6.88874e+07	3.66226e+07	4.78171e+07	4.1429e+07	7.97296e+07	7.56248e+07	High	Peak Found	High	High
	Enoyl-[acyl-carrier-protein] reductase, mitochondrial OS=Mus musculus OX=10090 GN=Mecr PE=1 SV=2	Master Protein	High	Q9DCS3	57.938	37	8	43	8	37	8	26922	Mecr	Fatty acid metabolism; Metabolic pathways; Fatty acid elongation	Beta oxidation of decanoyl-CoA to octanoyl-CoA-CoA	Fatty Acid Biosynthesis	1.94244e+08	2.68393e+08	2.44608e+08	3.12729e+07	4.47021e+07	3.59473e+07	177423472	2.87055e+08	2.31502e+08	1.99137e+08	1.13818e+08	1.04865e+08	4.18936e+07	5.83764e+07	4.44806e+07	2.82621e+08	2.53693e+08	3.07839e+08	4.41635e+07	4.04317e+07	2.96034e+07	7.39478e+07	2.18281e+07	3.99504e+07	8.10438e+07	9.64011e+07				Peak Found	High	High	High
	Long-chain-fatty-acid--CoA ligase 1 OS=Mus musculus OX=10090 GN=Acsl1 PE=1 SV=2	Master Protein	High	P41216	53.554	20	11	57	10	20	11	14081	Acsl1	PPAR signaling pathway; Fatty acid metabolism; Metabolic pathways; Fatty acid degradation; Adipocytokine signaling pathway; Fatty acid biosynthesis; Peroxisome	Synthesis of very long-chain fatty acyl-CoAs; alpha-linolenic acid (ALA) metabolism; Linoleic acid (LA) metabolism	Fatty Acid Beta Oxidation; PPAR signaling pathway; Fatty Acid Biosynthesis; Mitochondrial LC-Fatty Acid Beta-Oxidation	2.37528e+07	2.06958e+07	2.34374e+07																5.18787e+07	6.4776e+07	5.64587e+07				4.23402e+07	3.84907e+07				High	High	High	Not Found
	Very-long-chain enoyl-CoA reductase OS=Mus musculus OX=10090 GN=Tecr PE=1 SV=1	Master Protein	High	Q9CY27	53.401	9	3	62	3	9	3	106529	Tecr	Fatty acid metabolism; Fatty acid elongation; Biosynthesis of unsaturated fatty acids	Synthesis of very long-chain fatty acyl-CoAs								53706364	8.31525e+07	7.2679e+07							5.77552e+07	4.09759e+07	5.67933e+07				2.32344e+08	1.55793e+08	2.35709e+08	2.16494e+08	2.41292e+08	2.91472e+07	4.90013e+07	3.94765e+07	High	High	High	High
	Carnitine O-palmitoyltransferase 1, liver isoform OS=Mus musculus OX=10090 GN=Cpt1a PE=1 SV=4	Master Protein	High	P97742	50.363	12	5	56	5	12	5	12894	Cpt1a	PPAR signaling pathway; Fatty acid metabolism; Fatty acid degradation; Insulin resistance; Adipocytokine signaling pathway; AMPK signaling pathway; Glucagon signaling pathway	Circadian Clock; Mus musculus biological processes; Signaling by Retinoic Acid; Rora activates gene expression; Import of palmitoyl-CoA into the mitochondrial matrix	Fatty Acid Beta Oxidation; PPAR signaling pathway; Mitochondrial LC-Fatty Acid Beta-Oxidation; Leptin and adiponectin				1.17957e+08	1.39624e+08	1.41782e+08				2.07757e+08	1.77339e+08	1.67785e+08				2.51348e+07	2.40122e+07	4.90998e+07	5.49049e+07	6.93652e+07	4.85295e+07				6.08243e+07	7.25888e+07				High	High	High	High
	Palmitoyl-protein thioesterase 1 OS=Mus musculus OX=10090 GN=Ppt1 PE=1 SV=2	Master Protein	High	O88531	42.071	19	5	38	5	19	5	19063	Ppt1	Fatty acid metabolism; Metabolic pathways; Lysosome; Fatty acid elongation	Fatty acyl-CoA biosynthesis																															Not Found	High	Not Found	High
	Carnitine O-palmitoyltransferase 2, mitochondrial OS=Mus musculus OX=10090 GN=Cpt2 PE=1 SV=2	Master Protein	High	P52825	40.902	14	7	49	7	14	7	12896	Cpt2	PPAR signaling pathway; Fatty acid metabolism; Fatty acid degradation	Import of palmitoyl-CoA into the mitochondrial matrix	Fatty Acid Beta Oxidation; PPAR signaling pathway; Mitochondrial LC-Fatty Acid Beta-Oxidation										5.95254e+07	6.40032e+07	5.83678e+07													3.07939e+07	3.57138e+07	3.1876e+07	2.96762e+07	4.12918e+07	High	Not Found	High	Not Found
	Acyl-CoA desaturase 1 OS=Mus musculus OX=10090 GN=Scd1 PE=1 SV=2	Master Protein	High	P13516	32.582	20	5	24	1	20	5	20249	Scd1	PPAR signaling pathway; Fatty acid metabolism; AMPK signaling pathway; Biosynthesis of unsaturated fatty acids	Fatty acyl-CoA biosynthesis	PPAR signaling pathway; Fatty Acid Biosynthesis; Adipogenesis genes																														Not Found	Not Found	Not Found	Not Found
	Malonyl-CoA-acyl carrier protein transacylase, mitochondrial OS=Mus musculus OX=10090 GN=Mcat PE=1 SV=3	Master Protein	High	Q8R3F5	30.333	22	6	34	6	22	6	223722	Mcat	Fatty acid metabolism; Metabolic pathways; Fatty acid biosynthesis	Mitochondrial Fatty Acid Beta-Oxidation																															High	Not Found	High	High
	Acyl-CoA (8-3)-desaturase OS=Mus musculus OX=10090 GN=Fads1 PE=1 SV=1	Master Protein	High	Q920L1	28.537	19	6	19	6	19	6	76267	Fads1	Fatty acid metabolism; Biosynthesis of unsaturated fatty acids	alpha-linolenic acid (ALA) metabolism; Linoleic acid (LA) metabolism	Selenium Micronutrient Network							18343540	1.59803e+07	3.68136e+07										1.0385e+08	7.88035e+07	6.07409e+07				6.81222e+07	8.0374e+07				Not Found	Not Found	Not Found	High
	Acyl-CoA 6-desaturase OS=Mus musculus OX=10090 GN=Fads2 PE=1 SV=1	Master Protein	High	Q9Z0R9	26.841	13	4	33	4	13	4	56473	Fads2	PPAR signaling pathway; Fatty acid metabolism; alpha-Linolenic acid metabolism; Biosynthesis of unsaturated fatty acids	alpha-linolenic acid (ALA) metabolism; Linoleic acid (LA) metabolism	Selenium Micronutrient Network; Folic Acid Network; PPAR signaling pathway																			4.13079e+07	1.73166e+07	4.68451e+07									High	Not Found	High	High
	Peroxisomal acyl-coenzyme A oxidase 1 OS=Mus musculus OX=10090 GN=Acox1 PE=1 SV=5	Master Protein	High	Q9R0H0	25.565	9	4	14	4	9	4	11430	Acox1	PPAR signaling pathway; Fatty acid metabolism; Metabolic pathways; Fatty acid degradation; alpha-Linolenic acid metabolism; cAMP signaling pathway; Biosynthesis of unsaturated fatty acids; Peroxisome	Beta-oxidation of very long chain fatty acids; alpha-linolenic acid (ALA) metabolism	PPAR signaling pathway																									2.1324e+07	1.98074e+07				Not Found	Not Found	Not Found	Not Found
	Very-long-chain (3R)-3-hydroxyacyl-CoA dehydratase 2 OS=Mus musculus OX=10090 GN=Hacd2 PE=1 SV=1	Master Protein	High	Q9D3B1	12.993	7	2	40	2	7	2	70757	Ptplb; Hacd2	Fatty acid metabolism; Fatty acid elongation; Biosynthesis of unsaturated fatty acids	Synthesis of very long-chain fatty acyl-CoAs																															High	High	High	High
	3-oxoacyl-[acyl-carrier-protein] synthase, mitochondrial OS=Mus musculus OX=10090 GN=Oxsm PE=1 SV=1	Master Protein	High	Q9D404	6.15	6	1	2	1	6	1	71147	Oxsm	Fatty acid metabolism; Metabolic pathways; Biotin metabolism; Fatty acid biosynthesis																																Not Found	Not Found	Not Found	Not Found
	Lysosomal thioesterase PPT2 OS=Mus musculus OX=10090 GN=Ppt2 PE=1 SV=1	Master Protein	High	O35448	4.259	11	1	1	1	11	1	54397	Ppt2	Fatty acid metabolism; Metabolic pathways; Lysosome; Fatty acid elongation	Fatty acyl-CoA biosynthesis																															Not Found	Not Found	Not Found	Not Found
TRUE	1455	mmu02010	Leaf	ABC transporters	Kegg	5	8
	Description	Master	Protein FDR Confidence: Combined	Accession	Sum PEP Score	Coverage [%]	# Peptides	# PSMs	# Unique Peptides	Coverage [%] (by Search Engine): Sequest HT	# Peptides (by Search Engine): Sequest HT	Entrez Gene ID	Gene Symbol	KEGG Pathways	Reactome Pathways	WikiPathways	Abundances (by Bio. Rep.): 16 0 PI CAY,1	Abundances (by Bio. Rep.): 16 0 PI CAY,2	Abundances (by Bio. Rep.): 16 0 PI CAY,3	Abundances (by Bio. Rep.): 18 1,1	Abundances (by Bio. Rep.): 18 1,2	Abundances (by Bio. Rep.): 18 1,3	Abundances (by Bio. Rep.): 18 1 PI CAY,1	Abundances (by Bio. Rep.): 18 1 PI CAY,2	Abundances (by Bio. Rep.): 18 1 PI CAY,3	Abundances (by Bio. Rep.): 18 1 SER,1	Abundances (by Bio. Rep.): 18 1 SER,2	Abundances (by Bio. Rep.): 18 1 SER,3	Abundances (by Bio. Rep.): 18 1 VAL,1	Abundances (by Bio. Rep.): 18 1 VAL,2	Abundances (by Bio. Rep.): 18 1 VAL,3	Abundances (by Bio. Rep.): CAY,1	Abundances (by Bio. Rep.): CAY,2	Abundances (by Bio. Rep.): CAY,3	Abundances (by Bio. Rep.): DMSO,1	Abundances (by Bio. Rep.): DMSO,2	Abundances (by Bio. Rep.): DMSO,3	Abundances (by Bio. Rep.): MCA,1	Abundances (by Bio. Rep.): MCA,2	Abundances (by Bio. Rep.): MCA,3	Abundances (by Bio. Rep.): SER,2	Abundances (by Bio. Rep.): SER,3	Abundances (by Bio. Rep.): VAL,1	Abundances (by Bio. Rep.): VAL,2	Abundances (by Bio. Rep.): VAL,3	Found in Sample: [S9] F9: Sample, 16 0 PI CAY, 1	Found in Sample: [S19] F19: Sample, 16 0 PI CAY, 2	Found in Sample: [S29] F29: Sample, 16 0 PI CAY, 3	Found in Sample: [S6] F6: Sample, 18 1, 1
	ATP-dependent translocase ABCB1 OS=Mus musculus OX=10090 GN=Abcb1b PE=1 SV=1	Master Protein	High	P06795	133.616	22	18	156	18	22	18	18669	Abcb1b	MicroRNAs in cancer; ABC transporters; Bile secretion	ABC-family proteins mediated transport		3.47672e+08	2.51978e+08	2.88531e+08	1.79504e+08	1.9579e+08	2.10186e+08	284392896	2.9575e+08	3.60377e+08	4.90929e+08	2.50872e+08	2.37523e+08	2.91396e+08	2.81327e+08	4.28868e+08	2.99453e+08	2.86007e+08	3.62658e+08	2.75678e+08	2.62921e+08	2.57616e+08	4.37068e+08	2.46323e+08	3.75569e+08	4.39878e+08	5.03563e+08	2.97075e+08	1.51728e+08	1.346e+08	High	High	High	Peak Found
	Multidrug resistance-associated protein 1 OS=Mus musculus OX=10090 GN=Abcc1 PE=1 SV=1	Master Protein	High	O35379	21.609	5	5	14	5	5	5	17250	Abcc1	Vitamin digestion and absorption; MicroRNAs in cancer; ABC transporters; Sphingolipid signaling pathway; Antifolate resistance	Cobalamin (Cbl, vitamin B12) transport and metabolism; ABC-family proteins mediated transport; Synthesis of Leukotrienes (LT) and Eoxins (EX)	Irinotecan Pathway																														High	Not Found	High	Not Found
	ATP-binding cassette sub-family D member 3 OS=Mus musculus OX=10090 GN=Abcd3 PE=1 SV=2	Master Protein	High	P55096	10.972	5	2	5	2	5	2	19299	Abcd3	ABC transporters; Peroxisome	ABC transporters in lipid homeostasis	Nuclear receptors in lipid metabolism and toxicity																														Not Found	Not Found	Not Found	Not Found
	ATP-binding cassette sub-family B member 10, mitochondrial OS=Mus musculus OX=10090 GN=Abcb10 PE=1 SV=1	Master Protein	High	Q9JI39	5.37	2	1	2	1	2	1	56199	Abcb10	ABC transporters									18108546	8.52922e+07	1.41439e+08																					Not Found	Not Found	Not Found	Not Found
	ATP-binding cassette sub-family B member 8, mitochondrial OS=Mus musculus OX=10090 GN=Abcb8 PE=1 SV=1	Master Protein	High	Q9CXJ4	5.317	3	1	2	1	3	1	74610	Abcb8	ABC transporters																																Not Found	Not Found	Not Found	Not Found
TRUE	120	mmu03320	Leaf	PPAR signaling pathway	Kegg	33	39
	Description	Master	Protein FDR Confidence: Combined	Accession	Sum PEP Score	Coverage [%]	# Peptides	# PSMs	# Unique Peptides	Coverage [%] (by Search Engine): Sequest HT	# Peptides (by Search Engine): Sequest HT	Entrez Gene ID	Gene Symbol	KEGG Pathways	Reactome Pathways	WikiPathways	Abundances (by Bio. Rep.): 16 0 PI CAY,1	Abundances (by Bio. Rep.): 16 0 PI CAY,2	Abundances (by Bio. Rep.): 16 0 PI CAY,3	Abundances (by Bio. Rep.): 18 1,1	Abundances (by Bio. Rep.): 18 1,2	Abundances (by Bio. Rep.): 18 1,3	Abundances (by Bio. Rep.): 18 1 PI CAY,1	Abundances (by Bio. Rep.): 18 1 PI CAY,2	Abundances (by Bio. Rep.): 18 1 PI CAY,3	Abundances (by Bio. Rep.): 18 1 SER,1	Abundances (by Bio. Rep.): 18 1 SER,2	Abundances (by Bio. Rep.): 18 1 SER,3	Abundances (by Bio. Rep.): 18 1 VAL,1	Abundances (by Bio. Rep.): 18 1 VAL,2	Abundances (by Bio. Rep.): 18 1 VAL,3	Abundances (by Bio. Rep.): CAY,1	Abundances (by Bio. Rep.): CAY,2	Abundances (by Bio. Rep.): CAY,3	Abundances (by Bio. Rep.): DMSO,1	Abundances (by Bio. Rep.): DMSO,2	Abundances (by Bio. Rep.): DMSO,3	Abundances (by Bio. Rep.): MCA,1	Abundances (by Bio. Rep.): MCA,2	Abundances (by Bio. Rep.): MCA,3	Abundances (by Bio. Rep.): SER,2	Abundances (by Bio. Rep.): SER,3	Abundances (by Bio. Rep.): VAL,1	Abundances (by Bio. Rep.): VAL,2	Abundances (by Bio. Rep.): VAL,3	Found in Sample: [S9] F9: Sample, 16 0 PI CAY, 1	Found in Sample: [S19] F19: Sample, 16 0 PI CAY, 2	Found in Sample: [S29] F29: Sample, 16 0 PI CAY, 3	Found in Sample: [S6] F6: Sample, 18 1, 1
	Fatty acid-binding protein 5 OS=Mus musculus OX=10090 GN=Fabp5 PE=1 SV=3	Master Protein	High	Q05816	505.288	91	19	908	19	91	19	16592	Fabp5	PPAR signaling pathway	Triglyceride catabolism; Neutrophil degranulation; Signaling by Retinoic Acid	PPAR signaling pathway	3.21711e+09	2.59778e+09	2.9241e+09	2.58019e+09	4.14778e+09	3.06146e+09	3363247808	3.0388e+09	3.42977e+09	3.16633e+09	2.70277e+09	3.00635e+09	2.40265e+09	1.72217e+09	2.0333e+09	5.40202e+09	4.5842e+09	3.43866e+09	3.11272e+09	2.861e+09	3.25649e+09	4.56427e+09	2.73713e+09	2.22984e+09	3.19818e+09	3.96268e+09	2.21129e+09	3.37236e+09	3.06042e+09	High	High	High	High
	Perilipin-2 OS=Mus musculus OX=10090 GN=Plin2 PE=1 SV=2	Master Protein	High	P43883	415.943	68	32	286	32	68	32	11520	Plin2	PPAR signaling pathway		Adipogenesis genes				1.71522e+09	1.7328e+09	2.00051e+09				4.18397e+09	3.51234e+09	3.0314e+09	1.91051e+09	2.57861e+09	3.00258e+09	3.13749e+07	5.74052e+07	1.96969e+07				6.42586e+07	4.12485e+07	3.65856e+07	3.98774e+07	5.8726e+07				Not Found	Not Found	Not Found	High
	Phosphoenolpyruvate carboxykinase [GTP], mitochondrial OS=Mus musculus OX=10090 GN=Pck2 PE=1 SV=1	Master Protein	High	Q8BH04	242.374	54	30	432	30	54	30	74551	Pck2	FoxO signaling pathway; PPAR signaling pathway; Pyruvate metabolism; Citrate cycle (TCA cycle); Insulin signaling pathway; Metabolic pathways; Insulin resistance; Glycolysis / Gluconeogenesis; Proximal tubule bicarbonate reclamation; Adipocytokine signaling pathway; PI3K-Akt signaling pathway; AMPK signaling pathway; Glucagon signaling pathway		PPAR signaling pathway; Adipogenesis genes	2.26301e+09	2.39584e+09	2.40178e+09	1.22731e+09	1.55213e+09	1.71745e+09	1779897162	2.60849e+09	2.42835e+09	2.29344e+09	1.75218e+09	1.87985e+09	3.62977e+08	4.6489e+08	5.41294e+08	1.92745e+09	1.93924e+09	2.63254e+09	1.88342e+09	1.71419e+09	1.89394e+09	7.86406e+08	5.2037e+08	5.6585e+08	1.83842e+09	1.95005e+09	4.18682e+08	5.02127e+08	4.97981e+08	High	High	High	High
	Long-chain specific acyl-CoA dehydrogenase, mitochondrial OS=Mus musculus OX=10090 GN=Acadl PE=1 SV=2	Master Protein	High	P51174	187.167	45	21	249	21	45	21	11363	Acadl	PPAR signaling pathway; Fatty acid metabolism; Metabolic pathways; Fatty acid degradation		Fatty Acid Beta Oxidation; PPAR signaling pathway; Mitochondrial LC-Fatty Acid Beta-Oxidation	5.54372e+08	4.86834e+08	5.85491e+08	6.033e+08	6.26039e+08	8.11591e+08	169526968	2.14561e+08	2.51926e+08	2.03444e+09	1.54364e+09	1.64366e+09	1.07298e+08	1.85998e+08	1.8761e+08	1.01033e+08	7.89841e+07	1.73031e+08	1.04673e+09	9.3609e+08	7.53716e+08	2.20789e+08	9.4852e+07	1.18477e+08	8.24371e+08	1.23263e+09	3.32838e+07	3.56811e+07	4.8908e+07	High	High	High	High
	NADP-dependent malic enzyme OS=Mus musculus OX=10090 GN=Me1 PE=1 SV=2	Master Protein	High	P06801	167.397	45	15	199	15	45	15	17436	Me1	PPAR signaling pathway; Pyruvate metabolism; Metabolic pathways; Carbon metabolism		PPAR signaling pathway	4.24741e+07	4.23456e+07	4.92756e+07	3.0974e+07	4.15542e+07	3.20678e+07	212060316	2.77599e+08	2.4738e+08	2.62736e+08	2.22246e+08	2.53833e+08	8.75393e+07	1.03872e+08	1.56705e+08	3.05937e+08	2.45953e+08	3.86609e+08	1.90534e+08	2.13422e+08	2.57546e+08	2.04195e+08	1.65018e+08	2.78613e+08	2.79398e+08	3.33209e+08	1.89559e+08	2.44425e+08	2.77306e+08	High	High	High	High
	Non-specific lipid-transfer protein OS=Mus musculus OX=10090 GN=Scp2 PE=1 SV=3	Master Protein	High	P32020	154.697	45	21	217	21	45	21	20280	Scp2	PPAR signaling pathway; Metabolic pathways; Primary bile acid biosynthesis; Peroxisome	Beta-oxidation of pristanoyl-CoA; Synthesis of bile acids and bile salts via 7alpha-hydroxycholesterol; alpha-linolenic acid (ALA) metabolism	PPAR signaling pathway; Mitochondrial LC-Fatty Acid Beta-Oxidation	2.67515e+08	2.93256e+08	3.79697e+08	3.39763e+08	4.69089e+08	4.43728e+08	246435652	2.62343e+08	2.64872e+08	9.13223e+08	1.06399e+09	9.61933e+08	2.031e+08	1.57611e+08	1.93501e+08	2.7834e+08	3.0548e+08	2.36793e+08	5.50926e+08	5.6932e+08	5.99097e+08	2.60863e+08	2.81219e+08	3.7954e+08	9.66121e+08	1.09075e+09	2.21648e+08	2.83541e+08	3.1491e+08	High	High	High	High
	Integrin-linked protein kinase OS=Mus musculus OX=10090 GN=Ilk PE=1 SV=2	Master Protein	High	O55222	144.439	56	21	370	21	56	21	16202	Ilk	PPAR signaling pathway; Focal adhesion; Endometrial cancer; Axon guidance; Bacterial invasion of epithelial cells	Localization of the PINCH-ILK-PARVIN complex to focal adhesions	Estrogen signaling; PPAR signaling pathway; Primary Focal Segmental Glomerulosclerosis FSGS; Factors and pathways affecting insulin-like growth factor (IGF1)-Akt signaling; Eukaryotic Transcription Initiation; Integrin-mediated Cell Adhesion; Focal Adhesion	1.06636e+09	9.03761e+08	9.29565e+08	1.28711e+09	1.3916e+09	1.21061e+09	780708664	1.20969e+09	9.45884e+08	1.19714e+09	1.04884e+09	1.12676e+09	5.50571e+08	9.47066e+08	9.04504e+08	7.79247e+08	5.0578e+08	8.62491e+08	1.13081e+09	1.41401e+09	1.19206e+09	6.84735e+08	5.38152e+08	6.65066e+08	1.40068e+09	1.38173e+09	9.72426e+08	9.07224e+08	1.0743e+09	High	High	High	High
	Long-chain-fatty-acid--CoA ligase 3 OS=Mus musculus OX=10090 GN=Acsl3 PE=1 SV=2	Master Protein	High	Q9CZW4	136.456	32	16	146	15	32	16	74205	Acsl3	PPAR signaling pathway; Fatty acid metabolism; Metabolic pathways; Fatty acid degradation; Adipocytokine signaling pathway; Fatty acid biosynthesis; Peroxisome	Synthesis of very long-chain fatty acyl-CoAs	Fatty Acid Beta Oxidation; PPAR signaling pathway; Fatty Acid Biosynthesis; Mitochondrial LC-Fatty Acid Beta-Oxidation	8.97616e+07	8.42193e+07	7.10355e+07				136968914	1.59631e+08	1.68092e+08	1.78811e+08	1.36929e+08	1.72746e+08				2.36999e+07	1.52444e+07	1.7764e+07	1.26988e+08	1.37473e+08	1.56836e+08	1.1141e+08	9.33275e+07	1.11607e+08	3.67956e+08	3.87625e+08				High	High	High	High
	3-ketoacyl-CoA thiolase A, peroxisomal OS=Mus musculus OX=10090 GN=Acaa1a PE=1 SV=1	Master Protein	High	Q921H8	133.011	43	12	167	12	43	12	113868	Acaa1a	PPAR signaling pathway; Fatty acid metabolism; Valine, leucine and isoleucine degradation; Metabolic pathways; Fatty acid degradation; alpha-Linolenic acid metabolism; Biosynthesis of unsaturated fatty acids; Peroxisome	Beta-oxidation of very long chain fatty acids; Neutrophil degranulation; alpha-linolenic acid (ALA) metabolism	PPAR signaling pathway				1.18148e+08	1.74764e+08	1.80465e+08	134888091	1.35699e+08	1.53747e+08	1.42634e+08	1.17243e+08	1.25629e+08				1.68758e+08	1.47626e+08	1.88267e+08	1.20528e+08	1.55032e+08	1.94912e+08				1.04586e+08	1.2063e+08				High	High	High	High
	Medium-chain specific acyl-CoA dehydrogenase, mitochondrial OS=Mus musculus OX=10090 GN=Acadm PE=1 SV=1	Master Protein	High	P45952	128.631	48	15	188	15	48	15	11364	Acadm	PPAR signaling pathway; Fatty acid metabolism; Valine, leucine and isoleucine degradation; Metabolic pathways; Fatty acid degradation; beta-Alanine metabolism; Propanoate metabolism; Carbon metabolism	mitochondrial fatty acid beta-oxidation of unsaturated fatty acids; Beta oxidation of octanoyl-CoA to hexanoyl-CoA; Beta oxidation of decanoyl-CoA to octanoyl-CoA-CoA	Fatty Acid Beta Oxidation; PPAR signaling pathway; Mitochondrial LC-Fatty Acid Beta-Oxidation	9.51912e+07	8.15381e+07	9.12058e+07	7.37568e+07	4.54318e+07	9.96176e+07	91489256	8.13138e+07	1.04507e+08	4.929e+08	4.28112e+08	4.60426e+08	1.36569e+07	2.05648e+07	2.88659e+07	6.7925e+07	7.66389e+07	8.88626e+07	2.86923e+08	2.5407e+08	2.78725e+08	3.48504e+07	1.74344e+07	3.60577e+07	4.71088e+08	5.69316e+08				High	High	High	High
	Acyl-CoA-binding protein OS=Mus musculus OX=10090 GN=Dbi PE=1 SV=2	Master Protein	High	P31786	122.452	85	10	254	10	85	10	13167	Dbi	PPAR signaling pathway	Mitochondrial Fatty Acid Beta-Oxidation	PPAR signaling pathway	4.72354e+08	8.21588e+08	7.82361e+08	1.75836e+09	1.88807e+09	1.84842e+09	1403674480	1.54226e+09	1.74677e+09	1.77785e+09	2.48572e+09	2.8565e+09	4.53866e+08	5.22034e+08	4.27441e+08	1.45574e+09	9.45191e+08	1.6625e+09	1.37014e+09	1.87406e+09	2.23917e+09	1.99489e+09	1.15599e+09	2.10819e+09	2.37461e+09	2.46469e+09	4.21076e+08	9.03093e+08	6.79428e+08	High	High	High	High
	Long-chain-fatty-acid--CoA ligase 4 OS=Mus musculus OX=10090 GN=Acsl4 PE=1 SV=2	Master Protein	High	Q9QUJ7	114.35	31	15	110	14	31	15	50790	Acsl4	PPAR signaling pathway; Fatty acid metabolism; Metabolic pathways; Fatty acid degradation; Adipocytokine signaling pathway; Fatty acid biosynthesis; Peroxisome	Synthesis of very long-chain fatty acyl-CoAs	Fatty Acid Beta Oxidation; PPAR signaling pathway; Fatty Acid Biosynthesis; Mitochondrial LC-Fatty Acid Beta-Oxidation	1.55604e+08	1.57e+08	1.52372e+08	6.21181e+07	4.7753e+07	4.62393e+07	101217684	1.30373e+08	1.23192e+08	4.37756e+07	5.84623e+07	3.42185e+07				6.76239e+07	5.49271e+07	1.10086e+08	6.26445e+07	6.84853e+07	7.9341e+07	6.78152e+07	6.43388e+07	7.07278e+07	1.61545e+08	1.42896e+08				High	High	High	High
	Perilipin-4 OS=Mus musculus OX=10090 GN=Plin4 PE=1 SV=2	Master Protein	High	O88492	106.59	44	17	63	17	44	17	57435	Plin4	PPAR signaling pathway												4.20101e+07	2.24235e+07	2.42503e+07	8.90985e+07	3.28856e+07	4.93547e+07										1.44537e+08	1.49257e+08				Not Found	Not Found	High	High
	Acyl-CoA desaturase 2 OS=Mus musculus OX=10090 GN=Scd2 PE=1 SV=2	Master Protein	High	P13011	76.865	22	6	98	2	22	6	20250	Scd2	PPAR signaling pathway; Fatty acid metabolism; AMPK signaling pathway; Biosynthesis of unsaturated fatty acids	Fatty acyl-CoA biosynthesis	PPAR signaling pathway	2.51198e+08	2.77363e+08	2.25566e+08				458737752	5.1376e+08	4.98877e+08										1.3085e+08	1.50176e+08	1.20355e+08				2.1844e+08	2.83448e+08				High	High	High	Not Found
	Long-chain-fatty-acid--CoA ligase 5 OS=Mus musculus OX=10090 GN=Acsl5 PE=1 SV=1	Master Protein	High	Q8JZR0	66.514	23	12	86	11	23	12	433256	Acsl5	PPAR signaling pathway; Fatty acid metabolism; Metabolic pathways; Fatty acid degradation; Adipocytokine signaling pathway; Fatty acid biosynthesis; Peroxisome	Synthesis of very long-chain fatty acyl-CoAs	Fatty Acid Beta Oxidation; PPAR signaling pathway; Fatty Acid Biosynthesis	3.93858e+07	7.22789e+07	4.66989e+07																3.89065e+07	1.54825e+07	3.16659e+07	7.10334e+07	4.35011e+07	6.88874e+07	3.66226e+07	4.78171e+07	4.1429e+07	7.97296e+07	7.56248e+07	High	Peak Found	High	High
	Sorbin and SH3 domain-containing protein 1 OS=Mus musculus OX=10090 GN=Sorbs1 PE=1 SV=2	Master Protein	High	Q62417	55.124	12	9	48	9	12	9	20411	Sorbs1	PPAR signaling pathway; Insulin signaling pathway; Adherens junction		PPAR signaling pathway; Integrin-mediated Cell Adhesion; Insulin Signaling													5.24418e+06	8.12729e+06	8.4785e+06												5.5374e+06	9.56265e+06	6.43016e+06	High	High	High	High
	Long-chain-fatty-acid--CoA ligase 1 OS=Mus musculus OX=10090 GN=Acsl1 PE=1 SV=2	Master Protein	High	P41216	53.554	20	11	57	10	20	11	14081	Acsl1	PPAR signaling pathway; Fatty acid metabolism; Metabolic pathways; Fatty acid degradation; Adipocytokine signaling pathway; Fatty acid biosynthesis; Peroxisome	Synthesis of very long-chain fatty acyl-CoAs; alpha-linolenic acid (ALA) metabolism; Linoleic acid (LA) metabolism	Fatty Acid Beta Oxidation; PPAR signaling pathway; Fatty Acid Biosynthesis; Mitochondrial LC-Fatty Acid Beta-Oxidation	2.37528e+07	2.06958e+07	2.34374e+07																5.18787e+07	6.4776e+07	5.64587e+07				4.23402e+07	3.84907e+07				High	High	High	Not Found
	Carnitine O-palmitoyltransferase 1, liver isoform OS=Mus musculus OX=10090 GN=Cpt1a PE=1 SV=4	Master Protein	High	P97742	50.363	12	5	56	5	12	5	12894	Cpt1a	PPAR signaling pathway; Fatty acid metabolism; Fatty acid degradation; Insulin resistance; Adipocytokine signaling pathway; AMPK signaling pathway; Glucagon signaling pathway	Circadian Clock; Mus musculus biological processes; Signaling by Retinoic Acid; Rora activates gene expression; Import of palmitoyl-CoA into the mitochondrial matrix	Fatty Acid Beta Oxidation; PPAR signaling pathway; Mitochondrial LC-Fatty Acid Beta-Oxidation; Leptin and adiponectin				1.17957e+08	1.39624e+08	1.41782e+08				2.07757e+08	1.77339e+08	1.67785e+08				2.51348e+07	2.40122e+07	4.90998e+07	5.49049e+07	6.93652e+07	4.85295e+07				6.08243e+07	7.25888e+07				High	High	High	High
	Carnitine O-palmitoyltransferase 2, mitochondrial OS=Mus musculus OX=10090 GN=Cpt2 PE=1 SV=2	Master Protein	High	P52825	40.902	14	7	49	7	14	7	12896	Cpt2	PPAR signaling pathway; Fatty acid metabolism; Fatty acid degradation	Import of palmitoyl-CoA into the mitochondrial matrix	Fatty Acid Beta Oxidation; PPAR signaling pathway; Mitochondrial LC-Fatty Acid Beta-Oxidation										5.95254e+07	6.40032e+07	5.83678e+07													3.07939e+07	3.57138e+07	3.1876e+07	2.96762e+07	4.12918e+07	High	Not Found	High	Not Found
	Long-chain fatty acid transport protein 4 OS=Mus musculus OX=10090 GN=Slc27a4 PE=1 SV=1	Master Protein	High	Q91VE0	36.32	18	6	28	6	18	6	26569	Slc27a4	PPAR signaling pathway; Fat digestion and absorption; Insulin resistance	Transport of fatty acids	PPAR signaling pathway																			1.31939e+07	9.63262e+06	1.37426e+07									High	High	Not Found	Not Found
	Acyl-CoA desaturase 1 OS=Mus musculus OX=10090 GN=Scd1 PE=1 SV=2	Master Protein	High	P13516	32.582	20	5	24	1	20	5	20249	Scd1	PPAR signaling pathway; Fatty acid metabolism; AMPK signaling pathway; Biosynthesis of unsaturated fatty acids	Fatty acyl-CoA biosynthesis	PPAR signaling pathway; Fatty Acid Biosynthesis; Adipogenesis genes																														Not Found	Not Found	Not Found	Not Found
	Acyl-CoA 6-desaturase OS=Mus musculus OX=10090 GN=Fads2 PE=1 SV=1	Master Protein	High	Q9Z0R9	26.841	13	4	33	4	13	4	56473	Fads2	PPAR signaling pathway; Fatty acid metabolism; alpha-Linolenic acid metabolism; Biosynthesis of unsaturated fatty acids	alpha-linolenic acid (ALA) metabolism; Linoleic acid (LA) metabolism	Selenium Micronutrient Network; Folic Acid Network; PPAR signaling pathway																			4.13079e+07	1.73166e+07	4.68451e+07									High	Not Found	High	High
	Peroxisomal acyl-coenzyme A oxidase 1 OS=Mus musculus OX=10090 GN=Acox1 PE=1 SV=5	Master Protein	High	Q9R0H0	25.565	9	4	14	4	9	4	11430	Acox1	PPAR signaling pathway; Fatty acid metabolism; Metabolic pathways; Fatty acid degradation; alpha-Linolenic acid metabolism; cAMP signaling pathway; Biosynthesis of unsaturated fatty acids; Peroxisome	Beta-oxidation of very long chain fatty acids; alpha-linolenic acid (ALA) metabolism	PPAR signaling pathway																									2.1324e+07	1.98074e+07				Not Found	Not Found	Not Found	Not Found
	Lipoprotein lipase OS=Mus musculus OX=10090 GN=Lpl PE=1 SV=3	Master Protein	High	P11152	23.536	14	4	15	4	14	4	16956	Lpl	PPAR signaling pathway; Alzheimer's disease; Glycerolipid metabolism	Assembly of active LPL and LIPC lipase complexes; Chylomicron remodeling; Signaling by GPCR; Retinoid metabolism and transport	Statin Pathway; Retinol metabolism; Fatty Acid Beta Oxidation; Alzheimers Disease; PPAR signaling pathway; Triacylglyceride Synthesis; Adipogenesis genes							10098740	1.31003e+07	2.90393e+07	6.05944e+06	4.99306e+06	1.89985e+07													3.33548e+07	2.48762e+07				High	High	High	Not Found
	3-phosphoinositide-dependent protein kinase 1 OS=Mus musculus OX=10090 GN=Pdpk1 PE=1 SV=2	Master Protein	High	Q9Z2A0	18.097	8	3	38	3	8	3	18607	Pdpk1	FoxO signaling pathway; PPAR signaling pathway; mTOR signaling pathway; Platinum drug resistance; T cell receptor signaling pathway; Focal adhesion; Insulin signaling pathway; Endometrial cancer; Toxoplasmosis; Insulin resistance; Non-small cell lung cancer; Sphingolipid signaling pathway; Proteoglycans in cancer; Thyroid hormone signaling pathway; Neurotrophin signaling pathway; Hepatitis C; PI3…	PIP3 activates AKT signaling; G beta:gamma signalling through PI3Kgamma; RSK activation; GPVI-mediated activation cascade; VEGFR2 mediated cell proliferation; VEGFR2 mediated vascular permeability; RHO GTPases activate PKNs; Role of LAT2/NTAL/LAB on calcium mobilization; CD28 dependent PI3K/Akt signaling; Regulation of TP53 Degradation; CTLA4 inhibitory signaling; Downstream TCR signaling; Activa…	MicroRNAs in Cardiomyocyte Hypertrophy; PPAR signaling pathway; Focal Adhesion-PI3K-Akt-mTOR-signaling pathway; Leptin Insulin Overlap; Integrin-mediated Cell Adhesion; Insulin Signaling; Focal Adhesion																														High	High	High	High
	Glycerol kinase OS=Mus musculus OX=10090 GN=Gk PE=1 SV=2	Master Protein	High	Q64516	13.32	9	3	16	2	9	3	14933	Gyk; Gk	PPAR signaling pathway; Metabolic pathways; Glycerolipid metabolism	Triglyceride biosynthesis	Fatty Acid Beta Oxidation; PPAR signaling pathway; Triacylglyceride Synthesis																														Not Found	Not Found	Not Found	Not Found
	Retinoic acid receptor RXR-alpha OS=Mus musculus OX=10090 GN=Rxra PE=1 SV=1	Master Protein	High	P28700	7.313	5	1	1	1	5	1	20181	Rxra	PPAR signaling pathway; Small cell lung cancer; Non-small cell lung cancer; Non-alcoholic fatty liver disease (NAFLD); Transcriptional misregulation in cancer; Thyroid hormone signaling pathway; Pathways in cancer; Bile secretion; Hepatitis C; Adipocytokine signaling pathway; Thyroid cancer; PI3K-Akt signaling pathway	Nuclear Receptor transcription pathway; Endogenous sterols; Synthesis of bile acids and bile salts via 7alpha-hydroxycholesterol; Signaling by Retinoic Acid; Recycling of bile acids and salts; Transcriptional regulation of white adipocyte differentiation; Transcriptional Regulation of Adipocyte Differentiation in 3T3-L1 Pre-adipocytes; Regulation of lipid metabolism by Peroxisome proliferator-act…	Retinol metabolism; PPAR signaling pathway; IL-3 Signaling Pathway; Adipogenesis genes; Nuclear Receptors																														Not Found	Not Found	Not Found	Not Found
	Apolipoprotein A-I OS=Mus musculus OX=10090 GN=Apoa1 PE=1 SV=2	Master Protein	High	Q00623	7.254	4	2	30	2	4	2	11806	Apoa1	Vitamin digestion and absorption; PPAR signaling pathway; African trypanosomiasis; Fat digestion and absorption	Post-translational protein phosphorylation; Scavenging by Class A Receptors; Chylomicron assembly; Signaling by GPCR; ABC transporters in lipid homeostasis; HDL clearance; Chylomicron remodeling; Regulation of Insulin-like Growth Factor (IGF) transport and uptake by Insulin-like Growth Factor Binding Proteins (IGFBPs); Scavenging by Class B Receptors; HDL assembly; Retinoid metabolism and transpo…	Statin Pathway; PPAR signaling pathway							81920688	5.28669e+07	4.38692e+07				8.73622e+07	1.00856e+08	1.42201e+08															Not Found	High	High	High
	Retinoic acid receptor RXR-beta OS=Mus musculus OX=10090 GN=Rxrb PE=1 SV=2	Master Protein	High	P28704	3.71	4	1	1	1	4	1	20182	Rxrb	PPAR signaling pathway; Small cell lung cancer; Non-small cell lung cancer; Transcriptional misregulation in cancer; Thyroid hormone signaling pathway; Pathways in cancer; Adipocytokine signaling pathway; Thyroid cancer	Nuclear Receptor transcription pathway; Signaling by Retinoic Acid	Retinol metabolism; PPAR signaling pathway; Nuclear Receptors																														Not Found	Not Found	Not Found	Not Found
	Oxidized low-density lipoprotein receptor 1 OS=Mus musculus OX=10090 GN=Olr1 PE=2 SV=2	Master Protein	High	Q9EQ09	3.1	5	1	2	1	5	1	108078	Olr1	PPAR signaling pathway; Phagosome	Cell surface interactions at the vascular wall; Neutrophil degranulation	PPAR signaling pathway																														Not Found	Not Found	Not Found	Not Found
TRUE	1126	mmu04146	Leaf	Peroxisome	Kegg	43	44
	Description	Master	Protein FDR Confidence: Combined	Accession	Sum PEP Score	Coverage [%]	# Peptides	# PSMs	# Unique Peptides	Coverage [%] (by Search Engine): Sequest HT	# Peptides (by Search Engine): Sequest HT	Entrez Gene ID	Gene Symbol	KEGG Pathways	Reactome Pathways	WikiPathways	Abundances (by Bio. Rep.): 16 0 PI CAY,1	Abundances (by Bio. Rep.): 16 0 PI CAY,2	Abundances (by Bio. Rep.): 16 0 PI CAY,3	Abundances (by Bio. Rep.): 18 1,1	Abundances (by Bio. Rep.): 18 1,2	Abundances (by Bio. Rep.): 18 1,3	Abundances (by Bio. Rep.): 18 1 PI CAY,1	Abundances (by Bio. Rep.): 18 1 PI CAY,2	Abundances (by Bio. Rep.): 18 1 PI CAY,3	Abundances (by Bio. Rep.): 18 1 SER,1	Abundances (by Bio. Rep.): 18 1 SER,2	Abundances (by Bio. Rep.): 18 1 SER,3	Abundances (by Bio. Rep.): 18 1 VAL,1	Abundances (by Bio. Rep.): 18 1 VAL,2	Abundances (by Bio. Rep.): 18 1 VAL,3	Abundances (by Bio. Rep.): CAY,1	Abundances (by Bio. Rep.): CAY,2	Abundances (by Bio. Rep.): CAY,3	Abundances (by Bio. Rep.): DMSO,1	Abundances (by Bio. Rep.): DMSO,2	Abundances (by Bio. Rep.): DMSO,3	Abundances (by Bio. Rep.): MCA,1	Abundances (by Bio. Rep.): MCA,2	Abundances (by Bio. Rep.): MCA,3	Abundances (by Bio. Rep.): SER,2	Abundances (by Bio. Rep.): SER,3	Abundances (by Bio. Rep.): VAL,1	Abundances (by Bio. Rep.): VAL,2	Abundances (by Bio. Rep.): VAL,3	Found in Sample: [S9] F9: Sample, 16 0 PI CAY, 1	Found in Sample: [S19] F19: Sample, 16 0 PI CAY, 2	Found in Sample: [S29] F29: Sample, 16 0 PI CAY, 3	Found in Sample: [S6] F6: Sample, 18 1, 1
	Peroxiredoxin-1 OS=Mus musculus OX=10090 GN=Prdx1 PE=1 SV=1	Master Protein	High	P35700	592.894	86	32	1478	22	86	32	18477	Prdx1	Peroxisome	Detoxification of Reactive Oxygen Species; TP53 Regulates Metabolic Genes		1.99633e+10	2.01312e+10	2.38349e+10	1.29952e+10	1.71686e+10	1.8069e+10	15664663280	1.72192e+10	2.04498e+10	1.91518e+10	1.81301e+10	1.90725e+10	1.43274e+10	1.84691e+10	2.04562e+10	2.07775e+10	2.10778e+10	2.62995e+10	1.60447e+10	1.64836e+10	1.60964e+10	3.11658e+10	2.62581e+10	3.85891e+10	1.75368e+10	1.78543e+10	1.99891e+10	2.71355e+10	3.52035e+10	High	High	High	High
	Isocitrate dehydrogenase [NADP] cytoplasmic OS=Mus musculus OX=10090 GN=Idh1 PE=1 SV=2	Master Protein	High	O88844	369.622	77	34	602	33	77	34	15926	Idh1	Glutathione metabolism; Citrate cycle (TCA cycle); Metabolic pathways; Biosynthesis of amino acids; 2-Oxocarboxylic acid metabolism; Carbon metabolism; Peroxisome	Neutrophil degranulation; NADPH regeneration	Glutathione metabolism; Glutathione and one carbon metabolism	1.19858e+09	1.31528e+09	1.18326e+09	1.03962e+09	1.1968e+09	1.51497e+09	1644540804	1.89734e+09	1.77655e+09	2.00534e+09	1.84188e+09	2.11424e+09	1.01922e+09	1.18193e+09	9.71782e+08	1.35514e+09	9.98359e+08	1.53568e+09	1.31869e+09	1.43098e+09	1.71806e+09	1.71607e+09	1.86236e+09	2.05365e+09	2.71685e+09	2.70582e+09	1.09743e+09	1.07748e+09	8.09308e+08	High	High	High	High
	Catalase OS=Mus musculus OX=10090 GN=Cat PE=1 SV=4	Master Protein	High	P24270	328.919	57	28	472	21	57	28	12359	Cat	FoxO signaling pathway; Tryptophan metabolism; Amyotrophic lateral sclerosis (ALS); Longevity regulating pathway; Carbon metabolism; Glyoxylate and dicarboxylate metabolism; Longevity regulating pathway - multiple species; Peroxisome	Neutrophil degranulation; Detoxification of Reactive Oxygen Species	Selenium Micronutrient Network; Folic Acid Network; Oxidative Stress; Tryptophan metabolism	6.59926e+08	6.3761e+08	8.31307e+08	2.85028e+08	3.27139e+08	3.78733e+08	557675104	8.09853e+08	9.13022e+08	6.41397e+08	4.69636e+08	5.64222e+08	2.22052e+08	2.75487e+08	3.12387e+08	6.79021e+08	8.14829e+08	9.43915e+08	5.47484e+08	5.66332e+08	6.35848e+08	6.93926e+08	6.98608e+08	1.07209e+09	6.63747e+08	6.95906e+08	1.26644e+08	1.65125e+08	2.44819e+08	High	High	High	High
	Isocitrate dehydrogenase [NADP], mitochondrial OS=Mus musculus OX=10090 GN=Idh2 PE=1 SV=3	Master Protein	High	P54071	295.096	61	29	705	28	61	29	269951	Idh2	Glutathione metabolism; Citrate cycle (TCA cycle); Metabolic pathways; Biosynthesis of amino acids; 2-Oxocarboxylic acid metabolism; Carbon metabolism; Peroxisome	Transcriptional activation of mitochondrial biogenesis; Citric acid cycle (TCA cycle)	TCA Cycle	2.48793e+09	2.3111e+09	2.44433e+09	1.98122e+09	2.96683e+09	3.94384e+09	1772975630	2.2705e+09	2.53091e+09	3.33767e+09	3.15296e+09	3.86681e+09	4.92793e+08	8.27054e+08	1.12318e+09	1.83779e+09	1.69995e+09	2.50176e+09	2.67033e+09	2.32984e+09	2.79438e+09	1.05925e+09	7.10981e+08	1.01612e+09	2.80149e+09	3.63325e+09	8.56388e+08	1.07125e+09	1.04013e+09	High	High	High	High
	Xanthine dehydrogenase/oxidase OS=Mus musculus OX=10090 GN=Xdh PE=1 SV=5	Master Protein	High	Q00519	238.571	29	28	334	28	29	28	22436	Xdh	Caffeine metabolism; Metabolic pathways; Purine metabolism; Drug metabolism - other enzymes; Peroxisome	Purine catabolism; Butyrophilin (BTN) family interactions	Selenium Micronutrient Network; Folic Acid Network; Purine metabolism	2.30367e+08	1.72828e+08	1.61372e+08	2.01139e+08	3.32288e+08	3.3093e+08	381140288	3.49429e+08	3.82685e+08	5.62291e+08	4.29037e+08	5.81769e+08				1.71861e+08	1.0118e+08	1.82004e+08	3.71739e+08	4.26088e+08	4.612e+08	3.92827e+07	3.72763e+07	3.51466e+07	4.15414e+08	4.414e+08	2.17545e+07	2.23197e+07	2.76569e+07	High	High	High	High
	Non-specific lipid-transfer protein OS=Mus musculus OX=10090 GN=Scp2 PE=1 SV=3	Master Protein	High	P32020	154.697	45	21	217	21	45	21	20280	Scp2	PPAR signaling pathway; Metabolic pathways; Primary bile acid biosynthesis; Peroxisome	Beta-oxidation of pristanoyl-CoA; Synthesis of bile acids and bile salts via 7alpha-hydroxycholesterol; alpha-linolenic acid (ALA) metabolism	PPAR signaling pathway; Mitochondrial LC-Fatty Acid Beta-Oxidation	2.67515e+08	2.93256e+08	3.79697e+08	3.39763e+08	4.69089e+08	4.43728e+08	246435652	2.62343e+08	2.64872e+08	9.13223e+08	1.06399e+09	9.61933e+08	2.031e+08	1.57611e+08	1.93501e+08	2.7834e+08	3.0548e+08	2.36793e+08	5.50926e+08	5.6932e+08	5.99097e+08	2.60863e+08	2.81219e+08	3.7954e+08	9.66121e+08	1.09075e+09	2.21648e+08	2.83541e+08	3.1491e+08	High	High	High	High
	Peroxisomal carnitine O-octanoyltransferase OS=Mus musculus OX=10090 GN=Crot PE=1 SV=1	Master Protein	High	Q9DC50	138.031	31	17	180	17	31	17	74114	Crot	Peroxisome	Beta-oxidation of pristanoyl-CoA		1.76145e+08	2.05551e+08	2.30583e+08	2.66178e+08	2.90401e+08	3.28457e+08	138435508	2.48515e+08	2.77531e+08	3.16716e+08	2.83978e+08	2.7843e+08	9.34795e+07	1.10545e+08	1.2118e+08	1.51061e+08	1.36332e+08	2.00166e+08	2.22457e+08	2.18799e+08	2.71853e+08	2.18381e+08	1.61275e+08	2.5541e+08	4.54763e+08	5.48386e+08	8.72857e+07	1.23014e+08	1.64843e+08	High	High	High	High
	Long-chain-fatty-acid--CoA ligase 3 OS=Mus musculus OX=10090 GN=Acsl3 PE=1 SV=2	Master Protein	High	Q9CZW4	136.456	32	16	146	15	32	16	74205	Acsl3	PPAR signaling pathway; Fatty acid metabolism; Metabolic pathways; Fatty acid degradation; Adipocytokine signaling pathway; Fatty acid biosynthesis; Peroxisome	Synthesis of very long-chain fatty acyl-CoAs	Fatty Acid Beta Oxidation; PPAR signaling pathway; Fatty Acid Biosynthesis; Mitochondrial LC-Fatty Acid Beta-Oxidation	8.97616e+07	8.42193e+07	7.10355e+07				136968914	1.59631e+08	1.68092e+08	1.78811e+08	1.36929e+08	1.72746e+08				2.36999e+07	1.52444e+07	1.7764e+07	1.26988e+08	1.37473e+08	1.56836e+08	1.1141e+08	9.33275e+07	1.11607e+08	3.67956e+08	3.87625e+08				High	High	High	High
	3-ketoacyl-CoA thiolase A, peroxisomal OS=Mus musculus OX=10090 GN=Acaa1a PE=1 SV=1	Master Protein	High	Q921H8	133.011	43	12	167	12	43	12	113868	Acaa1a	PPAR signaling pathway; Fatty acid metabolism; Valine, leucine and isoleucine degradation; Metabolic pathways; Fatty acid degradation; alpha-Linolenic acid metabolism; Biosynthesis of unsaturated fatty acids; Peroxisome	Beta-oxidation of very long chain fatty acids; Neutrophil degranulation; alpha-linolenic acid (ALA) metabolism	PPAR signaling pathway				1.18148e+08	1.74764e+08	1.80465e+08	134888091	1.35699e+08	1.53747e+08	1.42634e+08	1.17243e+08	1.25629e+08				1.68758e+08	1.47626e+08	1.88267e+08	1.20528e+08	1.55032e+08	1.94912e+08				1.04586e+08	1.2063e+08				High	High	High	High
	Peroxisomal multifunctional enzyme type 2 OS=Mus musculus OX=10090 GN=Hsd17b4 PE=1 SV=3	Master Protein	High	P51660	119.225	40	20	114	20	40	20	15488	Hsd17b4	Metabolic pathways; Primary bile acid biosynthesis; Peroxisome	Beta-oxidation of pristanoyl-CoA; Beta-oxidation of very long chain fatty acids; Synthesis of bile acids and bile salts via 7alpha-hydroxycholesterol; alpha-linolenic acid (ALA) metabolism	Steroid Biosynthesis	5.91151e+07	5.95269e+07	6.98903e+07	5.47667e+07	6.19583e+07	5.59572e+07	67105236	5.75536e+07	6.26094e+07	1.15784e+08	1.0777e+08	1.3587e+08	1.67849e+07	2.99417e+07	3.08763e+07	8.73321e+07	8.92007e+07	8.34355e+07	3.79698e+07	5.33128e+07	4.95484e+07	1.93727e+07	2.28637e+07	3.04172e+07	1.44189e+08	1.68079e+08	4.39745e+07	4.90072e+07	4.55598e+07	High	High	High	High
	Long-chain-fatty-acid--CoA ligase 4 OS=Mus musculus OX=10090 GN=Acsl4 PE=1 SV=2	Master Protein	High	Q9QUJ7	114.35	31	15	110	14	31	15	50790	Acsl4	PPAR signaling pathway; Fatty acid metabolism; Metabolic pathways; Fatty acid degradation; Adipocytokine signaling pathway; Fatty acid biosynthesis; Peroxisome	Synthesis of very long-chain fatty acyl-CoAs	Fatty Acid Beta Oxidation; PPAR signaling pathway; Fatty Acid Biosynthesis; Mitochondrial LC-Fatty Acid Beta-Oxidation	1.55604e+08	1.57e+08	1.52372e+08	6.21181e+07	4.7753e+07	4.62393e+07	101217684	1.30373e+08	1.23192e+08	4.37756e+07	5.84623e+07	3.42185e+07				6.76239e+07	5.49271e+07	1.10086e+08	6.26445e+07	6.84853e+07	7.9341e+07	6.78152e+07	6.43388e+07	7.07278e+07	1.61545e+08	1.42896e+08				High	High	High	High
	Mevalonate kinase OS=Mus musculus OX=10090 GN=Mvk PE=1 SV=1	Master Protein	High	Q9R008	113.868	39	9	147	9	39	9	17855	Mvk	Metabolic pathways; Terpenoid backbone biosynthesis; Peroxisome	Cholesterol biosynthesis	Cholesterol Biosynthesis	2.07356e+08	2.76731e+08	2.81619e+08	4.97365e+07	8.31957e+07	7.78979e+07	178685630	2.27975e+08	2.22972e+08	5.0811e+07	3.19886e+07	3.42155e+07	2.96341e+07	3.43481e+07	3.78241e+07	2.16817e+08	2.98758e+08	2.46043e+08	2.36917e+08	2.97347e+08	3.38414e+08	1.21079e+08	8.03025e+07	1.41665e+08	5.32972e+08	5.60385e+08	3.81277e+07	2.74958e+07	3.29977e+07	High	High	High	High
	Alkyldihydroxyacetonephosphate synthase, peroxisomal OS=Mus musculus OX=10090 GN=Agps PE=1 SV=1	Master Protein	High	Q8C0I1	99.406	39	16	135	16	39	16	228061	Agps	Metabolic pathways; Ether lipid metabolism; Peroxisome		Triacylglyceride Synthesis	3.50984e+08	2.15638e+08	2.64914e+08				49510356	8.7071e+07	8.2634e+07	2.90721e+08	1.66301e+08	2.01288e+08	5.58695e+07	5.30194e+07	7.43064e+07	1.87055e+08	8.68664e+07	1.72437e+08	7.26172e+07	6.76537e+07	9.32956e+07	5.11072e+07	2.75808e+07	5.01046e+07	1.57903e+08	2.03294e+08	2.22166e+08	1.30406e+08	1.55625e+08	High	High	High	High
	Superoxide dismutase [Cu-Zn] OS=Mus musculus OX=10090 GN=Sod1 PE=1 SV=2	Master Protein	High	P08228	97.118	86	8	112	8	86	8	20655	Sod1	Amyotrophic lateral sclerosis (ALS); Huntington's disease; Prion diseases; Longevity regulating pathway - multiple species; Peroxisome	Platelet degranulation ; Detoxification of Reactive Oxygen Species	One carbon metabolism and related pathways; Oxidative Stress	5.92064e+07	2.99074e+07	5.48743e+07				39416008	2.82272e+07	3.07803e+07				8.54626e+07	4.78542e+07	7.79668e+07	9.40192e+07	1.20886e+08	1.20729e+08	1.26282e+08	1.49024e+08	1.24056e+08	1.274e+08	9.79359e+07	1.88973e+08	8.17163e+07	1.44462e+08	1.01752e+08	1.19988e+08	1.83763e+08	High	High	High	High
	Superoxide dismutase [Mn], mitochondrial OS=Mus musculus OX=10090 GN=Sod2 PE=1 SV=3	Master Protein	High	P09671	84.714	41	8	132	8	41	8	20656	Sod2	FoxO signaling pathway; Longevity regulating pathway; Huntington's disease; Longevity regulating pathway - multiple species; Peroxisome	Transcriptional activation of mitochondrial biogenesis; Detoxification of Reactive Oxygen Species	One carbon metabolism and related pathways; Oxidative Stress	1.39621e+08	1.62416e+08	1.57339e+08	3.53583e+07	5.10005e+07	9.7704e+07	193750608	2.21204e+08	2.31739e+08	1.68898e+08	1.88763e+08	2.0626e+08	2.10745e+07	2.91661e+07	4.81878e+07	1.2286e+08	9.36832e+07	1.30943e+08	2.22926e+08	1.68772e+08	2.46486e+08	9.1305e+07	6.02749e+07	8.75025e+07	2.75656e+08	3.28279e+08				High	High	High	High
	Peroxiredoxin-5, mitochondrial OS=Mus musculus OX=10090 GN=Prdx5 PE=1 SV=2	Master Protein	High	P99029	73.607	47	11	114	11	47	11	54683	Prdx5	Peroxisome	Detoxification of Reactive Oxygen Species; TP53 Regulates Metabolic Genes		4.34277e+08	4.50021e+08	4.82992e+08	7.24793e+08	7.02557e+08	6.81028e+08	511539788	5.99482e+08	5.21162e+08	8.39221e+08	6.47495e+08	6.1707e+08	4.48064e+08	5.15236e+08	5.39847e+08	2.82765e+08	3.83598e+08	2.56694e+08	6.34583e+08	6.7344e+08	6.57603e+08	6.72906e+07	8.44142e+07	9.35309e+07	7.3918e+08	6.7953e+08	3.89526e+08	4.94e+08	5.058e+08	High	High	High	High
	Long-chain-fatty-acid--CoA ligase 5 OS=Mus musculus OX=10090 GN=Acsl5 PE=1 SV=1	Master Protein	High	Q8JZR0	66.514	23	12	86	11	23	12	433256	Acsl5	PPAR signaling pathway; Fatty acid metabolism; Metabolic pathways; Fatty acid degradation; Adipocytokine signaling pathway; Fatty acid biosynthesis; Peroxisome	Synthesis of very long-chain fatty acyl-CoAs	Fatty Acid Beta Oxidation; PPAR signaling pathway; Fatty Acid Biosynthesis	3.93858e+07	7.22789e+07	4.66989e+07																3.89065e+07	1.54825e+07	3.16659e+07	7.10334e+07	4.35011e+07	6.88874e+07	3.66226e+07	4.78171e+07	4.1429e+07	7.97296e+07	7.56248e+07	High	Peak Found	High	High
	Delta(3,5)-Delta(2,4)-dienoyl-CoA isomerase, mitochondrial OS=Mus musculus OX=10090 GN=Ech1 PE=1 SV=1	Master Protein	High	O35459	62.833	24	8	56	8	24	8	51798	Ech1	Peroxisome		Fatty Acid Biosynthesis	9.83591e+07	9.78682e+07	8.15084e+07	7.96509e+07	8.52145e+07	7.60132e+07				1.63678e+08	1.20605e+08	1.28845e+08				1.03013e+08	6.62113e+07	6.44048e+07	9.63287e+07	1.06675e+08	8.95688e+07	4.72231e+07	2.93458e+07	2.79509e+07	7.8384e+07	1.02439e+08	8.17532e+07	8.10633e+07	8.57031e+07	High	High	High	High
	Fatty acyl-CoA reductase 1 OS=Mus musculus OX=10090 GN=Far1 PE=1 SV=1	Master Protein	High	Q922J9	56.117	18	7	77	7	18	7	67420	Far1	Peroxisome	Wax biosynthesis		4.35539e+07	5.18291e+07	3.76851e+07				71044536	9.92991e+07	1.44492e+08	1.92886e+07	4.2117e+07	4.01096e+07				5.57228e+07	2.46739e+07	7.7692e+07	9.56991e+07	9.10415e+07	1.04106e+08				5.00357e+07	5.17667e+07				High	High	High	High
	Long-chain-fatty-acid--CoA ligase 1 OS=Mus musculus OX=10090 GN=Acsl1 PE=1 SV=2	Master Protein	High	P41216	53.554	20	11	57	10	20	11	14081	Acsl1	PPAR signaling pathway; Fatty acid metabolism; Metabolic pathways; Fatty acid degradation; Adipocytokine signaling pathway; Fatty acid biosynthesis; Peroxisome	Synthesis of very long-chain fatty acyl-CoAs; alpha-linolenic acid (ALA) metabolism; Linoleic acid (LA) metabolism	Fatty Acid Beta Oxidation; PPAR signaling pathway; Fatty Acid Biosynthesis; Mitochondrial LC-Fatty Acid Beta-Oxidation	2.37528e+07	2.06958e+07	2.34374e+07																5.18787e+07	6.4776e+07	5.64587e+07				4.23402e+07	3.84907e+07				High	High	High	Not Found
	Alpha-methylacyl-CoA racemase OS=Mus musculus OX=10090 GN=Amacr PE=1 SV=4	Master Protein	High	O09174	48.1	30	7	69	7	30	7	17117	Amacr	Metabolic pathways; Primary bile acid biosynthesis; Peroxisome	Beta-oxidation of pristanoyl-CoA; Synthesis of bile acids and bile salts via 7alpha-hydroxycholesterol; Synthesis of bile acids and bile salts via 24-hydroxycholesterol		8.96697e+07	5.95686e+07	1.49662e+08				89121900	1.12087e+08	1.44877e+08	7.79247e+07	5.36903e+07	7.2584e+07				5.08144e+07	5.19252e+07	9.77639e+07	8.74635e+07	7.81504e+07	6.69976e+07				4.33935e+07	6.90243e+07				High	High	High	Not Found
	Phosphomevalonate kinase OS=Mus musculus OX=10090 GN=Pmvk PE=1 SV=3	Master Protein	High	Q9D1G2	43.632	41	9	62	9	41	9	68603	Pmvk	Metabolic pathways; Terpenoid backbone biosynthesis; Peroxisome	Cholesterol biosynthesis	Cholesterol Biosynthesis	4.69033e+07	4.41325e+07	4.34989e+07				164257892	1.71802e+08	1.32152e+08							1.30619e+08	1.06265e+08	1.03672e+08	2.69368e+07	3.87829e+07	1.49386e+07				6.25552e+07	6.56508e+07				High	High	High	High
	Dehydrogenase/reductase SDR family member 4 OS=Mus musculus OX=10090 GN=Dhrs4 PE=1 SV=3	Master Protein	High	Q99LB2	39.898	43	8	31	8	43	8	28200	Dhrs4	Retinol metabolism; Metabolic pathways; Peroxisome	RA biosynthesis pathway		1.6551e+07	2.09947e+07	2.09262e+07				15412899	1.62625e+07	1.84582e+07	5.31657e+07	3.11548e+07	2.76176e+07							2.65949e+07	1.78447e+07	1.75572e+07	3.58692e+07	1.96865e+07	2.96231e+07	8.41083e+07	9.03039e+07				Peak Found	High	High	Not Found
	Peroxisomal biogenesis factor 19 OS=Mus musculus OX=10090 GN=Pex19 PE=1 SV=1	Master Protein	High	Q8VCI5	32.039	14	3	46	3	14	3	19298	Pex19	Peroxisome	ABC transporters in lipid homeostasis					5.66363e+07	4.39303e+07	4.48533e+07							5.58642e+07	6.51141e+07	4.71866e+07										5.85521e+07	3.37892e+07				Not Found	High	High	High
	Peroxisomal membrane protein PEX14 OS=Mus musculus OX=10090 GN=Pex14 PE=1 SV=1	Master Protein	High	Q9R0A0	29.974	30	4	31	4	30	4	56273	Pex14	Peroxisome			3.24695e+07	3.01468e+07	2.45466e+07	3.68926e+07	4.50764e+07	3.81246e+07	40523044	3.92091e+07	3.23195e+07	5.88889e+07	4.32542e+07	4.04821e+07	2.00465e+07	3.91805e+07	3.90438e+07				3.42305e+07	4.60546e+07	4.23884e+07	5.05337e+07	3.8146e+07	3.44006e+07	3.90461e+07	5.48648e+07	2.67545e+07	3.85941e+07	4.12707e+07	High	Peak Found	High	Peak Found
	Peroxisomal acyl-coenzyme A oxidase 1 OS=Mus musculus OX=10090 GN=Acox1 PE=1 SV=5	Master Protein	High	Q9R0H0	25.565	9	4	14	4	9	4	11430	Acox1	PPAR signaling pathway; Fatty acid metabolism; Metabolic pathways; Fatty acid degradation; alpha-Linolenic acid metabolism; cAMP signaling pathway; Biosynthesis of unsaturated fatty acids; Peroxisome	Beta-oxidation of very long chain fatty acids; alpha-linolenic acid (ALA) metabolism	PPAR signaling pathway																									2.1324e+07	1.98074e+07				Not Found	Not Found	Not Found	Not Found
	Peroxisomal biogenesis factor 3 OS=Mus musculus OX=10090 GN=Pex3 PE=1 SV=1	Master Protein	High	Q9QXY9	21.819	20	3	7	3	20	3	56535	Pex3	Peroxisome	ABC transporters in lipid homeostasis																															High	Not Found	Not Found	Not Found
	Hydroxymethylglutaryl-CoA lyase, mitochondrial OS=Mus musculus OX=10090 GN=Hmgcl PE=1 SV=2	Master Protein	High	P38060	20.905	17	4	12	4	17	4	15356	Hmgcl	Valine, leucine and isoleucine degradation; Metabolic pathways; Butanoate metabolism; Synthesis and degradation of ketone bodies; Peroxisome	Synthesis of Ketone Bodies	Synthesis and Degradation of Ketone Bodies										4.02283e+07	4.69821e+07	6.24245e+07													5.65917e+07	8.43569e+07				Not Found	Not Found	Not Found	Not Found
	Peroxisomal targeting signal 1 receptor OS=Mus musculus OX=10090 GN=Pex5 PE=1 SV=2	Master Protein	High	O09012	19.032	10	4	32	4	10	4	19305	Pex5	Peroxisome	E3 ubiquitin ligases ubiquitinate target proteins																															Not Found	High	High	High
	Enoyl-CoA delta isomerase 2, mitochondrial OS=Mus musculus OX=10090 GN=Eci2 PE=1 SV=2	Master Protein	High	Q9WUR2	15.454	12	3	12	2	12	3	23986	Eci2	Fatty acid degradation; Peroxisome	Beta-oxidation of very long chain fatty acids		2.483e+07	1.98725e+07	4.66098e+07				13662014	2.17785e+07	5.1991e+07				9.17158e+06	2.5633e+07	6.13915e+07				4.62567e+07	3.4643e+07	4.03293e+07				3.2145e+07	1.42444e+07				Peak Found	High	Peak Found	Not Found
	2-hydroxyacyl-CoA lyase 1 OS=Mus musculus OX=10090 GN=Hacl1 PE=1 SV=2	Master Protein	High	Q9QXE0	13.176	4	1	16	1	4	1	56794	Hacl1	Peroxisome	Alpha-oxidation of phytanate																															Not Found	High	Not Found	High
	Carnitine O-acetyltransferase OS=Mus musculus OX=10090 GN=Crat PE=1 SV=3	Master Protein	High	P47934	12.844	6	3	5	3	6	3	12908	Crat	Peroxisome	Beta-oxidation of pristanoyl-CoA	Fatty Acid Beta Oxidation																														Not Found	Not Found	Not Found	Not Found
	Peroxisome biogenesis factor 1 OS=Mus musculus OX=10090 GN=Pex1 PE=1 SV=2	Master Protein	High	Q5BL07	11.859	2	2	4	2	2	2	71382	Pex1	Peroxisome																																Not Found	Not Found	Not Found	Not Found
	ATP-binding cassette sub-family D member 3 OS=Mus musculus OX=10090 GN=Abcd3 PE=1 SV=2	Master Protein	High	P55096	10.972	5	2	5	2	5	2	19299	Abcd3	ABC transporters; Peroxisome	ABC transporters in lipid homeostasis	Nuclear receptors in lipid metabolism and toxicity																														Not Found	Not Found	Not Found	Not Found
	Peroxisome assembly factor 2 OS=Mus musculus OX=10090 GN=Pex6 PE=1 SV=1	Master Protein	High	Q99LC9	9.29	4	2	6	2	4	2	224824	Pex6	Peroxisome																																Not Found	Not Found	Not Found	Not Found
	Peroxisomal membrane protein 11B OS=Mus musculus OX=10090 GN=Pex11b PE=1 SV=1	Master Protein	High	Q9Z210	8.014	11	2	5	2	11	2	18632	Pex11b	Peroxisome			6.1843e+07	3.12471e+07	5.68896e+07	5.4186e+07	6.47759e+07	3.65254e+07	35592292	3.9831e+07	4.24814e+07	4.36587e+07	4.8793e+07	3.45485e+07	4.67282e+07	5.32837e+07	3.45257e+07	4.79145e+07	9.10493e+07	4.96709e+07	6.49232e+07	6.58173e+07	3.15154e+07	9.74937e+07	3.99457e+07	4.15025e+07	4.65461e+07	3.46987e+07	6.8924e+07	4.83747e+07	5.01488e+07	Peak Found	Peak Found	Peak Found	Peak Found
	Peroxisomal membrane protein PEX13 OS=Mus musculus OX=10090 GN=Pex13 PE=1 SV=1	Master Protein	High	Q9D0K1	7.638	13	2	3	2	13	2	72129	Pex13; LOC101056392	Peroxisome																																Not Found	Not Found	Not Found	Not Found
	Peroxisomal N(1)-acetyl-spermine/spermidine oxidase OS=Mus musculus OX=10090 GN=Paox PE=1 SV=3	Master Protein	High	Q8C0L6	7.481	3	1	2	1	3	1	212503	Paox	Peroxisome	Interconversion of polyamines; PAOs oxidise polyamines to amines																															Not Found	Not Found	Not Found	Not Found
	Peroxisomal NADH pyrophosphatase NUDT12 OS=Mus musculus OX=10090 GN=Nudt12 PE=1 SV=1	Master Protein	High	Q9DCN1	7.198	6	1	2	1	6	1	67993	Nudt12	Metabolic pathways; Nicotinate and nicotinamide metabolism; Peroxisome	Nicotinamide salvaging																															Not Found	Not Found	Not Found	Not Found
	Acyl-coenzyme A thioesterase 8 OS=Mus musculus OX=10090 GN=Acot8 PE=1 SV=1	Master Protein	High	P58137	6.028	8	1	8	1	8	1	170789	Acot8	Metabolic pathways; Primary bile acid biosynthesis; Peroxisome	Beta-oxidation of pristanoyl-CoA; Beta-oxidation of very long chain fatty acids; Synthesis of bile acids and bile salts via 7alpha-hydroxycholesterol; alpha-linolenic acid (ALA) metabolism																															Not Found	High	High	High
TRUE	1681	R-MMU-1369062	Leaf	ABC transporters in lipid homeostasis	Reactome	4	4
	Description	Master	Protein FDR Confidence: Combined	Accession	Sum PEP Score	Coverage [%]	# Peptides	# PSMs	# Unique Peptides	Coverage [%] (by Search Engine): Sequest HT	# Peptides (by Search Engine): Sequest HT	Entrez Gene ID	Gene Symbol	KEGG Pathways	Reactome Pathways	WikiPathways	Abundances (by Bio. Rep.): 16 0 PI CAY,1	Abundances (by Bio. Rep.): 16 0 PI CAY,2	Abundances (by Bio. Rep.): 16 0 PI CAY,3	Abundances (by Bio. Rep.): 18 1,1	Abundances (by Bio. Rep.): 18 1,2	Abundances (by Bio. Rep.): 18 1,3	Abundances (by Bio. Rep.): 18 1 PI CAY,1	Abundances (by Bio. Rep.): 18 1 PI CAY,2	Abundances (by Bio. Rep.): 18 1 PI CAY,3	Abundances (by Bio. Rep.): 18 1 SER,1	Abundances (by Bio. Rep.): 18 1 SER,2	Abundances (by Bio. Rep.): 18 1 SER,3	Abundances (by Bio. Rep.): 18 1 VAL,1	Abundances (by Bio. Rep.): 18 1 VAL,2	Abundances (by Bio. Rep.): 18 1 VAL,3	Abundances (by Bio. Rep.): CAY,1	Abundances (by Bio. Rep.): CAY,2	Abundances (by Bio. Rep.): CAY,3	Abundances (by Bio. Rep.): DMSO,1	Abundances (by Bio. Rep.): DMSO,2	Abundances (by Bio. Rep.): DMSO,3	Abundances (by Bio. Rep.): MCA,1	Abundances (by Bio. Rep.): MCA,2	Abundances (by Bio. Rep.): MCA,3	Abundances (by Bio. Rep.): SER,2	Abundances (by Bio. Rep.): SER,3	Abundances (by Bio. Rep.): VAL,1	Abundances (by Bio. Rep.): VAL,2	Abundances (by Bio. Rep.): VAL,3	Found in Sample: [S9] F9: Sample, 16 0 PI CAY, 1	Found in Sample: [S19] F19: Sample, 16 0 PI CAY, 2	Found in Sample: [S29] F29: Sample, 16 0 PI CAY, 3	Found in Sample: [S6] F6: Sample, 18 1, 1
	Peroxisomal biogenesis factor 19 OS=Mus musculus OX=10090 GN=Pex19 PE=1 SV=1	Master Protein	High	Q8VCI5	32.039	14	3	46	3	14	3	19298	Pex19	Peroxisome	ABC transporters in lipid homeostasis					5.66363e+07	4.39303e+07	4.48533e+07							5.58642e+07	6.51141e+07	4.71866e+07										5.85521e+07	3.37892e+07				Not Found	High	High	High
	Peroxisomal biogenesis factor 3 OS=Mus musculus OX=10090 GN=Pex3 PE=1 SV=1	Master Protein	High	Q9QXY9	21.819	20	3	7	3	20	3	56535	Pex3	Peroxisome	ABC transporters in lipid homeostasis																															High	Not Found	Not Found	Not Found
	ATP-binding cassette sub-family D member 3 OS=Mus musculus OX=10090 GN=Abcd3 PE=1 SV=2	Master Protein	High	P55096	10.972	5	2	5	2	5	2	19299	Abcd3	ABC transporters; Peroxisome	ABC transporters in lipid homeostasis	Nuclear receptors in lipid metabolism and toxicity																														Not Found	Not Found	Not Found	Not Found
	Apolipoprotein A-I OS=Mus musculus OX=10090 GN=Apoa1 PE=1 SV=2	Master Protein	High	Q00623	7.254	4	2	30	2	4	2	11806	Apoa1	Vitamin digestion and absorption; PPAR signaling pathway; African trypanosomiasis; Fat digestion and absorption	Post-translational protein phosphorylation; Scavenging by Class A Receptors; Chylomicron assembly; Signaling by GPCR; ABC transporters in lipid homeostasis; HDL clearance; Chylomicron remodeling; Regulation of Insulin-like Growth Factor (IGF) transport and uptake by Insulin-like Growth Factor Binding Proteins (IGFBPs); Scavenging by Class B Receptors; HDL assembly; Retinoid metabolism and transpo…	Statin Pathway; PPAR signaling pathway							81920688	5.28669e+07	4.38692e+07				8.73622e+07	1.00856e+08	1.42201e+08															Not Found	High	High	High
TRUE	155	R-MMU-1428517	Intermediate	The citric acid (TCA) cycle and respiratory electron transport	Reactome	93	96
	Description	Master	Protein FDR Confidence: Combined	Accession	Sum PEP Score	Coverage [%]	# Peptides	# PSMs	# Unique Peptides	Coverage [%] (by Search Engine): Sequest HT	# Peptides (by Search Engine): Sequest HT	Entrez Gene ID	Gene Symbol	KEGG Pathways	Reactome Pathways	WikiPathways	Abundances (by Bio. Rep.): 16 0 PI CAY,1	Abundances (by Bio. Rep.): 16 0 PI CAY,2	Abundances (by Bio. Rep.): 16 0 PI CAY,3	Abundances (by Bio. Rep.): 18 1,1	Abundances (by Bio. Rep.): 18 1,2	Abundances (by Bio. Rep.): 18 1,3	Abundances (by Bio. Rep.): 18 1 PI CAY,1	Abundances (by Bio. Rep.): 18 1 PI CAY,2	Abundances (by Bio. Rep.): 18 1 PI CAY,3	Abundances (by Bio. Rep.): 18 1 SER,1	Abundances (by Bio. Rep.): 18 1 SER,2	Abundances (by Bio. Rep.): 18 1 SER,3	Abundances (by Bio. Rep.): 18 1 VAL,1	Abundances (by Bio. Rep.): 18 1 VAL,2	Abundances (by Bio. Rep.): 18 1 VAL,3	Abundances (by Bio. Rep.): CAY,1	Abundances (by Bio. Rep.): CAY,2	Abundances (by Bio. Rep.): CAY,3	Abundances (by Bio. Rep.): DMSO,1	Abundances (by Bio. Rep.): DMSO,2	Abundances (by Bio. Rep.): DMSO,3	Abundances (by Bio. Rep.): MCA,1	Abundances (by Bio. Rep.): MCA,2	Abundances (by Bio. Rep.): MCA,3	Abundances (by Bio. Rep.): SER,2	Abundances (by Bio. Rep.): SER,3	Abundances (by Bio. Rep.): VAL,1	Abundances (by Bio. Rep.): VAL,2	Abundances (by Bio. Rep.): VAL,3	Found in Sample: [S9] F9: Sample, 16 0 PI CAY, 1	Found in Sample: [S19] F19: Sample, 16 0 PI CAY, 2	Found in Sample: [S29] F29: Sample, 16 0 PI CAY, 3	Found in Sample: [S6] F6: Sample, 18 1, 1
	ATP synthase subunit beta, mitochondrial OS=Mus musculus OX=10090 GN=Atp5f1b PE=1 SV=2	Master Protein	High	P56480	748.379	78	39	1603	39	78	39	11947	Atp5b	Metabolic pathways; Huntington's disease; Oxidative phosphorylation; Parkinson's disease; Alzheimer's disease	Cristae formation; Formation of ATP by chemiosmotic coupling	Oxidative phosphorylation; Electron Transport Chain	2.15187e+10	1.98309e+10	2.33226e+10	1.65206e+10	2.1685e+10	2.53086e+10	15922053152	2.32456e+10	2.49357e+10	2.80945e+10	2.58928e+10	2.7164e+10	7.70778e+09	1.04822e+10	1.56084e+10	1.6113e+10	1.99504e+10	2.53884e+10	2.15451e+10	1.89895e+10	2.2439e+10	1.3688e+10	1.01079e+10	1.42624e+10	2.40733e+10	2.88189e+10	1.09896e+10	1.24597e+10	1.48343e+10	High	High	High	High
	Aconitate hydratase, mitochondrial OS=Mus musculus OX=10090 GN=Aco2 PE=1 SV=1	Master Protein	High	Q99KI0	641.843	62	48	1049	48	62	48	11429	Aco2	Citrate cycle (TCA cycle); Metabolic pathways; Biosynthesis of amino acids; 2-Oxocarboxylic acid metabolism; Carbon metabolism; Glyoxylate and dicarboxylate metabolism	Citric acid cycle (TCA cycle)	TCA Cycle	2.70701e+09	2.43294e+09	2.78096e+09	3.37859e+09	4.39031e+09	4.68397e+09	1827870063	2.43759e+09	2.56866e+09	4.39226e+09	3.84438e+09	4.17206e+09	3.91001e+08	5.24649e+08	7.87706e+08	1.64799e+09	2.07223e+09	2.36005e+09	3.02722e+09	3.04734e+09	3.45075e+09	1.10756e+09	7.12324e+08	1.08914e+09	4.40445e+09	5.03779e+09	8.07205e+08	9.67381e+08	1.14097e+09	High	High	High	High
	ATP synthase subunit alpha, mitochondrial OS=Mus musculus OX=10090 GN=Atp5f1a PE=1 SV=1	Master Protein	High	Q03265	546.809	66	43	1387	43	66	43	11946	Atp5a1	Metabolic pathways; Huntington's disease; Oxidative phosphorylation; Parkinson's disease; Alzheimer's disease	Cristae formation; Formation of ATP by chemiosmotic coupling	Oxidative phosphorylation; Electron Transport Chain	1.82434e+10	1.56028e+10	1.82932e+10	1.50866e+10	1.7956e+10	2.02974e+10	13206054056	1.7883e+10	1.84093e+10	2.57549e+10	1.89828e+10	2.0088e+10	5.14426e+09	7.76371e+09	1.01084e+10	1.45764e+10	1.61249e+10	1.9253e+10	1.79333e+10	1.60191e+10	1.73667e+10	1.16571e+10	8.45345e+09	1.03662e+10	1.93308e+10	2.11322e+10	8.81398e+09	9.27782e+09	1.12294e+10	High	High	High	High
	L-lactate dehydrogenase A chain OS=Mus musculus OX=10090 GN=Ldha PE=1 SV=3	Master Protein	High	P06151	479.46	78	38	1229	35	78	38	16828	Ldha	Pyruvate metabolism; Metabolic pathways; Cysteine and methionine metabolism; Glycolysis / Gluconeogenesis; Propanoate metabolism; HIF-1 signaling pathway; Central carbon metabolism in cancer; Glucagon signaling pathway	Pyruvate metabolism	Glycolysis and Gluconeogenesis	1.4491e+10	1.38997e+10	1.28602e+10	1.23931e+10	1.64711e+10	1.89504e+10	11689576976	1.44242e+10	1.51145e+10	1.20417e+10	1.15281e+10	1.44459e+10	6.97401e+09	9.62567e+09	1.12123e+10	1.48569e+10	1.10456e+10	1.757e+10	1.79666e+10	1.66686e+10	1.98081e+10	1.42365e+10	1.00943e+10	1.33898e+10	1.33882e+10	1.51323e+10	8.47872e+09	1.1344e+10	9.74652e+09	High	High	High	High
	Malate dehydrogenase, mitochondrial OS=Mus musculus OX=10090 GN=Mdh2 PE=1 SV=3	Master Protein	High	P08249	474.038	76	36	1278	36	76	36	17448	Mdh2	Pyruvate metabolism; Citrate cycle (TCA cycle); Metabolic pathways; Cysteine and methionine metabolism; Carbon metabolism; Glyoxylate and dicarboxylate metabolism	Gluconeogenesis; Citric acid cycle (TCA cycle)	Glycolysis and Gluconeogenesis; TCA Cycle	1.34695e+10	1.2585e+10	1.42822e+10	1.25872e+10	1.73117e+10	1.85285e+10	10521685858	1.38976e+10	1.29326e+10	1.90142e+10	1.74852e+10	1.86877e+10	5.939e+09	9.12682e+09	9.76e+09	1.15418e+10	1.17469e+10	1.40967e+10	1.55927e+10	1.41482e+10	1.50068e+10	9.11209e+09	7.73483e+09	8.59364e+09	1.59058e+10	1.73466e+10	7.84005e+09	9.28727e+09	9.09059e+09	High	High	High	High
	2-oxoglutarate dehydrogenase, mitochondrial OS=Mus musculus OX=10090 GN=Ogdh PE=1 SV=3	Master Protein	High	Q60597	337.681	44	36	452	36	44	36	18293	Ogdh	Tryptophan metabolism; Citrate cycle (TCA cycle); Metabolic pathways; Lysine degradation; Carbon metabolism	Lysine catabolism; Citric acid cycle (TCA cycle); Glyoxylate metabolism and glycine degradation	TCA Cycle; Amino Acid metabolism; Tryptophan metabolism	1.10156e+09	1.12645e+09	1.15268e+09	1.01844e+09	1.29795e+09	1.34599e+09	1034088718	1.20384e+09	1.19989e+09	2.02644e+09	1.57601e+09	1.8638e+09	5.01277e+08	7.35656e+08	8.20608e+08	7.99347e+08	7.70584e+08	1.01087e+09	1.30801e+09	1.49772e+09	1.43455e+09	5.09957e+08	3.57013e+08	5.00224e+08	1.5772e+09	1.86252e+09	4.43108e+08	4.39184e+08	5.44108e+08	High	High	High	High
	Isocitrate dehydrogenase [NADP], mitochondrial OS=Mus musculus OX=10090 GN=Idh2 PE=1 SV=3	Master Protein	High	P54071	295.096	61	29	705	28	61	29	269951	Idh2	Glutathione metabolism; Citrate cycle (TCA cycle); Metabolic pathways; Biosynthesis of amino acids; 2-Oxocarboxylic acid metabolism; Carbon metabolism; Peroxisome	Transcriptional activation of mitochondrial biogenesis; Citric acid cycle (TCA cycle)	TCA Cycle	2.48793e+09	2.3111e+09	2.44433e+09	1.98122e+09	2.96683e+09	3.94384e+09	1772975630	2.2705e+09	2.53091e+09	3.33767e+09	3.15296e+09	3.86681e+09	4.92793e+08	8.27054e+08	1.12318e+09	1.83779e+09	1.69995e+09	2.50176e+09	2.67033e+09	2.32984e+09	2.79438e+09	1.05925e+09	7.10981e+08	1.01612e+09	2.80149e+09	3.63325e+09	8.56388e+08	1.07125e+09	1.04013e+09	High	High	High	High
	Dihydrolipoyl dehydrogenase, mitochondrial OS=Mus musculus OX=10090 GN=Dld PE=1 SV=2	Master Protein	High	O08749	289.888	54	19	475	19	54	19	13382	Dld	Pyruvate metabolism; Citrate cycle (TCA cycle); Valine, leucine and isoleucine degradation; Metabolic pathways; Glycine, serine and threonine metabolism; Glycolysis / Gluconeogenesis; Propanoate metabolism; Carbon metabolism; Glyoxylate and dicarboxylate metabolism	Glycine degradation; Signaling by Retinoic Acid; Citric acid cycle (TCA cycle); Lysine catabolism; Regulation of pyruvate dehydrogenase (PDH) complex; Branched-chain amino acid catabolism	Fatty Acid Beta Oxidation; Glycolysis and Gluconeogenesis; TCA Cycle	9.57146e+08	8.92339e+08	1.11773e+09	4.007e+08	4.35359e+08	4.74074e+08	1021913766	1.2997e+09	1.18441e+09	1.45802e+09	1.21403e+09	1.22536e+09	2.23419e+08	1.70085e+08	1.43255e+08	6.72827e+08	7.95951e+08	7.03332e+08	1.09596e+09	1.03033e+09	1.00849e+09	2.6721e+08	2.42128e+08	3.03985e+08	8.17657e+08	9.17797e+08	2.72746e+08	2.31784e+08	2.25639e+08	High	High	High	High
	Succinate dehydrogenase [ubiquinone] flavoprotein subunit, mitochondrial OS=Mus musculus OX=10090 GN=Sdha PE=1 SV=1	Master Protein	High	Q8K2B3	267.259	51	24	378	24	51	24	66945	Sdha	Citrate cycle (TCA cycle); Metabolic pathways; Huntington's disease; Non-alcoholic fatty liver disease (NAFLD); Oxidative phosphorylation; Parkinson's disease; Alzheimer's disease; Carbon metabolism	Citric acid cycle (TCA cycle)	Electron Transport Chain; TCA Cycle	5.90184e+08	5.23642e+08	5.73404e+08	4.42552e+08	6.37436e+08	6.66145e+08	456849213	6.6858e+08	6.62234e+08	9.49419e+08	6.40564e+08	7.54012e+08	5.38656e+07	5.58716e+07	8.50045e+07	5.42428e+08	4.71543e+08	5.19352e+08	8.45289e+08	8.76175e+08	8.22641e+08	1.70455e+08	1.29562e+08	1.94277e+08	1.04556e+09	1.24414e+09	1.07143e+08	1.61839e+08	2.30214e+08	High	High	High	High
	Cytochrome b-c1 complex subunit 1, mitochondrial OS=Mus musculus OX=10090 GN=Uqcrc1 PE=1 SV=2	Master Protein	High	Q9CZ13	256.315	50	22	415	22	50	22	22273	Uqcrc1	Metabolic pathways; Huntington's disease; Non-alcoholic fatty liver disease (NAFLD); Oxidative phosphorylation; Parkinson's disease; Alzheimer's disease; Cardiac muscle contraction	Respiratory electron transport	Electron Transport Chain	1.69256e+09	1.65367e+09	1.77832e+09	1.01479e+09	1.30968e+09	1.59686e+09	1079297000	1.32363e+09	1.85019e+09	2.32541e+09	1.79622e+09	2.03891e+09	4.33981e+08	4.96389e+08	9.3003e+08	1.15983e+09	1.10111e+09	1.93908e+09	1.50582e+09	1.38207e+09	1.4785e+09	4.03136e+08	5.07808e+08	1.02317e+09	1.70371e+09	1.98243e+09	5.6863e+08	5.16118e+08	9.51798e+08	High	High	High	High
	Electron transfer flavoprotein subunit beta OS=Mus musculus OX=10090 GN=Etfb PE=1 SV=3	Master Protein	High	Q9DCW4	241.386	85	18	385	18	85	18	110826	Etfb		Protein methylation; Respiratory electron transport		1.86166e+09	1.21179e+09	1.27159e+09	1.90439e+09	2.74263e+09	2.33631e+09	1364682140	1.60485e+09	1.97367e+09	3.08755e+09	2.46594e+09	2.57052e+09	3.76955e+08	5.22785e+08	4.76861e+08	1.14145e+09	1.30727e+09	1.30615e+09	2.2487e+09	2.30237e+09	2.06226e+09	2.79922e+08	2.05068e+08	2.09947e+08	1.96994e+09	1.905e+09	2.95636e+08	3.85503e+08	3.71373e+08	High	High	High	High
	Electron transfer flavoprotein subunit alpha, mitochondrial OS=Mus musculus OX=10090 GN=Etfa PE=1 SV=2	Master Protein	High	Q99LC5	234.405	61	18	352	18	61	18	110842	Etfa		Respiratory electron transport		1.04206e+09	1.01181e+09	1.15386e+09	1.32614e+09	1.48816e+09	1.88149e+09	844222632	1.20946e+09	1.13221e+09	1.38206e+09	1.50838e+09	1.654e+09	3.79051e+07	2.16919e+07	4.03865e+07	9.87616e+08	1.22773e+09	1.31893e+09	1.47908e+09	1.09925e+09	1.40663e+09	7.64962e+07	5.64633e+07	6.1793e+07	1.32486e+09	1.5134e+09	9.50625e+07	1.34754e+08	1.22759e+08	High	High	High	High
	Pyruvate dehydrogenase E1 component subunit alpha, somatic form, mitochondrial OS=Mus musculus OX=10090 GN=Pdha1 PE=1 SV=1	Master Protein	High	P35486	208.09	61	21	267	19	61	21	18597	Pdha1	Pyruvate metabolism; Citrate cycle (TCA cycle); Metabolic pathways; Glycolysis / Gluconeogenesis; HIF-1 signaling pathway; Carbon metabolism; Central carbon metabolism in cancer; Glucagon signaling pathway	Regulation of pyruvate dehydrogenase (PDH) complex; Signaling by Retinoic Acid; Glyoxylate metabolism and glycine degradation	Glycolysis and Gluconeogenesis; Acetylcholine Synthesis; TCA Cycle	7.10668e+08	7.85986e+08	7.51567e+08	2.71082e+08	3.10109e+08	4.67376e+08	4.42411e+08	6.22608e+08	5.39105e+08	7.73559e+08	6.46826e+08	8.14505e+08	7.02761e+07	5.31891e+07	6.75821e+07	2.55538e+08	3.67842e+08	4.02075e+08	6.24014e+08	6.4184e+08	7.12604e+08	1.95887e+08	1.37171e+08	1.4609e+08	9.95477e+08	9.98109e+08	9.29283e+07	8.34356e+07	1.12549e+08	High	High	High	High
	Fumarate hydratase, mitochondrial OS=Mus musculus OX=10090 GN=Fh PE=1 SV=3	Master Protein	High	P97807	194.244	54	19	302	19	54	19	14194	Fh1	Pyruvate metabolism; Citrate cycle (TCA cycle); Metabolic pathways; Pathways in cancer; Renal cell carcinoma; Carbon metabolism	Citric acid cycle (TCA cycle)	TCA Cycle; Amino Acid metabolism	3.53388e+08	3.67867e+08	3.7335e+08	1.66889e+08	2.41206e+08	2.56141e+08	339452820	4.76678e+08	4.86158e+08	5.27881e+08	4.39427e+08	4.99788e+08	3.66036e+07	3.13034e+07	6.74671e+07	4.06108e+08	3.6241e+08	5.35488e+08	4.00141e+08	3.57365e+08	4.26906e+08	1.52815e+08	8.55721e+07	1.37949e+08	5.79368e+08	5.4043e+08	2.10011e+08	2.46689e+08	2.97762e+08	High	High	High	High
	Pyruvate dehydrogenase E1 component subunit beta, mitochondrial OS=Mus musculus OX=10090 GN=Pdhb PE=1 SV=1	Master Protein	High	Q9D051	190.093	43	17	355	17	43	17	68263	Pdhb	Pyruvate metabolism; Citrate cycle (TCA cycle); Metabolic pathways; Glycolysis / Gluconeogenesis; HIF-1 signaling pathway; Carbon metabolism; Central carbon metabolism in cancer; Glucagon signaling pathway	Regulation of pyruvate dehydrogenase (PDH) complex; Signaling by Retinoic Acid; Glyoxylate metabolism and glycine degradation	Glycolysis and Gluconeogenesis; TCA Cycle	8.57814e+08	8.43079e+08	9.59056e+08	5.77622e+08	7.42021e+08	7.22467e+08	766437576	1.02307e+09	1.05178e+09	1.2386e+09	1.05971e+09	1.1441e+09	2.08156e+08	2.96624e+08	3.15046e+08	7.61931e+08	7.84387e+08	1.05002e+09	9.11641e+08	9.41256e+08	1.03569e+09	3.83155e+08	2.5634e+08	3.32461e+08	1.24113e+09	1.45952e+09	2.89089e+08	3.31034e+08	2.97028e+08	High	High	High	High
	Succinate--CoA ligase [GDP-forming] subunit beta, mitochondrial OS=Mus musculus OX=10090 GN=Suclg2 PE=1 SV=3	Master Protein	High	Q9Z2I8	184.198	55	21	318	21	55	21	20917	Suclg2	Citrate cycle (TCA cycle); Metabolic pathways; Propanoate metabolism; Carbon metabolism	Citric acid cycle (TCA cycle)	TCA Cycle	5.52202e+08	4.52225e+08	4.64282e+08	3.51051e+08	6.39696e+08	7.05295e+08	519708218	7.37799e+08	7.66883e+08	8.53515e+08	8.1331e+08	9.41775e+08	1.1491e+08	1.34685e+08	1.64322e+08	3.64203e+08	3.73735e+08	5.21384e+08	6.61673e+08	6.51934e+08	7.63603e+08	1.90968e+08	1.62165e+08	2.30982e+08	8.95811e+08	1.00989e+09	1.28804e+08	2.06447e+08	1.75571e+08	High	High	High	High
	Cytochrome b-c1 complex subunit 2, mitochondrial OS=Mus musculus OX=10090 GN=Uqcrc2 PE=1 SV=1	Master Protein	High	Q9DB77	173.669	47	19	232	19	47	19	67003	Uqcrc2	Metabolic pathways; Huntington's disease; Non-alcoholic fatty liver disease (NAFLD); Oxidative phosphorylation; Parkinson's disease; Alzheimer's disease; Cardiac muscle contraction	Respiratory electron transport	Electron Transport Chain	7.00253e+08	5.9018e+08	7.96603e+08	5.69711e+08	6.04088e+08	5.35007e+08	760564560	6.76411e+08	7.74179e+08	9.43693e+08	8.27029e+08	8.14828e+08	3.70814e+08	4.81486e+08	4.88906e+08	6.44927e+08	6.49816e+08	7.54373e+08	6.2673e+08	6.5822e+08	5.90677e+08	3.84046e+08	2.65115e+08	3.50341e+08	6.93199e+08	7.36475e+08	4.073e+08	3.44456e+08	4.01343e+08	High	High	High	High
	Isocitrate dehydrogenase [NAD] subunit gamma 1, mitochondrial OS=Mus musculus OX=10090 GN=Idh3g PE=1 SV=1	Master Protein	High	P70404	173.662	46	14	207	14	46	14	15929	Idh3g	Citrate cycle (TCA cycle); Metabolic pathways; Biosynthesis of amino acids; 2-Oxocarboxylic acid metabolism; Carbon metabolism	Citric acid cycle (TCA cycle)	TCA Cycle	2.87951e+08	2.04053e+08	1.69849e+08	5.86062e+08	2.26037e+08	2.20155e+08	179529166	3.18087e+08	2.40941e+08	1.97356e+08	2.15119e+08	2.93223e+08	3.1056e+07	3.76748e+07	4.2809e+07	2.44487e+08	2.04884e+08	2.61396e+08	3.497e+08	3.96723e+08	2.55305e+08	8.41269e+07	5.7169e+07	8.90101e+07	5.57833e+08	4.92545e+08	1.25878e+08	5.73417e+07	8.26919e+07	High	High	High	High
	ATP synthase subunit d, mitochondrial OS=Mus musculus OX=10090 GN=Atp5pd PE=1 SV=3	Master Protein	High	Q9DCX2	170.442	78	13	420	13	78	13	71679	Atp5h	Metabolic pathways; Huntington's disease; Oxidative phosphorylation; Parkinson's disease; Alzheimer's disease	Cristae formation; Formation of ATP by chemiosmotic coupling	Oxidative phosphorylation; Electron Transport Chain	2.0648e+09	2.02178e+09	2.6712e+09	2.7448e+09	2.99558e+09	2.94259e+09	1513312366	1.95491e+09	2.4465e+09	2.7337e+09	3.1649e+09	3.00369e+09	6.83102e+08	6.54739e+08	8.0688e+08	2.2095e+09	2.51527e+09	2.9138e+09	2.25844e+09	2.50325e+09	2.48998e+09	8.88253e+08	7.74547e+08	9.94758e+08	2.94627e+09	3.37552e+09	7.84606e+08	7.5894e+08	9.55798e+08	High	High	High	High
	Dihydrolipoyllysine-residue acetyltransferase component of pyruvate dehydrogenase complex, mitochondrial OS=Mus musculus OX=10090 GN=Dlat PE=1 SV=2	Master Protein	High	Q8BMF4	139.548	35	17	311	17	35	17	235339	Dlat	Pyruvate metabolism; Citrate cycle (TCA cycle); Metabolic pathways; Glycolysis / Gluconeogenesis; Carbon metabolism	Regulation of pyruvate dehydrogenase (PDH) complex; Signaling by Retinoic Acid; Glyoxylate metabolism and glycine degradation	Glycolysis and Gluconeogenesis; TCA Cycle	9.25709e+08	8.42524e+08	9.5207e+08	8.44399e+08	9.16323e+08	9.10208e+08	741080478	9.40525e+08	9.17631e+08	1.4668e+09	1.17016e+09	1.25098e+09	1.85257e+08	2.13538e+08	2.06093e+08	6.38678e+08	6.45285e+08	7.54642e+08	8.3258e+08	7.97001e+08	8.05715e+08	2.75794e+08	1.81242e+08	2.27212e+08	1.05426e+09	1.17922e+09	4.13576e+08	4.3729e+08	4.90629e+08	High	High	High	High
	Citrate synthase, mitochondrial OS=Mus musculus OX=10090 GN=Cs PE=1 SV=1	Master Protein	High	Q9CZU6	126.873	32	19	363	19	32	19	12974	Cs	Citrate cycle (TCA cycle); Metabolic pathways; Biosynthesis of amino acids; 2-Oxocarboxylic acid metabolism; Carbon metabolism; Glyoxylate and dicarboxylate metabolism	Citric acid cycle (TCA cycle)	TCA Cycle	2.82077e+09	2.90168e+09	2.90321e+09	2.25188e+09	3.00684e+09	3.60302e+09	2631705144	3.51858e+09	3.6729e+09	3.35191e+09	3.14681e+09	3.82893e+09	1.09003e+09	1.54119e+09	1.92225e+09	2.62155e+09	1.74946e+09	3.99207e+09	3.36973e+09	3.25498e+09	3.58162e+09	2.1054e+09	1.42337e+09	1.92102e+09	3.49297e+09	3.86214e+09	1.50738e+09	1.90825e+09	1.51266e+09	High	High	High	High
	Dihydrolipoyllysine-residue succinyltransferase component of 2-oxoglutarate dehydrogenase complex, mitochondrial OS=Mus musculus OX=10090 GN=Dlst PE=1 SV=1	Master Protein	High	Q9D2G2	123.365	40	15	201	15	40	15	78920	Dlst	Citrate cycle (TCA cycle); Metabolic pathways; Lysine degradation; Carbon metabolism	Lysine catabolism; Citric acid cycle (TCA cycle); Glyoxylate metabolism and glycine degradation	TCA Cycle	3.00449e+08	3.37434e+08	2.45331e+08	3.93507e+08	3.7671e+08	4.52716e+08	584377996	5.36972e+08	5.67929e+08	4.38997e+08	5.23733e+08	5.53964e+08	1.84468e+08	2.27376e+08	2.39463e+08	3.42552e+08	1.91222e+08	2.77191e+08	2.99988e+08	2.59688e+08	3.00776e+08	2.3629e+08	1.93707e+08	2.35507e+08	4.5749e+08	5.12826e+08	2.96256e+08	3.91107e+08	3.03348e+08	High	High	High	High
	ATP synthase subunit gamma, mitochondrial OS=Mus musculus OX=10090 GN=Atp5f1c PE=1 SV=1	Master Protein	High	Q91VR2	115.41	37	12	182	12	37	12	11949	Atp5c1	Metabolic pathways; Huntington's disease; Oxidative phosphorylation; Parkinson's disease; Alzheimer's disease	Cristae formation; Formation of ATP by chemiosmotic coupling	Electron Transport Chain	2.33713e+09	1.92337e+09	1.61056e+09	2.58126e+09	2.48248e+09	2.75235e+09	1905780644	1.579e+09	1.74667e+09	2.87389e+09	1.82845e+09	2.52307e+09	7.82217e+08	1.32892e+09	1.68134e+09	2.84331e+09	9.48515e+08	1.86412e+09	3.49436e+09	1.90472e+09	2.26257e+09	1.5033e+09	6.83468e+08	1.4202e+09	1.94716e+09	2.59501e+09	9.88315e+08	1.46344e+09	9.89664e+08	High	High	High	High
	Isocitrate dehydrogenase [NAD] subunit alpha, mitochondrial OS=Mus musculus OX=10090 GN=Idh3a PE=1 SV=1	Master Protein	High	Q9D6R2	111.955	46	18	231	18	46	18	67834	Idh3a	Citrate cycle (TCA cycle); Metabolic pathways; Biosynthesis of amino acids; 2-Oxocarboxylic acid metabolism; Carbon metabolism	Citric acid cycle (TCA cycle)	TCA Cycle	3.89156e+08	4.11063e+08	4.24205e+08	3.49589e+08	2.09064e+08	3.47938e+08	234590642	2.62279e+08	2.75185e+08	9.75322e+07	7.77161e+07	5.92435e+07	2.18651e+08	2.97303e+08	3.1122e+08	4.25955e+08	3.15995e+08	4.2729e+08	3.41926e+08	3.84916e+08	5.08207e+08	1.87193e+08	2.39871e+08	2.79837e+08	5.43227e+08	4.90507e+08	2.83036e+08	3.59706e+08	4.14956e+08	High	High	High	High
	Succinate--CoA ligase [ADP/GDP-forming] subunit alpha, mitochondrial OS=Mus musculus OX=10090 GN=Suclg1 PE=1 SV=4	Master Protein	High	Q9WUM5	107.258	36	11	199	11	36	11	56451	Suclg1	Citrate cycle (TCA cycle); Metabolic pathways; Propanoate metabolism; Carbon metabolism	Citric acid cycle (TCA cycle)	TCA Cycle	1.13501e+09	9.87703e+08	1.20992e+09	1.06865e+09	1.30531e+09	1.24429e+09	1257003120	1.44661e+09	1.34213e+09	1.6456e+09	1.60691e+09	1.68879e+09	3.51858e+08	4.63649e+08	4.70603e+08	8.21558e+08	8.85293e+08	9.45044e+08	1.00268e+09	1.14535e+09	1.25536e+09	4.99325e+08	4.02938e+08	4.4015e+08	1.47497e+09	1.56966e+09	6.59607e+08	7.31521e+08	6.43912e+08	High	High	High	High
	Succinate dehydrogenase [ubiquinone] iron-sulfur subunit, mitochondrial OS=Mus musculus OX=10090 GN=Sdhb PE=1 SV=1	Master Protein	High	Q9CQA3	105.418	42	12	136	12	42	12	67680	Sdhb	Citrate cycle (TCA cycle); Metabolic pathways; Huntington's disease; Non-alcoholic fatty liver disease (NAFLD); Oxidative phosphorylation; Parkinson's disease; Alzheimer's disease; Carbon metabolism	Citric acid cycle (TCA cycle)	Electron Transport Chain; TCA Cycle	2.43593e+08	2.09563e+08	2.56005e+08	1.7761e+08	3.84169e+08	4.42087e+08	254311348	4.08978e+08	3.4194e+08	5.5848e+08	5.59313e+08	6.24947e+08	1.98351e+08	2.1124e+08	1.94342e+08	1.58875e+08	1.78765e+08	2.19391e+08	3.47174e+08	3.17453e+08	3.50703e+08	1.81633e+08	1.36398e+08	1.28296e+08	5.59274e+08	5.48594e+08	1.42082e+08	2.80829e+08	2.48374e+08	High	High	High	High
	NADH-ubiquinone oxidoreductase 75 kDa subunit, mitochondrial OS=Mus musculus OX=10090 GN=Ndufs1 PE=1 SV=2	Master Protein	High	Q91VD9	104.184	37	18	81	18	37	18	227197	Ndufs1	Metabolic pathways; Huntington's disease; Non-alcoholic fatty liver disease (NAFLD); Oxidative phosphorylation; Parkinson's disease; Alzheimer's disease	Complex I biogenesis	Oxidative phosphorylation; Electron Transport Chain	6.18411e+07	6.52768e+07	6.67407e+07	1.13043e+08	7.89144e+07	1.38935e+08	50652945	8.38747e+07	8.45204e+07	6.45301e+07	5.17476e+07	5.32165e+07	6.31404e+07	4.42114e+07	5.20207e+07	5.12391e+07	5.92008e+07	6.22766e+07	1.53837e+08	1.1797e+08	1.61051e+08				2.42732e+08	2.78876e+08				High	High	High	High
	L-lactate dehydrogenase B chain OS=Mus musculus OX=10090 GN=Ldhb PE=1 SV=2	Master Protein	High	P16125	99.359	30	13	275	10	30	13	16832	Ldhb	Pyruvate metabolism; Metabolic pathways; Cysteine and methionine metabolism; Glycolysis / Gluconeogenesis; Propanoate metabolism; Glucagon signaling pathway	Pyruvate metabolism	Glycolysis and Gluconeogenesis	1.9639e+08	1.55285e+08	1.59661e+08	2.85922e+08	2.48162e+08	2.16167e+08	304752646	2.33033e+08	2.45699e+08	4.56698e+08	3.1361e+08	3.86475e+08	6.95309e+07	9.7452e+07	8.75038e+07	3.1521e+08	3.22968e+08	3.72882e+08	5.04783e+08	5.27399e+08	3.93793e+08	1.95079e+08	1.59451e+08	1.61489e+08	4.06367e+08	4.24416e+08	1.41579e+08	1.31458e+08	1.23689e+08	High	High	High	High
	ATP synthase subunit O, mitochondrial OS=Mus musculus OX=10090 GN=Atp5po PE=1 SV=1	Master Protein	High	Q9DB20	92.734	56	11	233	11	56	11	28080; 102641678	Atp5o; LOC100047429; LOC102641678	Metabolic pathways; Huntington's disease; Oxidative phosphorylation; Parkinson's disease; Alzheimer's disease	Cristae formation; Formation of ATP by chemiosmotic coupling	Oxidative phosphorylation; Electron Transport Chain	1.03995e+09	1.05613e+09	1.07203e+09	1.40323e+09	1.7039e+09	1.76754e+09	1329393202	1.47887e+09	1.55583e+09	1.76244e+09	1.34986e+09	1.68789e+09	3.32651e+08	4.39571e+08	3.60323e+08	1.1121e+09	7.73646e+08	1.18535e+09	1.43389e+09	1.34017e+09	1.40155e+09	4.54892e+08	2.86104e+08	3.13992e+08	9.72145e+08	1.36255e+09	3.01012e+08	4.73945e+08	4.41324e+08	High	High	High	High
	ATP synthase-coupling factor 6, mitochondrial OS=Mus musculus OX=10090 GN=Atp5pf PE=1 SV=1	Master Protein	High	P97450	89.986	49	7	183	7	49	7	11957	Atp5j	Metabolic pathways; Huntington's disease; Oxidative phosphorylation; Parkinson's disease; Alzheimer's disease	Cristae formation; Formation of ATP by chemiosmotic coupling	Oxidative phosphorylation; Electron Transport Chain	4.94033e+08	6.05237e+08	8.39507e+08	1.14645e+09	8.33794e+08	8.6809e+08	615671680	7.41389e+08	8.7175e+08	6.00227e+08	9.62416e+08	8.00599e+08	2.06982e+08	2.98294e+08	2.51186e+08	5.49949e+08	7.01417e+08	6.60971e+08	4.68092e+08	8.09771e+08	6.98038e+08	5.6139e+07	5.86994e+07	3.01502e+07	1.02511e+09	8.87986e+08	1.04101e+08	1.7172e+08	1.34748e+08	High	High	High	High
	Cytochrome c1, heme protein, mitochondrial OS=Mus musculus OX=10090 GN=Cyc1 PE=1 SV=1	Master Protein	High	Q9D0M3	84.077	35	9	145	9	35	9	66445	Cyc1	Metabolic pathways; Huntington's disease; Non-alcoholic fatty liver disease (NAFLD); Oxidative phosphorylation; Parkinson's disease; Alzheimer's disease; Cardiac muscle contraction	Respiratory electron transport		7.47191e+08	7.10192e+08	7.34253e+08	3.751e+08	5.6651e+08	7.22125e+08	526425796	7.29573e+08	7.36019e+08	9.50427e+08	7.56966e+08	8.37392e+08	1.73192e+08	2.86133e+08	4.64168e+08	4.32618e+08	3.57045e+08	6.83307e+08	7.12193e+08	5.98402e+08	7.69132e+08	3.34383e+08	2.1201e+08	3.14039e+08	7.48044e+08	8.74329e+08	2.25083e+08	3.35582e+08	3.69483e+08	High	High	High	High
	ATP synthase subunit delta, mitochondrial OS=Mus musculus OX=10090 GN=Atp5f1d PE=1 SV=1	Master Protein	High	Q9D3D9	76.761	46	7	135	7	46	7	66043	Atp5d	Metabolic pathways; Huntington's disease; Oxidative phosphorylation; Parkinson's disease; Alzheimer's disease	Cristae formation; Formation of ATP by chemiosmotic coupling	Oxidative phosphorylation; Electron Transport Chain	8.69451e+08	8.16182e+08	1.27062e+09	1.01069e+09	1.11792e+09	1.25105e+09	756049932	7.24306e+08	9.83338e+08	9.83202e+08	1.20995e+09	1.0503e+09	5.01861e+08	6.18136e+08	6.68915e+08	1.07581e+09	1.18888e+09	1.03263e+09	9.37913e+08	8.80269e+08	8.9416e+08	3.8947e+08	2.9011e+08	3.57834e+08	1.19628e+09	1.24967e+09	5.81874e+08	6.91067e+08	5.75373e+08	High	High	High	High
	NADH dehydrogenase [ubiquinone] flavoprotein 1, mitochondrial OS=Mus musculus OX=10090 GN=Ndufv1 PE=1 SV=1	Master Protein	High	Q91YT0	75.823	39	10	61	10	39	10	17995	Ndufv1	Metabolic pathways; Huntington's disease; Non-alcoholic fatty liver disease (NAFLD); Oxidative phosphorylation; Parkinson's disease; Alzheimer's disease	Complex I biogenesis	Oxidative phosphorylation; Electron Transport Chain	1.21743e+07	2.20519e+07	3.57475e+07				47605712	6.25713e+07	3.95582e+07	2.44689e+07	2.17924e+07	2.52869e+07				3.43003e+07	1.83326e+07	4.01571e+07	9.7974e+07	5.45263e+07	8.46355e+07				1.11875e+08	1.11821e+08				High	High	High	High
	ATP synthase F(0) complex subunit B1, mitochondrial OS=Mus musculus OX=10090 GN=Atp5pb PE=1 SV=1	Master Protein	High	Q9CQQ7	75.687	35	9	166	9	35	9	11950	Atp5f1	Metabolic pathways; Huntington's disease; Oxidative phosphorylation; Parkinson's disease; Alzheimer's disease	Cristae formation; Formation of ATP by chemiosmotic coupling	Oxidative phosphorylation; Electron Transport Chain										2.50241e+08	1.87273e+08	2.36265e+08							6.51456e+07	5.57685e+07	3.73283e+07	2.68919e+08	1.13309e+08	1.51267e+08	3.8976e+08	4.75178e+08				High	High	High	High
	Succinate--CoA ligase [ADP-forming] subunit beta, mitochondrial OS=Mus musculus OX=10090 GN=Sucla2 PE=1 SV=2	Master Protein	High	Q9Z2I9	62.76	31	14	107	14	31	14	20916	Sucla2	Citrate cycle (TCA cycle); Metabolic pathways; Propanoate metabolism; Carbon metabolism	Citric acid cycle (TCA cycle)	TCA Cycle	1.34892e+08	9.53846e+07	1.54269e+08	1.3289e+08	1.50288e+08	1.87038e+08	62551792	7.08165e+07	9.58525e+07	1.77209e+08	2.12403e+08	2.12994e+08	3.06313e+07	2.98728e+07	4.43952e+07	1.42611e+08	1.4933e+08	1.38258e+08	1.4784e+08	1.42782e+08	1.32692e+08	4.2969e+07	3.07341e+07	3.56171e+07	3.13315e+08	3.68012e+08	2.076e+07	3.93537e+07	4.49426e+07	High	High	High	High
	Basigin OS=Mus musculus OX=10090 GN=Bsg PE=1 SV=2	Master Protein	High	P18572	62.183	20	8	136	8	20	8	12215	Bsg		Degradation of the extracellular matrix; Proton-coupled monocarboxylate transport; Integrin cell surface interactions; Basigin interactions; Pyruvate metabolism	Matrix Metalloproteinases	1.15882e+09	1.07293e+09	1.24011e+09	8.05521e+08	8.19708e+08	6.95607e+08	897506740	9.14396e+08	9.57518e+08	7.28307e+08	6.42374e+08	6.62791e+08	4.29721e+08	5.43712e+08	5.85502e+08	1.41688e+09	1.12826e+09	1.33811e+09	8.35774e+08	9.44503e+08	7.5391e+08	5.14125e+08	4.0262e+08	4.29779e+08	7.52639e+08	6.86976e+08	5.95088e+08	5.75741e+08	6.42887e+08	High	High	High	High
	Pyruvate dehydrogenase protein X component, mitochondrial OS=Mus musculus OX=10090 GN=Pdhx PE=1 SV=1	Master Protein	High	Q8BKZ9	61.032	20	7	61	7	20	7	27402	Pdhx	Metabolic pathways	Regulation of pyruvate dehydrogenase (PDH) complex; Signaling by Retinoic Acid; Glyoxylate metabolism and glycine degradation	Glycolysis and Gluconeogenesis; TCA Cycle	2.90192e+08	2.19644e+08	2.44003e+08	1.89448e+08	1.9115e+08	2.00151e+08	181679488	2.20904e+08	2.22638e+08	2.84114e+08	1.93775e+08	2.00911e+08	1.34334e+08	1.8096e+08	1.86086e+08	2.20966e+08	1.9637e+08	2.31258e+08	2.20558e+08	2.01879e+08	1.71741e+08	1.9844e+08	1.1847e+08	1.55574e+08	1.92598e+08	2.41411e+08	1.41196e+08	1.75974e+08	2.02685e+08	Peak Found	High	High	High
	Cytochrome c, somatic OS=Mus musculus OX=10090 GN=Cycs PE=1 SV=2	Master Protein	High	P62897	60.11	51	7	76	7	51	7	13063; 672195	Cycs; Gm10053	Herpes simplex infection; Platinum drug resistance; p53 signaling pathway; Amyotrophic lateral sclerosis (ALS); Toxoplasmosis; Metabolic pathways; Small cell lung cancer; Tuberculosis; Hepatitis B; Huntington's disease; Sulfur metabolism; Apoptosis - multiple species; Non-alcoholic fatty liver disease (NAFLD); Parkinson's disease; Legionellosis; Pathways in cancer; Influenza A; Alzheimer's diseas…	Activation of caspases through apoptosome-mediated cleavage; Formation of apoptosome; Transcriptional activation of mitochondrial biogenesis; Cytochrome c-mediated apoptotic response; Detoxification of Reactive Oxygen Species; Release of apoptotic factors from the mitochondria; Respiratory electron transport; Apoptotic factor-mediated response	Apoptosis; Oxidative Damage; Parkinsons Disease Pathway	3.64253e+07	6.32675e+07	5.38204e+07	7.59269e+07	5.26513e+07	4.28822e+07	60451956	6.90641e+07	9.14518e+07	1.91889e+07	2.60923e+07	2.69098e+07				4.19183e+07	4.44244e+07	8.35229e+07	4.14114e+07	4.14703e+07	4.03026e+07									High	High	High	High
	ATP synthase subunit e, mitochondrial OS=Mus musculus OX=10090 GN=Atp5me PE=1 SV=2	Master Protein	High	Q06185	56.93	59	6	150	6	59	6	11958	Atp5k	Metabolic pathways; Oxidative phosphorylation	Cristae formation; Formation of ATP by chemiosmotic coupling	Oxidative phosphorylation; Electron Transport Chain	7.58143e+08	6.18901e+08	6.92749e+08	9.25469e+08	8.72468e+08	8.78148e+08	725914664	7.7978e+08	6.67857e+08	9.38608e+08	8.83313e+08	1.02934e+09	2.44317e+08	1.93232e+08	2.92005e+08	4.64027e+08	4.49063e+08	4.40736e+08	8.5179e+08	7.9324e+08	7.91404e+08	2.57213e+08	1.93395e+08	2.75425e+08	8.42844e+08	1.07167e+09	1.0812e+08	9.34088e+07	1.06903e+08	High	High	High	High
	ATP synthase subunit g, mitochondrial OS=Mus musculus OX=10090 GN=Atp5mg PE=1 SV=1	Master Protein	High	Q9CPQ8	54.662	50	7	85	7	50	7	27425	Atp5l	Metabolic pathways; Oxidative phosphorylation	Cristae formation; Formation of ATP by chemiosmotic coupling	Oxidative phosphorylation; Electron Transport Chain	2.22665e+08	2.13603e+08	2.35643e+08	1.64224e+08	2.44905e+08	3.80742e+08	188029810	2.79261e+08	3.63333e+08	3.69985e+08	3.38507e+08	3.78867e+08	4.28328e+07	5.26255e+07	7.19049e+07	1.9746e+08	1.58617e+08	3.11924e+08	3.43825e+08	2.40987e+08	3.82739e+08	3.65064e+08	1.84998e+08	4.1255e+08	3.89477e+08	4.4134e+08	7.41718e+07	1.09113e+08	1.10182e+08	High	High	High	High
	Electron transfer flavoprotein-ubiquinone oxidoreductase, mitochondrial OS=Mus musculus OX=10090 GN=Etfdh PE=1 SV=1	Master Protein	High	Q921G7	54.477	22	10	53	10	22	10	66841	Etfdh		Respiratory electron transport		1.97691e+08	1.66793e+08	1.66379e+08	1.37475e+08	2.53048e+08	2.37434e+08	146684144	1.57815e+08	1.86504e+08	3.54096e+08	2.39946e+08	2.74929e+08				1.56682e+08	7.37622e+07	1.82059e+08	2.35197e+08	2.16699e+08	2.13458e+08	8.13428e+07	4.16614e+07	6.29079e+07	2.15021e+08	2.49606e+08	9.20287e+07	1.26649e+08	1.04812e+08	High	High	Peak Found	High
	Monocarboxylate transporter 1 OS=Mus musculus OX=10090 GN=Slc16a1 PE=1 SV=1	Master Protein	High	P53986	53.494	8	2	163	2	8	2	20501	Slc16a1		Basigin interactions; Proton-coupled monocarboxylate transport; Pyruvate metabolism		1.90114e+08	2.02311e+08	1.96459e+08	1.00704e+08	1.31771e+08	1.16324e+08	224891884	2.51464e+08	2.62293e+08	1.0352e+08	8.51834e+07	8.91212e+07	1.03402e+08	1.96125e+08	2.38105e+08	9.16759e+07	4.97968e+07	1.05669e+08	1.53832e+08	1.60225e+08	1.35125e+08	9.89261e+07	5.59935e+07	5.4555e+07	2.36798e+08	2.49664e+08	8.64496e+07	1.03787e+08	1.05759e+08	High	High	High	High
	Iron-sulfur protein NUBPL OS=Mus musculus OX=10090 GN=Nubpl PE=1 SV=2	Master Protein	High	Q9CWD8	50.628	33	6	32	6	33	6	76826	Nubpl		Complex I biogenesis																										9.52962e+06	1.45474e+07				High	Not Found	Not Found	Not Found
	NADH dehydrogenase [ubiquinone] flavoprotein 2, mitochondrial OS=Mus musculus OX=10090 GN=Ndufv2 PE=1 SV=2	Master Protein	High	Q9D6J6	44.875	31	6	44	6	31	6	72900	Ndufv2	Metabolic pathways; Huntington's disease; Non-alcoholic fatty liver disease (NAFLD); Oxidative phosphorylation; Parkinson's disease; Alzheimer's disease	Complex I biogenesis	Oxidative phosphorylation; Electron Transport Chain	8.77752e+07	1.18143e+08	1.04639e+08	7.80965e+07	1.23738e+08	1.74898e+08	91352512	1.0445e+08	1.61964e+08	1.05208e+08	8.89882e+07	1.40393e+08				6.48043e+07	5.68543e+07	1.34345e+08	1.12691e+08	1.00498e+08	1.44566e+08				1.28779e+08	1.97523e+08				High	High	High	High
	Complex I assembly factor ACAD9, mitochondrial OS=Mus musculus OX=10090 GN=Acad9 PE=1 SV=2	Master Protein	High	Q8JZN5	43.95	20	8	67	8	20	8	229211	Acad9		Complex I biogenesis		8.63316e+07	6.67365e+07	9.48059e+07				192239560	2.95092e+08	2.50197e+08	8.13317e+07	7.76354e+07	8.77645e+07	8.84089e+07	1.07446e+08	1.15456e+08	7.95404e+07	7.16327e+07	1.24503e+08	1.66801e+08	1.60938e+08	1.60685e+08	4.09601e+07	3.24448e+07	3.67057e+07	1.5122e+08	1.73785e+08	1.03136e+08	1.19182e+08	1.30613e+08	High	High	High	High
	NADH dehydrogenase [ubiquinone] iron-sulfur protein 6, mitochondrial OS=Mus musculus OX=10090 GN=Ndufs6 PE=1 SV=2	Master Protein	High	P52503	38.946	64	6	49	6	64	6	407785	Ndufs6	Metabolic pathways; Huntington's disease; Non-alcoholic fatty liver disease (NAFLD); Oxidative phosphorylation; Parkinson's disease; Alzheimer's disease	Complex I biogenesis	Oxidative phosphorylation; Electron Transport Chain	4.70608e+07	3.14326e+07	3.94406e+07	4.21757e+07	2.09892e+07	3.05953e+07	58188316	2.26581e+07	4.16579e+07	3.51926e+07	3.57254e+07	2.80384e+07							5.33679e+07	6.46039e+07	5.95336e+07				6.69278e+07	5.97956e+07				High	High	High	Peak Found
	Cytochrome b-c1 complex subunit Rieske, mitochondrial OS=Mus musculus OX=10090 GN=Uqcrfs1 PE=1 SV=1	Master Protein	High	Q9CR68	37.534	28	4	74	4	28	4	66694	Uqcrfs1	Metabolic pathways; Huntington's disease; Non-alcoholic fatty liver disease (NAFLD); Oxidative phosphorylation; Parkinson's disease; Alzheimer's disease; Cardiac muscle contraction	Respiratory electron transport	Electron Transport Chain	5.94301e+07	6.52814e+07	6.33318e+07	4.57157e+07	9.87527e+07	8.20839e+07	69841890	1.2799e+08	1.19742e+08	1.32989e+08	8.18787e+07	1.17703e+08				1.44451e+07	5.4912e+07	6.34064e+07	1.18798e+08	1.25069e+08	1.01297e+08	4.0263e+07	3.07241e+07	2.84718e+07	1.74676e+08	2.21922e+08				High	High	High	High
	NADH dehydrogenase [ubiquinone] 1 alpha subcomplex subunit 10, mitochondrial OS=Mus musculus OX=10090 GN=Ndufa10 PE=1 SV=1	Master Protein	High	Q99LC3	35.276	26	6	29	6	26	6	67273	Ndufa10	Metabolic pathways; Huntington's disease; Non-alcoholic fatty liver disease (NAFLD); Oxidative phosphorylation; Parkinson's disease; Alzheimer's disease	Complex I biogenesis	Oxidative phosphorylation; Electron Transport Chain	5.06225e+07	5.72021e+07	7.30495e+07	9.73942e+07	1.52184e+08	1.02308e+08	71617568	9.38735e+07	7.53915e+07	1.17201e+08	1.14163e+08	1.23446e+08				2.85257e+07	7.63827e+07	5.68471e+07	7.13728e+07	8.90018e+07	8.56009e+07	4.53981e+07	5.02328e+07	3.40713e+07	8.56134e+07	9.24151e+07	4.56764e+07	4.6244e+07	8.32336e+07	Peak Found	High	High	Peak Found
	NADH dehydrogenase [ubiquinone] 1 alpha subcomplex subunit 8 OS=Mus musculus OX=10090 GN=Ndufa8 PE=1 SV=3	Master Protein	High	Q9DCJ5	34.624	57	6	45	6	57	6	68375	Ndufa8	Metabolic pathways; Huntington's disease; Non-alcoholic fatty liver disease (NAFLD); Oxidative phosphorylation; Parkinson's disease; Alzheimer's disease	Complex I biogenesis	Oxidative phosphorylation; Electron Transport Chain																			3.85627e+07	3.05786e+07	3.13736e+07				1.75237e+07	2.48366e+07				High	High	High	Not Found
	[Pyruvate dehydrogenase [acetyl-transferring]]-phosphatase 1, mitochondrial OS=Mus musculus OX=10090 GN=Pdp1 PE=1 SV=1	Master Protein	High	Q3UV70	31.956	14	5	39	5	14	5	381511	Pdp1		Regulation of pyruvate dehydrogenase (PDH) complex	TCA Cycle							116858616	2.67636e+07	3.23891e+07	2.0852e+07	5.78337e+07	1.03807e+07																		High	Not Found	High	Not Found
	NADH dehydrogenase [ubiquinone] iron-sulfur protein 8, mitochondrial OS=Mus musculus OX=10090 GN=Ndufs8 PE=1 SV=1	Master Protein	High	Q8K3J1	25.815	18	3	38	3	18	3	225887	Ndufs8	Metabolic pathways; Huntington's disease; Non-alcoholic fatty liver disease (NAFLD); Oxidative phosphorylation; Parkinson's disease; Alzheimer's disease	Complex I biogenesis	Oxidative phosphorylation; Electron Transport Chain	1.68601e+07	1.29354e+07	1.65724e+07	1.43784e+07	1.62562e+07	2.61475e+07				2.68378e+07	2.68832e+07	3.0035e+07							2.50899e+07	1.8523e+07	2.41592e+07				2.25464e+07	3.81125e+07				High	High	High	High
	NADH dehydrogenase [ubiquinone] 1 alpha subcomplex assembly factor 2 OS=Mus musculus OX=10090 GN=Ndufaf2 PE=1 SV=1	Master Protein	High	Q59J78	24.27	42	4	51	4	42	4	75597	Ndufaf2		Complex I biogenesis		5.94261e+07	4.0608e+07	4.08202e+07	9.05484e+07	7.07272e+07	5.71884e+07				7.98424e+07	4.07129e+07	5.30332e+07				3.84791e+07	4.38455e+07	3.81728e+07	3.29272e+07	5.79724e+07	4.40931e+07	4.1475e+07	3.75397e+07	5.00517e+07			4.27704e+07	3.92038e+07	5.67831e+07	High	High	High	High
	L-2-hydroxyglutarate dehydrogenase, mitochondrial OS=Mus musculus OX=10090 GN=L2hgdh PE=1 SV=1	Master Protein	High	Q91YP0	24.21	9	2	34	2	9	2	217666	L2hgdh	Butanoate metabolism	Interconversion of 2-oxoglutarate and 2-hydroxyglutarate											2.61046e+07	3.12732e+07	3.47402e+07				3.24089e+07	2.21875e+07	4.33648e+07							3.92772e+07	3.2571e+07				Not Found	High	Not Found	Not Found
	[Pyruvate dehydrogenase (acetyl-transferring)] kinase isozyme 3, mitochondrial OS=Mus musculus OX=10090 GN=Pdk3 PE=1 SV=1	Master Protein	High	Q922H2	24.203	9	2	26	2	9	2	236900	Pdk3		Regulation of pyruvate dehydrogenase (PDH) complex; Signaling by Retinoic Acid	TCA Cycle	1.67989e+07	2.21311e+07	3.95511e+07													2.62466e+07	2.83519e+07	3.93309e+07												Peak Found	High	High	High
	ATP synthase subunit f, mitochondrial OS=Mus musculus OX=10090 GN=Atp5mf PE=1 SV=3	Master Protein	High	P56135	23.329	45	6	87	6	45	6	57423	Atp5j2	Metabolic pathways; Oxidative phosphorylation	Cristae formation; Formation of ATP by chemiosmotic coupling	Oxidative phosphorylation; Electron Transport Chain	8.23319e+08	6.62161e+08	6.78777e+08	6.64243e+08	7.90454e+08	8.81767e+08	699777872	9.78689e+08	1.111e+09	1.38423e+09	9.85076e+08	1.05617e+09	2.91716e+08	3.52706e+08	5.38857e+08	8.52041e+08	5.76038e+08	1.13674e+09	1.08392e+09	9.8299e+08	1.2208e+09	5.33857e+08	2.86251e+08	4.11123e+08	1.07006e+09	1.29619e+09	3.98339e+08	4.37407e+08	4.70593e+08	High	High	High	High
	Cytochrome b-c1 complex subunit 6, mitochondrial OS=Mus musculus OX=10090 GN=Uqcrh PE=1 SV=2	Master Protein	High	P99028	22.416	30	3	43	3	30	3	66576	Uqcrh	Metabolic pathways; Huntington's disease; Non-alcoholic fatty liver disease (NAFLD); Oxidative phosphorylation; Parkinson's disease; Alzheimer's disease; Cardiac muscle contraction	Respiratory electron transport		1.25919e+08	1.21252e+08	2.18175e+08	4.04161e+08	3.43638e+08	2.55858e+08	138182704	1.57742e+08	1.57693e+08	1.48068e+08	1.85765e+08	2.02698e+08				1.60518e+08	2.82913e+08	1.41893e+08	2.51833e+08	2.89413e+08	2.5971e+08				2.63491e+08	2.26537e+08				High	High	High	High
	Pyruvate dehydrogenase E1 component subunit alpha, testis-specific form, mitochondrial OS=Mus musculus OX=10090 GN=Pdha2 PE=1 SV=1	Master Protein	High	P35487	20.681	13	4	16	2	13	4	18598	Pdha2	Pyruvate metabolism; Citrate cycle (TCA cycle); Metabolic pathways; Glycolysis / Gluconeogenesis; HIF-1 signaling pathway; Carbon metabolism; Central carbon metabolism in cancer; Glucagon signaling pathway	Regulation of pyruvate dehydrogenase (PDH) complex; Signaling by Retinoic Acid; Glyoxylate metabolism and glycine degradation	Glycolysis and Gluconeogenesis; Acetylcholine Synthesis; TCA Cycle																														Not Found	Not Found	Not Found	Not Found
	Protein arginine methyltransferase NDUFAF7, mitochondrial OS=Mus musculus OX=10090 GN=Ndufaf7 PE=1 SV=4	Master Protein	High	Q9CWG8	19.916	9	3	13	3	9	3	73694	2410091C18Rik; Ndufaf7		Complex I biogenesis								48681488	5.6218e+07	7.7205e+07				4.23502e+07	1.53083e+08	3.19908e+07							1.24773e+08	6.20002e+07	9.6672e+07	8.98932e+07	2.62599e+07				Not Found	High	Not Found	High
	NADH dehydrogenase [ubiquinone] 1 beta subcomplex subunit 9 OS=Mus musculus OX=10090 GN=Ndufb9 PE=1 SV=3	Master Protein	High	Q9CQJ8	19.738	42	4	21	4	42	4	66218	Ndufb9	Metabolic pathways; Huntington's disease; Non-alcoholic fatty liver disease (NAFLD); Oxidative phosphorylation; Parkinson's disease; Alzheimer's disease	Complex I biogenesis	Oxidative phosphorylation; Electron Transport Chain	2.27805e+07	1.57886e+07	2.37602e+07	3.17857e+07	3.36626e+07	4.05855e+07				3.73951e+07	2.52176e+07	2.66698e+07							3.01974e+07	3.26409e+07	1.52063e+07				2.48988e+07	3.85642e+07				Peak Found	Peak Found	High	Peak Found
	Cytochrome b-c1 complex subunit 9 OS=Mus musculus OX=10090 GN=Uqcr10 PE=1 SV=1	Master Protein	High	Q8R1I1	19.467	42	3	22	3	42	3	66152	Uqcr10	Metabolic pathways; Huntington's disease; Non-alcoholic fatty liver disease (NAFLD); Oxidative phosphorylation; Parkinson's disease; Alzheimer's disease; Cardiac muscle contraction	Respiratory electron transport	Electron Transport Chain																														Not Found	High	Not Found	Not Found
	Cytochrome b-c1 complex subunit 8 OS=Mus musculus OX=10090 GN=Uqcrq PE=1 SV=3	Master Protein	High	Q9CQ69	17.609	28	3	31	3	28	3	22272	Uqcrq	Metabolic pathways; Huntington's disease; Non-alcoholic fatty liver disease (NAFLD); Oxidative phosphorylation; Parkinson's disease; Alzheimer's disease; Cardiac muscle contraction	Respiratory electron transport	Electron Transport Chain	3.14351e+08	2.92187e+08	3.2309e+08	4.0769e+08	4.17301e+08	3.86679e+08	390568768	4.74099e+08	3.9015e+08	5.06411e+08	2.97834e+08	3.5414e+08	2.35797e+08	2.68591e+08	3.00919e+08	3.42453e+08	2.63546e+08	3.76452e+08	3.22927e+08	3.77286e+08	3.61663e+08	2.74502e+08	1.50626e+08	2.22145e+08	3.98933e+08	4.06231e+08	1.92597e+08	4.27922e+08	4.12555e+08	High	High	High	High
	ATP synthase subunit epsilon, mitochondrial OS=Mus musculus OX=10090 GN=Atp5f1e PE=1 SV=2	Master Protein	High	P56382	16.832	46	3	52	3	46	3	67126	Atp5e	Metabolic pathways; Huntington's disease; Oxidative phosphorylation; Parkinson's disease; Alzheimer's disease	Cristae formation; Formation of ATP by chemiosmotic coupling	Oxidative phosphorylation; Electron Transport Chain							90950592	1.02556e+08	1.19477e+08	1.34367e+08	1.26336e+08	1.81748e+08	6.97709e+07	5.23426e+07	6.26001e+07	9.75831e+07	1.17951e+08	1.25798e+08	1.25174e+08	1.60439e+08	1.23047e+08	5.03171e+07	5.19339e+07	7.78805e+07	1.59853e+08	1.61393e+08	6.25316e+07	6.04537e+07	6.16243e+07	High	High	High	High
	NADH dehydrogenase [ubiquinone] 1 subunit C2 OS=Mus musculus OX=10090 GN=Ndufc2 PE=1 SV=1	Master Protein	High	Q9CQ54	16.774	28	4	24	4	28	4	68197; 102641347	Ndufc2; LOC102641347	Metabolic pathways; Huntington's disease; Non-alcoholic fatty liver disease (NAFLD); Oxidative phosphorylation; Parkinson's disease; Alzheimer's disease	Neutrophil degranulation; Complex I biogenesis	Oxidative phosphorylation; Electron Transport Chain	2.53317e+07	1.95729e+07	2.47703e+07	4.72798e+07	3.21961e+07	5.97997e+07	34627612	3.70615e+07	3.05288e+07	5.05647e+07	3.44432e+07	4.10039e+07				5.43166e+07	7.87386e+07	6.27495e+07	4.35243e+07	3.81364e+07	4.63595e+07	1.22324e+07	1.82671e+07	5.59726e+07	9.15574e+07	8.32244e+07				High	Peak Found	High	High
	NADH dehydrogenase [ubiquinone] iron-sulfur protein 7, mitochondrial OS=Mus musculus OX=10090 GN=Ndufs7 PE=1 SV=1	Master Protein	High	Q9DC70	13.648	20	2	3	2	20	2	75406	Ndufs7	Metabolic pathways; Huntington's disease; Non-alcoholic fatty liver disease (NAFLD); Oxidative phosphorylation; Parkinson's disease; Alzheimer's disease	Complex I biogenesis	Oxidative phosphorylation; Electron Transport Chain																														Not Found	Not Found	Not Found	Not Found
	NADH dehydrogenase [ubiquinone] 1 alpha subcomplex subunit 3 OS=Mus musculus OX=10090 GN=Ndufa3 PE=1 SV=1	Master Protein	High	Q9CQ91	12.697	42	1	11	1	42	1	66091	Ndufa3	Metabolic pathways; Huntington's disease; Non-alcoholic fatty liver disease (NAFLD); Oxidative phosphorylation; Parkinson's disease; Alzheimer's disease	Complex I biogenesis	Oxidative phosphorylation; Electron Transport Chain																														High	Not Found	Not Found	Not Found
	NADH dehydrogenase [ubiquinone] iron-sulfur protein 3, mitochondrial OS=Mus musculus OX=10090 GN=Ndufs3 PE=1 SV=2	Master Protein	High	Q9DCT2	11.687	15	3	19	3	15	3	68349	Ndufs3	Metabolic pathways; Huntington's disease; Non-alcoholic fatty liver disease (NAFLD); Oxidative phosphorylation; Parkinson's disease; Alzheimer's disease	Complex I biogenesis	Oxidative phosphorylation; Electron Transport Chain	3.35275e+07	2.50798e+07	3.28115e+07				19690780	4.94039e+07	3.26904e+07	4.55913e+07	4.88444e+07	4.0003e+07							7.26559e+07	3.02541e+07	5.40818e+07				4.48585e+07	6.06954e+07				High	Peak Found	High	High
	Lactoylglutathione lyase OS=Mus musculus OX=10090 GN=Glo1 PE=1 SV=3	Master Protein	High	Q9CPU0	11.616	39	4	17	4	39	4	109801	Glo1	Pyruvate metabolism	Pyruvate metabolism		1.23261e+09	1.61014e+09	1.70963e+09	1.66024e+09	1.37182e+09	2.06544e+09	1040647232	1.87164e+09	1.62337e+09	1.32095e+09	1.3016e+09	1.76472e+09	1.25505e+09	1.4307e+09	1.90321e+09	1.30232e+09	1.44294e+09	1.89789e+09	1.49551e+09	1.49755e+09	2.38388e+09	1.35288e+09	9.157e+08	1.23119e+09	1.417e+09	1.34133e+09	1.20686e+09	1.61701e+09	1.80007e+09	High	Peak Found	High	High
	NADH dehydrogenase [ubiquinone] iron-sulfur protein 2, mitochondrial OS=Mus musculus OX=10090 GN=Ndufs2 PE=1 SV=1	Master Protein	High	Q91WD5	11.307	10	3	6	3	10	3	226646	Ndufs2	Metabolic pathways; Huntington's disease; Non-alcoholic fatty liver disease (NAFLD); Oxidative phosphorylation; Parkinson's disease; Alzheimer's disease	Complex I biogenesis	Oxidative phosphorylation; Electron Transport Chain																									5.78352e+07	6.56045e+07				Not Found	Not Found	Not Found	Not Found
	NADH dehydrogenase [ubiquinone] 1 alpha subcomplex subunit 12 OS=Mus musculus OX=10090 GN=Ndufa12 PE=1 SV=2	Master Protein	High	Q7TMF3	11.103	18	2	14	2	18	2	66414	Ndufa12	Metabolic pathways; Huntington's disease; Non-alcoholic fatty liver disease (NAFLD); Oxidative phosphorylation; Parkinson's disease; Alzheimer's disease	Complex I biogenesis	Electron Transport Chain										3.29845e+07	1.90652e+07	2.7572e+07													2.23481e+07	4.05851e+07				Not Found	Not Found	Not Found	Not Found
	NADH dehydrogenase [ubiquinone] 1 beta subcomplex subunit 4 OS=Mus musculus OX=10090 GN=Ndufb4 PE=1 SV=3	Master Protein	High	Q9CQC7	10.968	19	3	4	3	19	3	100041273; 68194; 100042503	Gm3244; Ndufb4; Gm3873	Metabolic pathways; Huntington's disease; Non-alcoholic fatty liver disease (NAFLD); Oxidative phosphorylation; Parkinson's disease; Alzheimer's disease	Complex I biogenesis	Electron Transport Chain	2.47888e+07	1.94071e+07	1.43518e+07							4.75308e+07	3.94301e+07	4.3766e+07							4.96034e+07	6.90643e+07	4.85953e+07				4.17906e+07	4.61107e+07				Peak Found	Peak Found	Peak Found	Not Found
	NADH dehydrogenase [ubiquinone] flavoprotein 3, mitochondrial OS=Mus musculus OX=10090 GN=Ndufv3 PE=1 SV=1	Master Protein	High	Q8BK30	10.776	16	1	11	1	16	1	78330	Ndufv3	Metabolic pathways; Huntington's disease; Non-alcoholic fatty liver disease (NAFLD); Oxidative phosphorylation; Parkinson's disease; Alzheimer's disease	Complex I biogenesis	Oxidative phosphorylation; Electron Transport Chain																														Not Found	Not Found	Not Found	Not Found
	NADH dehydrogenase [ubiquinone] 1 alpha subcomplex subunit 2 OS=Mus musculus OX=10090 GN=Ndufa2 PE=1 SV=3	Master Protein	High	Q9CQ75	10.236	24	2	18	2	24	2	17991	Ndufa2	Metabolic pathways; Huntington's disease; Non-alcoholic fatty liver disease (NAFLD); Oxidative phosphorylation; Parkinson's disease; Alzheimer's disease	Complex I biogenesis	Oxidative phosphorylation; Electron Transport Chain	5.25366e+07	4.51372e+07	4.61323e+07	4.33023e+07	5.78337e+07	5.90345e+07	49173808	6.09199e+07	5.97387e+07	5.92537e+07	4.61577e+07	5.40676e+07				5.60987e+07	6.01019e+07	5.57585e+07	6.5625e+07	6.33391e+07	7.47678e+07				6.2551e+07	7.29984e+07				High	High	High	High
	NADH dehydrogenase [ubiquinone] 1 alpha subcomplex subunit 6 OS=Mus musculus OX=10090 GN=Ndufa6 PE=1 SV=1	Master Protein	High	Q9CQZ5	9.825	18	2	9	2	18	2	67130	Ndufa6	Metabolic pathways; Huntington's disease; Non-alcoholic fatty liver disease (NAFLD); Oxidative phosphorylation; Parkinson's disease; Alzheimer's disease	Complex I biogenesis	Oxidative phosphorylation; Electron Transport Chain	2.89976e+07	2.15931e+07	1.36011e+07																											Peak Found	High	Peak Found	Not Found
	NADH dehydrogenase [ubiquinone] 1 beta subcomplex subunit 3 OS=Mus musculus OX=10090 GN=Ndufb3 PE=1 SV=1	Master Protein	High	Q9CQZ6	8.791	12	2	7	2	12	2	66495	Ndufb3	Metabolic pathways; Huntington's disease; Non-alcoholic fatty liver disease (NAFLD); Oxidative phosphorylation; Parkinson's disease; Alzheimer's disease	Complex I biogenesis	Electron Transport Chain							24934650	1.82112e+07	2.20408e+07							1.58745e+07	1.12743e+07	1.06166e+07	2.24063e+07	3.46577e+07	3.10566e+07									High	Not Found	Not Found	High
	ATP synthase protein 8 OS=Mus musculus OX=10090 GN=Mtatp8 PE=1 SV=1	Master Protein	High	P03930	8.744	31	2	36	2	31	2	17706; 3338900	ATP8	Metabolic pathways; Huntington's disease; Oxidative phosphorylation; Parkinson's disease; Alzheimer's disease	Cristae formation; Formation of ATP by chemiosmotic coupling	Electron Transport Chain	4.10958e+08	3.68093e+08	4.03181e+08	4.83613e+08	5.88928e+08	5.71207e+08	453077920	5.68838e+08	4.43535e+08	7.47684e+08	4.82308e+08	5.43622e+08	1.38013e+08	2.19369e+08	2.20666e+08	5.41732e+08	3.41483e+08	4.49294e+08	4.29831e+08	5.14937e+08	4.68314e+08	2.59781e+08	1.60886e+08	2.40388e+08	4.89762e+08	5.46829e+08	1.68183e+08	2.02611e+08	2.27916e+08	High	High	High	High
	NADH dehydrogenase [ubiquinone] 1 beta subcomplex subunit 10 OS=Mus musculus OX=10090 GN=Ndufb10 PE=1 SV=3	Master Protein	High	Q9DCS9	8.651	9	2	3	2	9	2	68342	Ndufb10	Metabolic pathways; Huntington's disease; Non-alcoholic fatty liver disease (NAFLD); Oxidative phosphorylation; Parkinson's disease; Alzheimer's disease	Complex I biogenesis	Oxidative phosphorylation; Electron Transport Chain																														Not Found	Not Found	Not Found	Not Found
	NADH dehydrogenase [ubiquinone] 1 beta subcomplex subunit 11, mitochondrial OS=Mus musculus OX=10090 GN=Ndufb11 PE=1 SV=2	Master Protein	High	O09111	7.535	21	2	7	2	21	2	104130	Ndufb11	Metabolic pathways; Huntington's disease; Non-alcoholic fatty liver disease (NAFLD); Oxidative phosphorylation; Parkinson's disease; Alzheimer's disease	Complex I biogenesis																															Not Found	Not Found	Not Found	High
	NADH dehydrogenase [ubiquinone] 1 beta subcomplex subunit 8, mitochondrial OS=Mus musculus OX=10090 GN=Ndufb8 PE=1 SV=1	Master Protein	High	Q9D6J5	7.33	9	1	14	1	9	1	67264	Ndufb8	Metabolic pathways; Huntington's disease; Non-alcoholic fatty liver disease (NAFLD); Oxidative phosphorylation; Parkinson's disease; Alzheimer's disease	Complex I biogenesis	Oxidative phosphorylation; Electron Transport Chain																														Not Found	High	Not Found	Not Found
	Retinoic acid receptor RXR-alpha OS=Mus musculus OX=10090 GN=Rxra PE=1 SV=1	Master Protein	High	P28700	7.313	5	1	1	1	5	1	20181	Rxra	PPAR signaling pathway; Small cell lung cancer; Non-small cell lung cancer; Non-alcoholic fatty liver disease (NAFLD); Transcriptional misregulation in cancer; Thyroid hormone signaling pathway; Pathways in cancer; Bile secretion; Hepatitis C; Adipocytokine signaling pathway; Thyroid cancer; PI3K-Akt signaling pathway	Nuclear Receptor transcription pathway; Endogenous sterols; Synthesis of bile acids and bile salts via 7alpha-hydroxycholesterol; Signaling by Retinoic Acid; Recycling of bile acids and salts; Transcriptional regulation of white adipocyte differentiation; Transcriptional Regulation of Adipocyte Differentiation in 3T3-L1 Pre-adipocytes; Regulation of lipid metabolism by Peroxisome proliferator-act…	Retinol metabolism; PPAR signaling pathway; IL-3 Signaling Pathway; Adipogenesis genes; Nuclear Receptors																														Not Found	Not Found	Not Found	Not Found
	ATP synthase F(0) complex subunit C1, mitochondrial OS=Mus musculus OX=10090 GN=Atp5mc1 PE=1 SV=1	Master Protein	High	Q9CR84	6.799	23	1	5	1	23	1	11951	Atp5g1	Metabolic pathways; Huntington's disease; Oxidative phosphorylation; Parkinson's disease; Alzheimer's disease	Cristae formation; Formation of ATP by chemiosmotic coupling	Oxidative phosphorylation; Electron Transport Chain																														Not Found	High	Not Found	Not Found
	NADH dehydrogenase [ubiquinone] 1 alpha subcomplex subunit 7 OS=Mus musculus OX=10090 GN=Ndufa7 PE=1 SV=3	Master Protein	High	Q9Z1P6	6.785	18	2	5	2	18	2	66416	Ndufa7	Metabolic pathways; Huntington's disease; Non-alcoholic fatty liver disease (NAFLD); Oxidative phosphorylation; Parkinson's disease; Alzheimer's disease	Complex I biogenesis	Oxidative phosphorylation; Electron Transport Chain							32416798	1.96697e+07	5.84673e+07	4.46945e+07	3.8358e+07	5.13966e+07				2.79054e+07	1.75507e+07	7.44204e+07							2.26303e+07	7.56742e+07	8.87426e+06	2.05726e+07	2.15626e+07	Not Found	Not Found	Not Found	Not Found
	Succinate dehydrogenase cytochrome b560 subunit, mitochondrial OS=Mus musculus OX=10090 GN=Sdhc PE=1 SV=1	Master Protein	High	Q9CZB0	6.625	7	1	15	1	7	1	66052	Sdhc	Citrate cycle (TCA cycle); Metabolic pathways; Huntington's disease; Non-alcoholic fatty liver disease (NAFLD); Oxidative phosphorylation; Parkinson's disease; Alzheimer's disease; Carbon metabolism	Citric acid cycle (TCA cycle)	Electron Transport Chain; TCA Cycle																														High	High	High	Not Found
	NADH dehydrogenase [ubiquinone] 1 beta subcomplex subunit 5, mitochondrial OS=Mus musculus OX=10090 GN=Ndufb5 PE=1 SV=1	Master Protein	High	Q9CQH3	6.354	19	2	2	2	19	2	66046	Ndufb5	Metabolic pathways; Huntington's disease; Non-alcoholic fatty liver disease (NAFLD); Oxidative phosphorylation; Parkinson's disease; Alzheimer's disease	Complex I biogenesis	Oxidative phosphorylation; Electron Transport Chain																			8.66074e+07	8.73178e+07	8.3263e+07									Not Found	Not Found	Not Found	Not Found
	Pyruvate dehydrogenase phosphatase regulatory subunit, mitochondrial OS=Mus musculus OX=10090 GN=Pdpr PE=1 SV=1	Master Protein	High	Q7TSQ8	5.494	1	1	2	1	1	1	319518	Pdpr		Regulation of pyruvate dehydrogenase (PDH) complex																															Not Found	Not Found	Not Found	Not Found
	NADH dehydrogenase [ubiquinone] 1 alpha subcomplex subunit 9, mitochondrial OS=Mus musculus OX=10090 GN=Ndufa9 PE=1 SV=2	Master Protein	High	Q9DC69	5.49	7	2	4	2	7	2	66108	Ndufa9	Metabolic pathways; Huntington's disease; Non-alcoholic fatty liver disease (NAFLD); Oxidative phosphorylation; Parkinson's disease; Alzheimer's disease	Complex I biogenesis	Oxidative phosphorylation; Electron Transport Chain																														Not Found	Not Found	Not Found	Not Found
	Cytochrome b-c1 complex subunit 10 OS=Mus musculus OX=10090 GN=Uqcr11 PE=3 SV=1	Master Protein	High	Q9CPX8	5.038	21	1	6	1	21	1	66594	Uqcr11	Metabolic pathways; Huntington's disease; Non-alcoholic fatty liver disease (NAFLD); Oxidative phosphorylation; Parkinson's disease; Alzheimer's disease; Cardiac muscle contraction	Respiratory electron transport	Electron Transport Chain																														High	Not Found	Not Found	Not Found
	Arginine-hydroxylase NDUFAF5, mitochondrial OS=Mus musculus OX=10090 GN=Ndufaf5 PE=1 SV=1	Master Protein	High	A2APY7	3.746	6	2	2	2	6	2	69487	Ndufaf5		Complex I biogenesis																															Not Found	Not Found	Not Found	Not Found
	NADH dehydrogenase [ubiquinone] iron-sulfur protein 5 OS=Mus musculus OX=10090 GN=Ndufs5 PE=1 SV=3	Master Protein	High	Q99LY9	3.471	14	1	2	1	14	1	595136; 170658; 102641315	Ndufs5; BC002163; LOC100504968; LOC102641315	Metabolic pathways; Huntington's disease; Non-alcoholic fatty liver disease (NAFLD); Oxidative phosphorylation; Parkinson's disease; Alzheimer's disease	Complex I biogenesis	Oxidative phosphorylation; Electron Transport Chain																														Not Found	Not Found	Not Found	High
	NADH dehydrogenase [ubiquinone] 1 beta subcomplex subunit 6 OS=Mus musculus OX=10090 GN=Ndufb6 PE=1 SV=3	Master Protein	High	Q3UIU2	3.374	9	1	2	1	9	1	230075	Ndufb6	Metabolic pathways; Huntington's disease; Non-alcoholic fatty liver disease (NAFLD); Oxidative phosphorylation; Parkinson's disease; Alzheimer's disease	Complex I biogenesis	Oxidative phosphorylation; Electron Transport Chain				2.64862e+07	3.01286e+07	5.40342e+07	37622824	4.34282e+07	4.58016e+07	6.94047e+07	4.89575e+07	5.71162e+07	1.82752e+07	3.68543e+07	2.64462e+07	2.25467e+07	4.2227e+07	5.01884e+07	5.05581e+07	5.84576e+07	5.18439e+07						2.90339e+07	2.7155e+07	2.70462e+07	High	Not Found	Not Found	Peak Found
TRUE	1815	R-MMU-1482788	Leaf	Acyl chain remodelling of PC	Reactome	4	4
	Description	Master	Protein FDR Confidence: Combined	Accession	Sum PEP Score	Coverage [%]	# Peptides	# PSMs	# Unique Peptides	Coverage [%] (by Search Engine): Sequest HT	# Peptides (by Search Engine): Sequest HT	Entrez Gene ID	Gene Symbol	KEGG Pathways	Reactome Pathways	WikiPathways	Abundances (by Bio. Rep.): 16 0 PI CAY,1	Abundances (by Bio. Rep.): 16 0 PI CAY,2	Abundances (by Bio. Rep.): 16 0 PI CAY,3	Abundances (by Bio. Rep.): 18 1,1	Abundances (by Bio. Rep.): 18 1,2	Abundances (by Bio. Rep.): 18 1,3	Abundances (by Bio. Rep.): 18 1 PI CAY,1	Abundances (by Bio. Rep.): 18 1 PI CAY,2	Abundances (by Bio. Rep.): 18 1 PI CAY,3	Abundances (by Bio. Rep.): 18 1 SER,1	Abundances (by Bio. Rep.): 18 1 SER,2	Abundances (by Bio. Rep.): 18 1 SER,3	Abundances (by Bio. Rep.): 18 1 VAL,1	Abundances (by Bio. Rep.): 18 1 VAL,2	Abundances (by Bio. Rep.): 18 1 VAL,3	Abundances (by Bio. Rep.): CAY,1	Abundances (by Bio. Rep.): CAY,2	Abundances (by Bio. Rep.): CAY,3	Abundances (by Bio. Rep.): DMSO,1	Abundances (by Bio. Rep.): DMSO,2	Abundances (by Bio. Rep.): DMSO,3	Abundances (by Bio. Rep.): MCA,1	Abundances (by Bio. Rep.): MCA,2	Abundances (by Bio. Rep.): MCA,3	Abundances (by Bio. Rep.): SER,2	Abundances (by Bio. Rep.): SER,3	Abundances (by Bio. Rep.): VAL,1	Abundances (by Bio. Rep.): VAL,2	Abundances (by Bio. Rep.): VAL,3	Found in Sample: [S9] F9: Sample, 16 0 PI CAY, 1	Found in Sample: [S19] F19: Sample, 16 0 PI CAY, 2	Found in Sample: [S29] F29: Sample, 16 0 PI CAY, 3	Found in Sample: [S6] F6: Sample, 18 1, 1
	Cytosolic phospholipase A2 OS=Mus musculus OX=10090 GN=Pla2g4a PE=1 SV=1	Master Protein	High	P47713	231.017	40	28	309	28	40	28	18783	Pla2g4a	Oxytocin signaling pathway; Phospholipase D signaling pathway; MAPK signaling pathway; Ras signaling pathway; Ovarian steroidogenesis; VEGF signaling pathway; Metabolic pathways; Linoleic acid metabolism; Platelet activation; Ether lipid metabolism; Glycerophospholipid metabolism; Glutamatergic synapse; Fc gamma R-mediated phagocytosis; Long-term depression; alpha-Linolenic acid metabolism; Vascu…	Platelet sensitization by LDL; Acyl chain remodeling of CL; Synthesis of PA; Arachidonic acid metabolism; Signaling by GPCR; Acyl chain remodelling of PI; Hydrolysis of LPC; Acyl chain remodelling of PG; Acyl chain remodelling of PS; Acyl chain remodelling of PC; ADP signalling through P2Y purinoceptor 1; COPI-independent Golgi-to-ER retrograde traffic; phospho-PLA2 pathway; Acyl chain remodellin…	IL-5 Signaling Pathway; p38 MAPK Signaling Pathway; Prostaglandin Synthesis and Regulation	4.33659e+08	5.27178e+08	5.17926e+08	3.00908e+08	2.59114e+08	2.80857e+08	286233475	4.48262e+08	4.63376e+08	4.67317e+08	4.04074e+08	5.07839e+08	2.9345e+08	3.93059e+08	5.14203e+08	8.06339e+08	7.42276e+08	1.24718e+09	3.0614e+08	2.5711e+08	3.20202e+08	8.14692e+08	4.02677e+08	5.98047e+08	5.06546e+08	5.21712e+08	3.13947e+08	4.64367e+08	5.35666e+08	High	High	High	High
	Calcium-independent phospholipase A2-gamma OS=Mus musculus OX=10090 GN=Pnpla8 PE=1 SV=1	Master Protein	High	Q8K1N1	19.428	8	3	9	3	8	3	67452	Pnpla8		Acyl chain remodelling of PC; Acyl chain remodelling of PE	Eicosanoid Synthesis																														Not Found	Not Found	High	Not Found
	Group XIIA secretory phospholipase A2 OS=Mus musculus OX=10090 GN=Pla2g12a PE=1 SV=2	Master Protein	High	Q9EPR2	13.28	8	1	7	1	8	1	66350	Pla2g12a	Pancreatic secretion; Ras signaling pathway; Fat digestion and absorption; Metabolic pathways; Linoleic acid metabolism; Ether lipid metabolism; Glycerophospholipid metabolism; alpha-Linolenic acid metabolism; Vascular smooth muscle contraction; Arachidonic acid metabolism	Acyl chain remodelling of PI; Acyl chain remodelling of PG; Acyl chain remodelling of PC; Synthesis of PA; Acyl chain remodelling of PS; Acyl chain remodelling of PE																															Not Found	Not Found	Not Found	Not Found
	Lysophospholipid acyltransferase 5 OS=Mus musculus OX=10090 GN=Lpcat3 PE=1 SV=1	Master Protein	High	Q91V01	7.325	3	1	7	1	3	1	14792	Lpcat3	Glycerophospholipid metabolism	Acyl chain remodelling of PC; Acyl chain remodelling of PS; Acyl chain remodelling of PE																															Not Found	Not Found	Not Found	Not Found
TRUE	1373	R-MMU-1482798	Leaf	Acyl chain remodeling of CL	Reactome	4	4
	Description	Master	Protein FDR Confidence: Combined	Accession	Sum PEP Score	Coverage [%]	# Peptides	# PSMs	# Unique Peptides	Coverage [%] (by Search Engine): Sequest HT	# Peptides (by Search Engine): Sequest HT	Entrez Gene ID	Gene Symbol	KEGG Pathways	Reactome Pathways	WikiPathways	Abundances (by Bio. Rep.): 16 0 PI CAY,1	Abundances (by Bio. Rep.): 16 0 PI CAY,2	Abundances (by Bio. Rep.): 16 0 PI CAY,3	Abundances (by Bio. Rep.): 18 1,1	Abundances (by Bio. Rep.): 18 1,2	Abundances (by Bio. Rep.): 18 1,3	Abundances (by Bio. Rep.): 18 1 PI CAY,1	Abundances (by Bio. Rep.): 18 1 PI CAY,2	Abundances (by Bio. Rep.): 18 1 PI CAY,3	Abundances (by Bio. Rep.): 18 1 SER,1	Abundances (by Bio. Rep.): 18 1 SER,2	Abundances (by Bio. Rep.): 18 1 SER,3	Abundances (by Bio. Rep.): 18 1 VAL,1	Abundances (by Bio. Rep.): 18 1 VAL,2	Abundances (by Bio. Rep.): 18 1 VAL,3	Abundances (by Bio. Rep.): CAY,1	Abundances (by Bio. Rep.): CAY,2	Abundances (by Bio. Rep.): CAY,3	Abundances (by Bio. Rep.): DMSO,1	Abundances (by Bio. Rep.): DMSO,2	Abundances (by Bio. Rep.): DMSO,3	Abundances (by Bio. Rep.): MCA,1	Abundances (by Bio. Rep.): MCA,2	Abundances (by Bio. Rep.): MCA,3	Abundances (by Bio. Rep.): SER,2	Abundances (by Bio. Rep.): SER,3	Abundances (by Bio. Rep.): VAL,1	Abundances (by Bio. Rep.): VAL,2	Abundances (by Bio. Rep.): VAL,3	Found in Sample: [S9] F9: Sample, 16 0 PI CAY, 1	Found in Sample: [S19] F19: Sample, 16 0 PI CAY, 2	Found in Sample: [S29] F29: Sample, 16 0 PI CAY, 3	Found in Sample: [S6] F6: Sample, 18 1, 1
	Trifunctional enzyme subunit alpha, mitochondrial OS=Mus musculus OX=10090 GN=Hadha PE=1 SV=1	Master Protein	High	Q8BMS1	566.853	60	45	708	45	60	45	97212	Hadha	Fatty acid metabolism; Tryptophan metabolism; Valine, leucine and isoleucine degradation; Metabolic pathways; Lysine degradation; Fatty acid degradation; Butanoate metabolism; beta-Alanine metabolism; Propanoate metabolism; Fatty acid elongation; Carbon metabolism; Biosynthesis of unsaturated fatty acids	Beta oxidation of myristoyl-CoA to lauroyl-CoA; Acyl chain remodeling of CL; Beta oxidation of palmitoyl-CoA to myristoyl-CoA; Beta oxidation of octanoyl-CoA to hexanoyl-CoA; Beta oxidation of decanoyl-CoA to octanoyl-CoA-CoA; Beta oxidation of hexanoyl-CoA to butanoyl-CoA; Beta oxidation of lauroyl-CoA to decanoyl-CoA-CoA	Fatty Acid Beta Oxidation; Mitochondrial LC-Fatty Acid Beta-Oxidation	1.46347e+09	1.3013e+09	1.4497e+09	1.14568e+09	1.55333e+09	1.81473e+09	8.49869e+08	1.33708e+09	1.35814e+09	2.8823e+09	2.21155e+09	2.7972e+09	1.06029e+08	1.42313e+08	2.00594e+08	1.26504e+09	1.44019e+09	1.84527e+09	2.06467e+09	1.6836e+09	2.38732e+09	3.95458e+08	2.98241e+08	4.3536e+08	2.31987e+09	2.68774e+09	3.42437e+08	4.40514e+08	6.00991e+08	High	High	High	High
	Trifunctional enzyme subunit beta, mitochondrial OS=Mus musculus OX=10090 GN=Hadhb PE=1 SV=1	Master Protein	High	Q99JY0	278.605	62	23	448	23	62	23	231086	Hadhb	Fatty acid metabolism; Valine, leucine and isoleucine degradation; Metabolic pathways; Fatty acid degradation; Fatty acid elongation	Beta oxidation of myristoyl-CoA to lauroyl-CoA; Acyl chain remodeling of CL; Beta oxidation of palmitoyl-CoA to myristoyl-CoA; Beta oxidation of octanoyl-CoA to hexanoyl-CoA; Beta oxidation of decanoyl-CoA to octanoyl-CoA-CoA; Beta oxidation of hexanoyl-CoA to butanoyl-CoA; Beta oxidation of lauroyl-CoA to decanoyl-CoA-CoA	Fatty Acid Beta Oxidation	7.40551e+08	8.57213e+08	6.70511e+08	4.51395e+08	1.01128e+09	1.13822e+09	402577052	6.97406e+08	6.38706e+08	1.24598e+09	1.42073e+09	1.3995e+09	2.80185e+08	4.11645e+08	4.40737e+08	6.64935e+08	7.9931e+08	6.12899e+08	1.20307e+09	9.40093e+08	1.2726e+09	3.0018e+08	4.42198e+08	3.40099e+08	1.63005e+09	2.23878e+09	4.08599e+08	3.56519e+08	2.23794e+08	High	High	High	High
	Cytosolic phospholipase A2 OS=Mus musculus OX=10090 GN=Pla2g4a PE=1 SV=1	Master Protein	High	P47713	231.017	40	28	309	28	40	28	18783	Pla2g4a	Oxytocin signaling pathway; Phospholipase D signaling pathway; MAPK signaling pathway; Ras signaling pathway; Ovarian steroidogenesis; VEGF signaling pathway; Metabolic pathways; Linoleic acid metabolism; Platelet activation; Ether lipid metabolism; Glycerophospholipid metabolism; Glutamatergic synapse; Fc gamma R-mediated phagocytosis; Long-term depression; alpha-Linolenic acid metabolism; Vascu…	Platelet sensitization by LDL; Acyl chain remodeling of CL; Synthesis of PA; Arachidonic acid metabolism; Signaling by GPCR; Acyl chain remodelling of PI; Hydrolysis of LPC; Acyl chain remodelling of PG; Acyl chain remodelling of PS; Acyl chain remodelling of PC; ADP signalling through P2Y purinoceptor 1; COPI-independent Golgi-to-ER retrograde traffic; phospho-PLA2 pathway; Acyl chain remodellin…	IL-5 Signaling Pathway; p38 MAPK Signaling Pathway; Prostaglandin Synthesis and Regulation	4.33659e+08	5.27178e+08	5.17926e+08	3.00908e+08	2.59114e+08	2.80857e+08	286233475	4.48262e+08	4.63376e+08	4.67317e+08	4.04074e+08	5.07839e+08	2.9345e+08	3.93059e+08	5.14203e+08	8.06339e+08	7.42276e+08	1.24718e+09	3.0614e+08	2.5711e+08	3.20202e+08	8.14692e+08	4.02677e+08	5.98047e+08	5.06546e+08	5.21712e+08	3.13947e+08	4.64367e+08	5.35666e+08	High	High	High	High
	Lysocardiolipin acyltransferase 1 OS=Mus musculus OX=10090 GN=Lclat1 PE=1 SV=2	Master Protein	High	Q3UN02	48.56	19	5	34	5	19	5	225010	Lclat1	Metabolic pathways; Glycerophospholipid metabolism; Glycerolipid metabolism	Acyl chain remodeling of CL; Synthesis of PA		5.22321e+07	5.68461e+07	3.70343e+07	9.17487e+07	4.23717e+07	8.02018e+07	92175773	1.36396e+08	1.42764e+08	1.13284e+08	1.18647e+08	1.04403e+08	5.04958e+07	4.78105e+07	7.25211e+07				1.1347e+08	1.18232e+08	1.14824e+08				7.87202e+07	7.75128e+07				Peak Found	High	Peak Found	High
TRUE	648	R-MMU-1482801	Leaf	Acyl chain remodelling of PS	Reactome	5	5
	Description	Master	Protein FDR Confidence: Combined	Accession	Sum PEP Score	Coverage [%]	# Peptides	# PSMs	# Unique Peptides	Coverage [%] (by Search Engine): Sequest HT	# Peptides (by Search Engine): Sequest HT	Entrez Gene ID	Gene Symbol	KEGG Pathways	Reactome Pathways	WikiPathways	Abundances (by Bio. Rep.): 16 0 PI CAY,1	Abundances (by Bio. Rep.): 16 0 PI CAY,2	Abundances (by Bio. Rep.): 16 0 PI CAY,3	Abundances (by Bio. Rep.): 18 1,1	Abundances (by Bio. Rep.): 18 1,2	Abundances (by Bio. Rep.): 18 1,3	Abundances (by Bio. Rep.): 18 1 PI CAY,1	Abundances (by Bio. Rep.): 18 1 PI CAY,2	Abundances (by Bio. Rep.): 18 1 PI CAY,3	Abundances (by Bio. Rep.): 18 1 SER,1	Abundances (by Bio. Rep.): 18 1 SER,2	Abundances (by Bio. Rep.): 18 1 SER,3	Abundances (by Bio. Rep.): 18 1 VAL,1	Abundances (by Bio. Rep.): 18 1 VAL,2	Abundances (by Bio. Rep.): 18 1 VAL,3	Abundances (by Bio. Rep.): CAY,1	Abundances (by Bio. Rep.): CAY,2	Abundances (by Bio. Rep.): CAY,3	Abundances (by Bio. Rep.): DMSO,1	Abundances (by Bio. Rep.): DMSO,2	Abundances (by Bio. Rep.): DMSO,3	Abundances (by Bio. Rep.): MCA,1	Abundances (by Bio. Rep.): MCA,2	Abundances (by Bio. Rep.): MCA,3	Abundances (by Bio. Rep.): SER,2	Abundances (by Bio. Rep.): SER,3	Abundances (by Bio. Rep.): VAL,1	Abundances (by Bio. Rep.): VAL,2	Abundances (by Bio. Rep.): VAL,3	Found in Sample: [S9] F9: Sample, 16 0 PI CAY, 1	Found in Sample: [S19] F19: Sample, 16 0 PI CAY, 2	Found in Sample: [S29] F29: Sample, 16 0 PI CAY, 3	Found in Sample: [S6] F6: Sample, 18 1, 1
	Cytosolic phospholipase A2 OS=Mus musculus OX=10090 GN=Pla2g4a PE=1 SV=1	Master Protein	High	P47713	231.017	40	28	309	28	40	28	18783	Pla2g4a	Oxytocin signaling pathway; Phospholipase D signaling pathway; MAPK signaling pathway; Ras signaling pathway; Ovarian steroidogenesis; VEGF signaling pathway; Metabolic pathways; Linoleic acid metabolism; Platelet activation; Ether lipid metabolism; Glycerophospholipid metabolism; Glutamatergic synapse; Fc gamma R-mediated phagocytosis; Long-term depression; alpha-Linolenic acid metabolism; Vascu…	Platelet sensitization by LDL; Acyl chain remodeling of CL; Synthesis of PA; Arachidonic acid metabolism; Signaling by GPCR; Acyl chain remodelling of PI; Hydrolysis of LPC; Acyl chain remodelling of PG; Acyl chain remodelling of PS; Acyl chain remodelling of PC; ADP signalling through P2Y purinoceptor 1; COPI-independent Golgi-to-ER retrograde traffic; phospho-PLA2 pathway; Acyl chain remodellin…	IL-5 Signaling Pathway; p38 MAPK Signaling Pathway; Prostaglandin Synthesis and Regulation	4.33659e+08	5.27178e+08	5.17926e+08	3.00908e+08	2.59114e+08	2.80857e+08	286233475	4.48262e+08	4.63376e+08	4.67317e+08	4.04074e+08	5.07839e+08	2.9345e+08	3.93059e+08	5.14203e+08	8.06339e+08	7.42276e+08	1.24718e+09	3.0614e+08	2.5711e+08	3.20202e+08	8.14692e+08	4.02677e+08	5.98047e+08	5.06546e+08	5.21712e+08	3.13947e+08	4.64367e+08	5.35666e+08	High	High	High	High
	Oxysterol-binding protein-related protein 8 OS=Mus musculus OX=10090 GN=Osbpl8 PE=1 SV=1	Master Protein	High	B9EJ86	44.004	12	6	25	6	12	6	237542	Osbpl8		Acyl chain remodelling of PS																															Not Found	Not Found	Not Found	High
	Oxysterol-binding protein-related protein 10 OS=Mus musculus OX=10090 GN=Osbpl10 PE=1 SV=1	Master Protein	High	S4R1M9	17.886	5	3	29	2	5	3	74486	Osbpl10		Acyl chain remodelling of PS																															High	Not Found	High	High
	Group XIIA secretory phospholipase A2 OS=Mus musculus OX=10090 GN=Pla2g12a PE=1 SV=2	Master Protein	High	Q9EPR2	13.28	8	1	7	1	8	1	66350	Pla2g12a	Pancreatic secretion; Ras signaling pathway; Fat digestion and absorption; Metabolic pathways; Linoleic acid metabolism; Ether lipid metabolism; Glycerophospholipid metabolism; alpha-Linolenic acid metabolism; Vascular smooth muscle contraction; Arachidonic acid metabolism	Acyl chain remodelling of PI; Acyl chain remodelling of PG; Acyl chain remodelling of PC; Synthesis of PA; Acyl chain remodelling of PS; Acyl chain remodelling of PE																															Not Found	Not Found	Not Found	Not Found
	Lysophospholipid acyltransferase 5 OS=Mus musculus OX=10090 GN=Lpcat3 PE=1 SV=1	Master Protein	High	Q91V01	7.325	3	1	7	1	3	1	14792	Lpcat3	Glycerophospholipid metabolism	Acyl chain remodelling of PC; Acyl chain remodelling of PS; Acyl chain remodelling of PE																															Not Found	Not Found	Not Found	Not Found
TRUE	1816	R-MMU-1482839	Leaf	Acyl chain remodelling of PE	Reactome	4	4
	Description	Master	Protein FDR Confidence: Combined	Accession	Sum PEP Score	Coverage [%]	# Peptides	# PSMs	# Unique Peptides	Coverage [%] (by Search Engine): Sequest HT	# Peptides (by Search Engine): Sequest HT	Entrez Gene ID	Gene Symbol	KEGG Pathways	Reactome Pathways	WikiPathways	Abundances (by Bio. Rep.): 16 0 PI CAY,1	Abundances (by Bio. Rep.): 16 0 PI CAY,2	Abundances (by Bio. Rep.): 16 0 PI CAY,3	Abundances (by Bio. Rep.): 18 1,1	Abundances (by Bio. Rep.): 18 1,2	Abundances (by Bio. Rep.): 18 1,3	Abundances (by Bio. Rep.): 18 1 PI CAY,1	Abundances (by Bio. Rep.): 18 1 PI CAY,2	Abundances (by Bio. Rep.): 18 1 PI CAY,3	Abundances (by Bio. Rep.): 18 1 SER,1	Abundances (by Bio. Rep.): 18 1 SER,2	Abundances (by Bio. Rep.): 18 1 SER,3	Abundances (by Bio. Rep.): 18 1 VAL,1	Abundances (by Bio. Rep.): 18 1 VAL,2	Abundances (by Bio. Rep.): 18 1 VAL,3	Abundances (by Bio. Rep.): CAY,1	Abundances (by Bio. Rep.): CAY,2	Abundances (by Bio. Rep.): CAY,3	Abundances (by Bio. Rep.): DMSO,1	Abundances (by Bio. Rep.): DMSO,2	Abundances (by Bio. Rep.): DMSO,3	Abundances (by Bio. Rep.): MCA,1	Abundances (by Bio. Rep.): MCA,2	Abundances (by Bio. Rep.): MCA,3	Abundances (by Bio. Rep.): SER,2	Abundances (by Bio. Rep.): SER,3	Abundances (by Bio. Rep.): VAL,1	Abundances (by Bio. Rep.): VAL,2	Abundances (by Bio. Rep.): VAL,3	Found in Sample: [S9] F9: Sample, 16 0 PI CAY, 1	Found in Sample: [S19] F19: Sample, 16 0 PI CAY, 2	Found in Sample: [S29] F29: Sample, 16 0 PI CAY, 3	Found in Sample: [S6] F6: Sample, 18 1, 1
	Cytosolic phospholipase A2 OS=Mus musculus OX=10090 GN=Pla2g4a PE=1 SV=1	Master Protein	High	P47713	231.017	40	28	309	28	40	28	18783	Pla2g4a	Oxytocin signaling pathway; Phospholipase D signaling pathway; MAPK signaling pathway; Ras signaling pathway; Ovarian steroidogenesis; VEGF signaling pathway; Metabolic pathways; Linoleic acid metabolism; Platelet activation; Ether lipid metabolism; Glycerophospholipid metabolism; Glutamatergic synapse; Fc gamma R-mediated phagocytosis; Long-term depression; alpha-Linolenic acid metabolism; Vascu…	Platelet sensitization by LDL; Acyl chain remodeling of CL; Synthesis of PA; Arachidonic acid metabolism; Signaling by GPCR; Acyl chain remodelling of PI; Hydrolysis of LPC; Acyl chain remodelling of PG; Acyl chain remodelling of PS; Acyl chain remodelling of PC; ADP signalling through P2Y purinoceptor 1; COPI-independent Golgi-to-ER retrograde traffic; phospho-PLA2 pathway; Acyl chain remodellin…	IL-5 Signaling Pathway; p38 MAPK Signaling Pathway; Prostaglandin Synthesis and Regulation	4.33659e+08	5.27178e+08	5.17926e+08	3.00908e+08	2.59114e+08	2.80857e+08	286233475	4.48262e+08	4.63376e+08	4.67317e+08	4.04074e+08	5.07839e+08	2.9345e+08	3.93059e+08	5.14203e+08	8.06339e+08	7.42276e+08	1.24718e+09	3.0614e+08	2.5711e+08	3.20202e+08	8.14692e+08	4.02677e+08	5.98047e+08	5.06546e+08	5.21712e+08	3.13947e+08	4.64367e+08	5.35666e+08	High	High	High	High
	Calcium-independent phospholipase A2-gamma OS=Mus musculus OX=10090 GN=Pnpla8 PE=1 SV=1	Master Protein	High	Q8K1N1	19.428	8	3	9	3	8	3	67452	Pnpla8		Acyl chain remodelling of PC; Acyl chain remodelling of PE	Eicosanoid Synthesis																														Not Found	Not Found	High	Not Found
	Group XIIA secretory phospholipase A2 OS=Mus musculus OX=10090 GN=Pla2g12a PE=1 SV=2	Master Protein	High	Q9EPR2	13.28	8	1	7	1	8	1	66350	Pla2g12a	Pancreatic secretion; Ras signaling pathway; Fat digestion and absorption; Metabolic pathways; Linoleic acid metabolism; Ether lipid metabolism; Glycerophospholipid metabolism; alpha-Linolenic acid metabolism; Vascular smooth muscle contraction; Arachidonic acid metabolism	Acyl chain remodelling of PI; Acyl chain remodelling of PG; Acyl chain remodelling of PC; Synthesis of PA; Acyl chain remodelling of PS; Acyl chain remodelling of PE																															Not Found	Not Found	Not Found	Not Found
	Lysophospholipid acyltransferase 5 OS=Mus musculus OX=10090 GN=Lpcat3 PE=1 SV=1	Master Protein	High	Q91V01	7.325	3	1	7	1	3	1	14792	Lpcat3	Glycerophospholipid metabolism	Acyl chain remodelling of PC; Acyl chain remodelling of PS; Acyl chain remodelling of PE																															Not Found	Not Found	Not Found	Not Found
TRUE	1786	R-MMU-1482883	Leaf	Acyl chain remodeling of DAG and TAG	Reactome	2	2
	Description	Master	Protein FDR Confidence: Combined	Accession	Sum PEP Score	Coverage [%]	# Peptides	# PSMs	# Unique Peptides	Coverage [%] (by Search Engine): Sequest HT	# Peptides (by Search Engine): Sequest HT	Entrez Gene ID	Gene Symbol	KEGG Pathways	Reactome Pathways	WikiPathways	Abundances (by Bio. Rep.): 16 0 PI CAY,1	Abundances (by Bio. Rep.): 16 0 PI CAY,2	Abundances (by Bio. Rep.): 16 0 PI CAY,3	Abundances (by Bio. Rep.): 18 1,1	Abundances (by Bio. Rep.): 18 1,2	Abundances (by Bio. Rep.): 18 1,3	Abundances (by Bio. Rep.): 18 1 PI CAY,1	Abundances (by Bio. Rep.): 18 1 PI CAY,2	Abundances (by Bio. Rep.): 18 1 PI CAY,3	Abundances (by Bio. Rep.): 18 1 SER,1	Abundances (by Bio. Rep.): 18 1 SER,2	Abundances (by Bio. Rep.): 18 1 SER,3	Abundances (by Bio. Rep.): 18 1 VAL,1	Abundances (by Bio. Rep.): 18 1 VAL,2	Abundances (by Bio. Rep.): 18 1 VAL,3	Abundances (by Bio. Rep.): CAY,1	Abundances (by Bio. Rep.): CAY,2	Abundances (by Bio. Rep.): CAY,3	Abundances (by Bio. Rep.): DMSO,1	Abundances (by Bio. Rep.): DMSO,2	Abundances (by Bio. Rep.): DMSO,3	Abundances (by Bio. Rep.): MCA,1	Abundances (by Bio. Rep.): MCA,2	Abundances (by Bio. Rep.): MCA,3	Abundances (by Bio. Rep.): SER,2	Abundances (by Bio. Rep.): SER,3	Abundances (by Bio. Rep.): VAL,1	Abundances (by Bio. Rep.): VAL,2	Abundances (by Bio. Rep.): VAL,3	Found in Sample: [S9] F9: Sample, 16 0 PI CAY, 1	Found in Sample: [S19] F19: Sample, 16 0 PI CAY, 2	Found in Sample: [S29] F29: Sample, 16 0 PI CAY, 3	Found in Sample: [S6] F6: Sample, 18 1, 1
	Patatin-like phospholipase domain-containing protein 2 OS=Mus musculus OX=10090 GN=Pnpla2 PE=1 SV=1	Master Protein	High	Q8BJ56	29.009	15	4	16	4	15	4	66853	Pnpla2	Regulation of lipolysis in adipocytes; Metabolic pathways; Glycerolipid metabolism	Regulation of Insulin-like Growth Factor (IGF) transport and uptake by Insulin-like Growth Factor Binding Proteins (IGFBPs); Post-translational protein phosphorylation; Acyl chain remodeling of DAG and TAG	Fatty Acid Beta Oxidation; Triacylglyceride Synthesis													2.13208e+07	1.85926e+07	3.33564e+07															Not Found	Not Found	Not Found	Not Found
	Diacylglycerol O-acyltransferase 1 OS=Mus musculus OX=10090 GN=Dgat1 PE=1 SV=1	Master Protein	High	Q9Z2A7	18.445	8	1	9	1	8	1	13350	Dgat1	Retinol metabolism; Fat digestion and absorption; Metabolic pathways; Glycerolipid metabolism	Triglyceride biosynthesis; Neutrophil degranulation; Acyl chain remodeling of DAG and TAG	Statin Pathway; Triacylglyceride Synthesis																														Not Found	Not Found	Not Found	High
TRUE	1813	R-MMU-1482922	Leaf	Acyl chain remodelling of PI	Reactome	3	3
	Description	Master	Protein FDR Confidence: Combined	Accession	Sum PEP Score	Coverage [%]	# Peptides	# PSMs	# Unique Peptides	Coverage [%] (by Search Engine): Sequest HT	# Peptides (by Search Engine): Sequest HT	Entrez Gene ID	Gene Symbol	KEGG Pathways	Reactome Pathways	WikiPathways	Abundances (by Bio. Rep.): 16 0 PI CAY,1	Abundances (by Bio. Rep.): 16 0 PI CAY,2	Abundances (by Bio. Rep.): 16 0 PI CAY,3	Abundances (by Bio. Rep.): 18 1,1	Abundances (by Bio. Rep.): 18 1,2	Abundances (by Bio. Rep.): 18 1,3	Abundances (by Bio. Rep.): 18 1 PI CAY,1	Abundances (by Bio. Rep.): 18 1 PI CAY,2	Abundances (by Bio. Rep.): 18 1 PI CAY,3	Abundances (by Bio. Rep.): 18 1 SER,1	Abundances (by Bio. Rep.): 18 1 SER,2	Abundances (by Bio. Rep.): 18 1 SER,3	Abundances (by Bio. Rep.): 18 1 VAL,1	Abundances (by Bio. Rep.): 18 1 VAL,2	Abundances (by Bio. Rep.): 18 1 VAL,3	Abundances (by Bio. Rep.): CAY,1	Abundances (by Bio. Rep.): CAY,2	Abundances (by Bio. Rep.): CAY,3	Abundances (by Bio. Rep.): DMSO,1	Abundances (by Bio. Rep.): DMSO,2	Abundances (by Bio. Rep.): DMSO,3	Abundances (by Bio. Rep.): MCA,1	Abundances (by Bio. Rep.): MCA,2	Abundances (by Bio. Rep.): MCA,3	Abundances (by Bio. Rep.): SER,2	Abundances (by Bio. Rep.): SER,3	Abundances (by Bio. Rep.): VAL,1	Abundances (by Bio. Rep.): VAL,2	Abundances (by Bio. Rep.): VAL,3	Found in Sample: [S9] F9: Sample, 16 0 PI CAY, 1	Found in Sample: [S19] F19: Sample, 16 0 PI CAY, 2	Found in Sample: [S29] F29: Sample, 16 0 PI CAY, 3	Found in Sample: [S6] F6: Sample, 18 1, 1
	Cytosolic phospholipase A2 OS=Mus musculus OX=10090 GN=Pla2g4a PE=1 SV=1	Master Protein	High	P47713	231.017	40	28	309	28	40	28	18783	Pla2g4a	Oxytocin signaling pathway; Phospholipase D signaling pathway; MAPK signaling pathway; Ras signaling pathway; Ovarian steroidogenesis; VEGF signaling pathway; Metabolic pathways; Linoleic acid metabolism; Platelet activation; Ether lipid metabolism; Glycerophospholipid metabolism; Glutamatergic synapse; Fc gamma R-mediated phagocytosis; Long-term depression; alpha-Linolenic acid metabolism; Vascu…	Platelet sensitization by LDL; Acyl chain remodeling of CL; Synthesis of PA; Arachidonic acid metabolism; Signaling by GPCR; Acyl chain remodelling of PI; Hydrolysis of LPC; Acyl chain remodelling of PG; Acyl chain remodelling of PS; Acyl chain remodelling of PC; ADP signalling through P2Y purinoceptor 1; COPI-independent Golgi-to-ER retrograde traffic; phospho-PLA2 pathway; Acyl chain remodellin…	IL-5 Signaling Pathway; p38 MAPK Signaling Pathway; Prostaglandin Synthesis and Regulation	4.33659e+08	5.27178e+08	5.17926e+08	3.00908e+08	2.59114e+08	2.80857e+08	286233475	4.48262e+08	4.63376e+08	4.67317e+08	4.04074e+08	5.07839e+08	2.9345e+08	3.93059e+08	5.14203e+08	8.06339e+08	7.42276e+08	1.24718e+09	3.0614e+08	2.5711e+08	3.20202e+08	8.14692e+08	4.02677e+08	5.98047e+08	5.06546e+08	5.21712e+08	3.13947e+08	4.64367e+08	5.35666e+08	High	High	High	High
	Group XIIA secretory phospholipase A2 OS=Mus musculus OX=10090 GN=Pla2g12a PE=1 SV=2	Master Protein	High	Q9EPR2	13.28	8	1	7	1	8	1	66350	Pla2g12a	Pancreatic secretion; Ras signaling pathway; Fat digestion and absorption; Metabolic pathways; Linoleic acid metabolism; Ether lipid metabolism; Glycerophospholipid metabolism; alpha-Linolenic acid metabolism; Vascular smooth muscle contraction; Arachidonic acid metabolism	Acyl chain remodelling of PI; Acyl chain remodelling of PG; Acyl chain remodelling of PC; Synthesis of PA; Acyl chain remodelling of PS; Acyl chain remodelling of PE																															Not Found	Not Found	Not Found	Not Found
TRUE	1757	R-MMU-1482925	Leaf	Acyl chain remodelling of PG	Reactome	3	3
	Description	Master	Protein FDR Confidence: Combined	Accession	Sum PEP Score	Coverage [%]	# Peptides	# PSMs	# Unique Peptides	Coverage [%] (by Search Engine): Sequest HT	# Peptides (by Search Engine): Sequest HT	Entrez Gene ID	Gene Symbol	KEGG Pathways	Reactome Pathways	WikiPathways	Abundances (by Bio. Rep.): 16 0 PI CAY,1	Abundances (by Bio. Rep.): 16 0 PI CAY,2	Abundances (by Bio. Rep.): 16 0 PI CAY,3	Abundances (by Bio. Rep.): 18 1,1	Abundances (by Bio. Rep.): 18 1,2	Abundances (by Bio. Rep.): 18 1,3	Abundances (by Bio. Rep.): 18 1 PI CAY,1	Abundances (by Bio. Rep.): 18 1 PI CAY,2	Abundances (by Bio. Rep.): 18 1 PI CAY,3	Abundances (by Bio. Rep.): 18 1 SER,1	Abundances (by Bio. Rep.): 18 1 SER,2	Abundances (by Bio. Rep.): 18 1 SER,3	Abundances (by Bio. Rep.): 18 1 VAL,1	Abundances (by Bio. Rep.): 18 1 VAL,2	Abundances (by Bio. Rep.): 18 1 VAL,3	Abundances (by Bio. Rep.): CAY,1	Abundances (by Bio. Rep.): CAY,2	Abundances (by Bio. Rep.): CAY,3	Abundances (by Bio. Rep.): DMSO,1	Abundances (by Bio. Rep.): DMSO,2	Abundances (by Bio. Rep.): DMSO,3	Abundances (by Bio. Rep.): MCA,1	Abundances (by Bio. Rep.): MCA,2	Abundances (by Bio. Rep.): MCA,3	Abundances (by Bio. Rep.): SER,2	Abundances (by Bio. Rep.): SER,3	Abundances (by Bio. Rep.): VAL,1	Abundances (by Bio. Rep.): VAL,2	Abundances (by Bio. Rep.): VAL,3	Found in Sample: [S9] F9: Sample, 16 0 PI CAY, 1	Found in Sample: [S19] F19: Sample, 16 0 PI CAY, 2	Found in Sample: [S29] F29: Sample, 16 0 PI CAY, 3	Found in Sample: [S6] F6: Sample, 18 1, 1
	Cytosolic phospholipase A2 OS=Mus musculus OX=10090 GN=Pla2g4a PE=1 SV=1	Master Protein	High	P47713	231.017	40	28	309	28	40	28	18783	Pla2g4a	Oxytocin signaling pathway; Phospholipase D signaling pathway; MAPK signaling pathway; Ras signaling pathway; Ovarian steroidogenesis; VEGF signaling pathway; Metabolic pathways; Linoleic acid metabolism; Platelet activation; Ether lipid metabolism; Glycerophospholipid metabolism; Glutamatergic synapse; Fc gamma R-mediated phagocytosis; Long-term depression; alpha-Linolenic acid metabolism; Vascu…	Platelet sensitization by LDL; Acyl chain remodeling of CL; Synthesis of PA; Arachidonic acid metabolism; Signaling by GPCR; Acyl chain remodelling of PI; Hydrolysis of LPC; Acyl chain remodelling of PG; Acyl chain remodelling of PS; Acyl chain remodelling of PC; ADP signalling through P2Y purinoceptor 1; COPI-independent Golgi-to-ER retrograde traffic; phospho-PLA2 pathway; Acyl chain remodellin…	IL-5 Signaling Pathway; p38 MAPK Signaling Pathway; Prostaglandin Synthesis and Regulation	4.33659e+08	5.27178e+08	5.17926e+08	3.00908e+08	2.59114e+08	2.80857e+08	286233475	4.48262e+08	4.63376e+08	4.67317e+08	4.04074e+08	5.07839e+08	2.9345e+08	3.93059e+08	5.14203e+08	8.06339e+08	7.42276e+08	1.24718e+09	3.0614e+08	2.5711e+08	3.20202e+08	8.14692e+08	4.02677e+08	5.98047e+08	5.06546e+08	5.21712e+08	3.13947e+08	4.64367e+08	5.35666e+08	High	High	High	High
	Group XIIA secretory phospholipase A2 OS=Mus musculus OX=10090 GN=Pla2g12a PE=1 SV=2	Master Protein	High	Q9EPR2	13.28	8	1	7	1	8	1	66350	Pla2g12a	Pancreatic secretion; Ras signaling pathway; Fat digestion and absorption; Metabolic pathways; Linoleic acid metabolism; Ether lipid metabolism; Glycerophospholipid metabolism; alpha-Linolenic acid metabolism; Vascular smooth muscle contraction; Arachidonic acid metabolism	Acyl chain remodelling of PI; Acyl chain remodelling of PG; Acyl chain remodelling of PC; Synthesis of PA; Acyl chain remodelling of PS; Acyl chain remodelling of PE																															Not Found	Not Found	Not Found	Not Found
	Cardiolipin synthase (CMP-forming) OS=Mus musculus OX=10090 GN=Crls1 PE=1 SV=1	Master Protein	High	Q80ZM8	13.114	7	1	18	1	7	1	66586	Crls1	Metabolic pathways; Glycerophospholipid metabolism	Acyl chain remodelling of PG; Synthesis of CL																															High	High	High	High
TRUE	451	R-MMU-1483257	Intermediate	Phospholipid metabolism	Reactome	74	81
	Description	Master	Protein FDR Confidence: Combined	Accession	Sum PEP Score	Coverage [%]	# Peptides	# PSMs	# Unique Peptides	Coverage [%] (by Search Engine): Sequest HT	# Peptides (by Search Engine): Sequest HT	Entrez Gene ID	Gene Symbol	KEGG Pathways	Reactome Pathways	WikiPathways	Abundances (by Bio. Rep.): 16 0 PI CAY,1	Abundances (by Bio. Rep.): 16 0 PI CAY,2	Abundances (by Bio. Rep.): 16 0 PI CAY,3	Abundances (by Bio. Rep.): 18 1,1	Abundances (by Bio. Rep.): 18 1,2	Abundances (by Bio. Rep.): 18 1,3	Abundances (by Bio. Rep.): 18 1 PI CAY,1	Abundances (by Bio. Rep.): 18 1 PI CAY,2	Abundances (by Bio. Rep.): 18 1 PI CAY,3	Abundances (by Bio. Rep.): 18 1 SER,1	Abundances (by Bio. Rep.): 18 1 SER,2	Abundances (by Bio. Rep.): 18 1 SER,3	Abundances (by Bio. Rep.): 18 1 VAL,1	Abundances (by Bio. Rep.): 18 1 VAL,2	Abundances (by Bio. Rep.): 18 1 VAL,3	Abundances (by Bio. Rep.): CAY,1	Abundances (by Bio. Rep.): CAY,2	Abundances (by Bio. Rep.): CAY,3	Abundances (by Bio. Rep.): DMSO,1	Abundances (by Bio. Rep.): DMSO,2	Abundances (by Bio. Rep.): DMSO,3	Abundances (by Bio. Rep.): MCA,1	Abundances (by Bio. Rep.): MCA,2	Abundances (by Bio. Rep.): MCA,3	Abundances (by Bio. Rep.): SER,2	Abundances (by Bio. Rep.): SER,3	Abundances (by Bio. Rep.): VAL,1	Abundances (by Bio. Rep.): VAL,2	Abundances (by Bio. Rep.): VAL,3	Found in Sample: [S9] F9: Sample, 16 0 PI CAY, 1	Found in Sample: [S19] F19: Sample, 16 0 PI CAY, 2	Found in Sample: [S29] F29: Sample, 16 0 PI CAY, 3	Found in Sample: [S6] F6: Sample, 18 1, 1
	Trifunctional enzyme subunit alpha, mitochondrial OS=Mus musculus OX=10090 GN=Hadha PE=1 SV=1	Master Protein	High	Q8BMS1	566.853	60	45	708	45	60	45	97212	Hadha	Fatty acid metabolism; Tryptophan metabolism; Valine, leucine and isoleucine degradation; Metabolic pathways; Lysine degradation; Fatty acid degradation; Butanoate metabolism; beta-Alanine metabolism; Propanoate metabolism; Fatty acid elongation; Carbon metabolism; Biosynthesis of unsaturated fatty acids	Beta oxidation of myristoyl-CoA to lauroyl-CoA; Acyl chain remodeling of CL; Beta oxidation of palmitoyl-CoA to myristoyl-CoA; Beta oxidation of octanoyl-CoA to hexanoyl-CoA; Beta oxidation of decanoyl-CoA to octanoyl-CoA-CoA; Beta oxidation of hexanoyl-CoA to butanoyl-CoA; Beta oxidation of lauroyl-CoA to decanoyl-CoA-CoA	Fatty Acid Beta Oxidation; Mitochondrial LC-Fatty Acid Beta-Oxidation	1.46347e+09	1.3013e+09	1.4497e+09	1.14568e+09	1.55333e+09	1.81473e+09	8.49869e+08	1.33708e+09	1.35814e+09	2.8823e+09	2.21155e+09	2.7972e+09	1.06029e+08	1.42313e+08	2.00594e+08	1.26504e+09	1.44019e+09	1.84527e+09	2.06467e+09	1.6836e+09	2.38732e+09	3.95458e+08	2.98241e+08	4.3536e+08	2.31987e+09	2.68774e+09	3.42437e+08	4.40514e+08	6.00991e+08	High	High	High	High
	Glycerol-3-phosphate dehydrogenase, mitochondrial OS=Mus musculus OX=10090 GN=Gpd2 PE=1 SV=2	Master Protein	High	Q64521	323.894	62	36	434	36	62	36	14571	Gpd2	Glycerophospholipid metabolism	Triglyceride catabolism; Synthesis of PA	Fatty Acid Beta Oxidation	1.15224e+09	1.27015e+09	1.44279e+09	7.3097e+08	9.21006e+08	1.19443e+09	749386208	9.29007e+08	1.04944e+09	1.65197e+09	1.63185e+09	1.73643e+09	4.1612e+08	5.68011e+08	8.67073e+08	9.81171e+08	8.18334e+08	1.23387e+09	1.14695e+09	9.84304e+08	1.38747e+09	9.84347e+08	7.51853e+08	9.62481e+08	2.12832e+09	2.48291e+09	7.02573e+08	9.76117e+08	1.03566e+09	High	High	High	High
	Trifunctional enzyme subunit beta, mitochondrial OS=Mus musculus OX=10090 GN=Hadhb PE=1 SV=1	Master Protein	High	Q99JY0	278.605	62	23	448	23	62	23	231086	Hadhb	Fatty acid metabolism; Valine, leucine and isoleucine degradation; Metabolic pathways; Fatty acid degradation; Fatty acid elongation	Beta oxidation of myristoyl-CoA to lauroyl-CoA; Acyl chain remodeling of CL; Beta oxidation of palmitoyl-CoA to myristoyl-CoA; Beta oxidation of octanoyl-CoA to hexanoyl-CoA; Beta oxidation of decanoyl-CoA to octanoyl-CoA-CoA; Beta oxidation of hexanoyl-CoA to butanoyl-CoA; Beta oxidation of lauroyl-CoA to decanoyl-CoA-CoA	Fatty Acid Beta Oxidation	7.40551e+08	8.57213e+08	6.70511e+08	4.51395e+08	1.01128e+09	1.13822e+09	402577052	6.97406e+08	6.38706e+08	1.24598e+09	1.42073e+09	1.3995e+09	2.80185e+08	4.11645e+08	4.40737e+08	6.64935e+08	7.9931e+08	6.12899e+08	1.20307e+09	9.40093e+08	1.2726e+09	3.0018e+08	4.42198e+08	3.40099e+08	1.63005e+09	2.23878e+09	4.08599e+08	3.56519e+08	2.23794e+08	High	High	High	High
	Ras-related protein Rab-14 OS=Mus musculus OX=10090 GN=Rab14 PE=1 SV=3	Master Protein	High	Q91V41	253.412	86	19	306	17	86	19	68365	Rab14	AMPK signaling pathway	RAB GEFs exchange GTP for GDP on RABs; Synthesis of PIPs at the plasma membrane; Neutrophil degranulation	Focal Adhesion-PI3K-Akt-mTOR-signaling pathway	9.13103e+08	1.00271e+09	9.31582e+08	1.1265e+09	1.28776e+09	1.37475e+09	454541032	5.56537e+08	5.61325e+08	7.70431e+08	6.32919e+08	7.05061e+08	7.84138e+08	1.2475e+09	1.42503e+09	3.93461e+08	4.01691e+08	5.82303e+08	1.03291e+09	1.15175e+09	1.14848e+09	6.20911e+08	3.06867e+08	4.4844e+08	1.29088e+09	1.38913e+09	7.7635e+08	1.01122e+09	1.04922e+09	High	High	High	High
	Casein kinase II subunit alpha OS=Mus musculus OX=10090 GN=Csnk2a1 PE=1 SV=2	Master Protein	High	Q60737	239.984	58	18	300	17	58	18	12995	Csnk2a1	Herpes simplex infection; Wnt signaling pathway; Epstein-Barr virus infection; Adherens junction; Ribosome biogenesis in eukaryotes; NF-kappa B signaling pathway; Tight junction; Measles	WNT mediated activation of DVL; Regulation of TP53 Activity through Phosphorylation; Synthesis of PC; Cooperation of PDCL (PhLP1) and TRiC/CCT in G-protein beta folding; Condensation of Prometaphase Chromosomes; Receptor Mediated Mitophagy; Regulation of PTEN stability and activity; Signal transduction by L1; RUNX1 interacts with co-factors whose precise effect on RUNX1 targets is not known	TNF-alpha NF-kB Signaling Pathway; Wnt Signaling Pathway NetPath	3.29243e+08	4.26931e+08	4.21194e+08	3.66584e+08	4.50167e+08	6.28836e+08	551290622	7.08589e+08	8.6919e+08	5.66262e+08	6.27069e+08	7.95264e+08	2.08721e+08	2.94123e+08	4.43311e+08	3.44074e+08	2.88088e+08	5.53351e+08	7.17977e+08	5.6644e+08	7.4857e+08	3.24877e+08	2.0244e+08	2.90188e+08	6.1285e+08	7.63298e+08	1.64734e+08	2.2655e+08	2.62155e+08	High	High	High	High
	Cytosolic phospholipase A2 OS=Mus musculus OX=10090 GN=Pla2g4a PE=1 SV=1	Master Protein	High	P47713	231.017	40	28	309	28	40	28	18783	Pla2g4a	Oxytocin signaling pathway; Phospholipase D signaling pathway; MAPK signaling pathway; Ras signaling pathway; Ovarian steroidogenesis; VEGF signaling pathway; Metabolic pathways; Linoleic acid metabolism; Platelet activation; Ether lipid metabolism; Glycerophospholipid metabolism; Glutamatergic synapse; Fc gamma R-mediated phagocytosis; Long-term depression; alpha-Linolenic acid metabolism; Vascu…	Platelet sensitization by LDL; Acyl chain remodeling of CL; Synthesis of PA; Arachidonic acid metabolism; Signaling by GPCR; Acyl chain remodelling of PI; Hydrolysis of LPC; Acyl chain remodelling of PG; Acyl chain remodelling of PS; Acyl chain remodelling of PC; ADP signalling through P2Y purinoceptor 1; COPI-independent Golgi-to-ER retrograde traffic; phospho-PLA2 pathway; Acyl chain remodellin…	IL-5 Signaling Pathway; p38 MAPK Signaling Pathway; Prostaglandin Synthesis and Regulation	4.33659e+08	5.27178e+08	5.17926e+08	3.00908e+08	2.59114e+08	2.80857e+08	286233475	4.48262e+08	4.63376e+08	4.67317e+08	4.04074e+08	5.07839e+08	2.9345e+08	3.93059e+08	5.14203e+08	8.06339e+08	7.42276e+08	1.24718e+09	3.0614e+08	2.5711e+08	3.20202e+08	8.14692e+08	4.02677e+08	5.98047e+08	5.06546e+08	5.21712e+08	3.13947e+08	4.64367e+08	5.35666e+08	High	High	High	High
	Casein kinase II subunit beta OS=Mus musculus OX=10090 GN=Csnk2b PE=1 SV=1	Master Protein	High	P67871	136.935	47	8	232	8	47	8	13001	Csnk2b	Herpes simplex infection; Wnt signaling pathway; Epstein-Barr virus infection; Adherens junction; Ribosome biogenesis in eukaryotes; NF-kappa B signaling pathway; Tight junction; Measles	WNT mediated activation of DVL; Regulation of TP53 Activity through Phosphorylation; Neutrophil degranulation; Synthesis of PC; Cooperation of PDCL (PhLP1) and TRiC/CCT in G-protein beta folding; Condensation of Prometaphase Chromosomes; Receptor Mediated Mitophagy; Regulation of PTEN stability and activity; Signal transduction by L1; RUNX1 interacts with co-factors whose precise effect on RUNX1 …	TNF-alpha NF-kB Signaling Pathway; Wnt Signaling Pathway NetPath	5.67145e+08	5.7912e+08	6.84517e+08	1.84884e+08	3.30982e+08	2.52999e+08	565036534	5.9542e+08	6.27521e+08	4.69544e+08	4.48278e+08	5.43613e+08	3.74624e+07	3.22869e+07	1.86849e+07				4.94611e+08	4.88975e+08	5.36747e+08	3.61452e+08	2.39424e+08	2.58339e+08	4.25564e+08	4.86219e+08	4.60237e+08	6.70323e+08	5.54396e+08	High	High	High	High
	Casein kinase II subunit alpha' OS=Mus musculus OX=10090 GN=Csnk2a2 PE=1 SV=1	Master Protein	High	O54833	125.517	45	13	144	12	45	13	13000	Csnk2a2	Herpes simplex infection; Wnt signaling pathway; Epstein-Barr virus infection; Adherens junction; Ribosome biogenesis in eukaryotes; NF-kappa B signaling pathway; Tight junction; Measles	WNT mediated activation of DVL; Regulation of TP53 Activity through Phosphorylation; Synthesis of PC; Cooperation of PDCL (PhLP1) and TRiC/CCT in G-protein beta folding; Condensation of Prometaphase Chromosomes; Receptor Mediated Mitophagy; Regulation of PTEN stability and activity; Signal transduction by L1; RUNX1 interacts with co-factors whose precise effect on RUNX1 targets is not known	TNF-alpha NF-kB Signaling Pathway; Wnt Signaling Pathway NetPath	1.31223e+08	1.87463e+08	1.30461e+08				288402012	1.21353e+08	2.42163e+08	9.80404e+07	1.84526e+08	1.22654e+08	2.98976e+08	2.87602e+08	3.82062e+08	1.05981e+08	1.42193e+08	1.44286e+08	2.11797e+08	1.58499e+08	1.98173e+08	1.67561e+08	3.42101e+08	2.45311e+08	2.08833e+08	1.72511e+08	3.49089e+08	3.12528e+08	2.36455e+08	High	High	High	High
	Phosphatidylinositol transfer protein beta isoform OS=Mus musculus OX=10090 GN=Pitpnb PE=1 SV=2	Master Protein	High	P53811	121.913	52	12	175	10	52	12	56305	Pitpnb		PI and PC transport between ER and Golgi membranes		1.75012e+08	1.87562e+08	1.76588e+08	1.46534e+08	1.60998e+08	1.44706e+08	239438396	2.52445e+08	2.47797e+08	1.55806e+08	1.15796e+08	1.29397e+08	1.81449e+08	2.17534e+08	2.25287e+08	2.94499e+08	1.85739e+08	2.37844e+08	2.16452e+08	2.0468e+08	2.0243e+08	2.07743e+08	1.05167e+08	1.4488e+08	1.60164e+08	1.63608e+08	1.56569e+08	1.67562e+08	1.5742e+08	High	High	High	High
	Copine-1 OS=Mus musculus OX=10090 GN=Cpne1 PE=1 SV=1	Master Protein	High	Q8C166	104.631	32	12	238	11	32	12	266692	Cpne1		Neutrophil degranulation; Glycerophospholipid biosynthesis		6.32086e+08	5.9815e+08	7.33435e+08	3.90756e+08	4.43871e+08	5.51517e+08	373211064	4.34792e+08	4.57053e+08	8.13337e+08	6.95788e+08	1.02892e+09	2.77348e+08	3.78589e+08	4.427e+08	4.91101e+08	3.96011e+08	5.87033e+08	6.34984e+08	6.46371e+08	7.05793e+08	7.02259e+08	4.75529e+08	6.42356e+08	7.24716e+08	7.96559e+08	6.57093e+08	7.55457e+08	7.36586e+08	High	High	High	High
	Ras-related protein Rab-5A OS=Mus musculus OX=10090 GN=Rab5a PE=1 SV=1	Master Protein	High	Q9CQD1	95.07	53	8	166	6	53	8	271457	Rab5a	Endocytosis; Ras signaling pathway; Amyotrophic lateral sclerosis (ALS); Tuberculosis; Phagosome; Vasopressin-regulated water reabsorption; Amoebiasis	RAB GEFs exchange GTP for GDP on RABs; Synthesis of PIPs at the plasma membrane; Clathrin-mediated endocytosis; Factors involved in megakaryocyte development and platelet production; RAB geranylgeranylation	EGFR1 Signaling Pathway	8.28767e+07	7.22662e+07	8.14774e+07				61678080	8.66239e+07	1.01644e+08	2.2019e+08	1.91975e+08	2.41294e+08	6.70014e+07	7.75711e+07	1.31606e+08				1.2873e+08	1.33001e+08	1.31644e+08	1.03907e+08	6.13999e+07	9.27693e+07	1.53161e+08	1.7186e+08	8.48266e+07	1.02769e+08	1.35873e+08	High	High	High	High
	ADP-ribosylation factor 3 OS=Mus musculus OX=10090 GN=Arf3 PE=2 SV=2	Master Protein	High	P61205	87.404	57	8	148	5	57	8	11842	Arf3	Endocytosis	Synthesis of PIPs at the Golgi membrane		1.85067e+08	3.23072e+08	2.65388e+08	2.19395e+08	2.20596e+08	4.31696e+08	17533496	2.53671e+07	2.79677e+07				1.6264e+08	2.21104e+08	3.5548e+08	4.33765e+07	5.02192e+07	7.41078e+07	2.23922e+08	2.59972e+08	4.08594e+08				3.199e+08	3.46272e+08				High	High	High	High
	Phosphatidylinositide phosphatase SAC1 OS=Mus musculus OX=10090 GN=Sacm1l PE=1 SV=1	Master Protein	High	Q9EP69	72.737	23	11	126	11	23	11	83493	Sacm1l		Synthesis of PIPs at the Golgi membrane; Synthesis of PIPs at the ER membrane		6.73453e+07	6.51167e+07	6.52386e+07				74218694	9.57253e+07	1.04282e+08	1.42385e+08	1.00355e+08	1.54115e+08							1.61915e+08	1.57866e+08	1.31247e+08				6.33169e+07	9.10797e+07				High	High	High	High
	Copine-3 OS=Mus musculus OX=10090 GN=Cpne3 PE=1 SV=2	Master Protein	High	Q8BT60	65.284	30	13	88	11	30	13	70568	Cpne3		Neutrophil degranulation; Glycerophospholipid biosynthesis		1.26999e+08	1.87664e+08	1.00831e+08	2.54531e+08	2.21928e+08	3.07301e+08	147203312	1.64061e+08	1.98339e+08	1.26705e+08	1.40318e+08	2.07807e+08				1.96193e+08	9.84725e+07	2.52703e+08	1.86306e+08	2.17454e+08	2.26887e+08				2.36418e+08	1.77292e+08	1.45689e+08	1.801e+08	2.64983e+08	Peak Found	High	High	High
	Choline-phosphate cytidylyltransferase A OS=Mus musculus OX=10090 GN=Pcyt1a PE=1 SV=1	Master Protein	High	P49586	64.471	39	11	137	11	39	11	13026	Pcyt1a	Metabolic pathways; Glycerophospholipid metabolism; Choline metabolism in cancer	Synthesis of PC	Acetylcholine Synthesis; One carbon metabolism and related pathways; Kennedy pathway	3.3772e+07	4.65828e+07	3.71803e+07	1.04081e+08	3.72747e+07	6.31939e+07	59743826	6.62837e+07	5.25826e+07	1.16953e+08	1.45927e+08	1.89867e+08	3.9446e+07	6.17142e+07	5.13085e+07	6.66393e+07	1.04675e+08	7.05788e+07				3.77346e+07	4.91391e+07	3.2752e+07			4.0184e+07	6.0562e+07	4.98571e+07	Peak Found	High	High	High
	Phosphatidylinositol 3,4,5-trisphosphate 5-phosphatase 2 OS=Mus musculus OX=10090 GN=Inppl1 PE=1 SV=1	Master Protein	High	Q6P549	54.103	12	10	46	9	12	10	16332	Inppl1	Insulin signaling pathway; B cell receptor signaling pathway; Fc gamma R-mediated phagocytosis; Inositol phosphate metabolism; Phosphatidylinositol signaling system	Synthesis of PIPs at the plasma membrane; Interleukin receptor SHC signaling; Synthesis of IP3 and IP4 in the cytosol	IL-6 signaling Pathway; EGFR1 Signaling Pathway; Insulin Signaling				1.39052e+07	1.97224e+07	2.22789e+07	29332132	1.28583e+07	1.27459e+07	3.15035e+07	1.67945e+07	1.8267e+07	6.72081e+06	1.08213e+07	1.37701e+07				1.70206e+07	1.99094e+07	1.83576e+07				1.1432e+07	1.47254e+07				High	Not Found	Not Found	High
	RUN and FYVE domain-containing protein 1 OS=Mus musculus OX=10090 GN=Rufy1 PE=1 SV=1	Master Protein	High	Q8BIJ7	52.904	16	8	17	7	16	8	216724	Rufy1	Endocytosis	Synthesis of PIPs at the plasma membrane		3.81039e+07	1.29025e+08	1.33923e+08	1.50851e+08	4.91346e+07	1.43086e+08				2.99368e+07	9.6272e+07	8.39657e+07	8.51106e+07	8.12023e+07	1.08972e+08				4.68188e+07	7.41476e+07	1.32518e+08	3.93575e+07	8.20875e+07	9.73909e+07	1.13196e+08	1.01947e+08	4.00671e+07	1.09896e+08	1.17924e+08	Peak Found	Peak Found	Peak Found	Peak Found
	Lysocardiolipin acyltransferase 1 OS=Mus musculus OX=10090 GN=Lclat1 PE=1 SV=2	Master Protein	High	Q3UN02	48.56	19	5	34	5	19	5	225010	Lclat1	Metabolic pathways; Glycerophospholipid metabolism; Glycerolipid metabolism	Acyl chain remodeling of CL; Synthesis of PA		5.22321e+07	5.68461e+07	3.70343e+07	9.17487e+07	4.23717e+07	8.02018e+07	92175773	1.36396e+08	1.42764e+08	1.13284e+08	1.18647e+08	1.04403e+08	5.04958e+07	4.78105e+07	7.25211e+07				1.1347e+08	1.18232e+08	1.14824e+08				7.87202e+07	7.75128e+07				Peak Found	High	Peak Found	High
	Oxysterol-binding protein-related protein 8 OS=Mus musculus OX=10090 GN=Osbpl8 PE=1 SV=1	Master Protein	High	B9EJ86	44.004	12	6	25	6	12	6	237542	Osbpl8		Acyl chain remodelling of PS																															Not Found	Not Found	Not Found	High
	Phosphatidylinositol 4-kinase type 2-alpha OS=Mus musculus OX=10090 GN=Pi4k2a PE=1 SV=1	Master Protein	High	Q2TBE6	41.467	23	6	52	6	23	6	84095	Pi4k2a	Metabolic pathways; Inositol phosphate metabolism; Phosphatidylinositol signaling system	Synthesis of PIPs at the early endosome membrane; Synthesis of PIPs at the Golgi membrane; Synthesis of PIPs at the plasma membrane		2.4328e+07	3.17508e+07	3.81804e+07	7.60179e+06	1.03771e+07	1.05605e+07	37485259	6.02405e+07	3.31778e+08	5.84011e+07	3.13346e+07	4.67474e+07				4.35024e+07	4.84447e+07	4.74732e+07	4.33786e+07	6.38409e+07	4.94413e+07	4.44726e+07	5.01703e+07	4.31401e+07	6.1492e+07	5.62107e+07	3.81346e+07	3.38857e+07	5.48429e+07	High	High	High	High
	Patatin-like phospholipase domain-containing protein 2 OS=Mus musculus OX=10090 GN=Pnpla2 PE=1 SV=1	Master Protein	High	Q8BJ56	29.009	15	4	16	4	15	4	66853	Pnpla2	Regulation of lipolysis in adipocytes; Metabolic pathways; Glycerolipid metabolism	Regulation of Insulin-like Growth Factor (IGF) transport and uptake by Insulin-like Growth Factor Binding Proteins (IGFBPs); Post-translational protein phosphorylation; Acyl chain remodeling of DAG and TAG	Fatty Acid Beta Oxidation; Triacylglyceride Synthesis													2.13208e+07	1.85926e+07	3.33564e+07															Not Found	Not Found	Not Found	Not Found
	Phosphatidylinositol 5-phosphate 4-kinase type-2 gamma OS=Mus musculus OX=10090 GN=Pip4k2c PE=1 SV=1	Master Protein	High	Q91XU3	27.9	11	4	27	4	11	4	117150	Pip4k2c	Regulation of actin cytoskeleton; Inositol phosphate metabolism; Phosphatidylinositol signaling system	PI5P, PP2A and IER3 Regulate PI3K/AKT Signaling; Synthesis of PIPs at the plasma membrane	Regulation of Actin Cytoskeleton																														High	High	Not Found	Not Found
	Myotubularin-related protein 2 OS=Mus musculus OX=10090 GN=Mtmr2 PE=1 SV=3	Master Protein	High	Q9Z2D1	27.067	16	6	37	6	16	6	77116	Mtmr2	Metabolic pathways; Inositol phosphate metabolism; Phosphatidylinositol signaling system	Synthesis of PIPs at the early endosome membrane; Synthesis of PIPs at the late endosome membrane; Synthesis of PIPs at the ER membrane								17125172	1.88332e+07	1.66168e+07							3.44755e+07	3.03732e+07	1.84719e+07												High	High	Not Found	High
	Phospholipase DDHD2 OS=Mus musculus OX=10090 GN=Ddhd2 PE=1 SV=3	Master Protein	High	Q80Y98	26.928	19	6	9	6	19	6	72108	Ddhd2		Synthesis of PA											2.01875e+07	1.91915e+07	1.80268e+07																		Not Found	High	High	Not Found
	Membrane-associated phosphatidylinositol transfer protein 1 OS=Mus musculus OX=10090 GN=Pitpnm1 PE=1 SV=1	Master Protein	High	O35954	25.993	7	4	22	4	7	4	18739	Pitpnm1		Synthesis of PI																															Not Found	Not Found	Not Found	Not Found
	Choline transporter-like protein 1 OS=Mus musculus OX=10090 GN=Slc44a1 PE=1 SV=3	Master Protein	High	Q6X893	25.898	9	4	47	4	9	4	100434	Slc44a1	Choline metabolism in cancer	Transport of bile salts and organic acids, metal ions and amine compounds; Synthesis of PC; Choline catabolism		7.38692e+07	5.06479e+07	4.80716e+07				64592116	5.25468e+07	4.87615e+07	4.96241e+07	5.70902e+07	5.8439e+07				6.33791e+07	5.13776e+07	6.33816e+07	1.68004e+08	1.25625e+08	1.2451e+08				5.67351e+07	7.34519e+07	5.45209e+07	3.92358e+07	1.17691e+07	High	High	High	High
	Phosphatidylinositol 5-phosphate 4-kinase type-2 beta OS=Mus musculus OX=10090 GN=Pip4k2b PE=1 SV=1	Master Protein	High	Q80XI4	24.469	17	5	33	2	17	5	108083	Pip4k2b	Regulation of actin cytoskeleton; Inositol phosphate metabolism; Phosphatidylinositol signaling system	Synthesis of PIPs at the plasma membrane; PI5P Regulates TP53 Acetylation; PI5P, PP2A and IER3 Regulate PI3K/AKT Signaling; Synthesis of PIPs in the nucleus	Regulation of Actin Cytoskeleton																														Not Found	High	High	Not Found
	Phosphoinositide 3-kinase regulatory subunit 4 OS=Mus musculus OX=10090 GN=Pik3r4 PE=1 SV=3	Master Protein	High	Q8VD65	24.069	5	4	16	4	5	4	75669	Pik3r4	Autophagy	Toll Like Receptor 9 (TLR9) Cascade; PI3K Cascade; Macroautophagy; RHO GTPases Activate NADPH Oxidases; Synthesis of PIPs at the early endosome membrane; Synthesis of PIPs at the Golgi membrane; Synthesis of PIPs at the late endosome membrane	Focal Adhesion-PI3K-Akt-mTOR-signaling pathway; Regulation of Actin Cytoskeleton; Insulin Signaling; Focal Adhesion																														Not Found	Not Found	Not Found	Not Found
	Myotubularin-related protein 5 OS=Mus musculus OX=10090 GN=Sbf1 PE=1 SV=2	Master Protein	High	Q6ZPE2	22.864	5	6	15	6	5	6	77980	Sbf1		RAB GEFs exchange GTP for GDP on RABs; Synthesis of PIPs at the ER membrane																															Not Found	High	Not Found	Not Found
	Glycerol-3-phosphate acyltransferase 3 OS=Mus musculus OX=10090 GN=Gpat3 PE=1 SV=1	Master Protein	High	Q8C0N2	22.201	11	4	17	4	11	4	231510	Agpat9; Gpat3	Metabolic pathways; Glycerophospholipid metabolism; Glycerolipid metabolism	Synthesis of PA																							5.81528e+07	3.51764e+07	4.52307e+07						High	Not Found	Not Found	Not Found
	1-phosphatidylinositol 3-phosphate 5-kinase OS=Mus musculus OX=10090 GN=Pikfyve PE=1 SV=3	Master Protein	High	Q9Z1T6	20.458	4	6	10	6	4	6	18711	Pikfyve	Regulation of actin cytoskeleton; Phagosome; Inositol phosphate metabolism; Phosphatidylinositol signaling system	Synthesis of PIPs at the early endosome membrane; Synthesis of PIPs at the Golgi membrane; Synthesis of PIPs at the late endosome membrane																				1.93622e+07	1.71732e+07	1.87668e+07									Not Found	High	Not Found	Not Found
	Acylglycerol kinase, mitochondrial OS=Mus musculus OX=10090 GN=Agk PE=1 SV=1	Master Protein	High	Q9ESW4	19.94	21	4	10	4	21	4	69923	Agk	Metabolic pathways; Glycerolipid metabolism	Glycerophospholipid biosynthesis																															High	High	High	High
	Calcium-independent phospholipase A2-gamma OS=Mus musculus OX=10090 GN=Pnpla8 PE=1 SV=1	Master Protein	High	Q8K1N1	19.428	8	3	9	3	8	3	67452	Pnpla8		Acyl chain remodelling of PC; Acyl chain remodelling of PE	Eicosanoid Synthesis																														Not Found	Not Found	High	Not Found
	Glycerol-3-phosphate dehydrogenase 1-like protein OS=Mus musculus OX=10090 GN=Gpd1l PE=1 SV=2	Master Protein	High	Q3ULJ0	19.037	14	4	17	4	14	4	333433	Gpd1l	Glycerophospholipid metabolism	Synthesis of PA																															High	High	High	Not Found
	Diacylglycerol O-acyltransferase 1 OS=Mus musculus OX=10090 GN=Dgat1 PE=1 SV=1	Master Protein	High	Q9Z2A7	18.445	8	1	9	1	8	1	13350	Dgat1	Retinol metabolism; Fat digestion and absorption; Metabolic pathways; Glycerolipid metabolism	Triglyceride biosynthesis; Neutrophil degranulation; Acyl chain remodeling of DAG and TAG	Statin Pathway; Triacylglyceride Synthesis																														Not Found	Not Found	Not Found	High
	Phosphatidylinositol 5-phosphate 4-kinase type-2 alpha OS=Mus musculus OX=10090 GN=Pip4k2a PE=1 SV=1	Master Protein	High	O70172	17.932	13	4	21	1	13	4	18718	Pip4k2a	Regulation of actin cytoskeleton; Inositol phosphate metabolism; Phosphatidylinositol signaling system	Synthesis of PIPs at the plasma membrane; PI5P Regulates TP53 Acetylation; PI5P, PP2A and IER3 Regulate PI3K/AKT Signaling; Synthesis of PIPs in the nucleus	G13 Signaling Pathway; Regulation of Actin Cytoskeleton																														Not Found	Not Found	Not Found	Not Found
	Oxysterol-binding protein-related protein 10 OS=Mus musculus OX=10090 GN=Osbpl10 PE=1 SV=1	Master Protein	High	S4R1M9	17.886	5	3	29	2	5	3	74486	Osbpl10		Acyl chain remodelling of PS																															High	Not Found	High	High
	Choline/ethanolamine kinase OS=Mus musculus OX=10090 GN=Chkb PE=1 SV=3	Master Protein	High	O55229	17.289	14	3	17	3	14	3	12651	Chkb	Metabolic pathways; Glycerophospholipid metabolism; Choline metabolism in cancer	Synthesis of PC; Synthesis of PE	Fatty Acid Beta Oxidation; One carbon metabolism and related pathways; Kennedy pathway	3.03666e+07	4.5683e+07	1.11002e+08	9.20034e+07	1.36047e+08	1.14005e+08	32237588	7.0767e+07	8.20911e+07	4.19525e+07	6.38397e+07	8.1011e+07	5.31785e+07	6.88755e+07	5.8051e+07	3.87221e+07	7.68377e+07	5.15374e+07	5.95581e+07	5.41624e+07	1.27097e+08	3.96283e+07	4.68541e+07	7.43582e+07	1.21299e+08	5.77443e+07	3.59406e+07	7.88232e+07	7.71835e+07	Peak Found	Peak Found	High	Peak Found
	Group XIIA secretory phospholipase A2 OS=Mus musculus OX=10090 GN=Pla2g12a PE=1 SV=2	Master Protein	High	Q9EPR2	13.28	8	1	7	1	8	1	66350	Pla2g12a	Pancreatic secretion; Ras signaling pathway; Fat digestion and absorption; Metabolic pathways; Linoleic acid metabolism; Ether lipid metabolism; Glycerophospholipid metabolism; alpha-Linolenic acid metabolism; Vascular smooth muscle contraction; Arachidonic acid metabolism	Acyl chain remodelling of PI; Acyl chain remodelling of PG; Acyl chain remodelling of PC; Synthesis of PA; Acyl chain remodelling of PS; Acyl chain remodelling of PE																															Not Found	Not Found	Not Found	Not Found
	Cardiolipin synthase (CMP-forming) OS=Mus musculus OX=10090 GN=Crls1 PE=1 SV=1	Master Protein	High	Q80ZM8	13.114	7	1	18	1	7	1	66586	Crls1	Metabolic pathways; Glycerophospholipid metabolism	Acyl chain remodelling of PG; Synthesis of CL																															High	High	High	High
	Phosphatidylinositol 3,4,5-trisphosphate 3-phosphatase and dual-specificity protein phosphatase PTEN OS=Mus musculus OX=10090 GN=Pten PE=1 SV=1	Master Protein	High	O08586	10.775	10	4	31	4	10	4	19211	Pten	FoxO signaling pathway; mTOR signaling pathway; p53 signaling pathway; MicroRNAs in cancer; Focal adhesion; Endometrial cancer; Breast cancer; Melanoma; Small cell lung cancer; Insulin resistance; Hepatitis B; Sphingolipid signaling pathway; Pathways in cancer; PI3K-Akt signaling pathway; Inositol phosphate metabolism; Tight junction; Glioma; EGFR tyrosine kinase inhibitor resistance; Central car…	Synthesis of PIPs at the plasma membrane; Negative regulation of the PI3K/AKT network; Regulation of PTEN localization; Ovarian tumor domain proteases; Ub-specific processing proteases; Regulation of PTEN stability and activity; Synthesis of IP3 and IP4 in the cytosol; Downstream TCR signaling	PluriNetWork; Signaling of Hepatocyte Growth Factor Receptor; Focal Adhesion-PI3K-Akt-mTOR-signaling pathway; ESC Pluripotency Pathways; Factors and pathways affecting insulin-like growth factor (IGF1)-Akt signaling; Insulin Signaling; Focal Adhesion							15884821	1.94825e+07	2.20792e+07																					High	High	High	High
	Phosphatidate cytidylyltransferase 2 OS=Mus musculus OX=10090 GN=Cds2 PE=1 SV=1	Master Protein	High	Q99L43	10.665	8	2	16	2	8	2	110911	Cds2	Metabolic pathways; Glycerophospholipid metabolism; Phosphatidylinositol signaling system	Synthesis of PG		870757	2.52314e+06	2.05875e+06				1.68013e+06	2.5914e+06	2.94282e+06	1.70019e+06	4.13907e+06	5.06687e+06							1.80108e+06	2.75831e+06	5.57414e+06				2.9573e+06	4.1541e+06				Peak Found	Peak Found	Peak Found	Not Found
	Protein VAC14 homolog OS=Mus musculus OX=10090 GN=Vac14 PE=1 SV=1	Master Protein	High	Q80WQ2	10.539	6	3	29	3	6	3	234729	Vac14	HTLV-I infection; Viral carcinogenesis	Synthesis of PIPs at the early endosome membrane; Synthesis of PIPs at the Golgi membrane; Synthesis of PIPs at the late endosome membrane								51286796	1.71362e+07	1.48602e+07																2.68171e+07	2.31687e+07				Not Found	High	High	High
	Ethanolamine-phosphate cytidylyltransferase OS=Mus musculus OX=10090 GN=Pcyt2 PE=1 SV=1	Master Protein	High	Q922E4	10.44	12	3	5	3	12	3	68671	Pcyt2	Metabolic pathways; Glycerophospholipid metabolism	Synthesis of PE	One carbon metabolism and related pathways; Kennedy pathway				8.55477e+06	1.22385e+07	1.39413e+07							6.26452e+06	8.5902e+06	1.05938e+07										7.38894e+06	8.09188e+06	1.26149e+07	9.91585e+06	6.87493e+06	Not Found	Not Found	High	Peak Found
	Choline kinase alpha OS=Mus musculus OX=10090 GN=Chka PE=1 SV=3	Master Protein	High	O54804	9.886	7	1	7	1	7	1	12660	Chka	Metabolic pathways; Glycerophospholipid metabolism; Choline metabolism in cancer	Synthesis of PC; Synthesis of PE	Acetylcholine Synthesis; One carbon metabolism and related pathways; Kennedy pathway																														Not Found	Not Found	High	Not Found
	Type 1 phosphatidylinositol 4,5-bisphosphate 4-phosphatase OS=Mus musculus OX=10090 GN=Pip4p1 PE=1 SV=1	Master Protein	High	Q3TWL2	9.693	22	3	7	2	22	3	219024	Tmem55b	Phosphatidylinositol signaling system	PI5P Regulates TP53 Acetylation; Synthesis of PIPs in the nucleus								25572184	3.18398e+07	2.18145e+07																					Not Found	High	Not Found	Not Found
	Glycerol-3-phosphate acyltransferase 4 OS=Mus musculus OX=10090 GN=Gpat4 PE=1 SV=1	Master Protein	High	Q8K2C8	8.494	6	2	4	2	6	2	102247	Agpat6; Gpat4	Metabolic pathways; Glycerophospholipid metabolism; Glycerolipid metabolism	Synthesis of PA																															Not Found	Not Found	Not Found	Not Found
	Phosphatidylinositide phosphatase SAC2 OS=Mus musculus OX=10090 GN=Inpp5f PE=1 SV=1	Master Protein	High	Q8CDA1	7.454	2	1	3	1	2	1	101490	Inpp5f		Synthesis of PIPs at the early endosome membrane																															Not Found	Not Found	Not Found	Not Found
	Synaptojanin-2 OS=Mus musculus OX=10090 GN=Synj2 PE=1 SV=2	Master Protein	High	Q9D2G5	7.331	2	2	2	2	2	2	20975	Synj2	Metabolic pathways; Inositol phosphate metabolism; Phosphatidylinositol signaling system	Synthesis of PIPs at the plasma membrane; Clathrin-mediated endocytosis	mRNA processing																														Not Found	Not Found	Not Found	Not Found
	Lysophospholipid acyltransferase 5 OS=Mus musculus OX=10090 GN=Lpcat3 PE=1 SV=1	Master Protein	High	Q91V01	7.325	3	1	7	1	3	1	14792	Lpcat3	Glycerophospholipid metabolism	Acyl chain remodelling of PC; Acyl chain remodelling of PS; Acyl chain remodelling of PE																															Not Found	Not Found	Not Found	Not Found
	Ethanolaminephosphotransferase 1 OS=Mus musculus OX=10090 GN=Selenoi PE=2 SV=3	Master Protein	High	Q80TA1	7.304	5	1	16	1	5	1	28042	Ept1; Selenoi	Metabolic pathways; Ether lipid metabolism; Glycerophospholipid metabolism	Synthesis of PE	Selenium metabolism/Selenoproteins																														Not Found	Not Found	High	Not Found
	Phosphatidylinositol 4,5-bisphosphate 3-kinase catalytic subunit beta isoform OS=Mus musculus OX=10090 GN=Pik3cb PE=1 SV=2	Master Protein	High	Q8BTI9	7.002	1	1	11	1	1	1	74769	Pik3cb	Oxytocin signaling pathway; ErbB signaling pathway; FoxO signaling pathway; Leukocyte transendothelial migration; Acute myeloid leukemia; AGE-RAGE signaling pathway in diabetic complications; mTOR signaling pathway; Cholinergic synapse; Platinum drug resistance; Chagas disease (American trypanosomiasis); T cell receptor signaling pathway; Phospholipase D signaling pathway; Regulation of actin cyt…	Synthesis of PIPs at the plasma membrane; Role of phospholipids in phagocytosis; G beta:gamma signalling through PI3Kgamma; Interleukin receptor SHC signaling; Downstream signal transduction; DAP12 signaling; GPVI-mediated activation cascade; Tie2 Signaling; RET signaling; PI3K Cascade; Interleukin-7 signaling; Role of LAT2/NTAL/LAB on calcium mobilization; Regulation of signaling by CBL; PI5P, P…	MicroRNAs in Cardiomyocyte Hypertrophy; Chemokine signaling pathway; Focal Adhesion-PI3K-Akt-mTOR-signaling pathway; G13 Signaling Pathway; Microglia Pathogen Phagocytosis Pathway; IL-2 Signaling Pathway; Alpha6-Beta4 Integrin Signaling Pathway; Regulation of Actin Cytoskeleton; EGFR1 Signaling Pathway; Insulin Signaling; Focal Adhesion																														Not Found	Not Found	High	Not Found
	Pleckstrin homology domain-containing family A member 1 OS=Mus musculus OX=10090 GN=Plekha1 PE=1 SV=1	Master Protein	High	Q8BUL6	6.549	7	2	2	2	7	2	101476	Plekha1		Synthesis of PIPs at the plasma membrane																															Not Found	Not Found	Not Found	Not Found
	Phosphatidylinositol 4-phosphate 5-kinase type-1 gamma OS=Mus musculus OX=10090 GN=Pip5k1c PE=1 SV=2	Master Protein	High	O70161	6.249	2	1	5	1	2	1	18717	Pip5k1c	Endocytosis; Phospholipase D signaling pathway; Regulation of actin cytoskeleton; Focal adhesion; Metabolic pathways; Fc gamma R-mediated phagocytosis; Inositol phosphate metabolism; Choline metabolism in cancer; Phosphatidylinositol signaling system	Synthesis of PIPs at the plasma membrane; PI5P, PP2A and IER3 Regulate PI3K/AKT Signaling; SEMA3A-Plexin repulsion signaling by inhibiting Integrin adhesion; Clathrin-mediated endocytosis	Regulation of Actin Cytoskeleton; Focal Adhesion	3.12109e+08	1.96904e+08	2.43925e+08	1.807e+08	5.16064e+08	3.3815e+08	483638816	2.39323e+08	3.01302e+08	7.84852e+08	3.06551e+08	4.08962e+08	3.52248e+07	8.91701e+07	1.55449e+08	8.65155e+08	2.24459e+08	3.12303e+08	3.48696e+08	3.70989e+08	2.69082e+08	2.65464e+08	1.15217e+08	1.00792e+08	2.1122e+08	3.53925e+08	4.21781e+08	2.06025e+08	2.03349e+08	Peak Found	Peak Found	Peak Found	Peak Found
	Phosphatidylinositol 3-kinase regulatory subunit beta OS=Mus musculus OX=10090 GN=Pik3r2 PE=1 SV=2	Master Protein	High	O08908	6.246	2	1	4	1	2	1	18709	Pik3r2	Oxytocin signaling pathway; ErbB signaling pathway; FoxO signaling pathway; Leukocyte transendothelial migration; Acute myeloid leukemia; AGE-RAGE signaling pathway in diabetic complications; mTOR signaling pathway; Cholinergic synapse; Platinum drug resistance; Chagas disease (American trypanosomiasis); T cell receptor signaling pathway; Phospholipase D signaling pathway; Regulation of actin cyt…	Synthesis of PIPs at the plasma membrane; PI3K Cascade; Interleukin-7 signaling; Role of LAT2/NTAL/LAB on calcium mobilization; Role of phospholipids in phagocytosis; PI5P, PP2A and IER3 Regulate PI3K/AKT Signaling; VEGFA-VEGFR2 Pathway; Downstream signal transduction; Downstream TCR signaling; Rho GTPase cycle; DAP12 signaling; PI3K/AKT activation; Tie2 Signaling	IL-5 Signaling Pathway; MicroRNAs in Cardiomyocyte Hypertrophy; Chemokine signaling pathway; Delta-Notch Signaling Pathway; Focal Adhesion-PI3K-Akt-mTOR-signaling pathway; G13 Signaling Pathway; ESC Pluripotency Pathways; Microglia Pathogen Phagocytosis Pathway; IL-3 Signaling Pathway; IL-6 signaling Pathway; Kit Receptor Signaling Pathway; IL-2 Signaling Pathway; Alpha6-Beta4 Integrin Signaling …																														Not Found	Not Found	Not Found	Not Found
	Phosphatidate phosphatase LPIN2 OS=Mus musculus OX=10090 GN=Lpin2 PE=1 SV=2	Master Protein	High	Q99PI5	6.198	2	1	3	1	2	1	64898	Lpin2	Metabolic pathways; Glycerophospholipid metabolism; Glycerolipid metabolism	Triglyceride biosynthesis; Synthesis of PC; Synthesis of PE	Adipogenesis genes																														Not Found	Not Found	Not Found	Not Found
	Choline transporter-like protein 2 OS=Mus musculus OX=10090 GN=Slc44a2 PE=1 SV=2	Master Protein	High	Q8BY89	6.088	2	1	3	1	2	1	68682	Slc44a2	Choline metabolism in cancer	Transport of bile salts and organic acids, metal ions and amine compounds; Neutrophil degranulation; Synthesis of PC											7.38193e+06	8.81333e+06	8.05237e+06							1.03981e+07	6.93994e+06	8.75623e+06									Not Found	Not Found	Not Found	Not Found
	Myotubularin-related protein 6 OS=Mus musculus OX=10090 GN=Mtmr6 PE=1 SV=1	Master Protein	High	Q8VE11	5.952	3	1	1	1	3	1	219135	Mtmr6	Metabolic pathways; Inositol phosphate metabolism; Phosphatidylinositol signaling system	Synthesis of PIPs at the plasma membrane																															Not Found	Not Found	Not Found	Not Found
	Phosphatidylinositol 3-kinase catalytic subunit type 3 OS=Mus musculus OX=10090 GN=Pik3c3 PE=1 SV=1	Master Protein	High	Q6PF93	5.797	1	1	21	1	1	1	225326	Pik3c3	Metabolic pathways; Tuberculosis; Phagosome; Autophagy; Inositol phosphate metabolism; Phosphatidylinositol signaling system	Toll Like Receptor 9 (TLR9) Cascade; PI3K Cascade; Interleukin-7 signaling; Macroautophagy; RHO GTPases Activate NADPH Oxidases; Synthesis of PIPs at the early endosome membrane; Synthesis of PIPs at the Golgi membrane; Synthesis of PIPs at the late endosome membrane	Microglia Pathogen Phagocytosis Pathway; Regulation of Actin Cytoskeleton; Insulin Signaling																														High	High	Not Found	High
	Phosphatidylinositol 4-kinase beta OS=Mus musculus OX=10090 GN=Pi4kb PE=1 SV=2	Master Protein	High	Q8BKC8	5.49	2	1	5	1	2	1	107650	Pi4kb	Metabolic pathways; Inositol phosphate metabolism; Phosphatidylinositol signaling system	Synthesis of PIPs at the Golgi membrane																															Not Found	Not Found	Not Found	Not Found
	Choline/ethanolaminephosphotransferase 1 OS=Mus musculus OX=10090 GN=Cept1 PE=1 SV=1	Master Protein	High	Q8BGS7	4.484	3	1	15	1	3	1	99712	Cept1	Metabolic pathways; Ether lipid metabolism; Glycerophospholipid metabolism	Synthesis of PC; Synthesis of PE	One carbon metabolism and related pathways; Kennedy pathway	5.26511e+07	5.56594e+07	5.53019e+07	6.72053e+07	8.02382e+07	7.76928e+07	52232528	7.24047e+07	8.1159e+07	9.59966e+07	8.06847e+07	8.8148e+07	6.69447e+07	9.46546e+07	1.21922e+08	5.43592e+07	2.99459e+07	8.06242e+07	8.29942e+07	7.6338e+07	7.77489e+07	1.16944e+08	6.16036e+07	8.9202e+07	6.1335e+07	6.98355e+07	8.02216e+07	9.98417e+07	1.16664e+08	Peak Found	High	High	Peak Found
	1-acyl-sn-glycerol-3-phosphate acyltransferase gamma OS=Mus musculus OX=10090 GN=Agpat3 PE=1 SV=2	Master Protein	High	Q9D517	3.961	5	1	1	1	5	1	28169	Agpat3	Phospholipase D signaling pathway; Metabolic pathways; Glycerophospholipid metabolism; Glycerolipid metabolism	Synthesis of PA; COPI-independent Golgi-to-ER retrograde traffic	Triacylglyceride Synthesis																														Not Found	Not Found	Not Found	Not Found
	1-acyl-sn-glycerol-3-phosphate acyltransferase epsilon OS=Mus musculus OX=10090 GN=Agpat5 PE=1 SV=2	Master Protein	High	Q9D1E8	3.947	4	1	3	1	4	1	52123	Agpat5	Phospholipase D signaling pathway; Metabolic pathways; Glycerophospholipid metabolism; Glycerolipid metabolism	Synthesis of PA	Triacylglyceride Synthesis																														Not Found	Not Found	Not Found	Not Found
	Group XV phospholipase A2 OS=Mus musculus OX=10090 GN=Pla2g15 PE=1 SV=1	Master Protein	High	Q8VEB4	3.888	4	1	1	1	4	1	192654	Pla2g15	Lysosome; Glycerophospholipid metabolism	Hydrolysis of LPC																															Not Found	Not Found	Not Found	Not Found
	Myotubularin-related protein 12 OS=Mus musculus OX=10090 GN=Mtmr12 PE=1 SV=2	Master Protein	High	Q80TA6	3.692	3	1	3	1	3	1	268783	Mtmr12		Synthesis of PIPs at the early endosome membrane																															Not Found	Not Found	Not Found	Not Found
TRUE	1339	R-MMU-390247	Leaf	Beta-oxidation of very long chain fatty acids	Reactome	6	9
	Description	Master	Protein FDR Confidence: Combined	Accession	Sum PEP Score	Coverage [%]	# Peptides	# PSMs	# Unique Peptides	Coverage [%] (by Search Engine): Sequest HT	# Peptides (by Search Engine): Sequest HT	Entrez Gene ID	Gene Symbol	KEGG Pathways	Reactome Pathways	WikiPathways	Abundances (by Bio. Rep.): 16 0 PI CAY,1	Abundances (by Bio. Rep.): 16 0 PI CAY,2	Abundances (by Bio. Rep.): 16 0 PI CAY,3	Abundances (by Bio. Rep.): 18 1,1	Abundances (by Bio. Rep.): 18 1,2	Abundances (by Bio. Rep.): 18 1,3	Abundances (by Bio. Rep.): 18 1 PI CAY,1	Abundances (by Bio. Rep.): 18 1 PI CAY,2	Abundances (by Bio. Rep.): 18 1 PI CAY,3	Abundances (by Bio. Rep.): 18 1 SER,1	Abundances (by Bio. Rep.): 18 1 SER,2	Abundances (by Bio. Rep.): 18 1 SER,3	Abundances (by Bio. Rep.): 18 1 VAL,1	Abundances (by Bio. Rep.): 18 1 VAL,2	Abundances (by Bio. Rep.): 18 1 VAL,3	Abundances (by Bio. Rep.): CAY,1	Abundances (by Bio. Rep.): CAY,2	Abundances (by Bio. Rep.): CAY,3	Abundances (by Bio. Rep.): DMSO,1	Abundances (by Bio. Rep.): DMSO,2	Abundances (by Bio. Rep.): DMSO,3	Abundances (by Bio. Rep.): MCA,1	Abundances (by Bio. Rep.): MCA,2	Abundances (by Bio. Rep.): MCA,3	Abundances (by Bio. Rep.): SER,2	Abundances (by Bio. Rep.): SER,3	Abundances (by Bio. Rep.): VAL,1	Abundances (by Bio. Rep.): VAL,2	Abundances (by Bio. Rep.): VAL,3	Found in Sample: [S9] F9: Sample, 16 0 PI CAY, 1	Found in Sample: [S19] F19: Sample, 16 0 PI CAY, 2	Found in Sample: [S29] F29: Sample, 16 0 PI CAY, 3	Found in Sample: [S6] F6: Sample, 18 1, 1
	3-ketoacyl-CoA thiolase A, peroxisomal OS=Mus musculus OX=10090 GN=Acaa1a PE=1 SV=1	Master Protein	High	Q921H8	133.011	43	12	167	12	43	12	113868	Acaa1a	PPAR signaling pathway; Fatty acid metabolism; Valine, leucine and isoleucine degradation; Metabolic pathways; Fatty acid degradation; alpha-Linolenic acid metabolism; Biosynthesis of unsaturated fatty acids; Peroxisome	Beta-oxidation of very long chain fatty acids; Neutrophil degranulation; alpha-linolenic acid (ALA) metabolism	PPAR signaling pathway				1.18148e+08	1.74764e+08	1.80465e+08	134888091	1.35699e+08	1.53747e+08	1.42634e+08	1.17243e+08	1.25629e+08				1.68758e+08	1.47626e+08	1.88267e+08	1.20528e+08	1.55032e+08	1.94912e+08				1.04586e+08	1.2063e+08				High	High	High	High
	Peroxisomal multifunctional enzyme type 2 OS=Mus musculus OX=10090 GN=Hsd17b4 PE=1 SV=3	Master Protein	High	P51660	119.225	40	20	114	20	40	20	15488	Hsd17b4	Metabolic pathways; Primary bile acid biosynthesis; Peroxisome	Beta-oxidation of pristanoyl-CoA; Beta-oxidation of very long chain fatty acids; Synthesis of bile acids and bile salts via 7alpha-hydroxycholesterol; alpha-linolenic acid (ALA) metabolism	Steroid Biosynthesis	5.91151e+07	5.95269e+07	6.98903e+07	5.47667e+07	6.19583e+07	5.59572e+07	67105236	5.75536e+07	6.26094e+07	1.15784e+08	1.0777e+08	1.3587e+08	1.67849e+07	2.99417e+07	3.08763e+07	8.73321e+07	8.92007e+07	8.34355e+07	3.79698e+07	5.33128e+07	4.95484e+07	1.93727e+07	2.28637e+07	3.04172e+07	1.44189e+08	1.68079e+08	4.39745e+07	4.90072e+07	4.55598e+07	High	High	High	High
	Peroxisomal acyl-coenzyme A oxidase 1 OS=Mus musculus OX=10090 GN=Acox1 PE=1 SV=5	Master Protein	High	Q9R0H0	25.565	9	4	14	4	9	4	11430	Acox1	PPAR signaling pathway; Fatty acid metabolism; Metabolic pathways; Fatty acid degradation; alpha-Linolenic acid metabolism; cAMP signaling pathway; Biosynthesis of unsaturated fatty acids; Peroxisome	Beta-oxidation of very long chain fatty acids; alpha-linolenic acid (ALA) metabolism	PPAR signaling pathway																									2.1324e+07	1.98074e+07				Not Found	Not Found	Not Found	Not Found
	Enoyl-CoA delta isomerase 2, mitochondrial OS=Mus musculus OX=10090 GN=Eci2 PE=1 SV=2	Master Protein	High	Q9WUR2	15.454	12	3	12	2	12	3	23986	Eci2	Fatty acid degradation; Peroxisome	Beta-oxidation of very long chain fatty acids		2.483e+07	1.98725e+07	4.66098e+07				13662014	2.17785e+07	5.1991e+07				9.17158e+06	2.5633e+07	6.13915e+07				4.62567e+07	3.4643e+07	4.03293e+07				3.2145e+07	1.42444e+07				Peak Found	High	Peak Found	Not Found
	Acyl-coenzyme A thioesterase 8 OS=Mus musculus OX=10090 GN=Acot8 PE=1 SV=1	Master Protein	High	P58137	6.028	8	1	8	1	8	1	170789	Acot8	Metabolic pathways; Primary bile acid biosynthesis; Peroxisome	Beta-oxidation of pristanoyl-CoA; Beta-oxidation of very long chain fatty acids; Synthesis of bile acids and bile salts via 7alpha-hydroxycholesterol; alpha-linolenic acid (ALA) metabolism																															Not Found	High	High	High
	Enoyl-CoA delta isomerase 3, peroxisomal OS=Mus musculus OX=10090 GN=Eci3 PE=1 SV=1	Master Protein	High	Q78JN3	6.023	10	2	3	1	10	2	69123	Eci3		Beta-oxidation of very long chain fatty acids																															Not Found	Not Found	High	Not Found
TRUE	1179	R-MMU-390918	Intermediate	Peroxisomal lipid metabolism	Reactome	13	16
	Description	Master	Protein FDR Confidence: Combined	Accession	Sum PEP Score	Coverage [%]	# Peptides	# PSMs	# Unique Peptides	Coverage [%] (by Search Engine): Sequest HT	# Peptides (by Search Engine): Sequest HT	Entrez Gene ID	Gene Symbol	KEGG Pathways	Reactome Pathways	WikiPathways	Abundances (by Bio. Rep.): 16 0 PI CAY,1	Abundances (by Bio. Rep.): 16 0 PI CAY,2	Abundances (by Bio. Rep.): 16 0 PI CAY,3	Abundances (by Bio. Rep.): 18 1,1	Abundances (by Bio. Rep.): 18 1,2	Abundances (by Bio. Rep.): 18 1,3	Abundances (by Bio. Rep.): 18 1 PI CAY,1	Abundances (by Bio. Rep.): 18 1 PI CAY,2	Abundances (by Bio. Rep.): 18 1 PI CAY,3	Abundances (by Bio. Rep.): 18 1 SER,1	Abundances (by Bio. Rep.): 18 1 SER,2	Abundances (by Bio. Rep.): 18 1 SER,3	Abundances (by Bio. Rep.): 18 1 VAL,1	Abundances (by Bio. Rep.): 18 1 VAL,2	Abundances (by Bio. Rep.): 18 1 VAL,3	Abundances (by Bio. Rep.): CAY,1	Abundances (by Bio. Rep.): CAY,2	Abundances (by Bio. Rep.): CAY,3	Abundances (by Bio. Rep.): DMSO,1	Abundances (by Bio. Rep.): DMSO,2	Abundances (by Bio. Rep.): DMSO,3	Abundances (by Bio. Rep.): MCA,1	Abundances (by Bio. Rep.): MCA,2	Abundances (by Bio. Rep.): MCA,3	Abundances (by Bio. Rep.): SER,2	Abundances (by Bio. Rep.): SER,3	Abundances (by Bio. Rep.): VAL,1	Abundances (by Bio. Rep.): VAL,2	Abundances (by Bio. Rep.): VAL,3	Found in Sample: [S9] F9: Sample, 16 0 PI CAY, 1	Found in Sample: [S19] F19: Sample, 16 0 PI CAY, 2	Found in Sample: [S29] F29: Sample, 16 0 PI CAY, 3	Found in Sample: [S6] F6: Sample, 18 1, 1
	Non-specific lipid-transfer protein OS=Mus musculus OX=10090 GN=Scp2 PE=1 SV=3	Master Protein	High	P32020	154.697	45	21	217	21	45	21	20280	Scp2	PPAR signaling pathway; Metabolic pathways; Primary bile acid biosynthesis; Peroxisome	Beta-oxidation of pristanoyl-CoA; Synthesis of bile acids and bile salts via 7alpha-hydroxycholesterol; alpha-linolenic acid (ALA) metabolism	PPAR signaling pathway; Mitochondrial LC-Fatty Acid Beta-Oxidation	2.67515e+08	2.93256e+08	3.79697e+08	3.39763e+08	4.69089e+08	4.43728e+08	246435652	2.62343e+08	2.64872e+08	9.13223e+08	1.06399e+09	9.61933e+08	2.031e+08	1.57611e+08	1.93501e+08	2.7834e+08	3.0548e+08	2.36793e+08	5.50926e+08	5.6932e+08	5.99097e+08	2.60863e+08	2.81219e+08	3.7954e+08	9.66121e+08	1.09075e+09	2.21648e+08	2.83541e+08	3.1491e+08	High	High	High	High
	Peroxisomal carnitine O-octanoyltransferase OS=Mus musculus OX=10090 GN=Crot PE=1 SV=1	Master Protein	High	Q9DC50	138.031	31	17	180	17	31	17	74114	Crot	Peroxisome	Beta-oxidation of pristanoyl-CoA		1.76145e+08	2.05551e+08	2.30583e+08	2.66178e+08	2.90401e+08	3.28457e+08	138435508	2.48515e+08	2.77531e+08	3.16716e+08	2.83978e+08	2.7843e+08	9.34795e+07	1.10545e+08	1.2118e+08	1.51061e+08	1.36332e+08	2.00166e+08	2.22457e+08	2.18799e+08	2.71853e+08	2.18381e+08	1.61275e+08	2.5541e+08	4.54763e+08	5.48386e+08	8.72857e+07	1.23014e+08	1.64843e+08	High	High	High	High
	3-ketoacyl-CoA thiolase A, peroxisomal OS=Mus musculus OX=10090 GN=Acaa1a PE=1 SV=1	Master Protein	High	Q921H8	133.011	43	12	167	12	43	12	113868	Acaa1a	PPAR signaling pathway; Fatty acid metabolism; Valine, leucine and isoleucine degradation; Metabolic pathways; Fatty acid degradation; alpha-Linolenic acid metabolism; Biosynthesis of unsaturated fatty acids; Peroxisome	Beta-oxidation of very long chain fatty acids; Neutrophil degranulation; alpha-linolenic acid (ALA) metabolism	PPAR signaling pathway				1.18148e+08	1.74764e+08	1.80465e+08	134888091	1.35699e+08	1.53747e+08	1.42634e+08	1.17243e+08	1.25629e+08				1.68758e+08	1.47626e+08	1.88267e+08	1.20528e+08	1.55032e+08	1.94912e+08				1.04586e+08	1.2063e+08				High	High	High	High
	Peroxisomal multifunctional enzyme type 2 OS=Mus musculus OX=10090 GN=Hsd17b4 PE=1 SV=3	Master Protein	High	P51660	119.225	40	20	114	20	40	20	15488	Hsd17b4	Metabolic pathways; Primary bile acid biosynthesis; Peroxisome	Beta-oxidation of pristanoyl-CoA; Beta-oxidation of very long chain fatty acids; Synthesis of bile acids and bile salts via 7alpha-hydroxycholesterol; alpha-linolenic acid (ALA) metabolism	Steroid Biosynthesis	5.91151e+07	5.95269e+07	6.98903e+07	5.47667e+07	6.19583e+07	5.59572e+07	67105236	5.75536e+07	6.26094e+07	1.15784e+08	1.0777e+08	1.3587e+08	1.67849e+07	2.99417e+07	3.08763e+07	8.73321e+07	8.92007e+07	8.34355e+07	3.79698e+07	5.33128e+07	4.95484e+07	1.93727e+07	2.28637e+07	3.04172e+07	1.44189e+08	1.68079e+08	4.39745e+07	4.90072e+07	4.55598e+07	High	High	High	High
	Aldehyde dehydrogenase family 3 member A2 OS=Mus musculus OX=10090 GN=Aldh3a2 PE=1 SV=2	Master Protein	High	P47740	65.846	33	9	74	8	33	9	11671	Aldh3a2	Histidine metabolism; Pyruvate metabolism; Arginine and proline metabolism; Tryptophan metabolism; Valine, leucine and isoleucine degradation; Metabolic pathways; Lysine degradation; Fatty acid degradation; Glycolysis / Gluconeogenesis; beta-Alanine metabolism; Ascorbate and aldarate metabolism; Glycerolipid metabolism; Pentose and glucuronate interconversions	Alpha-oxidation of phytanate; Sphingolipid de novo biosynthesis	Tryptophan metabolism	1.72568e+08	1.16937e+08	1.3536e+08	1.37896e+08	2.24351e+08	1.22727e+08	143155792	1.298e+08	1.53071e+08	1.6724e+08	1.11803e+08	9.2527e+07				1.82299e+08	1.28233e+08	1.23952e+08	1.58953e+08	1.73486e+08	1.24628e+08				1.49214e+08	1.51616e+08	5.4345e+07	8.70407e+07	7.63176e+07	High	High	High	Peak Found
	Alpha-methylacyl-CoA racemase OS=Mus musculus OX=10090 GN=Amacr PE=1 SV=4	Master Protein	High	O09174	48.1	30	7	69	7	30	7	17117	Amacr	Metabolic pathways; Primary bile acid biosynthesis; Peroxisome	Beta-oxidation of pristanoyl-CoA; Synthesis of bile acids and bile salts via 7alpha-hydroxycholesterol; Synthesis of bile acids and bile salts via 24-hydroxycholesterol		8.96697e+07	5.95686e+07	1.49662e+08				89121900	1.12087e+08	1.44877e+08	7.79247e+07	5.36903e+07	7.2584e+07				5.08144e+07	5.19252e+07	9.77639e+07	8.74635e+07	7.81504e+07	6.69976e+07				4.33935e+07	6.90243e+07				High	High	High	Not Found
	Peroxisomal acyl-coenzyme A oxidase 1 OS=Mus musculus OX=10090 GN=Acox1 PE=1 SV=5	Master Protein	High	Q9R0H0	25.565	9	4	14	4	9	4	11430	Acox1	PPAR signaling pathway; Fatty acid metabolism; Metabolic pathways; Fatty acid degradation; alpha-Linolenic acid metabolism; cAMP signaling pathway; Biosynthesis of unsaturated fatty acids; Peroxisome	Beta-oxidation of very long chain fatty acids; alpha-linolenic acid (ALA) metabolism	PPAR signaling pathway																									2.1324e+07	1.98074e+07				Not Found	Not Found	Not Found	Not Found
	Enoyl-CoA delta isomerase 2, mitochondrial OS=Mus musculus OX=10090 GN=Eci2 PE=1 SV=2	Master Protein	High	Q9WUR2	15.454	12	3	12	2	12	3	23986	Eci2	Fatty acid degradation; Peroxisome	Beta-oxidation of very long chain fatty acids		2.483e+07	1.98725e+07	4.66098e+07				13662014	2.17785e+07	5.1991e+07				9.17158e+06	2.5633e+07	6.13915e+07				4.62567e+07	3.4643e+07	4.03293e+07				3.2145e+07	1.42444e+07				Peak Found	High	Peak Found	Not Found
	2-hydroxyacyl-CoA lyase 1 OS=Mus musculus OX=10090 GN=Hacl1 PE=1 SV=2	Master Protein	High	Q9QXE0	13.176	4	1	16	1	4	1	56794	Hacl1	Peroxisome	Alpha-oxidation of phytanate																															Not Found	High	Not Found	High
	Carnitine O-acetyltransferase OS=Mus musculus OX=10090 GN=Crat PE=1 SV=3	Master Protein	High	P47934	12.844	6	3	5	3	6	3	12908	Crat	Peroxisome	Beta-oxidation of pristanoyl-CoA	Fatty Acid Beta Oxidation																														Not Found	Not Found	Not Found	Not Found
	Acyl-CoA-binding domain-containing protein 5 OS=Mus musculus OX=10090 GN=Acbd5 PE=1 SV=1	Master Protein	High	Q5XG73	7.171	4	1	3	1	4	1	74159	Acbd5		Peroxisomal lipid metabolism																															Not Found	Not Found	Not Found	Not Found
	Acyl-coenzyme A thioesterase 8 OS=Mus musculus OX=10090 GN=Acot8 PE=1 SV=1	Master Protein	High	P58137	6.028	8	1	8	1	8	1	170789	Acot8	Metabolic pathways; Primary bile acid biosynthesis; Peroxisome	Beta-oxidation of pristanoyl-CoA; Beta-oxidation of very long chain fatty acids; Synthesis of bile acids and bile salts via 7alpha-hydroxycholesterol; alpha-linolenic acid (ALA) metabolism																															Not Found	High	High	High
	Enoyl-CoA delta isomerase 3, peroxisomal OS=Mus musculus OX=10090 GN=Eci3 PE=1 SV=1	Master Protein	High	Q78JN3	6.023	10	2	3	1	10	2	69123	Eci3		Beta-oxidation of very long chain fatty acids																															Not Found	Not Found	High	Not Found
TRUE	1394	R-MMU-400206	Leaf	Regulation of lipid metabolism by Peroxisome proliferator-activated receptor alpha (PPARalpha)	Reactome	11	13
	Description	Master	Protein FDR Confidence: Combined	Accession	Sum PEP Score	Coverage [%]	# Peptides	# PSMs	# Unique Peptides	Coverage [%] (by Search Engine): Sequest HT	# Peptides (by Search Engine): Sequest HT	Entrez Gene ID	Gene Symbol	KEGG Pathways	Reactome Pathways	WikiPathways	Abundances (by Bio. Rep.): 16 0 PI CAY,1	Abundances (by Bio. Rep.): 16 0 PI CAY,2	Abundances (by Bio. Rep.): 16 0 PI CAY,3	Abundances (by Bio. Rep.): 18 1,1	Abundances (by Bio. Rep.): 18 1,2	Abundances (by Bio. Rep.): 18 1,3	Abundances (by Bio. Rep.): 18 1 PI CAY,1	Abundances (by Bio. Rep.): 18 1 PI CAY,2	Abundances (by Bio. Rep.): 18 1 PI CAY,3	Abundances (by Bio. Rep.): 18 1 SER,1	Abundances (by Bio. Rep.): 18 1 SER,2	Abundances (by Bio. Rep.): 18 1 SER,3	Abundances (by Bio. Rep.): 18 1 VAL,1	Abundances (by Bio. Rep.): 18 1 VAL,2	Abundances (by Bio. Rep.): 18 1 VAL,3	Abundances (by Bio. Rep.): CAY,1	Abundances (by Bio. Rep.): CAY,2	Abundances (by Bio. Rep.): CAY,3	Abundances (by Bio. Rep.): DMSO,1	Abundances (by Bio. Rep.): DMSO,2	Abundances (by Bio. Rep.): DMSO,3	Abundances (by Bio. Rep.): MCA,1	Abundances (by Bio. Rep.): MCA,2	Abundances (by Bio. Rep.): MCA,3	Abundances (by Bio. Rep.): SER,2	Abundances (by Bio. Rep.): SER,3	Abundances (by Bio. Rep.): VAL,1	Abundances (by Bio. Rep.): VAL,2	Abundances (by Bio. Rep.): VAL,3	Found in Sample: [S9] F9: Sample, 16 0 PI CAY, 1	Found in Sample: [S19] F19: Sample, 16 0 PI CAY, 2	Found in Sample: [S29] F29: Sample, 16 0 PI CAY, 3	Found in Sample: [S6] F6: Sample, 18 1, 1
	Histone-arginine methyltransferase CARM1 OS=Mus musculus OX=10090 GN=Carm1 PE=1 SV=2	Master Protein	High	Q9WVG6	63.2	20	6	96	6	20	6	59035	Carm1	Endocrine resistance	RMTs methylate histone arginines; Regulation of lipid metabolism by Peroxisome proliferator-activated receptor alpha (PPARalpha)		3.54712e+08	3.35801e+08	3.84591e+08	5.37486e+08	4.4408e+08	3.69946e+08	282043844	2.48483e+08	3.17664e+08	3.19882e+08	3.89975e+08	3.50101e+08	2.66667e+08	2.54522e+08	2.09261e+08	2.71613e+08	4.21423e+08	3.59488e+08	2.63999e+08	3.15887e+08	2.32415e+08	2.38163e+08	1.88935e+08	2.2125e+08	3.60732e+08	3.50291e+08	2.75648e+08	2.72562e+08	3.11058e+08	High	High	High	High
	Nuclear receptor corepressor 2 OS=Mus musculus OX=10090 GN=Ncor2 PE=1 SV=3	Master Protein	High	Q9WU42	61.581	7	10	42	10	7	10	20602	Ncor2	Epstein-Barr virus infection; Notch signaling pathway	Downregulation of SMAD2/3:SMAD4 transcriptional activity; Mus musculus biological processes; Regulation of lipid metabolism by Peroxisome proliferator-activated receptor alpha (PPARalpha); Transcriptional Regulation of Adipocyte Differentiation in 3T3-L1 Pre-adipocytes	Delta-Notch Signaling Pathway; Notch Signaling Pathway; Adipogenesis genes																														High	Not Found	High	High
	Mediator of RNA polymerase II transcription subunit 1 OS=Mus musculus OX=10090 GN=Med1 PE=1 SV=2	Master Protein	High	Q925J9	60.473	10	7	55	7	10	7	19014	Med1	Thyroid hormone signaling pathway; Endocrine resistance	Nuclear Receptor transcription pathway; Mus musculus biological processes; Regulation of lipid metabolism by Peroxisome proliferator-activated receptor alpha (PPARalpha); Transcriptional Regulation of Adipocyte Differentiation in 3T3-L1 Pre-adipocytes		1.58911e+07	1.65828e+07	2.1299e+07																						2.31025e+07	7.69327e+07				High	High	High	High
	Paired amphipathic helix protein Sin3a OS=Mus musculus OX=10090 GN=Sin3a PE=1 SV=3	Master Protein	High	Q60520	53.605	14	11	33	11	14	11	20466	Sin3a	Huntington's disease; Transcriptional misregulation in cancer; Thyroid hormone signaling pathway	RUNX1 regulates genes involved in megakaryocyte differentiation and platelet function; Mus musculus biological processes; NoRC negatively regulates rRNA expression; Regulation of lipid metabolism by Peroxisome proliferator-activated receptor alpha (PPARalpha)	Hedgehog Signaling Pathway; Estrogen signaling; PluriNetWork; Delta-Notch Signaling Pathway; EGFR1 Signaling Pathway										5.15843e+07	4.13629e+07	3.92912e+07				2.8359e+06	3.3656e+06	2.09178e+06	3.33094e+06	3.08885e+06	3.36613e+06									High	Not Found	Not Found	High
	F-box-like/WD repeat-containing protein TBL1XR1 OS=Mus musculus OX=10090 GN=Tbl1xr1 PE=1 SV=1	Master Protein	High	Q8BHJ5	31.212	19	4	24	4	19	4	81004	Tbl1xr1	Wnt signaling pathway	Regulation of lipid metabolism by Peroxisome proliferator-activated receptor alpha (PPARalpha)																										2.6696e+07	3.09562e+07				High	High	High	High
	Nuclear receptor coactivator 2 OS=Mus musculus OX=10090 GN=Ncoa2 PE=1 SV=3	Master Protein	High	Q61026	10.806	3	2	14	2	3	2	17978	Ncoa2	Thyroid hormone signaling pathway	Endogenous sterols; Synthesis of bile acids and bile salts via 7alpha-hydroxycholesterol; Regulation of lipid metabolism by Peroxisome proliferator-activated receptor alpha (PPARalpha); Recycling of bile acids and salts; Activated PKN1 stimulates transcription of AR (androgen receptor) regulated genes KLK2 and KLK3; HATs acetylate histones; Mus musculus biological processes; Synthesis of bile aci…	Adipogenesis genes																														Not Found	Not Found	High	Not Found
	Helicase with zinc finger domain 2 OS=Mus musculus OX=10090 GN=Helz2 PE=1 SV=1	Master Protein	High	E9QAM5	10.66	2	2	11	2	2	2	229003	BC006779; Helz2		Mus musculus biological processes; Regulation of lipid metabolism by Peroxisome proliferator-activated receptor alpha (PPARalpha); Transcriptional Regulation of Adipocyte Differentiation in 3T3-L1 Pre-adipocytes																															High	High	High	Not Found
	Retinoic acid receptor RXR-alpha OS=Mus musculus OX=10090 GN=Rxra PE=1 SV=1	Master Protein	High	P28700	7.313	5	1	1	1	5	1	20181	Rxra	PPAR signaling pathway; Small cell lung cancer; Non-small cell lung cancer; Non-alcoholic fatty liver disease (NAFLD); Transcriptional misregulation in cancer; Thyroid hormone signaling pathway; Pathways in cancer; Bile secretion; Hepatitis C; Adipocytokine signaling pathway; Thyroid cancer; PI3K-Akt signaling pathway	Nuclear Receptor transcription pathway; Endogenous sterols; Synthesis of bile acids and bile salts via 7alpha-hydroxycholesterol; Signaling by Retinoic Acid; Recycling of bile acids and salts; Transcriptional regulation of white adipocyte differentiation; Transcriptional Regulation of Adipocyte Differentiation in 3T3-L1 Pre-adipocytes; Regulation of lipid metabolism by Peroxisome proliferator-act…	Retinol metabolism; PPAR signaling pathway; IL-3 Signaling Pathway; Adipogenesis genes; Nuclear Receptors																														Not Found	Not Found	Not Found	Not Found
TRUE	65	R-MMU-556833	Intermediate	Metabolism of lipids	Reactome	238	262
	Description	Master	Protein FDR Confidence: Combined	Accession	Sum PEP Score	Coverage [%]	# Peptides	# PSMs	# Unique Peptides	Coverage [%] (by Search Engine): Sequest HT	# Peptides (by Search Engine): Sequest HT	Entrez Gene ID	Gene Symbol	KEGG Pathways	Reactome Pathways	WikiPathways	Abundances (by Bio. Rep.): 16 0 PI CAY,1	Abundances (by Bio. Rep.): 16 0 PI CAY,2	Abundances (by Bio. Rep.): 16 0 PI CAY,3	Abundances (by Bio. Rep.): 18 1,1	Abundances (by Bio. Rep.): 18 1,2	Abundances (by Bio. Rep.): 18 1,3	Abundances (by Bio. Rep.): 18 1 PI CAY,1	Abundances (by Bio. Rep.): 18 1 PI CAY,2	Abundances (by Bio. Rep.): 18 1 PI CAY,3	Abundances (by Bio. Rep.): 18 1 SER,1	Abundances (by Bio. Rep.): 18 1 SER,2	Abundances (by Bio. Rep.): 18 1 SER,3	Abundances (by Bio. Rep.): 18 1 VAL,1	Abundances (by Bio. Rep.): 18 1 VAL,2	Abundances (by Bio. Rep.): 18 1 VAL,3	Abundances (by Bio. Rep.): CAY,1	Abundances (by Bio. Rep.): CAY,2	Abundances (by Bio. Rep.): CAY,3	Abundances (by Bio. Rep.): DMSO,1	Abundances (by Bio. Rep.): DMSO,2	Abundances (by Bio. Rep.): DMSO,3	Abundances (by Bio. Rep.): MCA,1	Abundances (by Bio. Rep.): MCA,2	Abundances (by Bio. Rep.): MCA,3	Abundances (by Bio. Rep.): SER,2	Abundances (by Bio. Rep.): SER,3	Abundances (by Bio. Rep.): VAL,1	Abundances (by Bio. Rep.): VAL,2	Abundances (by Bio. Rep.): VAL,3	Found in Sample: [S9] F9: Sample, 16 0 PI CAY, 1	Found in Sample: [S19] F19: Sample, 16 0 PI CAY, 2	Found in Sample: [S29] F29: Sample, 16 0 PI CAY, 3	Found in Sample: [S6] F6: Sample, 18 1, 1
	Fatty acid synthase OS=Mus musculus OX=10090 GN=Fasn PE=1 SV=2	Master Protein	High	P19096	1220.33	48	113	2171	113	48	113	14104	Fasn	Fatty acid metabolism; Insulin signaling pathway; Metabolic pathways; AMPK signaling pathway; Fatty acid biosynthesis	ChREBP activates metabolic gene expression; Fatty acyl-CoA biosynthesis; Vitamin B5 (pantothenate) metabolism	Fatty Acid Biosynthesis; Dysregulated miRNA Targeting in Insulin/PI3K-AKT Signaling	6.47783e+09	6.22543e+09	6.375e+09	3.87915e+09	4.98348e+09	5.08947e+09	7.7818e+09	9.45042e+09	8.58378e+09	9.07652e+09	8.03357e+09	9.49092e+09	2.27796e+09	3.31169e+09	4.09131e+09	5.79832e+09	4.22556e+09	6.70606e+09	6.89839e+09	6.74454e+09	7.23521e+09	8.44338e+09	5.84002e+09	8.13483e+09	8.30795e+09	9.60919e+09	3.35482e+09	4.76839e+09	5.42327e+09	High	High	High	High
	ATP-citrate synthase OS=Mus musculus OX=10090 GN=Acly PE=1 SV=1	Master Protein	High	Q91V92	670.348	65	62	1314	62	65	62	104112	Acly	Citrate cycle (TCA cycle); Metabolic pathways	ChREBP activates metabolic gene expression; Neutrophil degranulation; Fatty acyl-CoA biosynthesis	Fatty Acid Biosynthesis	4.62214e+09	4.91353e+09	4.82241e+09	2.83658e+09	2.47234e+09	2.84788e+09	5240817095	6.43945e+09	6.01372e+09	4.42098e+09	3.5889e+09	4.06888e+09	1.46715e+09	1.47026e+09	1.82929e+09	4.14818e+09	4.06569e+09	4.91266e+09	4.28586e+09	4.1639e+09	4.59477e+09	5.2939e+09	4.04111e+09	5.69053e+09	7.04179e+09	7.54151e+09	1.91254e+09	2.12538e+09	2.50359e+09	High	High	High	High
	Trifunctional enzyme subunit alpha, mitochondrial OS=Mus musculus OX=10090 GN=Hadha PE=1 SV=1	Master Protein	High	Q8BMS1	566.853	60	45	708	45	60	45	97212	Hadha	Fatty acid metabolism; Tryptophan metabolism; Valine, leucine and isoleucine degradation; Metabolic pathways; Lysine degradation; Fatty acid degradation; Butanoate metabolism; beta-Alanine metabolism; Propanoate metabolism; Fatty acid elongation; Carbon metabolism; Biosynthesis of unsaturated fatty acids	Beta oxidation of myristoyl-CoA to lauroyl-CoA; Acyl chain remodeling of CL; Beta oxidation of palmitoyl-CoA to myristoyl-CoA; Beta oxidation of octanoyl-CoA to hexanoyl-CoA; Beta oxidation of decanoyl-CoA to octanoyl-CoA-CoA; Beta oxidation of hexanoyl-CoA to butanoyl-CoA; Beta oxidation of lauroyl-CoA to decanoyl-CoA-CoA	Fatty Acid Beta Oxidation; Mitochondrial LC-Fatty Acid Beta-Oxidation	1.46347e+09	1.3013e+09	1.4497e+09	1.14568e+09	1.55333e+09	1.81473e+09	8.49869e+08	1.33708e+09	1.35814e+09	2.8823e+09	2.21155e+09	2.7972e+09	1.06029e+08	1.42313e+08	2.00594e+08	1.26504e+09	1.44019e+09	1.84527e+09	2.06467e+09	1.6836e+09	2.38732e+09	3.95458e+08	2.98241e+08	4.3536e+08	2.31987e+09	2.68774e+09	3.42437e+08	4.40514e+08	6.00991e+08	High	High	High	High
	Acetyl-CoA acetyltransferase, cytosolic OS=Mus musculus OX=10090 GN=Acat2 PE=1 SV=2	Master Protein	High	Q8CAY6	515.602	77	22	909	22	77	22	110460	Acat2	Fatty acid metabolism; Pyruvate metabolism; Tryptophan metabolism; Valine, leucine and isoleucine degradation; Fat digestion and absorption; Metabolic pathways; Terpenoid backbone biosynthesis; Lysine degradation; Fatty acid degradation; Butanoate metabolism; Propanoate metabolism; Synthesis and degradation of ketone bodies; Carbon metabolism; Glyoxylate and dicarboxylate metabolism	Cholesterol biosynthesis		5.05834e+09	4.6685e+09	4.55572e+09	1.37191e+09	1.9618e+09	1.83111e+09	7.12449e+09	7.73038e+09	7.2324e+09	4.9905e+09	3.48177e+09	4.26073e+09	8.2568e+08	1.26172e+09	1.41713e+09	4.00495e+09	3.59657e+09	3.95974e+09	2.79337e+09	3.21265e+09	3.64309e+09	3.46227e+09	3.77607e+09	4.50883e+09	5.96059e+09	6.39656e+09	1.23455e+09	1.44734e+09	1.32814e+09	High	High	High	High
	Fatty acid-binding protein 5 OS=Mus musculus OX=10090 GN=Fabp5 PE=1 SV=3	Master Protein	High	Q05816	505.288	91	19	908	19	91	19	16592	Fabp5	PPAR signaling pathway	Triglyceride catabolism; Neutrophil degranulation; Signaling by Retinoic Acid	PPAR signaling pathway	3.21711e+09	2.59778e+09	2.9241e+09	2.58019e+09	4.14778e+09	3.06146e+09	3363247808	3.0388e+09	3.42977e+09	3.16633e+09	2.70277e+09	3.00635e+09	2.40265e+09	1.72217e+09	2.0333e+09	5.40202e+09	4.5842e+09	3.43866e+09	3.11272e+09	2.861e+09	3.25649e+09	4.56427e+09	2.73713e+09	2.22984e+09	3.19818e+09	3.96268e+09	2.21129e+09	3.37236e+09	3.06042e+09	High	High	High	High
	GTP-binding nuclear protein Ran OS=Mus musculus OX=10090 GN=Ran PE=1 SV=3	Master Protein	High	P62827	367.674	72	25	983	19	72	25	19384; 102641332	LOC100045999; Ran; LOC102641332	Epstein-Barr virus infection; HTLV-I infection; Ribosome biogenesis in eukaryotes; RNA transport	Transcriptional regulation by small RNAs; Regulation of cholesterol biosynthesis by SREBP (SREBF)		1.18993e+10	1.12388e+10	1.2461e+10	1.54537e+10	1.28489e+10	1.293e+10	12976734860	1.32625e+10	1.22703e+10	9.91272e+09	1.04617e+10	1.04731e+10	9.82465e+09	1.09962e+10	1.06774e+10	1.27705e+10	1.36557e+10	1.22435e+10	1.17782e+10	1.2307e+10	1.21778e+10	1.0644e+10	7.78885e+09	8.26964e+09	1.13804e+10	9.66102e+09	1.11169e+10	1.25166e+10	1.45725e+10	High	High	High	High
	Acetyl-CoA acetyltransferase, mitochondrial OS=Mus musculus OX=10090 GN=Acat1 PE=1 SV=1	Master Protein	High	Q8QZT1	367.552	74	25	587	25	74	25	110446	Acat1	Fatty acid metabolism; Pyruvate metabolism; Tryptophan metabolism; Valine, leucine and isoleucine degradation; Metabolic pathways; Terpenoid backbone biosynthesis; Lysine degradation; Fatty acid degradation; Butanoate metabolism; Propanoate metabolism; Synthesis and degradation of ketone bodies; Carbon metabolism; Glyoxylate and dicarboxylate metabolism	Synthesis of Ketone Bodies; Utilization of Ketone Bodies; Branched-chain amino acid catabolism	Fatty Acid Beta Oxidation; Synthesis and Degradation of Ketone Bodies; Tryptophan metabolism	9.86613e+08	8.16376e+08	8.70273e+08	2.20078e+09	2.31198e+09	2.26308e+09	743439096	9.65348e+08	9.62186e+08	2.4051e+09	1.99482e+09	2.29691e+09	2.01152e+08	2.86916e+08	2.80062e+08	8.32595e+08	8.50138e+08	1.11667e+09	2.03062e+09	1.87457e+09	1.82169e+09	6.57876e+08	4.73271e+08	6.17717e+08	1.51597e+09	1.74458e+09	3.74652e+08	4.29931e+08	3.88394e+08	High	High	High	High
	Importin subunit beta-1 OS=Mus musculus OX=10090 GN=Kpnb1 PE=1 SV=2	Master Protein	High	P70168	355.727	37	30	766	30	37	30	16211	Kpnb1	RNA transport	Activation of DNA fragmentation factor; Neutrophil degranulation; Regulation of cholesterol biosynthesis by SREBP (SREBF)	PluriNetWork	3.39856e+09	3.25455e+09	3.02597e+09	3.05658e+09	3.62684e+09	4.01794e+09	3631873730	3.6713e+09	3.80745e+09	3.77969e+09	3.07727e+09	3.73341e+09	2.10103e+09	2.62596e+09	2.79682e+09	3.63979e+09	2.50906e+09	4.19987e+09	3.6711e+09	3.33674e+09	3.2976e+09	3.92107e+09	2.67787e+09	3.13099e+09	2.82803e+09	2.89547e+09	3.78817e+09	4.35477e+09	4.29507e+09	High	High	High	High
	Farnesyl pyrophosphate synthase OS=Mus musculus OX=10090 GN=Fdps PE=1 SV=1	Master Protein	High	Q920E5	325.319	48	21	563	21	48	21	110196	Fdps	Metabolic pathways; Terpenoid backbone biosynthesis; HTLV-I infection; Influenza A	Cholesterol biosynthesis	Cholesterol Biosynthesis	1.45898e+09	1.74414e+09	1.67835e+09	5.68236e+08	1.02089e+09	9.77481e+08	2293691144	2.54805e+09	2.24447e+09	1.42181e+09	1.56791e+09	2.0985e+09	8.95014e+08	9.99865e+08	9.8735e+08	1.78021e+09	1.19078e+09	1.77025e+09	1.22727e+09	1.10185e+09	1.52952e+09	1.73457e+09	1.05438e+09	1.25087e+09	2.68196e+09	3.27911e+09	3.97807e+08	1.32126e+09	7.85273e+08	High	High	High	High
	Glycerol-3-phosphate dehydrogenase, mitochondrial OS=Mus musculus OX=10090 GN=Gpd2 PE=1 SV=2	Master Protein	High	Q64521	323.894	62	36	434	36	62	36	14571	Gpd2	Glycerophospholipid metabolism	Triglyceride catabolism; Synthesis of PA	Fatty Acid Beta Oxidation	1.15224e+09	1.27015e+09	1.44279e+09	7.3097e+08	9.21006e+08	1.19443e+09	749386208	9.29007e+08	1.04944e+09	1.65197e+09	1.63185e+09	1.73643e+09	4.1612e+08	5.68011e+08	8.67073e+08	9.81171e+08	8.18334e+08	1.23387e+09	1.14695e+09	9.84304e+08	1.38747e+09	9.84347e+08	7.51853e+08	9.62481e+08	2.12832e+09	2.48291e+09	7.02573e+08	9.76117e+08	1.03566e+09	High	High	High	High
	3-ketoacyl-CoA thiolase, mitochondrial OS=Mus musculus OX=10090 GN=Acaa2 PE=1 SV=3	Master Protein	High	Q8BWT1	319.211	81	24	282	24	81	24	52538	Acaa2	Fatty acid metabolism; Valine, leucine and isoleucine degradation; Metabolic pathways; Fatty acid degradation; Fatty acid elongation	Mitochondrial Fatty Acid Beta-Oxidation	Fatty Acid Biosynthesis	2.2956e+08	2.43117e+08	2.79357e+08	2.95171e+08	3.72521e+08	3.32386e+08	219596458	3.13654e+08	3.42293e+08	1.29382e+09	1.12347e+09	1.28178e+09	1.7007e+07	2.25217e+07	2.33037e+07	7.15431e+07	6.99595e+07	9.39307e+07	1.18585e+08	1.60259e+08	1.89686e+08				2.41508e+08	2.56505e+08				High	High	High	High
	Succinyl-CoA:3-ketoacid coenzyme A transferase 1, mitochondrial OS=Mus musculus OX=10090 GN=Oxct1 PE=1 SV=1	Master Protein	High	Q9D0K2	310.005	48	23	446	23	48	23	67041	Oxct1	Valine, leucine and isoleucine degradation; Butanoate metabolism; Synthesis and degradation of ketone bodies	Utilization of Ketone Bodies	Synthesis and Degradation of Ketone Bodies	2.10948e+09	1.96405e+09	2.25919e+09	1.2756e+09	1.39737e+09	1.60048e+09	1563358256	2.01179e+09	2.21404e+09	2.51026e+09	2.63962e+09	3.09842e+09	5.32604e+08	5.73623e+08	8.43925e+08	1.34091e+09	1.21229e+09	1.77654e+09	2.15764e+09	2.10476e+09	2.48993e+09	7.9449e+08	6.87044e+08	8.47893e+08	2.37799e+09	3.0731e+09	6.40528e+08	9.21864e+08	9.32048e+08	High	High	High	High
	Trifunctional enzyme subunit beta, mitochondrial OS=Mus musculus OX=10090 GN=Hadhb PE=1 SV=1	Master Protein	High	Q99JY0	278.605	62	23	448	23	62	23	231086	Hadhb	Fatty acid metabolism; Valine, leucine and isoleucine degradation; Metabolic pathways; Fatty acid degradation; Fatty acid elongation	Beta oxidation of myristoyl-CoA to lauroyl-CoA; Acyl chain remodeling of CL; Beta oxidation of palmitoyl-CoA to myristoyl-CoA; Beta oxidation of octanoyl-CoA to hexanoyl-CoA; Beta oxidation of decanoyl-CoA to octanoyl-CoA-CoA; Beta oxidation of hexanoyl-CoA to butanoyl-CoA; Beta oxidation of lauroyl-CoA to decanoyl-CoA-CoA	Fatty Acid Beta Oxidation	7.40551e+08	8.57213e+08	6.70511e+08	4.51395e+08	1.01128e+09	1.13822e+09	402577052	6.97406e+08	6.38706e+08	1.24598e+09	1.42073e+09	1.3995e+09	2.80185e+08	4.11645e+08	4.40737e+08	6.64935e+08	7.9931e+08	6.12899e+08	1.20307e+09	9.40093e+08	1.2726e+09	3.0018e+08	4.42198e+08	3.40099e+08	1.63005e+09	2.23878e+09	4.08599e+08	3.56519e+08	2.23794e+08	High	High	High	High
	Vesicle-associated membrane protein-associated protein A OS=Mus musculus OX=10090 GN=Vapa PE=1 SV=2	Master Protein	High	Q9WV55	262.778	75	18	481	17	75	18	30960	Vapa	Tight junction	Neutrophil degranulation; Sphingolipid de novo biosynthesis	Exercise-induced Circadian Regulation; Exercise-induced Circadian Regulation	1.60944e+09	1.76824e+09	1.69792e+09	1.37867e+09	1.54995e+09	1.32441e+09	1.1391e+09	1.79935e+09	1.69841e+09	2.44322e+09	2.23956e+09	2.42797e+09	1.14117e+09	1.51533e+09	1.7301e+09	1.06544e+09	1.02098e+09	1.58505e+09	1.75107e+09	1.97794e+09	1.90261e+09	2.36299e+09	1.63601e+09	1.99305e+09	1.95178e+09	2.16834e+09	9.32223e+08	1.50507e+09	1.70555e+09	High	High	High	High
	Leukotriene A-4 hydrolase OS=Mus musculus OX=10090 GN=Lta4h PE=1 SV=4	Master Protein	High	P24527	260.56	53	26	515	26	53	26	16993	Lta4h	Metabolic pathways; Arachidonic acid metabolism	Neutrophil degranulation; Synthesis of Leukotrienes (LT) and Eoxins (EX)	Eicosanoid Synthesis	8.97274e+08	8.8546e+08	8.04595e+08	1.10997e+09	1.06082e+09	1.16604e+09	736884244	8.1053e+08	7.24931e+08	1.24496e+09	1.04177e+09	1.24363e+09	3.01233e+08	3.81124e+08	4.62013e+08	5.09082e+08	3.90361e+08	5.74188e+08	8.41519e+08	8.66678e+08	9.99647e+08	4.31457e+08	3.06992e+08	4.81232e+08	1.27696e+09	1.44509e+09	7.50298e+08	9.41332e+08	1.05352e+09	High	High	High	High
	Ras-related protein Rab-14 OS=Mus musculus OX=10090 GN=Rab14 PE=1 SV=3	Master Protein	High	Q91V41	253.412	86	19	306	17	86	19	68365	Rab14	AMPK signaling pathway	RAB GEFs exchange GTP for GDP on RABs; Synthesis of PIPs at the plasma membrane; Neutrophil degranulation	Focal Adhesion-PI3K-Akt-mTOR-signaling pathway	9.13103e+08	1.00271e+09	9.31582e+08	1.1265e+09	1.28776e+09	1.37475e+09	454541032	5.56537e+08	5.61325e+08	7.70431e+08	6.32919e+08	7.05061e+08	7.84138e+08	1.2475e+09	1.42503e+09	3.93461e+08	4.01691e+08	5.82303e+08	1.03291e+09	1.15175e+09	1.14848e+09	6.20911e+08	3.06867e+08	4.4844e+08	1.29088e+09	1.38913e+09	7.7635e+08	1.01122e+09	1.04922e+09	High	High	High	High
	Acetoacetyl-CoA synthetase OS=Mus musculus OX=10090 GN=Aacs PE=1 SV=1	Master Protein	High	Q9D2R0	247.328	42	26	411	26	42	26	78894	Aacs	Valine, leucine and isoleucine degradation; Butanoate metabolism	Synthesis of Ketone Bodies		1.18479e+09	1.06645e+09	9.58747e+08	5.25008e+08	7.02775e+08	7.37819e+08	1297053562	1.52908e+09	1.4124e+09	1.38763e+09	1.06164e+09	1.19405e+09	2.22982e+08	3.41926e+08	3.64874e+08	1.38648e+09	8.74707e+08	1.47883e+09	1.02901e+09	1.14e+09	1.11132e+09	1.99443e+09	1.46102e+09	2.0656e+09	1.65636e+09	1.8841e+09	4.37292e+08	5.14518e+08	5.87803e+08	High	High	High	High
	Casein kinase II subunit alpha OS=Mus musculus OX=10090 GN=Csnk2a1 PE=1 SV=2	Master Protein	High	Q60737	239.984	58	18	300	17	58	18	12995	Csnk2a1	Herpes simplex infection; Wnt signaling pathway; Epstein-Barr virus infection; Adherens junction; Ribosome biogenesis in eukaryotes; NF-kappa B signaling pathway; Tight junction; Measles	WNT mediated activation of DVL; Regulation of TP53 Activity through Phosphorylation; Synthesis of PC; Cooperation of PDCL (PhLP1) and TRiC/CCT in G-protein beta folding; Condensation of Prometaphase Chromosomes; Receptor Mediated Mitophagy; Regulation of PTEN stability and activity; Signal transduction by L1; RUNX1 interacts with co-factors whose precise effect on RUNX1 targets is not known	TNF-alpha NF-kB Signaling Pathway; Wnt Signaling Pathway NetPath	3.29243e+08	4.26931e+08	4.21194e+08	3.66584e+08	4.50167e+08	6.28836e+08	551290622	7.08589e+08	8.6919e+08	5.66262e+08	6.27069e+08	7.95264e+08	2.08721e+08	2.94123e+08	4.43311e+08	3.44074e+08	2.88088e+08	5.53351e+08	7.17977e+08	5.6644e+08	7.4857e+08	3.24877e+08	2.0244e+08	2.90188e+08	6.1285e+08	7.63298e+08	1.64734e+08	2.2655e+08	2.62155e+08	High	High	High	High
	Hydroxyacyl-coenzyme A dehydrogenase, mitochondrial OS=Mus musculus OX=10090 GN=Hadh PE=1 SV=2	Master Protein	High	Q61425	238.028	51	17	382	17	51	17	15107	Hadh	Fatty acid metabolism; Tryptophan metabolism; Valine, leucine and isoleucine degradation; Metabolic pathways; Lysine degradation; Fatty acid degradation; Butanoate metabolism; Fatty acid elongation	Beta oxidation of hexanoyl-CoA to butanoyl-CoA; Beta oxidation of butanoyl-CoA to acetyl-CoA; Beta oxidation of octanoyl-CoA to hexanoyl-CoA; Beta oxidation of decanoyl-CoA to octanoyl-CoA-CoA; Beta oxidation of lauroyl-CoA to decanoyl-CoA-CoA	Fatty Acid Beta Oxidation; Fatty Acid Biosynthesis; Mitochondrial LC-Fatty Acid Beta-Oxidation; Tryptophan metabolism	8.50362e+08	7.24703e+08	8.60855e+08	5.38035e+08	1.15392e+09	1.25086e+09	8.2944e+08	8.65569e+08	9.44299e+08	1.57465e+09	1.40357e+09	1.69445e+09	2.82546e+08	3.99152e+08	4.23861e+08	8.903e+08	7.23621e+08	9.60314e+08	1.14878e+09	1.0627e+09	1.20563e+09	3.4087e+08	2.38905e+08	2.58573e+08	1.49074e+09	1.547e+09	4.18151e+08	5.4336e+08	4.15824e+08	High	High	High	High
	Acetyl-CoA carboxylase 1 OS=Mus musculus OX=10090 GN=Acaca PE=1 SV=1	Master Protein	High	Q5SWU9	232.995	22	29	196	29	22	29	107476	Acaca	Fatty acid metabolism; Pyruvate metabolism; Insulin signaling pathway; Metabolic pathways; Propanoate metabolism; AMPK signaling pathway; Fatty acid biosynthesis; Glucagon signaling pathway	ChREBP activates metabolic gene expression; Biotin transport and metabolism; Fatty acyl-CoA biosynthesis; Import of palmitoyl-CoA into the mitochondrial matrix	Focal Adhesion-PI3K-Akt-mTOR-signaling pathway; Fatty Acid Biosynthesis; Dysregulated miRNA Targeting in Insulin/PI3K-AKT Signaling; Leptin and adiponectin	2.24618e+08	3.10492e+08	2.45452e+08	1.70571e+08	2.70423e+08	3.3025e+08	360959344	5.47113e+08	5.45122e+08	2.72382e+08	3.02988e+08	3.97877e+08	2.89017e+07	3.03244e+07	4.85757e+07	1.99949e+08	1.6706e+08	3.99237e+08	5.38711e+08	5.48151e+08	6.76697e+08	1.52689e+08	1.39305e+08	1.69793e+08	5.575e+08	5.79491e+08	2.51907e+08	2.21372e+08	2.73831e+08	High	High	High	High
	Cytosolic phospholipase A2 OS=Mus musculus OX=10090 GN=Pla2g4a PE=1 SV=1	Master Protein	High	P47713	231.017	40	28	309	28	40	28	18783	Pla2g4a	Oxytocin signaling pathway; Phospholipase D signaling pathway; MAPK signaling pathway; Ras signaling pathway; Ovarian steroidogenesis; VEGF signaling pathway; Metabolic pathways; Linoleic acid metabolism; Platelet activation; Ether lipid metabolism; Glycerophospholipid metabolism; Glutamatergic synapse; Fc gamma R-mediated phagocytosis; Long-term depression; alpha-Linolenic acid metabolism; Vascu…	Platelet sensitization by LDL; Acyl chain remodeling of CL; Synthesis of PA; Arachidonic acid metabolism; Signaling by GPCR; Acyl chain remodelling of PI; Hydrolysis of LPC; Acyl chain remodelling of PG; Acyl chain remodelling of PS; Acyl chain remodelling of PC; ADP signalling through P2Y purinoceptor 1; COPI-independent Golgi-to-ER retrograde traffic; phospho-PLA2 pathway; Acyl chain remodellin…	IL-5 Signaling Pathway; p38 MAPK Signaling Pathway; Prostaglandin Synthesis and Regulation	4.33659e+08	5.27178e+08	5.17926e+08	3.00908e+08	2.59114e+08	2.80857e+08	286233475	4.48262e+08	4.63376e+08	4.67317e+08	4.04074e+08	5.07839e+08	2.9345e+08	3.93059e+08	5.14203e+08	8.06339e+08	7.42276e+08	1.24718e+09	3.0614e+08	2.5711e+08	3.20202e+08	8.14692e+08	4.02677e+08	5.98047e+08	5.06546e+08	5.21712e+08	3.13947e+08	4.64367e+08	5.35666e+08	High	High	High	High
	Prosaposin OS=Mus musculus OX=10090 GN=Psap PE=1 SV=2	Master Protein	High	Q61207	224.792	53	26	426	26	53	26	19156	Psap	Lysosome	Peptide ligand-binding receptors; Neutrophil degranulation; Platelet degranulation ; Glycosphingolipid metabolism		4.39479e+09	4.56686e+09	5.33442e+09	4.69472e+09	4.80949e+09	3.39227e+09	5.36319e+09	4.98611e+09	4.29961e+09	5.1273e+09	4.70925e+09	4.19626e+09	3.82491e+09	5.73099e+09	3.92121e+09	5.58731e+09	4.57005e+09	3.65466e+09	4.36841e+09	5.73547e+09	3.69855e+09	3.49436e+09	3.42188e+09	3.28805e+09	4.68955e+09	3.60812e+09	3.26695e+09	4.66914e+09	3.22004e+09	High	High	High	High
	Extended synaptotagmin-1 OS=Mus musculus OX=10090 GN=Esyt1 PE=1 SV=2	Master Protein	High	Q3U7R1	224.621	33	28	314	28	33	28	23943	Esyt1		Glycosphingolipid metabolism		2.65375e+08	2.70915e+08	2.64595e+08	8.67868e+07	1.13146e+08	1.07994e+08	2.47831e+08	3.34136e+08	3.98242e+08	1.80514e+08	1.71044e+08	1.98742e+08				4.29432e+07	3.98212e+07	3.10723e+07	8.41702e+07	7.65751e+07	8.66047e+07	1.8717e+08	1.066e+08	1.81783e+08	1.59406e+08	2.21985e+08	9.5315e+07	1.43134e+08	1.77117e+08	High	High	High	High
	Aldo-keto reductase family 1 member B1 OS=Mus musculus OX=10090 GN=Akr1b1 PE=1 SV=3	Master Protein	High	P45376	222.902	56	20	525	20	56	20	11677	Akr1b3	Metabolic pathways; Glycerolipid metabolism; Fructose and mannose metabolism; Pentose and glucuronate interconversions; Galactose metabolism	Pregnenolone biosynthesis; Fructose biosynthesis	Metapathway biotransformation; Polyol pathway	2.14971e+09	1.93834e+09	1.97715e+09	9.29222e+08	1.24263e+09	1.32614e+09	1701095444	1.60795e+09	1.68805e+09	4.01364e+09	2.8333e+09	2.72567e+09	1.03674e+09	1.36416e+09	1.49646e+09	2.25691e+09	1.69121e+09	1.87548e+09	1.56683e+09	1.29624e+09	1.53749e+09	1.77968e+09	1.44805e+09	1.42953e+09	2.90223e+09	2.96835e+09	1.13671e+09	1.48623e+09	1.30301e+09	High	High	High	High
	Hydroxymethylglutaryl-CoA synthase, cytoplasmic OS=Mus musculus OX=10090 GN=Hmgcs1 PE=1 SV=1	Master Protein	High	Q8JZK9	198.943	45	14	247	14	45	14	208715	Hmgcs1	Valine, leucine and isoleucine degradation; Metabolic pathways; Terpenoid backbone biosynthesis; Butanoate metabolism; Synthesis and degradation of ketone bodies	Cholesterol biosynthesis	Cholesterol Biosynthesis; Endochondral Ossification	5.47716e+08	4.01016e+08	5.52821e+08	6.7789e+08	6.5837e+08	4.57795e+08	764379944	7.62767e+08	6.44007e+08	7.46996e+08	5.00051e+08	6.14863e+08				2.65633e+08	2.41209e+08	3.07851e+08	7.32231e+08	7.54126e+08	8.04265e+08	4.14259e+08	3.54393e+08	3.68335e+08	1.07495e+09	1.00355e+09	1.79882e+08	9.02069e+07	1.23912e+08	High	High	High	High
	Prostaglandin G/H synthase 2 OS=Mus musculus OX=10090 GN=Ptgs2 PE=1 SV=1	Master Protein	High	Q05769	183.433	38	18	193	18	38	18	19225	Ptgs2	Oxytocin signaling pathway; Retrograde endocannabinoid signaling; MicroRNAs in cancer; Regulation of lipolysis in adipocytes; Ovarian steroidogenesis; TNF signaling pathway; VEGF signaling pathway; Metabolic pathways; Small cell lung cancer; Pathways in cancer; NF-kappa B signaling pathway; Arachidonic acid metabolism; Chemical carcinogenesis; Leishmaniasis; Serotonergic synapse	Synthesis of 15-eicosatetraenoic acid derivatives; Nicotinamide salvaging; Synthesis of Prostaglandins (PG) and Thromboxanes (TX)	Eicosanoid Synthesis; Prostaglandin Synthesis and Regulation	9.62802e+08	1.24427e+09	1.37676e+09	6.09001e+08	8.47742e+08	8.81029e+08	1117056942	9.45192e+08	1.21457e+09	1.24704e+09	7.7606e+08	1.13617e+09	1.49726e+08	6.69124e+08	6.5434e+08	1.73326e+09	1.14389e+09	1.71139e+09	7.19416e+08	6.17758e+08	9.22392e+08	7.15644e+08	5.41924e+08	7.11043e+08	6.21327e+08	1.16582e+09	1.07506e+09	1.0067e+09	9.73869e+08	High	High	High	Peak Found
	Prostaglandin E synthase 3 OS=Mus musculus OX=10090 GN=Ptges3 PE=1 SV=1	Master Protein	High	Q9R0Q7	178.636	49	11	371	11	49	11	56351; 100043508; 102641464	Ptges3; Gm9769; Ptges3-ps; LOC100048119; LOC102641464	Metabolic pathways; Arachidonic acid metabolism	HSF1 activation; Attenuation phase; Aryl hydrocarbon receptor signalling; Synthesis of Prostaglandins (PG) and Thromboxanes (TX); HSP90 chaperone cycle for steroid hormone receptors (SHR)		1.34941e+09	1.47468e+09	1.73278e+09	9.08469e+08	1.6448e+09	1.24434e+09	1373920022	1.63648e+09	1.59465e+09	1.49093e+09	1.25369e+09	1.53188e+09	1.64376e+09	1.35481e+09	1.27461e+09	1.7958e+09	1.30017e+09	1.50409e+09	1.42768e+09	1.49537e+09	1.51403e+09	1.86296e+09	9.44198e+08	9.07599e+08	1.00163e+09	1.3559e+09	9.56098e+08	1.86194e+09	1.25753e+09	High	High	High	High
	Extended synaptotagmin-2 OS=Mus musculus OX=10090 GN=Esyt2 PE=1 SV=1	Master Protein	High	Q3TZZ7	175.715	43	23	251	23	43	23	52635	Esyt2		Glycosphingolipid metabolism		9.15039e+07	1.2308e+08	1.13954e+08	1.92402e+08	2.34763e+08	2.00356e+08	200373767	3.30962e+08	3.24573e+08	2.48521e+08	3.15775e+08	3.01727e+08	6.32889e+07	1.29151e+08	1.26472e+08	9.09609e+07	7.60436e+07	1.4683e+08	1.545e+08	1.95232e+08	1.81331e+08	3.07323e+08	2.07012e+08	3.17688e+08	2.29549e+08	2.52892e+08	1.82418e+08	2.19861e+08	2.37581e+08	High	High	High	High
	Diphosphomevalonate decarboxylase OS=Mus musculus OX=10090 GN=Mvd PE=1 SV=2	Master Protein	High	Q99JF5	170.387	59	16	124	16	59	16	192156	Mvd	Metabolic pathways; Terpenoid backbone biosynthesis	Synthesis of Dolichyl-phosphate; Cholesterol biosynthesis	Cholesterol Biosynthesis	1.15442e+08	1.3955e+08	1.02037e+08				185122944	1.67524e+08	2.25401e+08	6.72743e+07	6.51628e+07	8.78212e+07				9.0188e+07	8.64157e+07	1.07031e+08	3.73009e+07	4.86913e+07	4.04685e+07				1.15405e+08	1.23284e+08				High	High	High	High
	Oxysterol-binding protein 1 OS=Mus musculus OX=10090 GN=Osbp PE=1 SV=3	Master Protein	High	Q3B7Z2	162.681	31	17	191	17	31	17	76303	Osbp		Synthesis of bile acids and bile salts; Sphingolipid de novo biosynthesis		1.23627e+08	6.72461e+07	6.83114e+07							1.51874e+08	1.25608e+08	1.05157e+08				1.82083e+07	1.59928e+07	3.22748e+07	5.29956e+06	5.52486e+06	8.17531e+06	6.96894e+07	4.34484e+07	5.70494e+07	1.38684e+08	1.73639e+08	1.84537e+07	1.4859e+07	1.59353e+07	High	High	High	High
	Aldose reductase-related protein 2 OS=Mus musculus OX=10090 GN=Akr1b8 PE=1 SV=2	Master Protein	High	P45377	159.528	62	18	300	13	62	18	14187	Akr1b8	Metabolic pathways; Glycerolipid metabolism; Fructose and mannose metabolism; Pentose and glucuronate interconversions; Galactose metabolism	Estrogen biosynthesis; Signaling by GPCR; Retinoid metabolism and transport		4.89787e+08	5.03501e+08	5.21655e+08	2.51378e+08	3.69909e+08	4.23318e+08	510517974	5.87869e+08	3.9963e+08	3.84988e+08	3.77554e+08	4.00704e+08	3.28708e+08	4.92399e+08	5.81714e+08	4.1367e+08	3.65656e+08	4.07935e+08	2.64217e+08	2.50551e+08	2.88271e+08	3.63357e+08	2.77119e+08	2.90653e+08	5.94746e+08	6.17205e+08	3.51701e+08	4.56846e+08	4.65434e+08	High	High	High	High
	Prostaglandin G/H synthase 1 OS=Mus musculus OX=10090 GN=Ptgs1 PE=1 SV=1	Master Protein	High	P22437	158.145	29	13	231	13	29	13	19224	Ptgs1	Regulation of lipolysis in adipocytes; Metabolic pathways; Platelet activation; Arachidonic acid metabolism; Serotonergic synapse	Synthesis of Prostaglandins (PG) and Thromboxanes (TX); COX reactions	Eicosanoid Synthesis; Prostaglandin Synthesis and Regulation	3.29724e+08	3.18535e+08	3.32317e+08	1.45232e+08	2.21016e+08	2.73857e+08	360561909	3.61883e+08	3.40461e+08	9.84246e+08	6.86689e+08	9.51077e+08	2.166e+07	3.30804e+07	4.27766e+07	1.50123e+08	4.80626e+07	1.43937e+08	4.09884e+08	4.24311e+08	4.76228e+08				6.13967e+08	6.93032e+08				High	High	High	High
	Enoyl-CoA hydratase, mitochondrial OS=Mus musculus OX=10090 GN=Echs1 PE=1 SV=1	Master Protein	High	Q8BH95	157.881	60	17	193	17	60	17	93747	Echs1	Fatty acid metabolism; Tryptophan metabolism; Valine, leucine and isoleucine degradation; Metabolic pathways; Lysine degradation; Fatty acid degradation; Butanoate metabolism; beta-Alanine metabolism; Propanoate metabolism; Fatty acid elongation; Carbon metabolism	Beta oxidation of hexanoyl-CoA to butanoyl-CoA; Beta oxidation of butanoyl-CoA to acetyl-CoA; Beta oxidation of octanoyl-CoA to hexanoyl-CoA; Beta oxidation of decanoyl-CoA to octanoyl-CoA-CoA; Beta oxidation of lauroyl-CoA to decanoyl-CoA-CoA	Fatty Acid Beta Oxidation; Fatty Acid Biosynthesis; Tryptophan metabolism	4.67949e+08	4.69055e+08	4.58797e+08	2.0306e+08	5.46735e+08	5.13068e+08	717496036	8.77464e+08	8.35743e+08	7.32705e+08	7.56538e+08	7.73791e+08	8.49915e+07	1.85289e+07	2.61126e+07	6.4733e+08	4.37332e+08	8.05609e+08	4.08241e+08	3.38154e+08	3.71506e+08	4.52545e+08	1.43098e+08	3.27022e+08	6.39762e+08	7.11614e+08	9.57765e+07	7.13581e+07	9.17591e+07	High	High	High	High
	Non-specific lipid-transfer protein OS=Mus musculus OX=10090 GN=Scp2 PE=1 SV=3	Master Protein	High	P32020	154.697	45	21	217	21	45	21	20280	Scp2	PPAR signaling pathway; Metabolic pathways; Primary bile acid biosynthesis; Peroxisome	Beta-oxidation of pristanoyl-CoA; Synthesis of bile acids and bile salts via 7alpha-hydroxycholesterol; alpha-linolenic acid (ALA) metabolism	PPAR signaling pathway; Mitochondrial LC-Fatty Acid Beta-Oxidation	2.67515e+08	2.93256e+08	3.79697e+08	3.39763e+08	4.69089e+08	4.43728e+08	246435652	2.62343e+08	2.64872e+08	9.13223e+08	1.06399e+09	9.61933e+08	2.031e+08	1.57611e+08	1.93501e+08	2.7834e+08	3.0548e+08	2.36793e+08	5.50926e+08	5.6932e+08	5.99097e+08	2.60863e+08	2.81219e+08	3.7954e+08	9.66121e+08	1.09075e+09	2.21648e+08	2.83541e+08	3.1491e+08	High	High	High	High
	Lanosterol synthase OS=Mus musculus OX=10090 GN=Lss PE=1 SV=2	Master Protein	High	Q8BLN5	146.702	42	23	235	23	42	23	16987	Lss	Steroid biosynthesis; Metabolic pathways	Cholesterol biosynthesis	Cholesterol Biosynthesis	1.32186e+09	1.29866e+09	1.65064e+09	1.42546e+09	1.13439e+09	1.06691e+09	1295728362	1.3474e+09	1.69198e+09	1.20165e+09	1.27028e+09	1.27573e+09	8.12706e+08	8.61873e+08	8.74334e+08	1.49423e+09	1.3363e+09	1.73593e+09	1.02261e+09	1.0638e+09	9.97453e+08	1.33811e+09	1.02337e+09	1.45022e+09	1.44381e+09	1.63702e+09	9.24952e+08	8.80222e+08	1.0976e+09	High	High	High	High
	Cytosolic acyl coenzyme A thioester hydrolase OS=Mus musculus OX=10090 GN=Acot7 PE=1 SV=2	Master Protein	High	Q91V12	145.838	71	16	249	16	71	16	70025	Acot7	Fatty acid elongation; Biosynthesis of unsaturated fatty acids	Mitochondrial Fatty Acid Beta-Oxidation		9.25004e+08	8.2606e+08	9.61109e+08	5.9136e+08	6.75532e+08	7.91636e+08	731835557	8.68054e+08	9.20774e+08	1.03219e+09	8.50515e+08	9.9481e+08	3.32208e+08	3.13281e+08	4.02227e+08	6.85701e+08	5.88456e+08	7.99672e+08	7.31954e+08	6.44887e+08	7.63939e+08	2.23866e+08	1.86674e+08	2.24481e+08	7.80493e+08	9.89528e+08	3.89936e+08	5.20284e+08	5.48796e+08	High	High	High	High
	Lanosterol 14-alpha demethylase OS=Mus musculus OX=10090 GN=Cyp51a1 PE=1 SV=1	Master Protein	High	Q8K0C4	143.519	35	19	416	19	35	19	13121	Cyp51	Steroid biosynthesis; Metabolic pathways	Endogenous sterols; Cholesterol biosynthesis	Cholesterol Biosynthesis; Metapathway biotransformation; Oxidation by Cytochrome P450	1.40716e+09	1.49418e+09	1.19535e+09	1.07991e+09	1.50326e+09	1.818e+09	3072903867	3.31152e+09	2.78019e+09	2.50241e+09	1.94375e+09	2.64083e+09	1.45393e+08	2.22209e+08	2.36921e+08	1.4918e+09	7.19831e+08	1.52548e+09	2.21778e+09	2.43367e+09	3.02523e+09	5.23503e+08	3.34412e+08	4.50364e+08	3.97438e+09	4.08113e+09	2.18126e+08	2.38903e+08	2.754e+08	High	High	High	High
	Oxysterol-binding protein-related protein 3 OS=Mus musculus OX=10090 GN=Osbpl3 PE=1 SV=2	Master Protein	High	Q9DBS9	141.179	29	18	209	18	29	18	71720	Osbpl3		Synthesis of bile acids and bile salts		4.08079e+08	2.49974e+08	3.40816e+08	2.86899e+07	3.21269e+07	3.587e+07	500329068	3.06017e+08	4.08008e+08	4.04733e+08	3.04272e+08	3.75572e+08	1.45163e+07	2.43182e+07	3.16434e+07	4.09265e+08	2.15526e+08	2.66714e+08	3.50385e+08	3.88315e+08	3.34148e+08	1.0467e+08	1.11033e+08	9.81352e+07	3.05799e+08	4.46606e+08	1.63097e+08	2.09911e+08	1.20499e+08	High	High	High	High
	Peroxisomal carnitine O-octanoyltransferase OS=Mus musculus OX=10090 GN=Crot PE=1 SV=1	Master Protein	High	Q9DC50	138.031	31	17	180	17	31	17	74114	Crot	Peroxisome	Beta-oxidation of pristanoyl-CoA		1.76145e+08	2.05551e+08	2.30583e+08	2.66178e+08	2.90401e+08	3.28457e+08	138435508	2.48515e+08	2.77531e+08	3.16716e+08	2.83978e+08	2.7843e+08	9.34795e+07	1.10545e+08	1.2118e+08	1.51061e+08	1.36332e+08	2.00166e+08	2.22457e+08	2.18799e+08	2.71853e+08	2.18381e+08	1.61275e+08	2.5541e+08	4.54763e+08	5.48386e+08	8.72857e+07	1.23014e+08	1.64843e+08	High	High	High	High
	Casein kinase II subunit beta OS=Mus musculus OX=10090 GN=Csnk2b PE=1 SV=1	Master Protein	High	P67871	136.935	47	8	232	8	47	8	13001	Csnk2b	Herpes simplex infection; Wnt signaling pathway; Epstein-Barr virus infection; Adherens junction; Ribosome biogenesis in eukaryotes; NF-kappa B signaling pathway; Tight junction; Measles	WNT mediated activation of DVL; Regulation of TP53 Activity through Phosphorylation; Neutrophil degranulation; Synthesis of PC; Cooperation of PDCL (PhLP1) and TRiC/CCT in G-protein beta folding; Condensation of Prometaphase Chromosomes; Receptor Mediated Mitophagy; Regulation of PTEN stability and activity; Signal transduction by L1; RUNX1 interacts with co-factors whose precise effect on RUNX1 …	TNF-alpha NF-kB Signaling Pathway; Wnt Signaling Pathway NetPath	5.67145e+08	5.7912e+08	6.84517e+08	1.84884e+08	3.30982e+08	2.52999e+08	565036534	5.9542e+08	6.27521e+08	4.69544e+08	4.48278e+08	5.43613e+08	3.74624e+07	3.22869e+07	1.86849e+07				4.94611e+08	4.88975e+08	5.36747e+08	3.61452e+08	2.39424e+08	2.58339e+08	4.25564e+08	4.86219e+08	4.60237e+08	6.70323e+08	5.54396e+08	High	High	High	High
	Long-chain-fatty-acid--CoA ligase 3 OS=Mus musculus OX=10090 GN=Acsl3 PE=1 SV=2	Master Protein	High	Q9CZW4	136.456	32	16	146	15	32	16	74205	Acsl3	PPAR signaling pathway; Fatty acid metabolism; Metabolic pathways; Fatty acid degradation; Adipocytokine signaling pathway; Fatty acid biosynthesis; Peroxisome	Synthesis of very long-chain fatty acyl-CoAs	Fatty Acid Beta Oxidation; PPAR signaling pathway; Fatty Acid Biosynthesis; Mitochondrial LC-Fatty Acid Beta-Oxidation	8.97616e+07	8.42193e+07	7.10355e+07				136968914	1.59631e+08	1.68092e+08	1.78811e+08	1.36929e+08	1.72746e+08				2.36999e+07	1.52444e+07	1.7764e+07	1.26988e+08	1.37473e+08	1.56836e+08	1.1141e+08	9.33275e+07	1.11607e+08	3.67956e+08	3.87625e+08				High	High	High	High
	Sterol-4-alpha-carboxylate 3-dehydrogenase, decarboxylating OS=Mus musculus OX=10090 GN=Nsdhl PE=1 SV=1	Master Protein	High	Q9R1J0	135.511	31	10	201	10	31	10	18194	Nsdhl	Steroid biosynthesis; Metabolic pathways	Cholesterol biosynthesis	Cholesterol Biosynthesis	1.62091e+07	1.86477e+07	1.84707e+07				39980068	1.09854e+07	7.75214e+07	8.88097e+06	1.64178e+07	1.37794e+07				1.52789e+07	4.79546e+06	3.25248e+07	1.05222e+08	1.05869e+08	1.50695e+08	2.57091e+08	1.95438e+08	2.40405e+08	4.58191e+08	4.86286e+08				High	High	High	High
	Very-long-chain 3-oxoacyl-CoA reductase OS=Mus musculus OX=10090 GN=Hsd17b12 PE=1 SV=1	Master Protein	High	O70503	135.151	45	12	223	12	45	12	56348	Hsd17b12	Fatty acid metabolism; Steroid hormone biosynthesis; Metabolic pathways; Fatty acid elongation; Biosynthesis of unsaturated fatty acids	Synthesis of very long-chain fatty acyl-CoAs		5.82944e+08	6.09697e+08	5.70178e+08	2.98644e+08	3.27475e+08	4.22971e+08	541546618	6.90511e+08	7.19288e+08	6.46e+08	5.72855e+08	7.39265e+08	2.24841e+08	3.19863e+08	5.365e+08	1.78474e+08	8.20626e+07	2.16764e+08	4.3928e+08	3.53026e+08	3.63026e+08	5.09404e+08	3.17787e+08	4.5129e+08	5.75088e+08	8.33167e+08	4.2517e+08	4.31269e+08	4.86683e+08	High	High	High	High
[truncated: 585 more rows]
[truncated: 26 more columns]

## Sheet: 1. Proteins output
Description	Category	Score	Accession	Sum PEP Score	Coverage [%]	# Peptides	# PSMs	# Unique Peptides	Coverage [%] (by Search Engine): Sequest HT	# Peptides (by Search Engine): Sequest HT	Entrez Gene ID	Gene Symbol	DMSO [Average]	DMSO 1	DMSO 2	DMSO 3	VAL 1	VAL 2	VAL 3	MCA 1	MCA 2	MCA 3	18:1 + VAL 1	18:1 + VAL 2	18:1 + VAL 3	18: 1 1	18:1 2	18:1 3	Ser +18:1 1	Ser +18:1 2	Ser +18:1 3	Ser 2	Ser 3	CAY 1	CAY 2	CAY 3	CAY + 18:1 PI 1	CAY + 18:1 PI 2	CAY + 18:1 PI 3	CAY + 16:0 PI 1	CAY + 16:0 PI 2	CAY + 16:0 PI 3	Abundances (by Bio. Rep.): DMSO,1	Abundances (by Bio. Rep.): DMSO,2	Abundances (by Bio. Rep.): DMSO,3	Abundances (by Bio. Rep.): VAL,1	Abundances (by Bio. Rep.): VAL,2	Abundances (by Bio. Rep.): VAL,3	Abundances (by Bio. Rep.): MCA,1
[truncated: 153 more rows]
[truncated: 22 more columns]

[truncated: 4 more sheets: 2. Proteins input, 2. Proteins output, 3. Proteins input, 3. Proteins output]
