# Supplementary material for: Attenuated growth factor signaling during cell death initiation sensitizes membranes towards peroxidation
Source: Nat Commun. 2025 Feb 25;16:1774. doi: 10.1038/s41467-025-56711-2 (PMC11861335; doi:10.1038/s41467-025-56711-2)
Supplement: Supplementary file 5 — Supplementary Data 3 [file 41467_2025_56711_MOESM5_ESM.xlsx]

## Sheet: GO-Terms
											down											up
VAL		MC			VAL/MC ranked				VAL/MC ranked		p.adjust										VAL/MC ranked	p.adjust
aerobic respiration	1	aerobic respiration	1								VAL	MC	VAL + 18:1	18:1	Serum + 18:1	Ser	CAY	CAY + PI(18:1/18:1)	CAY + PI(16:0/16:0)			VAL	MC	VAL + 18:1	18:1	Serum + 18:1	Ser	CAY	CAY + PI(18:1/18:1)	CAY + PI(16:0/16:0)
cellular respiration	2	cellular respiration	2		aerobic respiration		2		aerobic respiration	2	2.38112518502121e-20	2.80272930553256e-17					0.0273497128973591				aerobic respiration			2.28114792071661e-14
energy derivation by oxidation of organic compounds	3	ribose phosphate biosynthetic process	3		cellular respiration		4		cellular respiration	4	1.66606420642617e-19	2.80272930553256e-17					0.0203845581806784				cellular respiration			3.9180298882201e-15
tricarboxylic acid cycle	4	energy derivation by oxidation of organic compounds	4		energy derivation by oxidation of organic compounds		7		energy derivation by oxidation of organic compounds	7	1.16397523304427e-17	2.03962379257784e-14					0.00106827185132244				energy derivation by oxidation of organic compounds			7.29322191779497e-14		0.00779996943968398
purine-containing compound biosynthetic process	5	nucleotide biosynthetic process	5		tricarboxylic acid cycle		10		ribose phosphate biosynthetic process	9	2.01535521927822e-12	2.03962379257784e-14		0.00375312462501053			0.0499551599610258				ribose phosphate biosynthetic process			3.24463858716595e-11
ribose phosphate biosynthetic process	6	tricarboxylic acid cycle	6		purine-containing compound biosynthetic process		17		tricarboxylic acid cycle	10	2.81460898639858e-13	8.51039815340753e-14					0.019400460806141				tricarboxylic acid cycle			4.43628141838871e-14
ribonucleotide biosynthetic process	7	nucleoside phosphate biosynthetic process	7		ribose phosphate biosynthetic process		9		nucleotide biosynthetic process	14	7.56273635359804e-12	7.15975307243908e-14		0.000468806845302054							nucleotide biosynthetic process			5.70453350696516e-11
purine ribonucleotide biosynthetic process	8	ribonucleotide biosynthetic process	8		ribonucleotide biosynthetic process		15		ribonucleotide biosynthetic process	15	2.38748411294299e-12	2.35333138120083e-13		0.00666064305742643							ribonucleotide biosynthetic process			3.24463858716595e-11
nucleotide biosynthetic process	9	RNA splicing, via transesterification reactions	9		purine ribonucleotide biosynthetic process		23		purine-containing compound biosynthetic process	17	3.77090724138133e-13	7.08117651967484e-12		0.00875721097398794							purine-containing compound biosynthetic process			3.24463858716595e-11
nucleoside phosphate biosynthetic process	10	RNA splicing, via transesterification reactions with bulged adenosine as nucleophile	10		nucleotide biosynthetic process		14		nucleoside phosphate biosynthetic process	17	1.03241881757192e-11	8.75338411994636e-14		0.000504852817636639							nucleoside phosphate biosynthetic process			8.04542455770651e-11
purine nucleotide biosynthetic process	11	mRNA splicing, via spliceosome	11		nucleoside phosphate biosynthetic process		17		purine ribonucleotide biosynthetic process	23	2.38748411294299e-12	1.10258775259862e-10		0.0112508888827904							purine ribonucleotide biosynthetic process			1.01591413338974e-10
proton motive force-driven ATP synthesis	12	purine-containing compound biosynthetic process	12		purine nucleotide biosynthetic process		27		purine nucleotide biosynthetic process	27	2.1497668900843e-11	2.81141812507508e-10		0.00731079035004162							purine nucleotide biosynthetic process			1.12289850192614e-09
oxidative phosphorylation	13	ribonucleoprotein complex assembly	13		proton motive force-driven ATP synthesis		31		proton motive force-driven ATP synthesis	31	6.11642906078688e-11	7.71474544013549e-08									proton motive force-driven ATP synthesis			1.62217346563669e-09
proton motive force-driven mitochondrial ATP synthesis	14	ribonucleoprotein complex subunit organization	14		oxidative phosphorylation		35		proton motive force-driven mitochondrial ATP synthesis	33	1.68806811838107e-10	8.41152335730874e-09									proton motive force-driven mitochondrial ATP synthesis			3.7171847635974e-09
purine nucleoside triphosphate metabolic process	15	purine ribonucleotide biosynthetic process	15		proton motive force-driven mitochondrial ATP synthesis		33		dicarboxylic acid metabolic process	34	1.03871562623975e-09	1.86652855537558e-09		0.00486403428917887							dicarboxylic acid metabolic process			1.72939421160655e-12
ATP metabolic process	16	purine nucleotide biosynthetic process	16		purine nucleoside triphosphate metabolic process		53		oxidative phosphorylation	35	9.83478414172811e-11	1.24090770337997e-07									oxidative phosphorylation			1.1739554030043e-05
dicarboxylic acid metabolic process	17	dicarboxylic acid metabolic process	17		ATP metabolic process		52		nucleoside triphosphate metabolic process	48	2.37916911116962e-10	5.41977662235568e-07		0.0489657516236058							nucleoside triphosphate metabolic process			1.38885563259006e-07
nucleoside triphosphate metabolic process	18	proton motive force-driven mitochondrial ATP synthesis	18		dicarboxylic acid metabolic process		34		RNA splicing, via transesterification reactions	48	6.61600181816442e-06	2.35333138120083e-13									RNA splicing, via transesterification reactions	0.0292701127746776		1.12289850192614e-09		0.000109865665443457		0.00821514316045453
purine nucleoside triphosphate biosynthetic process	19	proton motive force-driven ATP synthesis	19		nucleoside triphosphate metabolic process		48		RNA splicing, via transesterification reactions with bulged adenosine as nucleophile	50	6.61600181816442e-06	2.35333138120083e-13									RNA splicing, via transesterification reactions with bulged adenosine as nucleophile	0.0292701127746776		1.12289850192614e-09		0.000109865665443457		0.00821514316045453
purine ribonucleoside triphosphate metabolic process	20	ribosome biogenesis	20		purine nucleoside triphosphate biosynthetic process		73		ATP metabolic process	52	2.84809501777378e-10	3.44628850985958e-06									ATP metabolic process			1.72055796210721e-08
ribonucleoside triphosphate metabolic process	21	protein folding	21		purine ribonucleoside triphosphate metabolic process		75		mRNA splicing, via spliceosome	52	6.61600181816442e-06	2.35333138120083e-13									mRNA splicing, via spliceosome	0.0292701127746776		1.12289850192614e-09		0.000109865665443457		0.00821514316045453
ATP biosynthetic process	22	oxidative phosphorylation	22		ribonucleoside triphosphate metabolic process		68		purine nucleoside triphosphate metabolic process	53	2.37916911116962e-10	3.78996487636658e-06									purine nucleoside triphosphate metabolic process			4.98104091295839e-08
purine ribonucleoside triphosphate biosynthetic process	23	cellular amino acid metabolic process	23		ATP biosynthetic process		93		nucleoside triphosphate biosynthetic process	54	4.72445404788574e-08	3.66361020460051e-05									nucleoside triphosphate biosynthetic process			4.99919250914188e-07
nucleoside triphosphate biosynthetic process	24	AMP metabolic process	24		purine ribonucleoside triphosphate biosynthetic process		77		sulfur compound metabolic process	65	1.79622908188553e-06	3.16387571122346e-06					0.019400460806141		431640269974611		sulfur compound metabolic process			1.20364879012001e-06				0.0376825064938445
nucleoside bisphosphate metabolic process	25	nucleoside triphosphate metabolic process	25		nucleoside triphosphate biosynthetic process		54		ribonucleoside triphosphate metabolic process	68	2.79546288569833e-08	2.7293722818823e-05									ribonucleoside triphosphate metabolic process			7.77726938973296e-08
ribonucleoside bisphosphate metabolic process	26	ribonucleoside monophosphate metabolic process	26		nucleoside bisphosphate metabolic process		122		purine nucleoside triphosphate biosynthetic process	73	7.77452337663316e-09	3.66361020460051e-05									purine nucleoside triphosphate biosynthetic process			4.83810501112512e-07
purine nucleoside bisphosphate metabolic process	27	RNA localization	27		ribonucleoside bisphosphate metabolic process		124		purine ribonucleoside triphosphate metabolic process	75	1.79338591477186e-08	7.22120840296923e-05									purine ribonucleoside triphosphate metabolic process			2.22203123385895e-07
ribonucleoside triphosphate biosynthetic process	28	nucleoside monophosphate metabolic process	28		purine nucleoside bisphosphate metabolic process		126		purine ribonucleoside triphosphate biosynthetic process	77	4.71547285085221e-08	0.000121377137022549									purine ribonucleoside triphosphate biosynthetic process			2.09558720291159e-06
acyl-CoA metabolic process	29	ribonucleoside monophosphate biosynthetic process	29		ribonucleoside triphosphate biosynthetic process		83		ribonucleoside triphosphate biosynthetic process	83	6.68264763080416e-08	4.54213788946459e-05									ribonucleoside triphosphate biosynthetic process			6.0009484585348e-07
thioester metabolic process	30	nucleoside triphosphate biosynthetic process	30		acyl-CoA metabolic process		108		ATP biosynthetic process	93	4.70440097187723e-08	0.000114022975752379									ATP biosynthetic process			1.66078401194526e-06
fatty acid beta-oxidation	31	mRNA transport	31		thioester metabolic process		110		cellular amino acid metabolic process	93	0.0017812384721108	1.24599307311007e-07		0.000113435323730205					466978221166679		cellular amino acid metabolic process			4.32116527858318e-09
sulfur compound metabolic process	32	purine ribonucleoside monophosphate metabolic process	32		fatty acid beta-oxidation		117		protein folding	94	0.0017862151595847	1.19390689943141e-07									protein folding			4.44250573786453e-06
fatty acid catabolic process	33	sulfur compound metabolic process	33		sulfur compound metabolic process		65		regulation of protein polymerization	96	0.0410347911516416	3.48713761832324e-05									regulation of protein polymerization			2.09619776335684e-05
fatty acid oxidation	34	nucleic acid transport	34		fatty acid catabolic process		126		ribonucleoprotein complex assembly	99	0.0030044978387309	9.56954646816524e-12		0.00731079035004162					431640269974611		ribonucleoprotein complex assembly			4.05191576847937e-05		0.00120796370272613		0.0376825064938445
carboxylic acid catabolic process	35	RNA transport	35		fatty acid oxidation		110		acyl-CoA metabolic process	108	6.98918131085789e-07	0.000248093319767154									acyl-CoA metabolic process			2.22203123385895e-07
organic acid catabolic process	36	ATP metabolic process	36		lipid oxidation		127		thioester metabolic process	110	6.98918131085789e-07	0.000248093319767154									thioester metabolic process			2.22203123385895e-07
monocarboxylic acid catabolic process	37	alpha-amino acid metabolic process	37		RNA splicing, via transesterification reactions		48		fatty acid oxidation	110	1.94739809241349e-06	0.00018907233702562			0.00019630914822439						fatty acid oxidation			4.44250573786453e-06
lipid oxidation	38	purine nucleoside triphosphate metabolic process	38		RNA splicing, via transesterification reactions with bulged adenosine as nucleophile		50		fatty acid beta-oxidation	117	1.48949297514825e-06	0.00033189833289648			8.46192301388137e-05						fatty acid beta-oxidation			1.14361919828962e-06
RNA splicing, via transesterification reactions	39	nucleoside monophosphate biosynthetic process	39		mRNA splicing, via spliceosome		52		nucleoside bisphosphate metabolic process	122	5.76603014789867e-08	0.000663151177234123									nucleoside bisphosphate metabolic process			2.22203123385895e-07
RNA splicing, via transesterification reactions with bulged adenosine as nucleophile	40	establishment of RNA localization	40		regulation of protein polymerization		96		ribonucleoside bisphosphate metabolic process	124	5.76603014789867e-08	0.000663151177234123									ribonucleoside bisphosphate metabolic process			2.22203123385895e-07
mRNA splicing, via spliceosome	41	purine nucleoside monophosphate metabolic process	41		electron transport chain		125		electron transport chain	125	0.00070420468516392	0.000104135181472893									electron transport chain			0.0402374787850041
acetyl-CoA metabolic process	42	rRNA processing	42		alpha-amino acid biosynthetic process		125		alpha-amino acid biosynthetic process	125	0.000768049089589626	0.000104135181472893									alpha-amino acid biosynthetic process			2.22203123385895e-07
regulation of protein polymerization	43	regulation of RNA splicing	43		cellular amino acid biosynthetic process		145		purine nucleoside bisphosphate metabolic process	126	5.76603014789867e-08	0.000663151177234123									purine nucleoside bisphosphate metabolic process			2.22203123385895e-07
chromatin remodeling	44	cytoplasmic translation	44		cellular amino acid metabolic process		93		fatty acid catabolic process	126	1.81239257110427e-06	0.00051857178551033			0.000298838679219639						fatty acid catabolic process			3.01583977382302e-06
pyruvate metabolic process	45	AMP biosynthetic process	45		protein folding		94		lipid oxidation	127	4.57015338818589e-06	0.000391234227145427			0.000238676296944997						lipid oxidation			1.1739554030043e-05
cortical cytoskeleton organization	46	regulation of mRNA processing	46		cellular metabolic compound salvage		130		cellular metabolic compound salvage	130	0.00180569952181498	4.86408290600764e-05		0.00849611302067634							cellular metabolic compound salvage			0.000212073878811911
nucleoside bisphosphate biosynthetic process	47	ribonucleoside triphosphate metabolic process	47		tricarboxylic acid metabolic process		139		tricarboxylic acid metabolic process	139	0.00217211098747729	7.22120840296923e-05									tricarboxylic acid metabolic process			4.66981077058137e-05
ribonucleoside bisphosphate biosynthetic process	48	regulation of mRNA splicing, via spliceosome	48		ribonucleoprotein complex assembly		99		cellular amino acid biosynthetic process	145	0.00155395405938656	0.000254338884873083									cellular amino acid biosynthetic process			7.64073353996649e-07
purine nucleoside bisphosphate biosynthetic process	49	purine ribonucleoside monophosphate biosynthetic process	49		nuclear DNA replication		161		nuclear DNA replication	161	0.00328054148971726	0.000119502241323184									nuclear DNA replication			0.0115692923630852		0.00884035572812312
DNA replication	50	GMP biosynthetic process	50		respiratory electron transport chain		178		respiratory electron transport chain	178	0.00342655854823857	0.000388186822457818									respiratory electron transport chain			0.0201686952099908
regulation of modification of postsynaptic structure	51	rRNA metabolic process	51
sulfur compound biosynthetic process	52	nucleobase-containing compound transport	52						used for heatmap shown in Supplementary Fig. 14		down										used for heatmap shown in Supplementary Fig. 14	up
regulation of actin filament polymerization	53	regulation of protein polymerization	53						VAL/MC ranked		log-transformed adjusted p-values										VAL/MC ranked	log-transformed adjusted p-values
oxaloacetate metabolic process	54	purine nucleoside triphosphate biosynthetic process	54								VAL	MC	VAL + 18:1	18:1	Serum + 18:1	Ser	CAY	CAY + PI(18:1/18:1)	CAY + PI(16:0/16:0)			VAL	MC	VAL + 18:1	18:1	Serum + 18:1	Ser	CAY	CAY + PI(18:1/18:1)	CAY + PI(16:0/16:0)
electron transport chain	55	ribonucleoside triphosphate biosynthetic process	55						aerobic respiration		-19.6232	-16.5524					-1.56305				aerobic respiration			-13.6418
cortical actin cytoskeleton organization	56	cellular metabolic compound salvage	56						cellular respiration		-18.7783	-16.5524					-1.6907				cellular respiration			-14.4069
alpha-amino acid biosynthetic process	57	stress granule assembly	57						energy derivation by oxidation of organic compounds		-16.9341	-13.6904					-2.97132				energy derivation by oxidation of organic compounds			-13.1371		-2.10791
DNA duplex unwinding	58	nuclear export	58						ribose phosphate biosynthetic process		-11.6956	-13.6904		-2.42561			-1.30142				ribose phosphate biosynthetic process			-10.4888
acetyl-CoA biosynthetic process	59	regulation of endocytosis	59						tricarboxylic acid cycle		-12.5506	-13.0701					-1.71219				tricarboxylic acid cycle			-13.353
aspartate family amino acid biosynthetic process	60	purine nucleoside monophosphate biosynthetic process	60						nucleotide biosynthetic process		-11.1213	-13.1451		-3.32901							nucleotide biosynthetic process			-10.2438
DNA conformation change	61	purine ribonucleoside triphosphate metabolic process	61						ribonucleotide biosynthetic process		-11.6221	-12.6283		-2.17648							ribonucleotide biosynthetic process			-10.4888
actin filament polymerization	62	cellular modified amino acid metabolic process	62						purine-containing compound biosynthetic process		-12.4236	-11.1499		-2.05763							purine-containing compound biosynthetic process			-10.4888
DNA-templated DNA replication	63	tricarboxylic acid metabolic process	63						nucleoside phosphate biosynthetic process		-10.9861	-13.0578		-3.29684							nucleoside phosphate biosynthetic process			-10.0945
cellular amino acid biosynthetic process	64	nucleobase metabolic process	64						purine ribonucleotide biosynthetic process		-11.6221	-9.95759		-1.94881							purine ribonucleotide biosynthetic process			-9.99314
negative regulation of protein polymerization	65	protein localization to mitochondrion	65						purine nucleotide biosynthetic process		-10.6676	-9.55107		-2.13604							purine nucleotide biosynthetic process			-8.94966
protein homotetramerization	66	nucleobase biosynthetic process	66						proton motive force-driven ATP synthesis		-10.2135	-7.11268									proton motive force-driven ATP synthesis			-8.7899
succinyl-CoA metabolic process	67	ribosome assembly	67						proton motive force-driven mitochondrial ATP synthesis		-9.77261	-8.07513									proton motive force-driven mitochondrial ATP synthesis			-8.42979
positive regulation of intracellular transport	68	alpha-amino acid biosynthetic process	68						dicarboxylic acid metabolic process		-8.9835	-8.72897		-2.313							dicarboxylic acid metabolic process			-11.7621
regulation of microtubule cytoskeleton organization	69	establishment of protein localization to mitochondrion	69						oxidative phosphorylation		-10.0072	-6.90626									oxidative phosphorylation			-4.93035
cellular amino acid metabolic process	70	electron transport chain	70						nucleoside triphosphate metabolic process		-9.62357	-6.26602		-1.31011							nucleoside triphosphate metabolic process			-6.85734
purine deoxyribonucleoside triphosphate metabolic process	71	ATP biosynthetic process	71						RNA splicing, via transesterification reactions		-5.1794	-12.6283									RNA splicing, via transesterification reactions	-1.53358		-8.94966		-3.95914		-2.08538
positive regulation of lamellipodium organization	72	nuclear DNA replication	72						RNA splicing, via transesterification reactions with bulged adenosine as nucleophile		-5.1794	-12.6283									RNA splicing, via transesterification reactions with bulged adenosine as nucleophile	-1.53358		-8.94966		-3.95914		-2.08538
protein folding	73	protein-containing complex disassembly	73						ATP metabolic process		-9.54545	-5.46265									ATP metabolic process			-7.76433
cellular metabolic compound salvage	74	purine ribonucleoside triphosphate biosynthetic process	74						mRNA splicing, via spliceosome		-5.1794	-12.6283									mRNA splicing, via spliceosome	-1.53358		-8.94966		-3.95914		-2.08538
DNA geometric change	75	fatty acid beta-oxidation using acyl-CoA dehydrogenase	75						purine nucleoside triphosphate metabolic process		-9.62357	-5.42136									purine nucleoside triphosphate metabolic process			-7.30268
tricarboxylic acid metabolic process	76	fatty acid oxidation	76						nucleoside triphosphate biosynthetic process		-7.32565	-4.43609									nucleoside triphosphate biosynthetic process			-6.3011
mitochondrial acetyl-CoA biosynthetic process from pyruvate	77	GMP metabolic process	77						sulfur compound metabolic process		-5.74564	-5.49978					-1.71219		14.6351		sulfur compound metabolic process			-5.9195				-1.42386
membrane raft organization	78	cytoskeleton-dependent cytokinesis	78						ribonucleoside triphosphate metabolic process		-7.55355	-4.56394									ribonucleoside triphosphate metabolic process			-7.10917
negative regulation of protein-containing complex assembly	79	acyl-CoA metabolic process	79						purine nucleoside triphosphate biosynthetic process		-8.10933	-4.43609									purine nucleoside triphosphate biosynthetic process			-6.31532
regulation of actin polymerization or depolymerization	80	thioester metabolic process	80						purine ribonucleoside triphosphate metabolic process		-7.74633	-4.14139									purine ribonucleoside triphosphate metabolic process			-6.65325
2-oxoglutarate metabolic process	81	cellular amino acid biosynthetic process	81						purine ribonucleoside triphosphate biosynthetic process		-7.32647	-3.91586									purine ribonucleoside triphosphate biosynthetic process			-5.67869
NADH metabolic process	82	protein targeting to mitochondrion	82						ribonucleoside triphosphate biosynthetic process		-7.17505	-4.34274									ribonucleoside triphosphate biosynthetic process			-6.22178
regulation of modification of synaptic structure	83	cell cycle DNA replication	83						ATP biosynthetic process		-7.3275	-3.94301									ATP biosynthetic process			-5.77969
regulation of actin filament length	84	nucleoside metabolic process	84						cellular amino acid metabolic process		-2.74928	-6.90448		-3.94525					14.6693		cellular amino acid metabolic process			-8.3644
mitochondrial transmembrane transport	85	ERAD pathway	85						protein folding		-2.74807	-6.92303									protein folding			-5.35237
ribonucleoprotein complex assembly	86	fatty acid beta-oxidation	86						regulation of protein polymerization		-1.38685	-4.45753									regulation of protein polymerization			-4.67857
double-strand break repair via break-induced replication	87	positive regulation of cellular amide metabolic process	87						ribonucleoprotein complex assembly		-2.52223	-11.0191		-2.13604					14.6351		ribonucleoprotein complex assembly			-4.39234		-2.91795		-1.42386
lipid modification	88	respiratory electron transport chain	88						acyl-CoA metabolic process		-6.15557	-3.60538									acyl-CoA metabolic process			-6.65325
nuclear DNA replication	89	lipid oxidation	89						thioester metabolic process		-6.15557	-3.60538									thioester metabolic process			-6.65325
respiratory electron transport chain	90	cytokinesis	90						fatty acid oxidation		-5.71055	-3.72337			-3.70706						fatty acid oxidation			-5.35237
hexose catabolic process	91	RNA catabolic process	91						fatty acid beta-oxidation		-5.82696	-3.47899			-4.07253						fatty acid beta-oxidation			-5.94172
modification of postsynaptic structure	92	IMP metabolic process	92						nucleoside bisphosphate metabolic process		-7.23912	-3.17839									nucleoside bisphosphate metabolic process			-6.65325
mRNA destabilization	93	fatty acid catabolic process	93						ribonucleoside bisphosphate metabolic process		-7.23912	-3.17839									ribonucleoside bisphosphate metabolic process			-6.65325
actin polymerization or depolymerization	94	viral translation	94						electron transport chain		-3.1523	-3.9824									electron transport chain			-1.39537
regulation of lamellipodium organization	95	positive regulation of translation	95						alpha-amino acid biosynthetic process		-3.11461	-3.9824									alpha-amino acid biosynthetic process			-6.65325
nucleosome organization	96	response to endoplasmic reticulum stress	96						purine nucleoside bisphosphate metabolic process		-7.23912	-3.17839									purine nucleoside bisphosphate metabolic process			-6.65325
regulation of chromosome organization	97	nucleoside bisphosphate metabolic process	97						fatty acid catabolic process		-5.74175	-3.28519			-3.52456						fatty acid catabolic process			-5.52059
protein hydroxylation	98	ribonucleoside bisphosphate metabolic process	98						lipid oxidation		-5.34007	-3.40756			-3.62219						lipid oxidation			-4.93035
monosaccharide catabolic process	99	purine nucleoside bisphosphate metabolic process	99						cellular metabolic compound salvage		-2.74335	-4.313		-2.07078							cellular metabolic compound salvage			-3.67351
carboxylic acid biosynthetic process	100	nuclear-transcribed mRNA catabolic process	100						tricarboxylic acid metabolic process		-2.66312	-4.14139									tricarboxylic acid metabolic process			-4.3307
organic acid biosynthetic process		IMP biosynthetic process							cellular amino acid biosynthetic process		-2.80856	-3.59459									cellular amino acid biosynthetic process			-6.11686
2'-deoxyribonucleotide metabolic process		'de novo' AMP biosynthetic process							nuclear DNA replication		-2.48405	-3.92262									nuclear DNA replication			-1.93669		-2.05353
deoxyribose phosphate metabolic process		AMP salvage							respiratory electron transport chain		-2.46514	-3.41096									respiratory electron transport chain			-1.69532
dATP metabolic process		purine-containing compound salvage
DNA strand elongation involved in DNA replication		alternative mRNA splicing, via spliceosome
purine deoxyribonucleotide metabolic process		DNA-templated DNA replication
alpha-amino acid metabolic process		acetyl-CoA metabolic process
monosaccharide metabolic process		ribonucleoside metabolic process
positive regulation of mRNA catabolic process		tetrahydrofolate metabolic process
RNA destabilization		pteridine-containing compound metabolic process
DNA unwinding involved in DNA replication		ribosomal small subunit biogenesis
ribonucleoprotein complex subunit organization		DNA replication
deoxyribonucleotide metabolic process		cortical cytoskeleton organization
cell cycle DNA replication		translational initiation
NADPH regeneration		RNA export from nucleus
protein quality control for misfolded or incompletely synthesized proteins		protein peptidyl-prolyl isomerization
hexose metabolic process		DNA duplex unwinding
negative regulation of cellular macromolecule biosynthetic process		regulation of actin polymerization or depolymerization
one-carbon metabolic process		purine ribonucleotide salvage
peptidyl-proline modification		nucleoside biosynthetic process
deoxyribonucleoside triphosphate metabolic process		nucleobase-containing small molecule biosynthetic process
pteridine-containing compound metabolic process		purine nucleoside biosynthetic process
regulation of microtubule-based process		ribonucleoside biosynthetic process
nucleosome assembly		purine ribonucleoside biosynthetic process
negative regulation of supramolecular fiber organization		regulation of actin filament polymerization
mitotic DNA replication		regulation of actin filament length
fatty acid beta-oxidation using acyl-CoA dehydrogenase		chromatin remodeling
NAD metabolic process		peptidyl-proline modification
thioester biosynthetic process		regulation of modification of postsynaptic structure
AMP metabolic process		actin filament polymerization
acyl-CoA biosynthetic process		actin polymerization or depolymerization
purine ribonucleoside monophosphate metabolic process		regulation of microtubule cytoskeleton organization
acetyl-CoA biosynthetic process from pyruvate		negative regulation of RNA splicing
nucleoside monophosphate metabolic process		carboxylic acid catabolic process
positive regulation of mRNA metabolic process		viral life cycle
NADP metabolic process		IRES-dependent viral translational initiation
tetrahydrofolate metabolic process		nucleosome organization
modification of postsynaptic actin cytoskeleton		organic acid catabolic process
cytoskeleton-dependent cytokinesis		nucleotide salvage
methionine biosynthetic process		negative regulation of supramolecular fiber organization
regulation of modification of postsynaptic actin cytoskeleton		mRNA catabolic process
ribonucleoside monophosphate metabolic process		regulation of chromosome organization
cellular lipid catabolic process		mitochondrial transport
carbohydrate catabolic process		folic acid-containing compound metabolic process
endosomal transport		ruffle assembly
purine nucleoside monophosphate metabolic process		glutamine metabolic process
regulation of lamellipodium assembly		serine family amino acid biosynthetic process
positive regulation of supramolecular fiber organization		purine nucleotide salvage
positive regulation of lamellipodium assembly		mitotic cytokinesis
negative regulation of actin filament polymerization		monocarboxylic acid catabolic process
mitotic cytokinesis		regulation of modification of postsynaptic actin cytoskeleton
regulation of DNA-templated transcription, elongation		positive regulation of cell growth
ribosome biogenesis		negative regulation of translation
modification of synaptic structure		succinyl-CoA metabolic process
cell redox homeostasis		folic acid metabolic process
chromatin assembly		positive regulation of endocytosis
chromosome condensation		spliceosomal complex assembly
negative regulation of translation		DNA geometric change
double-strand break repair		sister chromatid segregation
methionine metabolic process		negative regulation of cellular amide metabolic process
sequestering of actin monomers		mitotic DNA replication
mitochondrial ATP synthesis coupled electron transport		regulation of lamellipodium assembly
mitotic nuclear division		regulation of protein-containing complex disassembly
negative regulation of cytoskeleton organization		ubiquitin-dependent ERAD pathway
ribonucleoside metabolic process		glycosyl compound biosynthetic process
ATP synthesis coupled electron transport		glycosyl compound metabolic process
positive regulation of cytoskeleton organization		negative regulation of cellular macromolecule biosynthetic process
ribosomal small subunit biogenesis		protein quality control for misfolded or incompletely synthesized proteins
sulfur amino acid biosynthetic process		nucleosome assembly
coenzyme A metabolic process		purine nucleobase biosynthetic process
tetrahydrofolate interconversion		mitochondrial acetyl-CoA biosynthetic process from pyruvate
malate metabolic process		chromosome condensation
folic acid metabolic process		sequestering of actin monomers
aspartate family amino acid metabolic process		mitotic cytokinetic process
negative regulation of cellular amide metabolic process		regulation of ERAD pathway
folic acid-containing compound metabolic process		purine ribonucleoside metabolic process
establishment of lymphocyte polarity		negative regulation of cytoskeleton organization
establishment of T cell polarity		modification of postsynaptic actin cytoskeleton
pentose-phosphate shunt		mitotic nuclear division
regulation of RNA stability		XMP metabolic process
secondary alcohol metabolic process		XMP biosynthetic process
DNA modification		'de novo' XMP biosynthetic process
cellular amino acid catabolic process		purine nucleobase metabolic process
cellular response to ketone		positive regulation of chromosome organization
glial cell migration		transcription elongation from RNA polymerase II promoter
negative regulation of chromosome organization		tetrahydrofolate interconversion
positive regulation of cardiac muscle hypertrophy		2'-deoxyribonucleotide metabolic process
DNA replication initiation		deoxyribose phosphate metabolic process
DNA strand elongation		one-carbon metabolic process
regulation of actin nucleation		mitotic sister chromatid segregation
fermentation		regulation of lamellipodium organization
glyceraldehyde-3-phosphate metabolic process		cholesterol biosynthetic process
negative regulation of bicellular tight junction assembly		secondary alcohol biosynthetic process
ADP metabolic process		DNA conformation change
positive regulation of muscle hypertrophy		regulation of ER-associated ubiquitin-dependent protein catabolic process
alditol metabolic process		deoxyribonucleotide metabolic process
GTP metabolic process		P-body assembly
positive regulation of protein catabolic process		postsynaptic actin cytoskeleton organization
cellular response to prostaglandin E stimulus		postsynaptic cytoskeleton organization
regulation of mitotic spindle organization		double-strand break repair via break-induced replication
negative regulation of cell junction assembly		actin filament bundle assembly
DNA methylation or demethylation		regulation of plasma membrane bounded cell projection assembly
regulation of mRNA stability		positive regulation of lamellipodium organization
positive regulation of protein-containing complex assembly		positive regulation of organelle assembly
nucleoside diphosphate phosphorylation		nuclear chromosome segregation
protein-containing complex disassembly		regulation of modification of synaptic structure
peptidyl-lysine hydroxylation		actin filament bundle organization
regulation of cholesterol import		positive regulation of lamellipodium assembly
purine nucleoside diphosphate metabolic process		barbed-end actin filament capping
purine ribonucleoside diphosphate metabolic process		ribonucleoside diphosphate biosynthetic process
GMP biosynthetic process		trachea formation
protein import into mitochondrial matrix		regulation of cell projection assembly
cytokinesis		negative regulation of defense response to virus
protein tetramerization		regulation of telomere maintenance via telomerase
GMP metabolic process		ruffle organization
glucose 6-phosphate metabolic process		regulation of microtubule-based process
actin nucleation		sterol biosynthetic process
post-translational protein targeting to endoplasmic reticulum membrane		regulation of ubiquitin-protein transferase activity
nucleoside diphosphate metabolic process		positive regulation of mRNA metabolic process
RNA catabolic process		regulation of microtubule polymerization
response to endoplasmic reticulum stress		protein targeting
regulation of ATP-dependent activity		spliceosomal snRNP assembly
nucleoside monophosphate biosynthetic process		cytoplasmic translational initiation
regulation of spindle organization		DNA-templated transcription, elongation
nucleotide phosphorylation		positive regulation of viral process
hepatocyte apoptotic process		mRNA export from nucleus
actin filament capping		DNA strand elongation involved in DNA replication
regulation of endocytosis		negative regulation of mRNA splicing, via spliceosome
mRNA catabolic process		regulation of ruffle assembly
base-excision repair		negative regulation of protein localization
cellular response to prostaglandin stimulus		negative regulation of actin filament depolymerization
glycolytic process		double-strand break repair via homologous recombination
ATP generation from ADP		positive regulation of supramolecular fiber organization
cellular response to topologically incorrect protein		alcohol biosynthetic process
lamellipodium organization		histone phosphorylation
coenzyme A biosynthetic process		recombinational repair
negative regulation of myosin-light-chain-phosphatase activity		pyrimidine nucleotide biosynthetic process
amyloid-beta clearance by transcytosis		double-strand break repair
alcohol biosynthetic process		positive regulation of telomere maintenance via telomerase
histone phosphorylation		purine nucleoside metabolic process
positive regulation of protein polymerization		modification of postsynaptic structure
positive regulation of mitotic cell cycle		cell-substrate junction organization
endothelial cell development		NADPH regeneration
ribonucleoside catabolic process		ribosomal large subunit biogenesis
ribonucleoside diphosphate metabolic process		spliceosomal tri-snRNP complex assembly
cellular aldehyde metabolic process		actin nucleation
DNA-templated transcription, elongation		positive regulation of cytoskeleton organization
nucleoside biosynthetic process		acetyl-CoA biosynthetic process
nucleobase-containing small molecule biosynthetic process		cytokinetic process
purine nucleoside biosynthetic process		viral RNA genome replication
ribonucleoside biosynthetic process		protein complex oligomerization
purine ribonucleoside biosynthetic process		negative regulation of protein polymerization
negative regulation of actin nucleation		protein insertion into membrane
purine-containing compound salvage		cortical actin cytoskeleton organization
ribonucleoside monophosphate biosynthetic process		ribosomal large subunit assembly
barbed-end actin filament capping		DNA unwinding involved in DNA replication
regulation of mRNA catabolic process		regulation of early endosome to late endosome transport
		aerobic electron transport chain
		regulation of transcription elongation from RNA polymerase II promoter
		acetyl-CoA biosynthetic process from pyruvate
		GMP salvage
		viral genome replication
		regulation of receptor-mediated endocytosis
		pyrimidine ribonucleotide biosynthetic process
		positive regulation of transcription elongation from RNA polymerase II promoter
		protein heterooligomerization
		pyrimidine-containing compound biosynthetic process
		mitochondrial transmembrane transport
		RNA destabilization
		negative regulation of mRNA metabolic process
		regulation of DNA-templated transcription, elongation
		negative regulation of ubiquitin-dependent protein catabolic process
		regulation of telomere maintenance
		serine family amino acid metabolic process
		cell-substrate junction assembly
		lamellipodium assembly
		dosage compensation by inactivation of X chromosome
		positive regulation of telomere maintenance via telomere lengthening
		ribonucleoside catabolic process
		positive regulation of protein-containing complex assembly
		microtubule cytoskeleton organization involved in mitosis
		regulation of histone modification
		nucleoside diphosphate biosynthetic process
		pteridine-containing compound biosynthetic process
		regulation of mRNA binding
		lamellipodium organization
		positive regulation of DNA-templated transcription, elongation
		regulation of actin nucleation
		maturation of SSU-rRNA from tricistronic rRNA transcript (SSU-rRNA, 5.8S rRNA, LSU-rRNA)
		regulation of telomere maintenance via telomere lengthening
		secondary alcohol metabolic process
		positive regulation of protein polymerization
		positive regulation of actin nucleation
		cellular amino acid catabolic process
		glutamine family amino acid metabolic process
		positive regulation of histone methylation
		RNA phosphodiester bond hydrolysis
		nucleoside bisphosphate biosynthetic process
		ribonucleoside bisphosphate biosynthetic process
		purine nucleoside bisphosphate biosynthetic process
		mitotic spindle organization
		positive regulation of histone H3-K4 methylation
		RNA-templated DNA biosynthetic process
		telomere maintenance via telomerase
		pyrimidine nucleobase metabolic process
		regulation of microtubule polymerization or depolymerization
		negative regulation of establishment of protein localization
		cell-cell junction assembly
		regulation of protein modification by small protein conjugation or removal
		pyrimidine-containing compound metabolic process
		negative regulation of protein modification by small protein conjugation or removal
		negative regulation of mRNA processing
		ATP synthesis coupled electron transport
		protein tetramerization
		dosage compensation
		purine deoxyribonucleoside triphosphate metabolic process
		protein localization to cytoplasmic stress granule
		positive regulation of ERAD pathway
		adherens junction organization
		viral gene expression
		negative regulation of actin filament polymerization
		positive regulation of cardiac muscle hypertrophy
		endosomal transport
		negative regulation of protein ubiquitination
		nucleic acid phosphodiester bond hydrolysis
		positive regulation of plasma membrane bounded cell projection assembly
		protein exit from endoplasmic reticulum
		Arp2/3 complex-mediated actin nucleation
		positive regulation of histone modification
		malate metabolic process
		tetrahydrofolate biosynthetic process
		regulation of actin filament depolymerization
		mRNA destabilization
		poly(A)+ mRNA export from nucleus
		positive regulation of axon extension
		protein modification by small protein removal
		positive regulation of muscle hypertrophy
		protein dephosphorylation
		regulation of cell-substrate junction organization
		pre-mRNA cleavage required for polyadenylation
		cytoplasmic pattern recognition receptor signaling pathway in response to virus
		regulation of RNA stability
		glutathione metabolic process
		negative regulation of protein depolymerization
		protein-DNA complex disassembly
		positive regulation of synaptic vesicle recycling
		neuron projection extension
		regulation of alternative mRNA splicing, via spliceosome
		microtubule polymerization
		NADP metabolic process
		positive regulation of intracellular transport
		regulation of ubiquitin-dependent protein catabolic process
		cellular response to mechanical stimulus
		2-oxoglutarate metabolic process
		glycine metabolic process
		protein heterotetramerization
		CRD-mediated mRNA stabilization
		regulation of vesicle size
		mRNA cleavage involved in mRNA processing
		regulation of RNA binding
		positive regulation of Arp2/3 complex-mediated actin nucleation
		regulation of mRNA catabolic process
		cellular response to misfolded protein
		cell redox homeostasis
		glycine biosynthetic process
		pyrimidine nucleobase biosynthetic process
		sulfur compound biosynthetic process
		negative regulation of protein-containing complex assembly
		carboxylic acid biosynthetic process
		positive regulation of mRNA catabolic process
		protein methylation
		protein alkylation
		regulation of organelle assembly
		protein stabilization
		organic acid biosynthetic process
		regulation of transcription by RNA polymerase III
		actin filament depolymerization
		pentose-phosphate shunt
		trachea morphogenesis
		midbody abscission
		regulation of aspartic-type endopeptidase activity involved in amyloid precursor protein catabolic process
		synaptic vesicle recycling
		positive regulation of neuron projection development
		positive regulation of viral genome replication
		modification of synaptic structure
		negative regulation of protein catabolic process
		positive regulation of cell cycle process
		regulation of nucleocytoplasmic transport
		regulation of proteasomal ubiquitin-dependent protein catabolic process
		dendritic spine development
		L-serine metabolic process
		lactate biosynthetic process
		negative regulation of viral-induced cytoplasmic pattern recognition receptor signaling pathway
		regulation of focal adhesion assembly
		regulation of cell-substrate junction assembly
		maturation of LSU-rRNA from tricistronic rRNA transcript (SSU-rRNA, 5.8S rRNA, LSU-rRNA)
		mRNA cleavage
		mitotic chromosome condensation
		adherens junction assembly
		actin filament capping
		nucleus organization
		regulation of protein depolymerization
		nucleoside catabolic process
		retrograde protein transport, ER to cytosol
		response to misfolded protein
		endoplasmic reticulum to cytosol transport
		mitotic metaphase plate congression
