# Supplementary material for: Attenuated growth factor signaling during cell death initiation sensitizes membranes towards peroxidation
Source: Nat Commun. 2025 Feb 25;16:1774. doi: 10.1038/s41467-025-56711-2 (PMC11861335; doi:10.1038/s41467-025-56711-2)
Supplement: Supplementary file 6 — Supplementary Data 4 [file 41467_2025_56711_MOESM6_ESM.xlsx]

## Sheet: Supplementary Fig. 1
Supplementary Fig. 1c
cell number
Repeated measures one-way ANOVA	log-transformed data
Dunnett's multiple comparisons test	Summary	Adjusted P Value
w/o vs. STS	ns	0.13743
w/o vs. CHX	****	2.67263e-05
w/o vs. ETO	**	0.00600685
w/o vs. TPG	**	0.00526004
w/o vs. VAL	**	0.00323282
w/o vs. Serum	***	0.000222579
w/o vs. MC	**	0.00163085
Supplementary Fig. 1d
Metabolic activity
Repeated measures one-way ANOVA	log-transformed data
Dunnett's multiple comparisons test	Summary	Adjusted P Value
w/o vs. STS	****	1.51511e-09
w/o vs. CHX	****	6.54e-13
w/o vs. ETO	****	5.661e-12
w/o vs. TPG	****	2.3841e-11
w/o vs. VAL	****	5.4208e-11
w/o vs. Serum	****	1.62449e-05
w/o vs. MC	**	0.0047022

## Sheet: Supplementary Fig. 2
Supplementary Fig. 2a
cl. PARP / loading control (48h)
Repeated measures one-way ANOVA	log-transformed data
Dunnett's multiple comparisons test	Summary	Adjusted P Value
w/o vs. STS	*	0.0128531
w/o vs. CHX	*	0.044941
w/o vs. ETO	****	2.2365e-09
w/o vs. TPG	****	7e-14
w/o vs. VAL	ns	0.978562
w/o vs. Serum	***	0.000600238
w/o vs. MC	**	0.00107205
Supplementary Fig. 2c
viable cells				apoptotic cells				necrotic cells
Repeated measures one-way ANOVA	log-transformed data			Repeated measures one-way ANOVA	log-transformed data			Repeated measures one-way ANOVA	log-transformed data
Dunnett's multiple comparisons test	Summary	Adjusted P Value		Dunnett's multiple comparisons test	Summary	Adjusted P Value		Dunnett's multiple comparisons test	Summary	Adjusted P Value
w/o vs. STS	ns	0.25802		w/o vs. STS	**	0.00921934		w/o vs. STS	ns	0.114948
w/o vs. CHX	ns	0.99983		w/o vs. CHX	ns	0.187535		w/o vs. CHX	ns	0.998199
w/o vs. ETO	****	1.27494e-06		w/o vs. ETO	****	1.60911e-05		w/o vs. ETO	**	0.00802621
w/o vs. TPG	ns	0.263412		w/o vs. TPG	**	0.00468044		w/o vs. TPG	*	0.0219988
w/o vs. VAL	ns	0.263717		w/o vs. VAL	ns	0.0665725		w/o vs. VAL	**	0.00477199
w/o vs. Serum	ns	0.651929		w/o vs. Serum	**	0.00207087		w/o vs. Serum	ns	0.962502
w/o vs. MC	*	0.0147695		w/o vs. MC	**	0.00106657		w/o vs. MC	**	0.00257634
Supplementary Fig. 2d
viable cells				apoptotic cells				late apoptotic cells				necrotic cells
Repeated measures one-way ANOVA				Repeated measures one-way ANOVA				Repeated measures one-way ANOVA				Repeated measures one-way ANOVA
Dunnett's multiple comparisons test	Summary	Adjusted P Value		Dunnett's multiple comparisons test	Summary	Adjusted P Value		Dunnett's multiple comparisons test	Summary	Adjusted P Value		Dunnett's multiple comparisons test	Summary	Adjusted P Value
w/o vs. 1	ns	0.117209		w/o vs. 1	***	0.000127392		w/o vs. 1	ns	0.331898		w/o vs. 1	ns	0.988582
w/o vs. 3	ns	0.299479		w/o vs. 3	***	0.000302759		w/o vs. 3	ns	0.491403		w/o vs. 3	ns	0.892324
w/o vs. 10	**	0.00396405		w/o vs. 10	ns	0.0575396		w/o vs. 10	**	0.0055982		w/o vs. 10	ns	0.661881
w/o vs. 30	****	2.76567e-06		w/o vs. 30	ns	0.447826		w/o vs. 30	****	4.64228e-07		w/o vs. 30	ns	0.382248
w/o vs. 100	****	4.67628e-07		w/o vs. 100	ns	0.969558		w/o vs. 100	****	8.9667e-08		w/o vs. 100	ns	0.0880459
Supplementary Fig. 2f
cell membrane intactness
Mixed-effects model (REML)
Dunnett's multiple comparisons test	Summary	Adjusted P Value
w/o vs. STS	ns	1
w/o vs. CHX	ns	0.999923
w/o vs. ETO	ns	0.261727
w/o vs. TPG	*	0.0158194
w/o vs. VAL	**	0.00478163
w/o vs. Serum	ns	0.607162
w/o vs. MC	ns	0.450094

## Sheet: Supplementary Fig. 3
Supplementary Fig. 3b
total PC (0.17 h)				total PC (1 h)				total PC (6 h)				total PC (24 h)				total PC (48 h)
Repeated measures one-way ANOVA	log-transformed data			Repeated measures one-way ANOVA	log-transformed data			Repeated measures one-way ANOVA	log-transformed data			Repeated measures one-way ANOVA	log-transformed data			Repeated measures one-way ANOVA	log-transformed data
Dunnett's multiple comparisons test	Summary	Adjusted P Value		Dunnett's multiple comparisons test	Summary	Adjusted P Value		Dunnett's multiple comparisons test	Summary	Adjusted P Value		Dunnett's multiple comparisons test	Summary	Adjusted P Value		Dunnett's multiple comparisons test	Summary	Adjusted P Value
w/o vs. STS	**	0.00656156		w/o vs. STS	*	0.0133833		w/o vs. STS	****	9.22283e-05		w/o vs. STS	**	0.00184399		w/o vs. STS	ns	0.29753
w/o vs. CHX	ns	0.99999		w/o vs. CHX	ns	0.47479		w/o vs. CHX	ns	0.987613		w/o vs. CHX	ns	0.553104		w/o vs. CHX	ns	0.999959
w/o vs. ETO	ns	0.2589		w/o vs. ETO	ns	0.924823		w/o vs. ETO	ns	0.960297		w/o vs. ETO	ns	1		w/o vs. ETO	ns	0.999045
w/o vs. TPG	ns	1		w/o vs. TPG	ns	0.999982		w/o vs. TPG	ns	0.996181		w/o vs. TPG	ns	0.999999		w/o vs. TPG	ns	0.354173
w/o vs. VAL	ns	0.559583		w/o vs. VAL	ns	0.539897		w/o vs. VAL	ns	0.142		w/o vs. VAL	**	0.00867779		w/o vs. VAL	**	0.00547013
w/o vs. Serum	ns	0.205588		w/o vs. Serum	ns	0.213622		w/o vs. Serum	ns	0.987888		w/o vs. Serum	**	0.00321781		w/o vs. Serum	**	0.00937597
w/o vs. MC	ns	0.133006		w/o vs. MC	ns	0.9986		w/o vs. MC	ns	1		w/o vs. MC	ns	0.974083		w/o vs. MC	ns	0.50646
total PE (0.17 h)				total PE (1 h)				total PE (6 h)				total PE (24 h)				total PE (48 h)
Repeated measures one-way ANOVA	log-transformed data			Repeated measures one-way ANOVA	log-transformed data			Repeated measures one-way ANOVA	log-transformed data			Repeated measures one-way ANOVA	log-transformed data			Repeated measures one-way ANOVA	log-transformed data
Dunnett's multiple comparisons test	Summary	Adjusted P Value		Dunnett's multiple comparisons test	Summary	Adjusted P Value		Dunnett's multiple comparisons test	Summary	Adjusted P Value		Dunnett's multiple comparisons test	Summary	Adjusted P Value		Dunnett's multiple comparisons test	Summary	Adjusted P Value
w/o vs. STS	*	0.0140255		w/o vs. STS	*	0.0251737		w/o vs. STS	***	0.000150526		w/o vs. STS	**	0.00148617		w/o vs. STS	ns	0.152504
w/o vs. CHX	ns	0.985545		w/o vs. CHX	ns	0.863145		w/o vs. CHX	ns	0.738959		w/o vs. CHX	*	0.0132588		w/o vs. CHX	ns	0.121226
w/o vs. ETO	ns	0.300474		w/o vs. ETO	ns	0.981904		w/o vs. ETO	ns	0.773971		w/o vs. ETO	ns	0.999994		w/o vs. ETO	ns	0.952356
w/o vs. TPG	ns	0.999862		w/o vs. TPG	ns	0.99821		w/o vs. TPG	ns	0.718367		w/o vs. TPG	ns	0.402003		w/o vs. TPG	*	0.0227881
w/o vs. VAL	ns	0.7137		w/o vs. VAL	ns	0.991537		w/o vs. VAL	ns	0.0572673		w/o vs. VAL	*	0.0140297		w/o vs. VAL	**	0.00909902
w/o vs. Serum	ns	0.0991433		w/o vs. Serum	ns	0.404848		w/o vs. Serum	ns	0.337302		w/o vs. Serum	***	0.000725858		w/o vs. Serum	**	0.00575642
w/o vs. MC	ns	0.171481		w/o vs. MC	ns	0.99994		w/o vs. MC	ns	0.989371		w/o vs. MC	ns	0.966107		w/o vs. MC	ns	0.582141
total PS (0.17 h)				total PS (1 h)				total PS (6 h)				total PS (24 h)				total PS (48 h)
Repeated measures one-way ANOVA	log-transformed data			Repeated measures one-way ANOVA	log-transformed data			Repeated measures one-way ANOVA	log-transformed data			Repeated measures one-way ANOVA	log-transformed data			Repeated measures one-way ANOVA	log-transformed data
Dunnett's multiple comparisons test	Summary	Adjusted P Value		Dunnett's multiple comparisons test	Summary	Adjusted P Value		Dunnett's multiple comparisons test	Summary	Adjusted P Value		Dunnett's multiple comparisons test	Summary	Adjusted P Value		Dunnett's multiple comparisons test	Summary	Adjusted P Value
vehicle vs. STS	**	0.00122078		w/o vs. STS	ns	0.0571915		w/o vs. STS	***	0.000570182		w/o vs. STS	*	0.0166825		w/o vs. STS	ns	0.38544
vehicle vs. CHX	ns	1		w/o vs. CHX	ns	0.517633		w/o vs. CHX	ns	0.999377		w/o vs. CHX	ns	0.998089		w/o vs. CHX	ns	0.990866
vehicle vs. ETO	ns	0.266468		w/o vs. ETO	ns	0.96605		w/o vs. ETO	ns	0.961652		w/o vs. ETO	ns	0.999562		w/o vs. ETO	ns	0.977711
vehicle vs. TPG	ns	0.926371		w/o vs. TPG	ns	0.922804		w/o vs. TPG	ns	0.294966		w/o vs. TPG	**	0.00597293		w/o vs. TPG	****	4.45415e-06
vehicle vs. VAL	ns	0.156492		w/o vs. VAL	ns	0.53023		w/o vs. VAL	ns	0.0666397		w/o vs. VAL	*	0.0268451		w/o vs. VAL	****	7.03473e-05
vehicle vs. Serum	ns	0.0518579		w/o vs. Serum	ns	0.280297		w/o vs. Serum	ns	0.948752		w/o vs. Serum	ns	0.135275		w/o vs. Serum	*	0.0218315
vehicle vs. MC	ns	0.246113		w/o vs. MC	ns	0.994534		w/o vs. MC	ns	0.998929		w/o vs. MC	ns	0.997343		w/o vs. MC	ns	0.137219
total PG (0.17 h)				total PG (1 h)				total PG (6 h)				total PG (24 h)				total PG (48 h)
Repeated measures one-way ANOVA	log-transformed data			Repeated measures one-way ANOVA	log-transformed data			Repeated measures one-way ANOVA	log-transformed data			Repeated measures one-way ANOVA	log-transformed data			Repeated measures one-way ANOVA	log-transformed data
Dunnett's multiple comparisons test	Summary	Adjusted P Value		Dunnett's multiple comparisons test	Summary	Adjusted P Value		Dunnett's multiple comparisons test	Summary	Adjusted P Value		Dunnett's multiple comparisons test	Summary	Adjusted P Value		Dunnett's multiple comparisons test	Summary	Adjusted P Value
vehicle vs. STS	ns	0.999996		vehicle vs. STS	ns	0.504872		vehicle vs. STS	****	1.40177e-05		vehicle vs. STS	***	0.000618105		vehicle vs. STS	ns	0.0747454
vehicle vs. CHX	ns	0.967336		vehicle vs. CHX	ns	0.653649		vehicle vs. CHX	ns	0.99982		vehicle vs. CHX	ns	0.753337		vehicle vs. CHX	ns	0.999977
vehicle vs. ETO	ns	0.23726		vehicle vs. ETO	ns	0.995119		vehicle vs. ETO	ns	0.338425		vehicle vs. ETO	ns	0.770546		vehicle vs. ETO	ns	0.103146
vehicle vs. TPG	ns	0.994577		vehicle vs. TPG	ns	0.999932		vehicle vs. TPG	ns	0.984566		vehicle vs. TPG	ns	0.992378		vehicle vs. TPG	ns	0.187201
vehicle vs. VAL	ns	0.998457		vehicle vs. VAL	ns	0.897938		vehicle vs. VAL	ns	0.0627357		vehicle vs. VAL	ns	0.371954		vehicle vs. VAL	ns	0.0765645
vehicle vs. Serum	ns	0.199923		vehicle vs. Serum	ns	0.39283		vehicle vs. Serum	ns	0.886713		vehicle vs. Serum	ns	0.0771784		vehicle vs. Serum	ns	0.335792
vehicle vs. MC	ns	0.893243		vehicle vs. MC	ns	0.99999		vehicle vs. MC	ns	0.986258		vehicle vs. MC	ns	0.996012		vehicle vs. MC	ns	0.336611
												total FFA (24 h)				total FFA (48 h)
												Repeated measures one-way ANOVA	log-transformed data			Repeated measures one-way ANOVA	log-transformed data
												Dunnett's multiple comparisons test	Summary	Adjusted P Value		Dunnett's multiple comparisons test	Summary	Adjusted P Value
												vehicle vs. STS	**	0.00124029		vehicle vs. STS	***	0.000125941
												vehicle vs. CHX	***	0.000935194		vehicle vs. CHX	****	1.45311e-07
												vehicle vs. ETO	**	0.00136531		vehicle vs. ETO	****	3.98394e-06
												vehicle vs. TPG	**	0.00409014		vehicle vs. TPG	****	4.8375e-05
												vehicle vs. VAL	**	0.0013752		vehicle vs. VAL	****	8.39327e-06
												vehicle vs. Serum	**	0.00112627		vehicle vs. Serum	****	2.68313e-05
												vehicle vs. MC	ns	0.818824		vehicle vs. MC	****	2.02659e-06

## Sheet: Supplementary Fig. 6
Supplementary Fig. 6
Repeated measures one-way ANOVA	log-transformed data
Dunnett's multiple comparisons test	14:0-PC		16:0-PC		16:1-PC		18:0-PC		18:1-PC		18:2-PC		20:3-PC		20:4-PC		22:5-PC		22:6-PC
	Summary	Adjusted P Value	Summary	Adjusted P Value	Summary	Adjusted P Value	Summary	Adjusted P Value	Summary	Adjusted P Value	Summary	Adjusted P Value	Summary	Adjusted P Value	Summary	Adjusted P Value	Summary	Adjusted P Value	Summary	Adjusted P Value
w/o vs. VAL	ns	1	****	7.45483e-06	****	9.08716e-10	*	0.0157264	****	1.94321e-09	****	2.67139e-08	ns	0.893853	****	1.38562e-05	****	3.23738e-06	**	0.00416454
w/o vs. MC	ns	0.261227	****	8.80095e-05	****	7.01998e-05	ns	0.999998	*	0.0455547	ns	0.0831482	ns	0.105892	****	7.49317e-06	****	1.68242e-05	ns	0.115303
w/o vs. STS	ns	0.482163	ns	0.169806	****	4.61259e-07	*	0.0245543	ns	0.217241	*	0.040133	***	0.000574845	****	1.51313e-07	***	0.000318738	*	0.0101118
w/o vs. CHX	ns	0.857798	*	0.0116289	****	1.42149e-10	****	5.95947e-07	****	8.0428e-05	****	2.84367e-06	**	0.00248097	****	6.34083e-08	****	2.07038e-05	*	0.0140173
w/o vs. ETO	ns	0.90228	ns	0.178409	**	0.00215711	ns	0.666638	ns	0.392652	ns	0.997438	ns	0.0909456	****	6.88531e-05	ns	0.123368	ns	0.4639
w/o vs. TPG	ns	0.997548	****	2.06318e-06	****	2.8382e-11	**	0.00305498	****	9.24141e-09	****	3.75017e-07	ns	1	**	0.00183697	***	0.000112119	*	0.0190225
w/o vs. Serum	ns	0.474382	ns	0.890611	ns	1	ns	0.0876561	ns	0.0725103	ns	0.966124	ns	0.209879	****	1.57835e-07	**	0.00105265	ns	0.999503

## Sheet: Supplementary Fig. 7
Supplementary Fig. 7a
total SFA-PC (0.17 h)				total SFA-PC (1 h)				total SFA-PC (6 h)				total SFA-PC (24 h)				total SFA-PC (48 h)
Repeated measures one-way ANOVA	log-transformed data			Repeated measures one-way ANOVA	log-transformed data			Repeated measures one-way ANOVA	log-transformed data			Repeated measures one-way ANOVA	log-transformed data			Repeated measures one-way ANOVA	log-transformed data
Dunnett's multiple comparisons test	Summary	Adjusted P Value		Dunnett's multiple comparisons test	Summary	Adjusted P Value		Dunnett's multiple comparisons test	Summary	Adjusted P Value		Dunnett's multiple comparisons test	Summary	Adjusted P Value		Dunnett's multiple comparisons test	Summary	Adjusted P Value
w/o vs. STS	ns	0.0963111		w/o vs. STS	*	0.0362286		w/o vs. STS	****	3.32408e-05		w/o vs. STS	**	0.001954		w/o vs. STS	ns	0.602968
w/o vs. CHX	ns	0.0675505		w/o vs. CHX	ns	0.343833		w/o vs. CHX	ns	0.975618		w/o vs. CHX	ns	0.211834		w/o vs. CHX	ns	0.999998
w/o vs. ETO	ns	0.998863		w/o vs. ETO	ns	0.987338		w/o vs. ETO	ns	0.961213		w/o vs. ETO	ns	1		w/o vs. ETO	ns	0.999998
w/o vs. TPG	ns	0.616868		w/o vs. TPG	ns	0.954699		w/o vs. TPG	ns	0.999993		w/o vs. TPG	ns	0.999302		w/o vs. TPG	ns	0.999905
w/o vs. VAL	ns	0.969451		w/o vs. VAL	ns	0.216697		w/o vs. VAL	ns	0.794268		w/o vs. VAL	ns	0.0614065		w/o vs. VAL	ns	0.231494
w/o vs. Serum	ns	0.329955		w/o vs. Serum	ns	0.147959		w/o vs. Serum	ns	0.726448		w/o vs. Serum	***	0.000152187		w/o vs. Serum	***	0.000968159
w/o vs. MC	ns	0.21888		w/o vs. MC	ns	0.949421		w/o vs. MC	ns	1		w/o vs. MC	ns	0.760875		w/o vs. MC	ns	0.968185
Supplementary Fig. 7b
total MUFA-PC (0.17 h)				total MUFA-PC (1 h)				total MUFA-PC (6 h)				total MUFA-PC (24 h)				total MUFA-PC (48 h)
Repeated measures one-way ANOVA	log-transformed data			Repeated measures one-way ANOVA	log-transformed data			Repeated measures one-way ANOVA	log-transformed data			Repeated measures one-way ANOVA	log-transformed data			Repeated measures one-way ANOVA	log-transformed data
Dunnett's multiple comparisons test	Summary	Adjusted P Value		Dunnett's multiple comparisons test	Summary	Adjusted P Value		Dunnett's multiple comparisons test	Summary	Adjusted P Value		Dunnett's multiple comparisons test	Summary	Adjusted P Value		Dunnett's multiple comparisons test	Summary	Adjusted P Value
w/o vs. STS	**	0.00493445		w/o vs. STS	*	0.0110736		w/o vs. STS	****	9.95204e-05		w/o vs. STS	**	0.00142002		w/o vs. STS	ns	0.176174
w/o vs. CHX	ns	1		w/o vs. CHX	ns	0.504986		w/o vs. CHX	ns	0.989525		w/o vs. CHX	ns	0.571898		w/o vs. CHX	ns	0.987819
w/o vs. ETO	ns	0.249632		w/o vs. ETO	ns	0.870095		w/o vs. ETO	ns	0.951033		w/o vs. ETO	ns	1		w/o vs. ETO	ns	0.988554
w/o vs. TPG	ns	0.999999		w/o vs. TPG	ns	0.99991		w/o vs. TPG	ns	0.999914		w/o vs. TPG	ns	1		w/o vs. TPG	ns	0.174367
w/o vs. VAL	ns	0.648134		w/o vs. VAL	ns	0.61642		w/o vs. VAL	ns	0.120393		w/o vs. VAL	**	0.00561426		w/o vs. VAL	**	0.00175202
w/o vs. Serum	ns	0.249079		w/o vs. Serum	ns	0.230488		w/o vs. Serum	ns	0.999392		w/o vs. Serum	**	0.00684971		w/o vs. Serum	*	0.0136659
w/o vs. MC	ns	0.17026		w/o vs. MC	ns	0.999745		w/o vs. MC	ns	0.999999		w/o vs. MC	ns	0.98539		w/o vs. MC	ns	0.327722
total MUFA-PE (0.17 h)				total MUFA-PE (1 h)				total MUFA-PE (6 h)				total MUFA-PE (24 h)				total MUFA-PE (48 h)
Repeated measures one-way ANOVA	log-transformed data			Repeated measures one-way ANOVA	log-transformed data			Repeated measures one-way ANOVA	log-transformed data			Repeated measures one-way ANOVA	log-transformed data			Repeated measures one-way ANOVA	log-transformed data
Dunnett's multiple comparisons test	Summary	Adjusted P Value		Dunnett's multiple comparisons test	Summary	Adjusted P Value		Dunnett's multiple comparisons test	Summary	Adjusted P Value		Dunnett's multiple comparisons test	Summary	Adjusted P Value		Dunnett's multiple comparisons test	Summary	Adjusted P Value
w/o vs. STS	**	0.00817361		w/o vs. STS	*	0.0103392		w/o vs. STS	****	5.7654e-05		w/o vs. STS	***	0.000608394		w/o vs. STS	*	0.0229687
w/o vs. CHX	ns	0.992706		w/o vs. CHX	ns	0.894792		w/o vs. CHX	ns	0.727314		w/o vs. CHX	**	0.00551574		w/o vs. CHX	*	0.0153341
w/o vs. ETO	ns	0.326121		w/o vs. ETO	ns	0.977153		w/o vs. ETO	ns	0.682982		w/o vs. ETO	ns	1		w/o vs. ETO	ns	0.675882
w/o vs. TPG	ns	0.996686		w/o vs. TPG	ns	0.999477		w/o vs. TPG	ns	0.874991		w/o vs. TPG	ns	0.57431		w/o vs. TPG	*	0.0346634
w/o vs. VAL	ns	0.648031		w/o vs. VAL	ns	0.987077		w/o vs. VAL	ns	0.100756		w/o vs. VAL	*	0.0348423		w/o vs. VAL	*	0.0111509
w/o vs. Serum	ns	0.128579		w/o vs. Serum	ns	0.446357		w/o vs. Serum	ns	0.248453		w/o vs. Serum	***	0.000321084		w/o vs. Serum	***	0.000984711
w/o vs. MC	ns	0.193618		w/o vs. MC	ns	0.99996		w/o vs. MC	ns	0.999874		w/o vs. MC	ns	0.98698		w/o vs. MC	ns	0.543337
total MUFA-PS (0.17 h)				total MUFA-PS (1 h)				total MUFA-PS (6 h)				total MUFA-PS (24 h)				total MUFA-PS (48 h)
Repeated measures one-way ANOVA	log-transformed data			Repeated measures one-way ANOVA	log-transformed data			Repeated measures one-way ANOVA	log-transformed data			Repeated measures one-way ANOVA	log-transformed data			Repeated measures one-way ANOVA	log-transformed data
Dunnett's multiple comparisons test	Summary	Adjusted P Value		Dunnett's multiple comparisons test	Summary	Adjusted P Value		Dunnett's multiple comparisons test	Summary	Adjusted P Value		Dunnett's multiple comparisons test	Summary	Adjusted P Value		Dunnett's multiple comparisons test	Summary	Adjusted P Value
w/o vs. STS	**	0.00284213		w/o vs. STS	*	0.0464778		w/o vs. STS	***	0.000361474		w/o vs. STS	**	0.00630166		w/o vs. STS	ns	0.337752
w/o vs. CHX	ns	1		w/o vs. CHX	ns	0.402091		w/o vs. CHX	ns	0.930834		w/o vs. CHX	ns	0.189419		w/o vs. CHX	ns	0.0739113
w/o vs. ETO	ns	0.369065		w/o vs. ETO	ns	0.933484		w/o vs. ETO	ns	0.927143		w/o vs. ETO	ns	1		w/o vs. ETO	ns	0.655751
w/o vs. TPG	ns	0.999931		w/o vs. TPG	ns	0.981488		w/o vs. TPG	ns	0.288913		w/o vs. TPG	**	0.00798192		w/o vs. TPG	****	6.93521e-05
w/o vs. VAL	ns	0.532194		w/o vs. VAL	ns	0.70164		w/o vs. VAL	**	0.00753507		w/o vs. VAL	**	0.00605495		w/o vs. VAL	****	4.1645e-05
w/o vs. Serum	ns	0.151008		w/o vs. Serum	ns	0.255908		w/o vs. Serum	ns	0.892121		w/o vs. Serum	ns	0.128179		w/o vs. Serum	ns	0.0533711
w/o vs. MC	ns	0.422021		w/o vs. MC	ns	0.999913		w/o vs. MC	ns	0.992386		w/o vs. MC	ns	0.924589		w/o vs. MC	ns	0.136029
Supplementary Fig. 7c
total PUFA-PC (0.17 h)				total PUFA-PC (1 h)				total PUFA-PC (6 h)				total PUFA-PC (24 h)				total PUFA-PC (48 h)
Repeated measures one-way ANOVA	log-transformed data			Repeated measures one-way ANOVA	log-transformed data			Repeated measures one-way ANOVA	log-transformed data			Repeated measures one-way ANOVA	log-transformed data			Repeated measures one-way ANOVA	log-transformed data
Dunnett's multiple comparisons test	Summary	Adjusted P Value		Dunnett's multiple comparisons test	Summary	Adjusted P Value		Dunnett's multiple comparisons test	Summary	Adjusted P Value		Dunnett's multiple comparisons test	Summary	Adjusted P Value		Dunnett's multiple comparisons test	Summary	Adjusted P Value
w/o vs. STS	**	0.00795421		w/o vs. STS	*	0.0161582		w/o vs. STS	***	0.00034725		w/o vs. STS	ns	0.0549639		w/o vs. STS	ns	0.888513
w/o vs. CHX	ns	0.999925		w/o vs. CHX	ns	0.507269		w/o vs. CHX	ns	0.985384		w/o vs. CHX	ns	1		w/o vs. CHX	ns	0.0959437
w/o vs. ETO	ns	0.187599		w/o vs. ETO	ns	0.997722		w/o vs. ETO	ns	0.992766		w/o vs. ETO	ns	0.982522		w/o vs. ETO	ns	0.479054
w/o vs. TPG	ns	0.820627		w/o vs. TPG	ns	0.860235		w/o vs. TPG	ns	0.161868		w/o vs. TPG	ns	0.646901		w/o vs. TPG	ns	0.389383
w/o vs. VAL	ns	0.760446		w/o vs. VAL	ns	0.618321		w/o vs. VAL	*	0.0131019		w/o vs. VAL	**	0.00553499		w/o vs. VAL	*	0.0369475
w/o vs. Serum	ns	0.18979		w/o vs. Serum	ns	0.236009		w/o vs. Serum	ns	0.752309		w/o vs. Serum	*	0.0187588		w/o vs. Serum	ns	0.575802
w/o vs. MC	ns	0.0967991		w/o vs. MC	ns	0.994636		w/o vs. MC	ns	1		w/o vs. MC	ns	1		w/o vs. MC	ns	0.999992
total PUFA-PE (0.17 h)				total PUFA-PE (1 h)				total PUFA-PE (6 h)				total PUFA-PE (24 h)				total PUFA-PE (48 h)
Repeated measures one-way ANOVA	log-transformed data			Repeated measures one-way ANOVA	log-transformed data			Repeated measures one-way ANOVA	log-transformed data			Repeated measures one-way ANOVA	log-transformed data			Repeated measures one-way ANOVA	log-transformed data
Dunnett's multiple comparisons test	Summary	Adjusted P Value		Dunnett's multiple comparisons test	Summary	Adjusted P Value		Dunnett's multiple comparisons test	Summary	Adjusted P Value		Dunnett's multiple comparisons test	Summary	Adjusted P Value		Dunnett's multiple comparisons test	Summary	Adjusted P Value
w/o vs. STS	*	0.0339815		w/o vs. STS	ns	0.0709928		w/o vs. STS	***	0.000396279		w/o vs. STS	**	0.00579857		w/o vs. STS	ns	0.964009
w/o vs. CHX	ns	0.975468		w/o vs. CHX	ns	0.828239		w/o vs. CHX	ns	0.741473		w/o vs. CHX	*	0.0441084		w/o vs. CHX	ns	0.941514
w/o vs. ETO	ns	0.303099		w/o vs. ETO	ns	0.989031		w/o vs. ETO	ns	0.85626		w/o vs. ETO	ns	0.995991		w/o vs. ETO	ns	0.999931
w/o vs. TPG	ns	1		w/o vs. TPG	ns	0.99513		w/o vs. TPG	ns	0.529921		w/o vs. TPG	ns	0.197169		w/o vs. TPG	**	0.00415696
w/o vs. VAL	ns	0.813739		w/o vs. VAL	ns	0.995824		w/o vs. VAL	*	0.0269962		w/o vs. VAL	**	0.00286887		w/o vs. VAL	**	0.0028413
w/o vs. Serum	ns	0.100898		w/o vs. Serum	ns	0.382065		w/o vs. Serum	ns	0.448832		w/o vs. Serum	**	0.00271352		w/o vs. Serum	ns	0.0817062
w/o vs. MC	ns	0.175532		w/o vs. MC	ns	0.99987		w/o vs. MC	ns	0.897257		w/o vs. MC	ns	0.897247		w/o vs. MC	ns	0.584649
total PUFA-PS (0.17 h)				total PUFA-PS (1 h)				total PUFA-PS (6 h)				total PUFA-PS (24 h)				total PUFA-PS (48 h)
Repeated measures one-way ANOVA	log-transformed data			Repeated measures one-way ANOVA	log-transformed data			Repeated measures one-way ANOVA	log-transformed data			Repeated measures one-way ANOVA	log-transformed data			Repeated measures one-way ANOVA	log-transformed data
Dunnett's multiple comparisons test	Summary	Adjusted P Value		Dunnett's multiple comparisons test	Summary	Adjusted P Value		Dunnett's multiple comparisons test	Summary	Adjusted P Value		Dunnett's multiple comparisons test	Summary	Adjusted P Value		Dunnett's multiple comparisons test	Summary	Adjusted P Value
w/o vs. STS	**	0.00207608		w/o vs. STS	ns	0.0771963		w/o vs. STS	***	0.000932116		w/o vs. STS	*	0.0343772		w/o vs. STS	ns	0.635541
w/o vs. CHX	ns	0.999998		w/o vs. CHX	ns	0.632507		w/o vs. CHX	ns	1		w/o vs. CHX	ns	0.996531		w/o vs. CHX	ns	0.859906
w/o vs. ETO	ns	0.321691		w/o vs. ETO	ns	0.983127		w/o vs. ETO	ns	0.976554		w/o vs. ETO	ns	0.995492		w/o vs. ETO	ns	1
w/o vs. TPG	ns	0.746758		w/o vs. TPG	ns	0.8602		w/o vs. TPG	ns	0.318368		w/o vs. TPG	**	0.00505872		w/o vs. TPG	****	1.70107e-06
w/o vs. VAL	ns	0.0923072		w/o vs. VAL	ns	0.478395		w/o vs. VAL	ns	0.212569		w/o vs. VAL	ns	0.0710844		w/o vs. VAL	***	0.000436125
w/o vs. Serum	*	0.0471333		w/o vs. Serum	ns	0.328059		w/o vs. Serum	ns	0.974148		w/o vs. Serum	ns	0.147986		w/o vs. Serum	*	0.0258719
w/o vs. MC	ns	0.243606		w/o vs. MC	ns	0.983606		w/o vs. MC	ns	0.999836		w/o vs. MC	ns	0.999993		w/o vs. MC	ns	0.272071
Supplementary Fig. 7d
total PUFA-PS				total non PUFA-PS
Repeated measures one-way ANOVA	log-transformed data			Repeated measures one-way ANOVA	log-transformed data
Dunnett's multiple comparisons test	Summary	Adjusted P Value		Dunnett's multiple comparisons test	Summary	Adjusted P Value
w/o vs. STS	ns	0.635541		w/o vs. TNFα	ns	0.337752
w/o vs. CHX	ns	0.859906		w/o vs. STS	ns	0.0739113
w/o vs. ETO	ns	1		w/o vs. CHX	ns	0.655751
w/o vs. TPG	****	1.70107e-06		w/o vs. ETO	****	6.93521e-05
w/o vs. VAL	***	0.000436125		w/o vs. TPG	****	4.1645e-05
w/o vs. Serum	*	0.0258719		w/o vs. VAL	ns	0.0533711
w/o vs. MC	ns	0.272071		w/o vs. Serum	ns	0.136029

## Sheet: Supplementary Fig. 9
Supplementary Fig. 9a
viable cells				PUFA-PC / total-PC [% of control]
Mixed-effects model (REML)	log-transformed data			Mixed-effects model (REML)	log-transformed data
Dunnett's multiple comparisons test	Summary	P value		Dunnett's multiple comparisons test	Summary	P value
w/o 0.1 E6 vs. VAL 10 µM 0.5E6	ns	0.707193		w/o 0.1 E6 vs. VAL 10 µM 0.5E6	*	0.0389615
w/o 0.1 E6 vs. w/o 0.25 E6	***	0.000220313		w/o 0.1 E6 vs. w/o 0.25 E6	****	3.48461e-08
w/o 0.1 E6 vs. w/o 0.5 E6	****	4.37885e-06		w/o 0.1 E6 vs. w/o 0.5 E6	****	8.44011e-10
w/o 0.1 E6 vs. w/o 1.0 E6	****	8.36941e-07		w/o 0.1 E6 vs. w/o 1.0 E6	****	1.27114e-09
w/o 0.1 E6 vs. w/o 2.5 E6	****	1.69966e-07		w/o 0.1 E6 vs. w/o 2.5 E6	****	2.61258e-09
Supplementary Fig. 9b
viable cells	log-transformed data			PUFA-PC / total-PC [% of control]	log-transformed data
paired t test	Summary	P value		paired t test	Summary	P value
w/o vs VAL	**	0.00132244		w/o vs VAL	****	3.24828e-06
w/o medium refresh vs. VAL medium refresh	*	0.0276596		w/o medium refresh vs. VAL medium refresh	**	0.00382089
w/o medium refresh vs. w/o	*	0.0460975		w/o medium refresh vs. w/o	**	0.00550075
VAL vs. VAL medium refresh	*	0.0288851		VAL vs. VAL medium refresh	*	0.0381756
Supplementary Fig. 9c
cells [% of total]
paired t test (6h)	Summary	P value		paired t test (24h)	Summary	P value		paired t test (48h)	Summary	P value
VAL G0/G1 vs. w/o G0/G1	ns	0.118694		VAL G0/G1 vs. w/o G0/G1	**	0.00736621		VAL G0/G1 vs. w/o G0/G1	ns	0.118083
VAL G2/M vs. w/o G2/M	ns	0.0667506		VAL G2/M vs. w/o G2/M	*	0.0288058		VAL G2/M vs. w/o G2/M	**	0.00717453
Supplementary Fig. 9d
viable cells	log-transformed data
paired t test	Summary	P value
w/o vs. BCL inh-1 Venetoclax 10 µM	*	0.0317548
w/o vs. BCL inh-2 ABT-737 5 µM	****	6.79438e-05
w/o vs. Palbociclib 5 µM	****	5.89551e-05
w/o vs. BCL inh-1 (5 µM) + Palbociclib (5 µM)	****	4.82391e-07
w/o vs. BCL inh-2 (2.5 µM) + Palbociclib (5 µM)	****	7.78183e-08

## Sheet: Supplementary Fig. 12
Supplementary Fig. 12 c
PC(16:0_20:4-d8)					PC(18:0_20:4-d8)					PC(18:1_20:4-d8)
Repeated measures one-way ANOVA	log-transformed data				Repeated measures one-way ANOVA	log-transformed data				Repeated measures one-way ANOVA	log-transformed data
Dunnett's multiple comparisons test		Summary	Adjusted P Value		Dunnett's multiple comparisons test		Summary	Adjusted P Value		Dunnett's multiple comparisons test		Summary	Adjusted P Value
w/o + 20:4-d8 vs. TOFA + 20:4-d8	+ - - vs. - + -	ns	0.110565		w/o + 20:4-d8 vs. TOFA + 20:4-d8	+ - - vs. - + -	*	0.0142376		w/o + 20:4-d8 vs. TOFA + 20:4-d8	+ - - vs. - + -	*	0.0381218
w/o + 20:4-d8 vs. VAL + 20:4-d8	+ - - vs. - - +	**	0.00461766		w/o + 20:4-d8 vs. VAL + 20:4-d8	+ - - vs. - - +	***	0.000258041		w/o + 20:4-d8 vs. VAL + 20:4-d8	+ - - vs. - - +	**	0.00216864
w/o + 20:4-d8 vs. TOFA + VAL + 20:4-d8	+ - - vs. - + +	***	0.000365596		w/o + 20:4-d8 vs. TOFA + VAL + 20:4-d8	+ - - vs. - + +	****	3.06993e-05		w/o + 20:4-d8 vs. TOFA + VAL + 20:4-d8	+ - - vs. - + +	***	0.000185559

## Sheet: Supplementary Fig. 13
Supplementary Fig. 13a
PUFA-PC, upper panel
Repeated measures one-way ANOVA	log-transformed data
Dunnett's multiple comparisons test	Summary	Adjusted P Value
w/o vs. 18:1	*	0.042255
w/o vs. VAL	****	1.48025e-07
w/o vs. 18:1 + VAL	****	3.0947e-10
PUFA-PE, lower panel
Repeated measures one-way ANOVA	log-transformed data
Dunnett's multiple comparisons test	Summary	Adjusted P Value
w/o vs. 18:1	****	1.83205e-07
w/o vs. VAL	ns	0.110749
w/o vs. 18:1 + VAL	****	2.58702e-08

## Sheet: Supplementary Fig. 19
Supplementary Fig. 19b
Pearson correlation	Summary	Adjusted P Value	r	95% confidence interval	R squared
(PUFA-PC / total PC [% of control]) vs. ACACA [% of control]	****	1.38378e-05	-0.94276	-0.985370546538885 to -0.789219288959100	0.888797
(PUFA-PC / total PC [% of control]) vs. ACSL5 [% of control]	*	0.0102656	0.733076	0.237753610141360 to 0.925818475122632	0.5374
Supplementary Fig. 19c
Lyso-PC
Repeated measures one-way ANOVA	log-transformed data
Dunnett's multiple comparisons test	Summary	Adjusted P Value
w/o vs. VAL	ns	0.528014
w/o vs. TPG	****	2.62809e-07
w/o vs. MC	****	7.73474e-05
w/o vs. Serum	**	0.00966829
Supplementary Fig. 19d
Lyso-PE
Repeated measures one-way ANOVA	log-transformed data
Dunnett's multiple comparisons test	Summary	Adjusted P Value
w/o vs. VAL	ns	0.0991833
w/o vs. TPG	****	1.68997e-07
w/o vs. MC	****	2.39371e-06
w/o vs. Serum	***	0.000413174

## Sheet: Supplementary Fig. 21
Supplementary Fig. 21c
Metabolic activity [% of control]				PUFA-PC [% of total PC]				PUFA-PC [% of total PC]
Repeated measures one-way ANOVA	log-transformed data			Repeated measures one-way ANOVA	log-transformed data			Repeated measures one-way ANOVA	log-transformed data
Dunnett's multiple comparisons test	Summary	Adjusted P Value		Dunnett's multiple comparisons test	Summary	Adjusted P Value		Dunnett's multiple comparisons test	Summary	Adjusted P Value
w/o vs. iSIRT1 10 µM	ns	0.648219		w/o vs. iSIRT1	ns	0.818487		w/o + VAL vs. iSIRT1 + VAL	*	0.0465762
w/o vs. iAMPK 5 µM	****	1.47091e-09		w/o vs. iAMPK	ns	0.999991		w/o + VAL vs. iAMPK + VAL	***	0.000840504
w/o vs. aMTORC1 5 µM	****	7.60727e-08		w/o vs. aMTORC1	ns	0.99984		w/o + VAL vs. aMTORC1 + VAL	**	0.00444133
w/o vs. iGSK-3β 5 µM	***	0.000345952		w/o vs. iGSK-3β	ns	0.519377		w/o + VAL vs. iGSK-3β + VAL	ns	0.987073
w/o vs. ip53	****	6.73409e-07		w/o vs. ip53	ns	0.982694		w/o + VAL vs. ip53 + VAL	*	0.0249426
w/o vs. ip38	ns	0.0502543		w/o vs. ip38	ns	1		w/o + VAL vs. ip38 + VAL	ns	0.900979
iSIRT1 = Selisistat
iAMPK = BAY3827
aMTORC1 = MHY1485
iGSK-3β = Laduviglusib
ip53 = Pifithrin-β hydrobromide
ip38 = Skepinone L

[truncated: 6 more sheets: Supplementary Fig. 22, Supplementary Fig. 24, Supplementary Fig. 26, Supplementary Fig. 27, Supplementray Fig. 33, Supplementary Fig. 34]
