# Supplementary material for: Attenuated growth factor signaling during cell death initiation sensitizes membranes towards peroxidation
Source: Nat Commun. 2025 Feb 25;16:1774. doi: 10.1038/s41467-025-56711-2 (PMC11861335; doi:10.1038/s41467-025-56711-2)
Supplement: Supplementary file 9 — Source Data [file 41467_2025_56711_MOESM9_ESM.zip]

Archive with 9 entries (9 files):
- Source_data_Fig_1.xlsx
- Source_data_Fig_2.xlsx
- Source_data_Fig_3.xlsx
- Source_data_Fig_4.xlsx
- Source_data_Fig_5.xlsx
- Source_data_Fig_6.xlsx
- Source_data_Fig_7.xlsx
- Source_data_Fig_8.xlsx
- Source_data_Fig_9.xlsx
