# Supplementary material for: Attenuated growth factor signaling during cell death initiation sensitizes membranes towards peroxidation
Source: Nat Commun. 2025 Feb 25;16:1774. doi: 10.1038/s41467-025-56711-2 (PMC11861335; doi:10.1038/s41467-025-56711-2)
Supplement: Supplementary file 9 — Source Data [file 41467_2025_56711_MOESM9_ESM.zip › Source_data_Fig_1.xlsx]

## Sheet: Fig. 1a
Fig. 1a
total phospholipids [nmol / 106 cells]	w/o	VAL	MC	STS	CHX	ETO	TPG	Serum
n1	7.89433	1.98918	4.43446	4.3886	6.44417	7.41549	2.41735	2.31386
n2	9.09287	4.78708	7.75548	8.30954	9.50857	6.26843	6.00142	4.33315
n3	8.38117	3.37261	5.61066	4.48264	7.19601	9.85261	7.30016	4.79831
total PC [nmol / 106 cells]	w/o	VAL	MC	STS	CHX	ETO	TPG	Serum
n1	5.96161	1.59074	3.38128	3.37981	5.03334	5.58416	2.05951	1.73047
n2	6.26124	3.62943	5.63715	5.81333	7.03085	4.57196	5.30576	3.05576
n3	5.96872	2.71542	4.35424	3.29798	5.43398	6.87369	6.39885	3.55731
total PE [nmol / 106 cells]	w/o	VAL	MC	STS	CHX	ETO	TPG	Serum
n1	0.718618	0.152988	0.373509	0.356055	0.333848	0.653574	0.140776	0.164554
n2	0.664425	0.348489	0.610328	0.513085	0.416494	0.395909	0.349748	0.280663
n3	0.833575	0.391979	0.591267	0.366234	0.434613	0.865653	0.613261	0.376553
total PS [nmol / 106 cells]	w/o	VAL	MC	STS	CHX	ETO	TPG	Serum
n1	1.019	0.119187	0.527836	0.495327	0.823367	0.911501	0.0826815	0.279808
n2	1.96621	0.691058	1.35288	1.84297	1.83124	1.02842	0.232335	0.872659
n3	1.41526	0.158068	0.558378	0.746485	1.20505	1.78659	0.152006	0.718771
total PG [nmol / 106 cells]	w/o	VAL	MC	STS	CHX	ETO	TPG	Serum
n1	0.195096	0.12627	0.151833	0.157412	0.25362	0.266258	0.13438	0.139032
n2	0.200993	0.118097	0.155122	0.140144	0.229982	0.27213	0.113574	0.124069
n3	0.163618	0.107145	0.106775	0.0719386	0.12237	0.326676	0.136047	0.145674
Statistics
P values vs. vehicle control; repeated measures one-way ANOVA of log-transformed data + Dunnett’s post hoc test.

## Sheet: Fig. 1b
Fig. 1b
absolute intensities [x107 AUC / 106 cells]	w/o	VAL	MC	STS	CHX	ETO	TPG	Serum
n1	1.46709	5.27773	4.87013	3.00768	6.88343	4.57263	4.22373	3.87061
n2	1.58455	5.72451	6.52812	3.60775	9.90263	5.56309	4.0497	5.19385
n3	1.56637	3.17276	4.58346	4.32989	5.14544	4.67357	3.49394	3.468
absolute intensities [AUC / 106 cells]	w/o	VAL	MC	STS	CHX	ETO	TPG	Serum
n1	1.46709e+07	5.27773e+07	4.87013e+07	3.00768e+07	6.88343e+07	4.57263e+07	4.22373e+07	3.87061e+07
n2	1.58455e+07	5.72451e+07	6.52812e+07	3.60775e+07	9.90263e+07	5.56309e+07	4.0497e+07	5.19385e+07
n3	1.56637e+07	3.17276e+07	4.58346e+07	4.32989e+07	5.14544e+07	4.67357e+07	3.49394e+07	3.468e+07
Statistics
P values vs. vehicle control; repeated measures one-way ANOVA of log-transformed data + Dunnett’s post hoc test.
Repeated measures one-way ANOVA	log-transformed data
Dunnett's multiple comparisons test	Summary	Adjusted P Value
w/o vs. VAL	****	8.39345e-06
w/o vs. MC	****	2.02664e-06
w/o vs. STS	***	0.000125945
w/o vs. CHX	****	1.45314e-07
w/o vs. ETO	****	3.98402e-06
w/o vs. TPG	****	4.83771e-05
w/o vs. Serum	****	2.68323e-05

## Sheet: Fig. 1c
Fig. 1c
Pearson´s Correlations	PC(14:0_16:0)	PC(16:0/16:0)	PC(16:0_16:1)	PC(16:0_18:1)	PC(16:1_18:1)	PC(16:1_18:1)	PC(18:0_18:1)	PC(18:1/18:1)	PC(16:0_20:3 n-6)	PC(16:0_20:3 n-9)	PC(18:1_18:2)	PC(16:0_20:4)	PC(18:0_20:3 n-6)	PC(18:0_20:3 n-9)	PC(18:0_20:4)	PC(18:1_20:3 n-6)	PC(18:1_20:3 n-9)	PC(18:1_20:4)	PC(16:0_22:5)	PC(16:0_22:6)	PC(18:0_22:5)	PC(18:0_22:6)	PC(18:1_22:5)	PC(18:1_22:6)	PC(O-16:0_16:0)	PC(O-16:0_16:1)	PC(O-18:1_16:0)	PC(O-16:0_18:1)	PE(16:0_18:1)	PE(16:1_18:1)	PE(18:0_18:1)	PE(18:1/18:1)	PE(18:0_18:2)	PE(18:1_18:2)	PE(16:0_20:4)	PE(18:0_20:3 n-6)	PE(18:0_20:3 n-9)	PE(18:0_20:4)	PE(18:1_20:4)	PE(18:0_22:5)	PE(18:0_22:6)	PE(O-18:1_16:0)	PE(O-18:1_16:1)	PE(O-18:1_18:1)	PG(14:0_18:1)	PG(16:0_18:1)	PG(16:1_18:1)	PG(18:0_18:1)	PG(18:1/18:1)
PC(14:0_16:0)	1	0.468	0.105	0.183	-0.214	-0.292	-0.18	-0.523	0.495	-0.536	-0.261	-0.372	0.0482	-0.648	-0.26	-0.212	-0.517	-0.458	0.381	0.204	0.207	0.185	0.285	-0.0767	0.22	0.0873	0.17	0.257	0.429	-0.0678	0.812	-0.14	0.664	0.126	-0.695	0.83	-0.666	-0.704	-0.676	0.83	0.783	0.209	0.0952	0.109	0.106	0.505	-0.105	0.587	-0.521
PC(16:0/16:0)	0.468	1	-0.679	-0.583	-0.858	-0.733	0.476	-0.673	-0.219	-0.0529	-0.832	-0.0567	0.581	0.0789	0.106	-0.822	-0.363	-0.783	0.412	0.922	0.739	0.845	-0.382	-0.23	0.714	0.0635	0.515	0.645	0.265	-0.67	0.539	-0.595	0.341	-0.486	-0.495	0.0477	-0.339	-0.518	-0.826	0.632	0.702	0.712	0.157	0.567	0.082	0.309	-0.41	0.8	-0.36
PC(16:0_16:1)	0.105	-0.679	1	0.56	0.803	0.625	-0.662	0.554	0.343	-0.00225	0.899	-0.0823	-0.704	-0.553	-0.554	0.868	0.264	0.384	-0.532	-0.844	-0.847	-0.847	0.444	0.37	-0.574	-0.189	-0.486	-0.616	0.386	0.859	-0.0173	0.771	0.132	0.875	0.326	0.528	-0.0599	-0.0235	0.446	-0.248	-0.147	-0.709	-0.403	-0.717	-0.507	0.164	0.819	-0.374	0.43
PC(16:0_18:1)	0.183	-0.583	0.56	1	0.675	0.769	-0.555	0.528	0.617	0.0832	0.552	0.158	-0.647	-0.334	-0.196	0.718	0.381	0.742	0.0624	-0.769	-0.603	-0.614	0.894	0.585	-0.815	-0.31	-0.818	-0.731	0.149	0.499	0.106	0.497	0.00148	0.328	0.247	0.509	-0.0626	0.204	0.526	0.121	-0.053	-0.823	-0.417	-0.722	0.216	0.187	0.0654	-0.431	-0.244
PC(16:1_18:1)	-0.214	-0.858	0.803	0.675	1	0.899	-0.817	0.783	0.0643	0.128	0.944	-0.179	-0.909	-0.476	-0.578	0.871	0.512	0.804	-0.457	-0.941	-0.922	-0.942	0.566	0.53	-0.711	-0.264	-0.62	-0.784	0.208	0.93	-0.162	0.881	-0.13	0.786	0.522	0.235	-0.095	0.107	0.805	-0.379	-0.587	-0.781	-0.497	-0.82	-0.0712	-0.203	0.491	-0.555	0.182
PC(16:1_18:1)	-0.292	-0.733	0.625	0.769	0.899	1	-0.689	0.922	0.0335	0.471	0.836	0.114	-0.91	-0.26	-0.483	0.859	0.789	0.92	-0.371	-0.861	-0.891	-0.816	0.7	0.798	-0.84	-0.506	-0.86	-0.932	0.3	0.794	-0.155	0.848	-0.258	0.58	0.721	0.143	0.0135	0.253	0.89	-0.308	-0.499	-0.912	-0.73	-0.928	-0.00639	-0.0658	0.34	-0.571	0.104
PC(18:0_18:1)	-0.18	0.476	-0.662	-0.555	-0.817	-0.689	1	-0.462	0.0131	0.0953	-0.692	0.416	0.869	0.815	0.826	-0.533	-0.267	-0.527	0.105	0.635	0.678	0.651	-0.441	-0.417	0.31	0.0255	0.45	0.471	-0.47	-0.836	-0.4	-0.74	-0.379	-0.811	-0.144	-0.567	0.626	0.435	-0.421	-0.135	0.256	0.483	0.426	0.734	-0.138	0.282	-0.321	-0.0154	0.207
PC(18:1/18:1)	-0.523	-0.673	0.554	0.528	0.783	0.922	-0.462	1	-0.174	0.708	0.821	0.258	-0.801	-0.0112	-0.404	0.841	0.922	0.822	-0.606	-0.761	-0.883	-0.763	0.51	0.814	-0.803	-0.636	-0.788	-0.933	0.306	0.73	-0.385	0.84	-0.467	0.523	0.929	-0.126	0.256	0.403	0.927	-0.552	-0.567	-0.873	-0.803	-0.861	-0.269	-0.0017	0.484	-0.653	0.408
PC(16:0_20:3 n-6)	0.495	-0.219	0.343	0.617	0.0643	0.0335	0.0131	-0.174	1	-0.378	0.0485	0.261	0.0917	-0.112	0.329	0.286	-0.316	0.0471	0.322	-0.324	-0.013	-0.122	0.469	-0.0886	-0.358	0.143	-0.287	-0.0934	-0.175	-0.0756	0.138	-0.165	0.245	-0.0677	-0.339	0.582	0.132	0.2	-0.15	0.31	0.456	-0.318	0.236	-0.0744	0.0329	0.406	0.000602	-0.166	-0.153
PC(16:0_20:3 n-9)	-0.536	-0.0529	-0.00225	0.0832	0.128	0.471	0.0953	0.708	-0.378	1	0.247	0.615	-0.299	0.437	-0.0912	0.339	0.907	0.383	-0.391	-0.125	-0.372	-0.12	0.151	0.73	-0.419	-0.675	-0.595	-0.584	0.362	0.145	-0.295	0.368	-0.46	0.000459	0.873	-0.369	0.401	0.408	0.534	-0.349	-0.174	-0.51	-0.767	-0.511	-0.343	0.193	0.241	-0.29	0.396
PC(18:1_18:2)	-0.261	-0.832	0.899	0.552	0.944	0.836	-0.692	0.821	0.0485	0.247	1	-0.057	-0.848	-0.386	-0.567	0.937	0.557	0.668	-0.662	-0.928	-0.971	-0.954	0.46	0.536	-0.707	-0.343	-0.594	-0.798	0.296	0.943	-0.263	0.912	-0.175	0.846	0.63	0.198	0.0633	0.168	0.772	-0.51	-0.516	-0.807	-0.557	-0.819	-0.394	-0.0462	0.737	-0.589	0.472
PC(16:0_20:4)	-0.372	-0.0567	-0.0823	0.158	-0.179	0.114	0.416	0.258	0.261	0.615	-0.057	1	0.224	0.695	0.517	0.171	0.406	0.156	0.122	-0.0179	0.0505	0.208	-0.0292	0.203	-0.266	-0.104	-0.528	-0.197	-0.123	-0.321	-0.283	-0.214	-0.159	-0.412	0.426	-0.188	0.674	0.662	0.203	-0.138	0.19	-0.38	-0.164	-0.197	-0.247	0.157	0.0715	-0.22	0.323
PC(18:0_20:3 n-6)	0.0482	0.581	-0.704	-0.647	-0.909	-0.91	0.869	-0.801	0.0917	-0.299	-0.848	0.224	1	0.594	0.792	-0.772	-0.65	-0.729	0.432	0.78	0.909	0.832	-0.65	-0.762	0.651	0.48	0.668	0.823	-0.546	-0.93	-0.101	-0.949	0.0435	-0.811	-0.553	-0.336	0.329	0.138	-0.704	0.151	0.402	0.753	0.755	0.902	0.0583	0.032	-0.436	0.323	-0.033
PC(18:0_20:3 n-9)	-0.648	0.0789	-0.553	-0.334	-0.476	-0.26	0.815	-0.0112	-0.112	0.437	-0.386	0.695	0.594	1	0.819	-0.232	0.159	-0.0326	0.0327	0.315	0.394	0.417	-0.366	-0.176	0.0148	-0.0272	0.0422	0.137	-0.577	-0.63	-0.664	-0.508	-0.578	-0.75	0.294	-0.779	0.847	0.779	0.0979	-0.435	-0.145	0.116	0.212	0.374	-0.0653	-0.048	-0.261	-0.327	0.33
PC(18:0_20:4)	-0.26	0.106	-0.554	-0.196	-0.578	-0.483	0.826	-0.404	0.329	-0.0912	-0.567	0.517	0.792	0.819	1	-0.367	-0.325	-0.188	0.368	0.344	0.621	0.507	-0.28	-0.508	0.111	0.288	0.224	0.389	-0.804	-0.793	-0.472	-0.776	-0.327	-0.862	-0.207	-0.48	0.7	0.662	-0.206	-0.139	0.0886	0.284	0.62	0.616	0.178	-0.00446	-0.476	-0.22	0.0284
PC(18:1_20:3 n-6)	-0.212	-0.822	0.868	0.718	0.871	0.859	-0.533	0.841	0.286	0.339	0.937	0.171	-0.772	-0.232	-0.367	1	0.612	0.715	-0.594	-0.954	-0.942	-0.919	0.637	0.631	-0.882	-0.473	-0.747	-0.896	0.247	0.817	-0.314	0.829	-0.273	0.68	0.665	0.223	0.238	0.361	0.777	-0.465	-0.376	-0.938	-0.594	-0.836	-0.395	0.177	0.662	-0.705	0.452
PC(18:1_20:3 n-9)	-0.517	-0.363	0.264	0.381	0.512	0.789	-0.267	0.922	-0.316	0.907	0.557	0.406	-0.65	0.159	-0.325	0.612	1	0.693	-0.475	-0.47	-0.676	-0.473	0.426	0.884	-0.664	-0.73	-0.77	-0.836	0.401	0.487	-0.282	0.672	-0.471	0.285	0.943	-0.225	0.249	0.366	0.79	-0.402	-0.396	-0.744	-0.883	-0.768	-0.219	0.0867	0.305	-0.464	0.306
PC(18:1_20:4)	-0.458	-0.783	0.384	0.742	0.804	0.92	-0.527	0.822	0.0471	0.383	0.668	0.156	-0.729	-0.0326	-0.188	0.715	0.693	1	-0.191	-0.791	-0.699	-0.697	0.634	0.621	-0.81	-0.36	-0.778	-0.817	-0.0624	0.579	-0.331	0.624	-0.41	0.294	0.647	-0.0878	0.164	0.461	0.927	-0.378	-0.652	-0.798	-0.491	-0.732	0.264	-0.265	0.0427	-0.681	-0.0259
PC(16:0_22:5)	0.381	0.412	-0.532	0.0624	-0.457	-0.371	0.105	-0.606	0.322	-0.391	-0.662	0.122	0.432	0.0327	0.368	-0.594	-0.475	-0.191	1	0.461	0.686	0.662	-0.111	-0.386	0.432	0.592	0.091	0.544	-0.275	-0.618	0.544	-0.69	0.555	-0.59	-0.66	0.271	-0.321	-0.21	-0.49	0.751	0.465	0.388	0.493	0.336	0.73	-0.258	-0.75	0.564	-0.792
PC(16:0_22:6)	0.204	0.922	-0.844	-0.769	-0.941	-0.861	0.635	-0.761	-0.324	-0.125	-0.928	-0.0179	0.78	0.315	0.344	-0.954	-0.47	-0.791	0.461	1	0.898	0.946	-0.64	-0.492	0.844	0.291	0.679	0.82	-0.0756	-0.826	0.3	-0.782	0.223	-0.668	-0.522	-0.237	-0.146	-0.331	-0.792	0.436	0.493	0.871	0.421	0.774	0.169	0.0275	-0.519	0.713	-0.289
PC(18:0_22:5)	0.207	0.739	-0.847	-0.603	-0.922	-0.891	0.678	-0.883	-0.013	-0.372	-0.971	0.0505	0.909	0.394	0.621	-0.942	-0.676	-0.699	0.686	0.898	1	0.947	-0.594	-0.71	0.783	0.543	0.666	0.897	-0.426	-0.943	0.21	-0.967	0.245	-0.825	-0.699	-0.204	-0.0221	-0.139	-0.784	0.447	0.461	0.856	0.719	0.875	0.375	-0.102	-0.682	0.582	-0.404
PC(18:0_22:6)	0.185	0.845	-0.847	-0.614	-0.942	-0.816	0.651	-0.763	-0.122	-0.12	-0.954	0.208	0.832	0.417	0.507	-0.919	-0.473	-0.697	0.662	0.946	0.947	1	-0.601	-0.519	0.781	0.418	0.516	0.813	-0.196	-0.918	0.311	-0.892	0.304	-0.791	-0.543	-0.172	-0.0519	-0.188	-0.758	0.508	0.558	0.77	0.493	0.721	0.267	-0.0344	-0.597	0.688	-0.356
PC(18:1_22:5)	0.285	-0.382	0.444	0.894	0.566	0.7	-0.441	0.51	0.469	0.151	0.46	-0.0292	-0.65	-0.366	-0.28	0.637	0.426	0.634	-0.111	-0.64	-0.594	-0.601	1	0.722	-0.827	-0.622	-0.68	-0.773	0.304	0.482	0.108	0.554	-0.192	0.315	0.271	0.425	-0.127	0.0977	0.444	0.127	-0.0135	-0.727	-0.562	-0.624	0.17	0.456	0.00966	-0.428	-0.271
PC(18:1_22:6)	-0.0767	-0.23	0.37	0.585	0.53	0.798	-0.417	0.814	-0.0886	0.73	0.536	0.203	-0.762	-0.176	-0.508	0.631	0.884	0.621	-0.386	-0.492	-0.71	-0.519	0.722	1	-0.721	-0.849	-0.794	-0.88	0.644	0.563	0.0472	0.741	-0.28	0.405	0.73	0.15	-0.0549	0.0835	0.607	-0.0698	-0.116	-0.771	-0.968	-0.824	-0.148	0.379	0.262	-0.313	0.053
PC(O-16:0_16:0)	0.22	0.714	-0.574	-0.815	-0.711	-0.84	0.31	-0.803	-0.358	-0.419	-0.707	-0.266	0.651	0.0148	0.111	-0.882	-0.664	-0.81	0.432	0.844	0.783	0.781	-0.827	-0.721	1	0.65	0.794	0.937	-0.0917	-0.572	0.388	-0.659	0.513	-0.342	-0.661	-0.0668	-0.352	-0.542	-0.785	0.395	0.354	0.923	0.592	0.717	0.127	-0.305	-0.292	0.81	-0.22
PC(O-16:0_16:1)	0.0873	0.0635	-0.189	-0.31	-0.264	-0.506	0.0255	-0.636	0.143	-0.675	-0.343	-0.104	0.48	-0.0272	0.288	-0.473	-0.73	-0.36	0.592	0.291	0.543	0.418	-0.622	-0.849	0.65	1	0.458	0.745	-0.502	-0.358	0.198	-0.579	0.585	-0.224	-0.667	0.11	-0.159	-0.186	-0.434	0.243	0.101	0.538	0.827	0.469	0.306	-0.634	-0.225	0.426	-0.218
PC(O-18:1_16:0)	0.17	0.515	-0.486	-0.818	-0.62	-0.86	0.45	-0.788	-0.287	-0.595	-0.594	-0.528	0.668	0.0422	0.224	-0.747	-0.77	-0.778	0.091	0.679	0.666	0.516	-0.68	-0.794	0.794	0.458	1	0.835	-0.318	-0.482	0.0178	-0.569	0.1	-0.293	-0.649	-0.26	-0.144	-0.354	-0.695	0.063	0.113	0.927	0.702	0.89	0.0366	-0.129	-0.243	0.414	-0.0471
PC(O-16:0_18:1)	0.257	0.645	-0.616	-0.731	-0.784	-0.932	0.471	-0.933	-0.0934	-0.584	-0.798	-0.197	0.823	0.137	0.389	-0.896	-0.836	-0.817	0.544	0.82	0.897	0.813	-0.773	-0.88	0.937	0.745	0.835	1	-0.354	-0.727	0.271	-0.84	0.443	-0.52	-0.798	-0.0804	-0.185	-0.358	-0.838	0.384	0.391	0.94	0.814	0.867	0.211	-0.253	-0.416	0.677	-0.259
PE(16:0_18:1)	0.429	0.265	0.386	0.149	0.208	0.3	-0.47	0.306	-0.175	0.362	0.296	-0.123	-0.546	-0.577	-0.804	0.247	0.401	-0.0624	-0.275	-0.0756	-0.426	-0.196	0.304	0.644	-0.0917	-0.502	-0.318	-0.354	1	0.479	0.591	0.561	0.355	0.592	0.228	0.545	-0.545	-0.601	-0.0429	0.354	0.379	-0.284	-0.76	-0.558	-0.384	0.458	0.456	0.377	0.0179
PE(16:1_18:1)	-0.0678	-0.67	0.859	0.499	0.93	0.794	-0.836	0.73	-0.0756	0.145	0.943	-0.321	-0.93	-0.63	-0.793	0.817	0.487	0.579	-0.618	-0.826	-0.943	-0.918	0.482	0.563	-0.572	-0.358	-0.482	-0.727	0.479	1	-0.0219	0.964	-0.0316	0.946	0.495	0.324	-0.248	-0.141	0.643	-0.32	-0.448	-0.677	-0.605	-0.801	-0.292	-0.0425	0.67	-0.375	0.282
PE(18:0_18:1)	0.812	0.539	-0.0173	0.106	-0.162	-0.155	-0.4	-0.385	0.138	-0.295	-0.263	-0.283	-0.101	-0.664	-0.472	-0.314	-0.282	-0.331	0.544	0.3	0.21	0.311	0.108	0.0472	0.388	0.198	0.0178	0.271	0.591	-0.0219	1	-0.078	0.856	0.155	-0.545	0.781	-0.869	-0.852	-0.556	0.93	0.685	0.214	-0.0768	-0.0846	0.265	0.134	-0.171	0.836	-0.647
PE(18:1/18:1)	-0.14	-0.595	0.771	0.497	0.881	0.848	-0.74	0.84	-0.165	0.368	0.912	-0.214	-0.949	-0.508	-0.776	0.829	0.672	0.624	-0.69	-0.782	-0.967	-0.892	0.554	0.741	-0.659	-0.579	-0.569	-0.84	0.561	0.964	-0.078	1	-0.189	0.873	0.657	0.214	-0.166	-0.0609	0.709	-0.358	-0.445	-0.739	-0.779	-0.847	-0.328	0.0841	0.638	-0.428	0.311
PE(18:0_18:2)	0.664	0.341	0.132	0.00148	-0.13	-0.258	-0.379	-0.467	0.245	-0.46	-0.175	-0.159	0.0435	-0.578	-0.327	-0.273	-0.471	-0.41	0.555	0.223	0.245	0.304	-0.192	-0.28	0.513	0.585	0.1	0.443	0.355	-0.0316	0.856	-0.189	1	0.196	-0.616	0.769	-0.69	-0.724	-0.568	0.764	0.619	0.252	0.214	-0.0151	0.106	-0.115	0.0346	0.801	-0.397
PE(18:1_18:2)	0.126	-0.486	0.875	0.328	0.786	0.58	-0.811	0.523	-0.0677	0.000459	0.846	-0.412	-0.811	-0.75	-0.862	0.68	0.285	0.294	-0.59	-0.668	-0.825	-0.791	0.315	0.405	-0.342	-0.224	-0.293	-0.52	0.592	0.946	0.155	0.873	0.196	1	0.3	0.471	-0.384	-0.364	0.381	-0.178	-0.238	-0.495	-0.503	-0.679	-0.423	0.0236	0.766	-0.135	0.309
PE(16:0_20:4)	-0.695	-0.495	0.326	0.247	0.522	0.721	-0.144	0.929	-0.339	0.873	0.63	0.426	-0.553	0.294	-0.207	0.665	0.943	0.647	-0.66	-0.522	-0.699	-0.543	0.271	0.73	-0.661	-0.667	-0.649	-0.798	0.228	0.495	-0.545	0.657	-0.616	0.3	1	-0.397	0.473	0.534	0.84	-0.67	-0.542	-0.713	-0.754	-0.666	-0.399	0.0372	0.456	-0.633	0.572
PE(18:0_20:3 n-6)	0.83	0.0477	0.528	0.509	0.235	0.143	-0.567	-0.126	0.582	-0.369	0.198	-0.188	-0.336	-0.779	-0.48	0.223	-0.225	-0.0878	0.271	-0.237	-0.204	-0.172	0.425	0.15	-0.0668	0.11	-0.26	-0.0804	0.545	0.324	0.781	0.214	0.769	0.471	-0.397	1	-0.634	-0.591	-0.292	0.687	0.602	-0.23	-0.138	-0.372	-0.016	0.321	0.224	0.408	-0.346
PE(18:0_20:3 n-9)	-0.666	-0.339	-0.0599	-0.0626	-0.095	0.0135	0.626	0.256	0.132	0.401	0.0633	0.674	0.329	0.847	0.7	0.238	0.249	0.164	-0.321	-0.146	-0.0221	-0.0519	-0.127	-0.0549	-0.352	-0.159	-0.144	-0.185	-0.545	-0.248	-0.869	-0.166	-0.69	-0.384	0.473	-0.634	1	0.937	0.353	-0.707	-0.289	-0.241	0.0979	0.113	-0.364	0.0973	0.147	-0.691	0.645
PE(18:0_20:4)	-0.704	-0.518	-0.0235	0.204	0.107	0.253	0.435	0.403	0.2	0.408	0.168	0.662	0.138	0.779	0.662	0.361	0.366	0.461	-0.21	-0.331	-0.139	-0.188	0.0977	0.0835	-0.542	-0.186	-0.354	-0.358	-0.601	-0.141	-0.852	-0.0609	-0.724	-0.364	0.534	-0.591	0.937	1	0.559	-0.675	-0.431	-0.417	0.0257	-0.0589	-0.11	-0.0284	0.00494	-0.807	0.449
PE(18:1_20:4)	-0.676	-0.826	0.446	0.526	0.805	0.89	-0.421	0.927	-0.15	0.534	0.772	0.203	-0.704	0.0979	-0.206	0.777	0.79	0.927	-0.49	-0.792	-0.784	-0.758	0.444	0.607	-0.785	-0.434	-0.695	-0.838	-0.0429	0.643	-0.556	0.709	-0.568	0.381	0.84	-0.292	0.353	0.559	1	-0.663	-0.782	-0.79	-0.547	-0.715	-0.0382	-0.26	0.292	-0.785	0.323
PE(18:0_22:5)	0.83	0.632	-0.248	0.121	-0.379	-0.308	-0.135	-0.552	0.31	-0.349	-0.51	-0.138	0.151	-0.435	-0.139	-0.465	-0.402	-0.378	0.751	0.436	0.447	0.508	0.127	-0.0698	0.395	0.243	0.063	0.384	0.354	-0.32	0.93	-0.358	0.764	-0.178	-0.67	0.687	-0.707	-0.675	-0.663	1	0.786	0.304	0.106	0.12	0.427	0.204	-0.438	0.797	-0.776
PE(18:0_22:6)	0.783	0.702	-0.147	-0.053	-0.587	-0.499	0.256	-0.567	0.456	-0.174	-0.516	0.19	0.402	-0.145	0.0886	-0.376	-0.396	-0.652	0.465	0.493	0.461	0.558	-0.0135	-0.116	0.354	0.101	0.113	0.391	0.379	-0.448	0.685	-0.445	0.619	-0.238	-0.542	0.602	-0.289	-0.431	-0.782	0.786	1	0.264	0.0977	0.222	-0.121	0.596	-0.0923	0.668	-0.282
PE(O-18:1_16:0)	0.209	0.712	-0.709	-0.823	-0.781	-0.912	0.483	-0.873	-0.318	-0.51	-0.807	-0.38	0.753	0.116	0.284	-0.938	-0.744	-0.798	0.388	0.871	0.856	0.77	-0.727	-0.771	0.923	0.538	0.927	0.94	-0.284	-0.677	0.214	-0.739	0.252	-0.495	-0.713	-0.23	-0.241	-0.417	-0.79	0.304	0.264	1	0.695	0.903	0.238	-0.205	-0.472	0.635	-0.278
PE(O-18:1_16:1)	0.0952	0.157	-0.403	-0.417	-0.497	-0.73	0.426	-0.803	0.236	-0.767	-0.557	-0.164	0.755	0.212	0.62	-0.594	-0.883	-0.491	0.493	0.421	0.719	0.493	-0.562	-0.968	0.592	0.827	0.702	0.814	-0.76	-0.605	-0.0768	-0.779	0.214	-0.503	-0.754	-0.138	0.0979	0.0257	-0.547	0.106	0.0977	0.695	1	0.812	0.312	-0.364	-0.412	0.209	-0.185
PE(O-18:1_18:1)	0.109	0.567	-0.717	-0.722	-0.82	-0.928	0.734	-0.861	-0.0744	-0.511	-0.819	-0.197	0.902	0.374	0.616	-0.836	-0.768	-0.732	0.336	0.774	0.875	0.721	-0.624	-0.824	0.717	0.469	0.89	0.867	-0.558	-0.801	-0.0846	-0.847	-0.0151	-0.679	-0.666	-0.372	0.113	-0.0589	-0.715	0.12	0.222	0.903	0.812	1	0.194	-0.0592	-0.51	0.326	-0.153
PG(14:0_18:1)	0.106	0.082	-0.507	0.216	-0.0712	-0.00639	-0.138	-0.269	0.0329	-0.343	-0.394	-0.247	0.0583	-0.0653	0.178	-0.395	-0.219	0.264	0.73	0.169	0.375	0.267	0.17	-0.148	0.127	0.306	0.0366	0.211	-0.384	-0.292	0.265	-0.328	0.106	-0.423	-0.399	-0.016	-0.364	-0.11	-0.0382	0.427	-0.121	0.238	0.312	0.194	1	-0.46	-0.88	0.174	-0.885
PG(16:0_18:1)	0.505	0.309	0.164	0.187	-0.203	-0.0658	0.282	-0.0017	0.406	0.193	-0.0462	0.157	0.032	-0.048	-0.00446	0.177	0.0867	-0.265	-0.258	0.0275	-0.102	-0.0344	0.456	0.379	-0.305	-0.634	-0.129	-0.253	0.458	-0.0425	0.134	0.0841	-0.115	0.0236	0.0372	0.321	0.0973	-0.0284	-0.26	0.204	0.596	-0.205	-0.364	-0.0592	-0.46	1	0.221	-0.0427	0.143
PG(16:1_18:1)	-0.105	-0.41	0.819	0.0654	0.491	0.34	-0.321	0.484	0.000602	0.241	0.737	0.0715	-0.436	-0.261	-0.476	0.662	0.305	0.0427	-0.75	-0.519	-0.682	-0.597	0.00966	0.262	-0.292	-0.225	-0.243	-0.416	0.456	0.67	-0.171	0.638	0.0346	0.766	0.456	0.224	0.147	0.00494	0.292	-0.438	-0.0923	-0.472	-0.412	-0.51	-0.88	0.221	1	-0.249	0.8
PG(18:0_18:1)	0.587	0.8	-0.374	-0.431	-0.555	-0.571	-0.0154	-0.653	-0.166	-0.29	-0.589	-0.22	0.323	-0.327	-0.22	-0.705	-0.464	-0.681	0.564	0.713	0.582	0.688	-0.428	-0.313	0.81	0.426	0.414	0.677	0.377	-0.375	0.836	-0.428	0.801	-0.135	-0.633	0.408	-0.691	-0.807	-0.785	0.797	0.668	0.635	0.209	0.326	0.174	-0.0427	-0.249	1	-0.477
PG(18:1/18:1)	-0.521	-0.36	0.43	-0.244	0.182	0.104	0.207	0.408	-0.153	0.396	0.472	0.323	-0.033	0.33	0.0284	0.452	0.306	-0.0259	-0.792	-0.289	-0.404	-0.356	-0.271	0.053	-0.22	-0.218	-0.0471	-0.259	0.0179	0.282	-0.647	0.311	-0.397	0.309	0.572	-0.346	0.645	0.449	0.323	-0.776	-0.282	-0.278	-0.185	-0.153	-0.885	0.143	0.8	-0.477	1
PS(16:0_18:1)	0.0269	-0.0719	0.311	0.472	0.437	0.671	-0.6	0.614	-0.146	0.608	0.404	0.253	-0.694	-0.316	-0.618	0.404	0.721	0.469	-0.00933	-0.305	-0.511	-0.252	0.416	0.797	-0.344	-0.398	-0.767	-0.579	0.726	0.475	0.427	0.571	0.248	0.41	0.501	0.374	-0.349	-0.212	0.4	0.252	0.072	-0.595	-0.819	-0.833	-0.0173	0.0393	0.22	0.144	-0.132
PS(18:0_16:1)	0.633	0.461	-0.0654	-0.368	-0.206	-0.451	-0.143	-0.541	-0.18	-0.612	-0.241	-0.875	0.0696	-0.63	-0.419	-0.415	-0.576	-0.57	-0.0176	0.356	0.22	0.123	-0.122	-0.301	0.509	0.111	0.69	0.44	0.285	0.0399	0.489	-0.0404	0.345	0.245	-0.618	0.31	-0.696	-0.814	-0.602	0.388	0.254	0.593	0.219	0.402	0.06	0.151	-0.0634	0.523	-0.305
PS(16:1_18:1)	-0.161	-0.793	0.561	0.617	0.904	0.755	-0.806	0.549	0.0323	-0.151	0.73	-0.413	-0.783	-0.51	-0.473	0.619	0.271	0.784	-0.206	-0.801	-0.691	-0.802	0.515	0.306	-0.542	-0.0565	-0.404	-0.566	-0.0326	0.77	-0.105	0.681	-0.104	0.607	0.253	0.168	-0.244	0.0195	0.693	-0.258	-0.667	-0.531	-0.226	-0.58	0.307	-0.42	0.136	-0.467	-0.135
PS(18:0_18:1)	0.433	0.512	-0.359	-0.355	-0.274	-0.373	0.0124	-0.427	-0.354	-0.389	-0.372	-0.817	0.0807	-0.389	-0.278	-0.495	-0.363	-0.386	0.0011	0.436	0.278	0.189	-0.00217	-0.129	0.388	-0.134	0.628	0.325	0.174	-0.0942	0.322	-0.0774	0.00199	-0.00766	-0.446	-0.000418	-0.575	-0.623	-0.443	0.303	0.0818	0.584	0.104	0.444	0.29	0.148	-0.367	0.369	-0.443
PS(18:1_18:1)	-0.458	-0.762	0.624	0.632	0.854	0.954	-0.513	0.984	-0.0503	0.588	0.868	0.187	-0.833	-0.0828	-0.391	0.9	0.852	0.871	-0.591	-0.854	-0.921	-0.847	0.608	0.787	-0.875	-0.614	-0.794	-0.962	0.245	0.775	-0.392	0.86	-0.469	0.557	0.864	-0.0569	0.24	0.415	0.942	-0.543	-0.585	-0.911	-0.746	-0.863	-0.215	0.0128	0.467	-0.722	0.359
PS(18:0_18:2)	0.16	0.0882	0.0253	-0.329	-0.382	-0.606	0.321	-0.604	0.41	-0.525	-0.269	0.191	0.625	0.144	0.441	-0.278	-0.703	-0.576	0.295	0.243	0.459	0.367	-0.594	-0.797	0.493	0.779	0.413	0.647	-0.391	-0.394	0.0251	-0.575	0.473	-0.196	-0.546	0.168	0.195	0.019	-0.531	0.0958	0.371	0.388	0.741	0.47	-0.241	-0.133	0.154	0.267	0.227
PS(18:0_20:3)	-0.192	0.142	-0.342	-0.661	-0.537	-0.751	0.594	-0.639	0.0194	-0.466	-0.451	0.0543	0.806	0.448	0.633	-0.51	-0.689	-0.58	0.17	0.444	0.628	0.478	-0.805	-0.928	0.61	0.718	0.708	0.766	-0.688	-0.573	-0.328	-0.703	0.0541	-0.445	-0.459	-0.373	0.381	0.191	-0.455	-0.208	0.0179	0.652	0.871	0.779	-0.103	-0.322	-0.0876	0.113	0.269
PS(18:0_20:4)	0.0813	0.124	-0.119	0.236	-0.342	-0.127	0.381	-0.14	0.603	0.186	-0.286	0.853	0.395	0.459	0.575	-0.0336	-0.0182	-0.0761	0.504	0.118	0.305	0.398	0.00448	-0.0533	-0.0674	0.191	-0.375	0.0858	-0.158	-0.492	0.082	-0.471	0.231	-0.495	-0.0653	0.187	0.397	0.393	-0.177	0.292	0.547	-0.181	0.131	-0.012	-0.0375	0.221	-0.121	0.0777	-0.0192
PS(18:1_20:4)	-0.152	-0.319	0.246	0.732	0.528	0.838	-0.432	0.768	0.0481	0.667	0.441	0.361	-0.693	-0.061	-0.307	0.571	0.841	0.782	-0.0564	-0.508	-0.582	-0.414	0.729	0.905	-0.727	-0.621	-0.917	-0.822	0.4	0.418	0.0624	0.565	-0.204	0.199	0.65	0.142	-0.0162	0.222	0.666	0.0268	-0.155	-0.796	-0.805	-0.819	0.16	0.136	0.00796	-0.319	-0.165
PS(18:0_22:5)	-0.319	0.297	-0.682	-0.608	-0.655	-0.674	0.618	-0.591	-0.128	-0.219	-0.67	0.278	0.825	0.635	0.724	-0.696	-0.484	-0.413	0.511	0.62	0.798	0.735	-0.793	-0.779	0.654	0.715	0.512	0.768	-0.704	-0.783	-0.203	-0.846	0.0705	-0.741	-0.377	-0.492	0.328	0.24	-0.383	-0.0174	0.0244	0.655	0.768	0.719	0.256	-0.509	-0.46	0.255	-0.0455
PS(18:0_22:6)	-0.407	-0.0887	0.0265	-0.177	-0.264	-0.173	0.563	0.0582	0.224	0.362	-0.0329	0.834	0.437	0.703	0.577	0.113	0.101	-0.159	-0.117	0.0386	0.115	0.191	-0.37	-0.172	-0.0464	0.111	-0.141	0.0524	-0.27	-0.323	-0.472	-0.294	-0.157	-0.306	0.282	-0.28	0.799	0.64	0.029	-0.375	0.141	-0.143	0.131	0.0752	-0.565	0.127	0.342	-0.239	0.668
PS(18:1_22:6)	-0.409	-0.805	0.525	0.633	0.876	0.869	-0.75	0.736	-0.0244	0.219	0.747	0.0484	-0.772	-0.245	-0.383	0.676	0.549	0.89	-0.126	-0.788	-0.702	-0.686	0.396	0.442	-0.573	-0.039	-0.693	-0.647	0.0151	0.695	-0.144	0.649	-0.0628	0.5	0.516	0.0836	-0.0468	0.22	0.837	-0.298	-0.633	-0.702	-0.382	-0.771	0.21	-0.522	0.21	-0.446	0.0035
PI(16:0_18:1)	0.446	0.62	-0.26	-0.502	-0.518	-0.636	0.0205	-0.695	-0.0821	-0.406	-0.509	-0.125	0.431	-0.235	-0.0861	-0.652	-0.593	-0.718	0.541	0.633	0.593	0.657	-0.637	-0.554	0.869	0.692	0.475	0.783	0.167	-0.378	0.676	-0.502	0.853	-0.112	-0.663	0.363	-0.515	-0.666	-0.764	0.627	0.582	0.648	0.428	0.384	0.0494	-0.221	-0.0948	0.919	-0.266
PI(16:1_18:1)	0.802	0.165	0.574	0.239	0.172	0.0328	-0.496	-0.117	0.35	-0.285	0.237	-0.296	-0.321	-0.802	-0.628	0.199	-0.201	-0.296	-0.0268	-0.14	-0.253	-0.187	0.256	0.152	0.0504	-0.0131	-0.0773	-0.0416	0.723	0.397	0.726	0.311	0.709	0.615	-0.314	0.911	-0.629	-0.706	-0.369	0.548	0.603	-0.123	-0.23	-0.312	-0.329	0.441	0.466	0.46	-0.0842
PI(18:0_18:1)	0.37	0.755	-0.571	-0.716	-0.668	-0.793	0.196	-0.821	-0.329	-0.487	-0.715	-0.402	0.557	-0.144	0.002	-0.891	-0.68	-0.775	0.495	0.83	0.761	0.751	-0.685	-0.646	0.974	0.596	0.775	0.902	-0.00269	-0.521	0.534	-0.607	0.572	-0.295	-0.736	0.0553	-0.529	-0.678	-0.814	0.537	0.399	0.917	0.539	0.676	0.253	-0.26	-0.38	0.872	-0.398
PI(18:1_18:1)	0.779	0.536	0.17	-0.312	-0.295	-0.493	-0.0715	-0.532	0.103	-0.452	-0.184	-0.452	0.147	-0.583	-0.391	-0.276	-0.538	-0.758	-0.00999	0.342	0.185	0.201	-0.183	-0.252	0.499	0.147	0.48	0.425	0.523	0.00899	0.633	-0.0756	0.63	0.312	-0.572	0.601	-0.566	-0.786	-0.746	0.513	0.667	0.417	0.117	0.238	-0.358	0.423	0.291	0.659	-0.0376
PI(16:0_20:3 n-6)	0.443	0.571	-0.16	-0.491	-0.443	-0.585	-0.0485	-0.636	-0.1	-0.39	-0.414	-0.153	0.356	-0.298	-0.174	-0.576	-0.558	-0.703	0.454	0.568	0.503	0.575	-0.627	-0.517	0.839	0.666	0.451	0.731	0.234	-0.278	0.674	-0.409	0.867	-0.00133	-0.616	0.399	-0.534	-0.695	-0.725	0.586	0.558	0.598	0.372	0.316	-0.0336	-0.211	0.0157	0.902	-0.195
PI(16:0_20:4)	-0.173	0.305	0.0724	-0.287	-0.118	0.069	0.0468	0.314	-0.427	0.725	0.0964	0.443	-0.109	0.142	-0.318	0.0649	0.52	-0.185	-0.309	0.186	-0.158	0.141	-0.266	0.404	0.111	-0.317	-0.242	-0.143	0.646	0.0894	0.128	0.218	0.115	0.181	0.494	-0.0318	0.0574	-0.111	0.0196	-0.0413	0.239	-0.146	-0.58	-0.331	-0.62	0.211	0.495	0.277	0.463
PI(18:0_20:3 n-6)	0.6	0.733	-0.479	-0.536	-0.638	-0.791	0.147	-0.905	-0.0684	-0.663	-0.713	-0.47	0.541	-0.283	0.0159	-0.838	-0.81	-0.779	0.581	0.752	0.752	0.695	-0.497	-0.657	0.888	0.6	0.748	0.881	-0.00255	-0.507	0.641	-0.62	0.654	-0.271	-0.892	0.265	-0.605	-0.727	-0.895	0.682	0.534	0.869	0.595	0.675	0.317	-0.114	-0.42	0.863	-0.525
PI(18:0_20:4)	-0.742	-0.681	0.112	0.367	0.432	0.57	0.109	0.678	-0.00346	0.48	0.425	0.369	-0.256	0.522	0.316	0.552	0.598	0.746	-0.409	-0.554	-0.446	-0.497	0.356	0.373	-0.744	-0.44	-0.474	-0.644	-0.422	0.206	-0.838	0.312	-0.862	-0.0851	0.718	-0.587	0.725	0.877	0.828	-0.756	-0.705	-0.583	-0.255	-0.303	0.00225	-0.0845	0.0285	-0.933	0.353
PI(18:1_20:3 n-6)	0.973	0.323	0.299	0.253	-0.0749	-0.189	-0.234	-0.398	0.548	-0.506	-0.0772	-0.375	-0.0585	-0.693	-0.325	-0.0239	-0.451	-0.4	0.189	0.0364	0.03	-0.000961	0.362	-0.00567	0.0787	-0.00788	0.106	0.118	0.476	0.0906	0.712	0.0152	0.592	0.282	-0.586	0.859	-0.59	-0.643	-0.572	0.694	0.724	0.0706	0.0139	0.00417	-0.0642	0.591	0.0914	0.441	-0.35
PI(18:1_20:4)	0.277	-0.423	0.794	0.779	0.695	0.757	-0.61	0.656	0.368	0.292	0.734	0.0444	-0.801	-0.522	-0.584	0.83	0.536	0.5	-0.392	-0.738	-0.827	-0.734	0.817	0.787	-0.762	-0.607	-0.744	-0.829	0.644	0.75	0.187	0.795	0.0314	0.694	0.433	0.596	-0.165	-0.0564	0.449	0.0351	0.0714	-0.843	-0.753	-0.852	-0.314	0.498	0.539	-0.31	0.119
PI(18:1_20:5)	0.234	-0.543	0.796	0.781	0.757	0.748	-0.585	0.633	0.38	0.141	0.768	-0.137	-0.794	-0.529	-0.523	0.853	0.442	0.551	-0.484	-0.813	-0.85	-0.849	0.867	0.699	-0.825	-0.618	-0.618	-0.836	0.466	0.784	0.0216	0.811	-0.144	0.696	0.389	0.487	-0.112	0.0157	0.503	-0.107	-0.103	-0.8	-0.635	-0.743	-0.244	0.468	0.483	-0.485	0.12
PI(18:0_22:5)	0.396	0.714	-0.542	-0.575	-0.613	-0.701	0.0957	-0.784	-0.236	-0.465	-0.696	-0.293	0.499	-0.172	-0.00488	-0.853	-0.637	-0.676	0.651	0.776	0.748	0.764	-0.624	-0.597	0.936	0.668	0.616	0.864	0.015	-0.514	0.64	-0.612	0.698	-0.305	-0.739	0.169	-0.578	-0.675	-0.773	0.651	0.449	0.822	0.513	0.559	0.353	-0.33	-0.425	0.919	-0.504
PI(18:0_22:6)	0.372	0.627	-0.426	-0.474	-0.541	-0.614	0.0275	-0.708	-0.136	-0.404	-0.605	-0.127	0.451	-0.165	-0.00809	-0.745	-0.575	-0.613	0.691	0.681	0.68	0.73	-0.619	-0.561	0.88	0.731	0.458	0.806	0.0461	-0.466	0.667	-0.58	0.802	-0.255	-0.68	0.264	-0.534	-0.62	-0.713	0.664	0.493	0.689	0.474	0.423	0.289	-0.363	-0.321	0.915	-0.443
average
relative change [% of vehicle]	PC(14:0_16:0)	PC(16:0/16:0)	PC(16:0_16:1)	PC(16:0_18:1)	PC(16:1_18:1)	PC(16:1_18:1) iso	PC(18:0_18:1)	PC(18:1/18:1)	PC(16:0_20:3 n-6)	PC(16:0_20:3 n-9)	PC(18:1_18:2)	PC(16:0_20:4)	PC(18:0_20:3 n-6)	PC(18:0_20:3 n-9)	PC(18:0_20:4)	PC(18:1_20:3 n-6)	PC(18:1_20:3 n-9)	PC(18:1_20:4)	PC(16:0_22:5)	PC(16:0_22:6)	PC(18:0_22:5)	PC(18:0_22:6)	PC(18:1_22:5)	PC(18:1_22:6)	PC(O-16:0/16:0)	PC(O-16:0/16:1)	PC(O-18:1/16:0)	PC(O-16:0/18:1)	PE(16:0_18:1)	PE(16:1_18:1)	PE(18:0_18:1)	PE(18:1/18:1)	PE(18:0_18:2)	PE(18:1_18:2)	PE(16:0_20:4)	PE(18:0_20:3 n-6)	PE(18:0_20:3 n-9)	PE(18:0_20:4)	PE(18:1_20:4)	PE(18:0_22:5)	PE(18:0_22:6)	PE(O-18:1/16:0)	PE(O-18:1/16:1)	PE(O-18:1/18:1)	PG(14:0_18:1)	PG(16:0_18:1)	PG(16:1_18:1)	PG(18:0_18:1)	PG(18:1/18:1)
w/o	100	100	100	100	100	100	100	100	100	100	100	100	100	100	100	100	100	100	100	100	100	100	100	100	100	100	100	100	100	100	100	100	100	100	100	100	100	100	100	100	100	100	100	100	100	100	100	100	100
VAL	100.106	140.187	54.3872	107.75	26.5456	46.9698	114.4	38.0992	139.048	64.6135	38.8734	222.749	326.294	160.319	406.454	81.8539	39.7962	139.932	322.554	169.494	513.352	413.492	91.1952	80.4557	182.488	165.079	128.573	143.531	63.2441	20.5593	162.204	35.1581	199.308	37.142	44.7061	147.325	81.0099	113.652	42.6551	190.976	129.961	192.716	179.323	153.975	264.605	33.4921	18.6968	180.187	47.4905
MC	129.206	123.462	75.0605	154.523	65.937	90.583	89.5179	66.8654	266.082	69.1969	77.2652	215.732	180.014	92.8202	282.973	165.825	84.2894	213.651	263.941	116.347	273.497	212.878	191.462	135.377	68.1576	80.6173	81.9614	74.4077	89.377	48.4499	176.913	65.3474	180.156	63.8514	62.8301	198.067	74.9776	114.477	71.2532	205.648	151.098	73.0383	99.882	75.0513	221.673	94.5331	48.3208	128.069	48.1622
STS	81.0638	123.036	59.625	132.644	60.4163	111.477	117.772	110.478	108.428	202.822	74.7459	261.51	171.592	200.6	342.524	156.768	234.461	311.972	213.359	131.614	257.124	251.454	161.698	165.729	58.7118	34.8756	66.5569	51.2876	83.2158	41.7747	112.733	70.4389	74.7909	44.8943	165.802	120.801	125.355	200.152	173.063	142.952	109.302	62.6895	40.0964	61.6361	222.308	70.5758	35.9616	88.9119	65.7205
CHX	87.7283	114.831	58.0433	121.884	27.1385	52.9267	170.412	55.1786	227.405	85.9256	49.8692	261.594	385.114	243.151	683.956	131.34	61.615	189.965	244.308	140.05	445.685	311.373	130.436	87.9066	88.166	106.846	118.953	105.969	37.5796	14.0764	72.4137	34.1832	72.7055	21.4518	84.2521	116.14	174.369	259.869	93.2561	128.061	118.861	131.708	185.578	175.798	213.987	72.8625	27.9161	61.9884	75.4979
ETO	89.7054	106.845	79.0894	112.368	75.2142	83.4513	103.643	89.4331	130.512	113.675	103.765	213.791	192.255	141.222	240.816	176.484	123.487	178.144	136.503	115.286	191.599	155.943	116.614	116.287	100.472	88.4742	113.873	81.0652	83.0128	61.938	103.97	77.8449	124.315	80.8112	126.681	142.42	121.092	153.275	123.958	113.443	109.391	98.8057	101.3	89.4797	120.146	67.6454	103.552	94.6246	101.038
TPG	107.556	144.078	54.2334	105.047	32.0516	48.5489	127.559	45.5167	107.274	57.6425	45.1015	151.372	279.348	136.124	330.531	93.8527	50.3678	134.761	219.344	163.876	424.16	301.07	135.188	103.602	139.299	79.0704	157.27	116.041	70.2268	32.4482	131.978	53.0114	100.207	46.3673	57	128.881	79.0605	103.453	51.4597	162.643	115.519	201.958	143.52	181.745	248.45	71.4649	16.9923	129.402	50.5802
Serum	84.3386	75.6645	73.8005	149.753	112.225	123.992	69.1144	99.8399	170.308	70.1075	107.02	189.412	111.442	127.653	310.024	186.407	127.603	387.528	222.351	83.5083	174.632	85.7539	169.857	121.944	47.5836	105.652	86.1717	59.3778	53.7794	65.099	99.2331	78.2047	98.6588	68.1561	112.273	139.023	104.395	191.122	204.267	124.612	76.6654	62.6929	127.438	69.5703	274.347	33.3072	38.733	50.3529	57.3332
relative change [% of vehicle]
w/o	PC(14:0_16:0)	PC(16:0/16:0)	PC(16:0_16:1)	PC(16:0_18:1)	PC(16:1_18:1)	PC(16:1_18:1) iso	PC(18:0_18:1)	PC(18:1/18:1)	PC(16:0_20:3 n-6)	PC(16:0_20:3 n-9)	PC(18:1_18:2)	PC(16:0_20:4)	PC(18:0_20:3 n-6)	PC(18:0_20:3 n-9)	PC(18:0_20:4)	PC(18:1_20:3 n-6)	PC(18:1_20:3 n-9)	PC(18:1_20:4)	PC(16:0_22:5)	PC(16:0_22:6)	PC(18:0_22:5)	PC(18:0_22:6)	PC(18:1_22:5)	PC(18:1_22:6)	PC(O-16:0/16:0)	PC(O-16:0/16:1)	PC(O-18:1/16:0)	PC(O-16:0/18:1)	PE(16:0_18:1)	PE(16:1_18:1)	PE(18:0_18:1)	PE(18:1/18:1)	PE(18:0_18:2)	PE(18:1_18:2)	PE(16:0_20:4)	PE(18:0_20:3 n-6)	PE(18:0_20:3 n-9)	PE(18:0_20:4)	PE(18:1_20:4)	PE(18:0_22:5)	PE(18:0_22:6)	PE(O-18:1/16:0)	PE(O-18:1/16:1)	PE(O-18:1/18:1)	PG(14:0_18:1)	PG(16:0_18:1)	PG(16:1_18:1)	PG(18:0_18:1)	PG(18:1/18:1)
n1	120.315	107.132	107.237	99.7817	108.054	135.594	79.0104	92.1738	126.137	100.27	110.091	129.819	91.01	111.624	113.715	113.85	94.4628	121.257	124.933	136.848	119.518	154.105	118.799	141.161	99.3291	118.493	92.1492	90.4754	101.816	95.7968	96.7724	103.175	79.8441	104.369	120.907	112.326	101.559	127.264	116.489	130.317	125.628	75.0607	81.0278	69.7942	128.085	122.267	0	107.893	102.567
n2	99.3919	106.256	130.584	106.914	96.5763	98.695	100.045	99.6418	104.186	99.236	113.408	103.121	123.829	108.356	104.187	131.602	106.366	112.694	93.4322	95.5684	104.631	93.8404	119.09	64.3393	86.7336	87.3546	86.0584	78.39	110.502	121.138	93.1955	106.535	122.191	125.484	103.583	91.4701	102.088	94.5703	120.516	95.3122	101.53	86.0338	104.428	70.7212	116.726	117.429	53.9044	103.316	96.7102
n3	81.7313	77.6746	74.2404	89.0332	100.232	54.7874	128.612	108.639	77.4529	70.9436	97.9414	66.2816	113.971	82.1673	86.7681	64.4487	68.8004	69.7499	77.9673	60.7197	70.6273	59.8386	51.9335	71.0051	103.034	93.7475	116.503	144.215	87.6813	83.0652	110.032	90.2898	97.965	70.147	75.5103	96.2041	96.3529	78.1661	62.9953	74.3705	72.8419	138.905	114.545	159.485	55.1884	60.3042	246.096	88.791	100.723
n4	98.5617	108.938	87.9389	104.271	95.1377	110.924	92.3325	99.5453	92.2239	129.55	78.5592	100.778	71.1903	97.8523	95.3301	90.0988	130.371	96.2991	103.668	106.864	105.224	92.2156	110.178	123.494	110.904	100.405	105.29	86.9197
average	100	100	100	100	100	100	100	100	100	100	100	100	100	100	100	100	100	100	100	100	100	100	100	100	100	100	100	100	100	100	100	100	100	100	100	100	100	100	100	100	100	100	100	100	100	100	100	100	100
VAL	PC(14:0_16:0)	PC(16:0/16:0)	PC(16:0_16:1)	PC(16:0_18:1)	PC(16:1_18:1)	PC(16:1_18:1) iso	PC(18:0_18:1)	PC(18:1/18:1)	PC(16:0_20:3 n-6)	PC(16:0_20:3 n-9)	PC(18:1_18:2)	PC(16:0_20:4)	PC(18:0_20:3 n-6)	PC(18:0_20:3 n-9)	PC(18:0_20:4)	PC(18:1_20:3 n-6)	PC(18:1_20:3 n-9)	PC(18:1_20:4)	PC(16:0_22:5)	PC(16:0_22:6)	PC(18:0_22:5)	PC(18:0_22:6)	PC(18:1_22:5)	PC(18:1_22:6)	PC(O-16:0/16:0)	PC(O-16:0/16:1)	PC(O-18:1/16:0)	PC(O-16:0/18:1)	PE(16:0_18:1)	PE(16:1_18:1)	PE(18:0_18:1)	PE(18:1/18:1)	PE(18:0_18:2)	PE(18:1_18:2)	PE(16:0_20:4)	PE(18:0_20:3 n-6)	PE(18:0_20:3 n-9)	PE(18:0_20:4)	PE(18:1_20:4)	PE(18:0_22:5)	PE(18:0_22:6)	PE(O-18:1/16:0)	PE(O-18:1/16:1)	PE(O-18:1/18:1)	PG(14:0_18:1)	PG(16:0_18:1)	PG(16:1_18:1)	PG(18:0_18:1)	PG(18:1/18:1)
n1	97.4076	159.746	64.1068	92.1915	24.8074	63.3354	109.487	35.2071	184.064	78.5768	41.5829	269.589	381.779	251.889	417.902	82.4793	39.1788	152.959	430.19	335.492	586.104	654.846	131.747	119.023	186.693	179.387	112.51	144.603	76.3956	24.8469	160.106	42.1191	68.5283	44.4961	60.2931	193.062	79.1224	146.105	57.7194	241.339	142.156	158.294	163.799	112.87	293.98	33.966	0	160.469	40.0711
n2	99.205	139.685	54.5076	112.368	24.5305	38.5778	134.117	43.6946	210.587	29.0828	41.7642	257.091	385.346	146.837	585.043	111.302	44.0346	138.639	360.863	131.291	608.88	546.164	86.6998	93.5856	172.037	153.009	114.147	121.146	67.0765	20.7601	160.362	36.7966	316.789	47.286	53.1407	153.704	97.716	123.945	48.58	186.088	169.831	172.362	186.733	116.63	289.983	31.8059	8.01837	162.284	40.5245
n3	91.6805	128.06	34.734	90.3693	22.0219	25.2247	122.993	35.4641	49.3094	85.1818	35.1112	187.819	381.884	193.546	323.669	43.4358	51.2237	119.228	265.268	88.5448	515.441	224.159	26.66	0	209.272	156.16	155.446	196.411	46.2603	16.0709	166.144	26.5587	212.608	19.6437	20.6844	95.2097	66.1912	70.9066	21.6658	145.501	77.8944	247.491	187.435	232.426	209.851	34.7044	48.0721	217.807	61.8759
n4	112.132	133.257	64.2005	136.07	34.8223	60.7413	91.0042	38.031	112.231	65.6125	37.0354	176.497	156.166	49.0028	299.201	90.1991	24.7475	148.903	233.894	122.647	342.984	228.8	119.674	109.214	161.949	171.76	132.189	111.965
average	100.106	140.187	54.3872	107.75	26.5456	46.9698	114.4	38.0992	139.048	64.6135	38.8734	222.749	326.294	160.319	406.454	81.8539	39.7962	139.932	322.554	169.494	513.352	413.492	91.1952	80.4557	182.488	165.079	128.573	143.531	63.2441	20.5593	162.204	35.1581	199.308	37.142	44.7061	147.325	81.0099	113.652	42.6551	190.976	129.961	192.716	179.323	153.975	264.605	33.4921	18.6968	180.187	47.4905
MC	PC(14:0_16:0)	PC(16:0/16:0)	PC(16:0_16:1)	PC(16:0_18:1)	PC(16:1_18:1)	PC(16:1_18:1) iso	PC(18:0_18:1)	PC(18:1/18:1)	PC(16:0_20:3 n-6)	PC(16:0_20:3 n-9)	PC(18:1_18:2)	PC(16:0_20:4)	PC(18:0_20:3 n-6)	PC(18:0_20:3 n-9)	PC(18:0_20:4)	PC(18:1_20:3 n-6)	PC(18:1_20:3 n-9)	PC(18:1_20:4)	PC(16:0_22:5)	PC(16:0_22:6)	PC(18:0_22:5)	PC(18:0_22:6)	PC(18:1_22:5)	PC(18:1_22:6)	PC(O-16:0/16:0)	PC(O-16:0/16:1)	PC(O-18:1/16:0)	PC(O-16:0/18:1)	PE(16:0_18:1)	PE(16:1_18:1)	PE(18:0_18:1)	PE(18:1/18:1)	PE(18:0_18:2)	PE(18:1_18:2)	PE(16:0_20:4)	PE(18:0_20:3 n-6)	PE(18:0_20:3 n-9)	PE(18:0_20:4)	PE(18:1_20:4)	PE(18:0_22:5)	PE(18:0_22:6)	PE(O-18:1/16:0)	PE(O-18:1/16:1)	PE(O-18:1/18:1)	PG(14:0_18:1)	PG(16:0_18:1)	PG(16:1_18:1)	PG(18:0_18:1)	PG(18:1/18:1)
n1	120.327	120.003	81.5082	156.728	73.7106	124.758	62.9682	63.3424	333.035	58.8328	86.6624	243.669	197.455	141.388	248.737	227.031	45.8712	235.424	264.157	111.031	293.448	225.89	211.366	183.404	69.6462	107.658	81.1225	74.3157	87.1952	52.1056	155.187	74.6681	69.764	81.139	79.6075	214.05	76.3961	144.058	96.274	252.646	184.17	51.6016	85.1156	57.6304	245.738	86.482	0	114.327	53.4147
n2	121.641	111.906	105.769	161.755	65.0783	77.6334	88.0839	76.4365	244.874	64.6176	84.1907	219.863	148.033	73.9109	294.712	171.535	63.2159	234.73	237.647	120.12	282.969	241.228	148.69	86.8084	55.5229	72.8053	71.6731	64.7035	84.4414	51.6125	159.467	66.1443	296.559	77.5599	57.4929	199.543	89.7568	122.97	77.0674	192.4	144.738	71.6742	111.961	73.8112	237.602	85.3632	17.7023	114.051	53.416
n3	152.219	140.292	51.5305	144.435	50.0482	38.1405	97.2476	58.0738	242.601	63.8591	66.5473	179.526	225.744	96.5933	313.477	114.036	135.566	131.832	268.254	58.054	150.493	183.613	192.368	51.2611	80.9812	77.0905	98.4841	103.963	96.4943	41.6316	216.085	55.2299	174.145	32.8553	51.3897	180.61	58.7798	76.4018	40.4182	171.897	124.386	95.8391	102.569	93.7124	181.679	111.754	127.26	155.83	37.6559
n4	122.637	121.647	61.4341	155.175	74.9107	121.8	109.772	69.6088	243.819	89.4783	71.6605	219.871	148.825	59.3886	274.966	150.696	92.504	252.617	285.707	176.181	367.079	200.783	213.423	220.033	66.4802	64.9151	76.5659	54.6488
average	129.206	123.462	75.0605	154.523	65.937	90.583	89.5179	66.8654	266.082	69.1969	77.2652	215.732	180.014	92.8202	282.973	165.825	84.2894	213.651	263.941	116.347	273.497	212.878	191.462	135.377	68.1576	80.6173	81.9614	74.4077	89.377	48.4499	176.913	65.3474	180.156	63.8514	62.8301	198.067	74.9776	114.477	71.2532	205.648	151.098	73.0383	99.882	75.0513	221.673	94.5331	48.3208	128.069	48.1622
STS	PC(14:0_16:0)	PC(16:0/16:0)	PC(16:0_16:1)	PC(16:0_18:1)	PC(16:1_18:1)	PC(16:1_18:1) iso	PC(18:0_18:1)	PC(18:1/18:1)	PC(16:0_20:3 n-6)	PC(16:0_20:3 n-9)	PC(18:1_18:2)	PC(16:0_20:4)	PC(18:0_20:3 n-6)	PC(18:0_20:3 n-9)	PC(18:0_20:4)	PC(18:1_20:3 n-6)	PC(18:1_20:3 n-9)	PC(18:1_20:4)	PC(16:0_22:5)	PC(16:0_22:6)	PC(18:0_22:5)	PC(18:0_22:6)	PC(18:1_22:5)	PC(18:1_22:6)	PC(O-16:0/16:0)	PC(O-16:0/16:1)	PC(O-18:1/16:0)	PC(O-16:0/18:1)	PE(16:0_18:1)	PE(16:1_18:1)	PE(18:0_18:1)	PE(18:1/18:1)	PE(18:0_18:2)	PE(18:1_18:2)	PE(16:0_20:4)	PE(18:0_20:3 n-6)	PE(18:0_20:3 n-9)	PE(18:0_20:4)	PE(18:1_20:4)	PE(18:0_22:5)	PE(18:0_22:6)	PE(O-18:1/16:0)	PE(O-18:1/16:1)	PE(O-18:1/18:1)	PG(14:0_18:1)	PG(16:0_18:1)	PG(16:1_18:1)	PG(18:0_18:1)	PG(18:1/18:1)
n1	96.1671	141.796	58.0945	131.981	67.8634	124.543	92.0323	95.8953	145.1	146.138	69.6047	405.141	163.167	172.188	439.101	160.414	153.988	471.528	303.174	181.961	303.396	296.607	205.671	222.466	57.6361	46.1291	58.3612	45.1635	71.9142	34.1677	105.977	64.1132	35.5437	35.3197	174.632	129.473	106.934	260.228	198.013	177.42	135.944	51.622	31.7411	41.55	263.833	84.1052	0	82.245	49.855
n2	76.6146	133.334	73.7612	137.27	55.6278	98.4849	106.995	107.485	103.726	202.713	82.0629	229.698	169.186	171.935	317.332	212.376	239.263	314.707	181.536	123.065	284.834	298.534	151.511	124.973	64.1884	29.1675	63.8661	45.3083	104.475	55.5753	97.2665	81.035	97.5594	69.2772	185.689	83.7959	124.358	182.045	195.055	125.203	113.2	59.9971	49.4529	43.273	256.239	81.7928	18.5514	83.329	49.569
n3	79.8383	97.4419	48.4549	118.02	59.9484	68.8713	156.225	119.466	77.0347	187.503	84.6152	241.964	223.192	233.143	354.117	108.748	199.953	219.808	196.234	98.5789	191.352	163.126	111.245	81.4734	63.0038	36.4794	84.6832	74.0258	73.2584	35.581	134.954	66.1685	91.2697	30.086	137.085	149.136	144.773	158.183	126.12	126.233	78.7616	76.4496	39.0951	100.085	146.851	45.8295	89.3334	101.162	97.7375
n4	71.6353	119.572	58.1894	143.304	58.2257	154.009	115.835	119.066	107.852	274.934	62.7007	169.239	130.823	225.136	259.547	145.535	344.641	241.844	172.493	122.85	248.912	247.549	178.366	234.004	50.019	27.7265	59.3172	40.6529
average	81.0638	123.036	59.625	132.644	60.4163	111.477	117.772	110.478	108.428	202.822	74.7459	261.51	171.592	200.6	342.524	156.768	234.461	311.972	213.359	131.614	257.124	251.454	161.698	165.729	58.7118	34.8756	66.5569	51.2876	83.2158	41.7747	112.733	70.4389	74.7909	44.8943	165.802	120.801	125.355	200.152	173.063	142.952	109.302	62.6895	40.0964	61.6361	222.308	70.5758	35.9616	88.9119	65.7205
CHX	PC(14:0_16:0)	PC(16:0/16:0)	PC(16:0_16:1)	PC(16:0_18:1)	PC(16:1_18:1)	PC(16:1_18:1) iso	PC(18:0_18:1)	PC(18:1/18:1)	PC(16:0_20:3 n-6)	PC(16:0_20:3 n-9)	PC(18:1_18:2)	PC(16:0_20:4)	PC(18:0_20:3 n-6)	PC(18:0_20:3 n-9)	PC(18:0_20:4)	PC(18:1_20:3 n-6)	PC(18:1_20:3 n-9)	PC(18:1_20:4)	PC(16:0_22:5)	PC(16:0_22:6)	PC(18:0_22:5)	PC(18:0_22:6)	PC(18:1_22:5)	PC(18:1_22:6)	PC(O-16:0/16:0)	PC(O-16:0/16:1)	PC(O-18:1/16:0)	PC(O-16:0/18:1)	PE(16:0_18:1)	PE(16:1_18:1)	PE(18:0_18:1)	PE(18:1/18:1)	PE(18:0_18:2)	PE(18:1_18:2)	PE(16:0_20:4)	PE(18:0_20:3 n-6)	PE(18:0_20:3 n-9)	PE(18:0_20:4)	PE(18:1_20:4)	PE(18:0_22:5)	PE(18:0_22:6)	PE(O-18:1/16:0)	PE(O-18:1/16:1)	PE(O-18:1/18:1)	PG(14:0_18:1)	PG(16:0_18:1)	PG(16:1_18:1)	PG(18:0_18:1)	PG(18:1/18:1)
n1	98.6086	145.198	57.792	116.803	31.2538	49.5272	127.651	44.6961	238.542	88.607	38.1306	294.966	301.613	216.964	626.56	163.9	54.5192	210.64	267.349	126.859	485.285	236.943	149.848	121.098	111.297	153.35	120.6	100.573	44.7057	14.524	67.2666	35.0868	29.2085	19.009	119.654	105.944	159.41	318.861	101.799	180.444	138.564	132.503	123.121	129.905	269.943	76.6397	0	51.1349	54.1761
n2	80.2867	115.314	53.6453	124.575	28.6446	54.9139	188.095	61.0223	267.585	112.069	63.0645	262.605	477.358	350.236	831.103	144.485	71.4642	215.408	242.524	160.611	487.131	296.624	181.538	65.1477	81.2039	99.9556	94.3573	93.5036	41.3612	17.8843	66.322	42.1718	118.205	36.196	89.9802	97.0593	206.957	255.898	116.885	108.051	110.486	118.991	207.59	140.466	261.59	75.1721	22.6104	49.0929	53.3972
n3	72.3105	94.6097	47.655	110.997	24.1046	32.6903	205.972	51.0493	216.47	59.8513	45.2946	239.591	429.144	235.804	693.352	91.3138	54.2772	123.47	230.105	103.58	402.119	354.061	37.4042	54.8759	79.9863	96.5938	143.353	145.795	26.6719	9.82093	83.6525	25.2911	70.7032	9.15046	43.1218	145.418	156.74	204.847	61.0842	95.6875	107.533	143.631	226.023	257.024	110.427	66.7758	61.1378	85.7373	118.92
n4	99.7073	104.204	73.081	135.162	24.5508	74.5754	159.93	63.9468	187.023	83.1749	52.987	249.212	332.339	169.601	584.807	125.66	66.1994	210.343	237.255	169.151	408.207	357.865	152.953	110.505	80.1773	77.4847	117.503	84.0046
average	87.7283	114.831	58.0433	121.884	27.1385	52.9267	170.412	55.1786	227.405	85.9256	49.8692	261.594	385.114	243.151	683.956	131.34	61.615	189.965	244.308	140.05	445.685	311.373	130.436	87.9066	88.166	106.846	118.953	105.969	37.5796	14.0764	72.4137	34.1832	72.7055	21.4518	84.2521	116.14	174.369	259.869	93.2561	128.061	118.861	131.708	185.578	175.798	213.987	72.8625	27.9161	61.9884	75.4979
ETO	PC(14:0_16:0)	PC(16:0/16:0)	PC(16:0_16:1)	PC(16:0_18:1)	PC(16:1_18:1)	PC(16:1_18:1) iso	PC(18:0_18:1)	PC(18:1/18:1)	PC(16:0_20:3 n-6)	PC(16:0_20:3 n-9)	PC(18:1_18:2)	PC(16:0_20:4)	PC(18:0_20:3 n-6)	PC(18:0_20:3 n-9)	PC(18:0_20:4)	PC(18:1_20:3 n-6)	PC(18:1_20:3 n-9)	PC(18:1_20:4)	PC(16:0_22:5)	PC(16:0_22:6)	PC(18:0_22:5)	PC(18:0_22:6)	PC(18:1_22:5)	PC(18:1_22:6)	PC(O-16:0/16:0)	PC(O-16:0/16:1)	PC(O-18:1/16:0)	PC(O-16:0/18:1)	PE(16:0_18:1)	PE(16:1_18:1)	PE(18:0_18:1)	PE(18:1/18:1)	PE(18:0_18:2)	PE(18:1_18:2)	PE(16:0_20:4)	PE(18:0_20:3 n-6)	PE(18:0_20:3 n-9)	PE(18:0_20:4)	PE(18:1_20:4)	PE(18:0_22:5)	PE(18:0_22:6)	PE(O-18:1/16:0)	PE(O-18:1/16:1)	PE(O-18:1/18:1)	PG(14:0_18:1)	PG(16:0_18:1)	PG(16:1_18:1)	PG(18:0_18:1)	PG(18:1/18:1)
n1	118.544	117.2	92.1462	104.743	84.0546	104.31	84.9253	78.7539	161.436	108.982	101.555	245.976	206.584	164.44	231.821	142.659	93.4112	191.292	162.62	123.777	182.888	182.302	125.845	129.684	106.389	106.982	111.147	78.2409	86.5441	59.3074	103.349	76.4096	72.6108	83.0369	146.201	168.008	126.782	173.612	141.7	151.72	136.849	81.9181	71.5394	65.2801	155.494	87.7897	0	101.294	101.726
n2	84.7097	110.177	88.2559	127.956	69.2785	76.6751	102.62	94.1322	141.328	131.551	118.475	264.098	194.377	194.858	366.074	223.382	155.346	252.115	175.578	112.372	218.359	220.308	121.586	123.87	82.2726	78.5101	87.3608	57.5532	89.9446	71.0568	92.3633	83.702	148.531	85.1102	144.603	98.6629	123.438	165.138	145.732	102.916	110.006	91.0961	102.409	66.2916	144.392	82.2157	53.3889	96.866	96.1114
n3	68.3973	91.6739	59.7992	102.158	68.7346	55.2943	133.714	92.8433	87.2582	68.2132	96.6529	176.171	256.136	99.8494	206.133	202.206	110.638	105.748	68.6543	99.0517	234.693	62.5446	89.5663	72.8328	109.339	77.668	138.922	112.261	72.5498	55.4498	116.199	73.423	151.804	74.2865	89.2396	160.588	113.054	121.075	84.4429	85.693	81.3188	123.403	129.951	136.867	60.5522	32.9309	257.269	85.7135	105.277
n4	87.1704	108.33	76.1565	114.615	78.7893	97.5258	93.3116	92.0031	132.024	145.954	98.375	168.92	111.922	105.743	159.235	137.689	134.553	163.421	139.16	125.943	130.457	158.619	129.459	138.759	103.887	90.7368	118.064	76.2056
average	89.7054	106.845	79.0894	112.368	75.2142	83.4513	103.643	89.4331	130.512	113.675	103.765	213.791	192.255	141.222	240.816	176.484	123.487	178.144	136.503	115.286	191.599	155.943	116.614	116.287	100.472	88.4742	113.873	81.0652	83.0128	61.938	103.97	77.8449	124.315	80.8112	126.681	142.42	121.092	153.275	123.958	113.443	109.391	98.8057	101.3	89.4797	120.146	67.6454	103.552	94.6246	101.038
TPG	PC(14:0_16:0)	PC(16:0/16:0)	PC(16:0_16:1)	PC(16:0_18:1)	PC(16:1_18:1)	PC(16:1_18:1) iso	PC(18:0_18:1)	PC(18:1/18:1)	PC(16:0_20:3 n-6)	PC(16:0_20:3 n-9)	PC(18:1_18:2)	PC(16:0_20:4)	PC(18:0_20:3 n-6)	PC(18:0_20:3 n-9)	PC(18:0_20:4)	PC(18:1_20:3 n-6)	PC(18:1_20:3 n-9)	PC(18:1_20:4)	PC(16:0_22:5)	PC(16:0_22:6)	PC(18:0_22:5)	PC(18:0_22:6)	PC(18:1_22:5)	PC(18:1_22:6)	PC(O-16:0/16:0)	PC(O-16:0/16:1)	PC(O-18:1/16:0)	PC(O-16:0/18:1)	PE(16:0_18:1)	PE(16:1_18:1)	PE(18:0_18:1)	PE(18:1/18:1)	PE(18:0_18:2)	PE(18:1_18:2)	PE(16:0_20:4)	PE(18:0_20:3 n-6)	PE(18:0_20:3 n-9)	PE(18:0_20:4)	PE(18:1_20:4)	PE(18:0_22:5)	PE(18:0_22:6)	PE(O-18:1/16:0)	PE(O-18:1/16:1)	PE(O-18:1/18:1)	PG(14:0_18:1)	PG(16:0_18:1)	PG(16:1_18:1)	PG(18:0_18:1)	PG(18:1/18:1)
n1	80.4402	157.866	59.6302	110.282	39.089	68.6436	99.2716	48.6053	141.335	87.4984	47.1634	184.636	350.353	197.681	489.021	143.445	53.9739	211.411	302.266	290.732	667.923	457.435	262.891	197.897	140.699	107.726	127.381	100.548	73.9294	38.7052	135.752	64.1846	66.7186	53.7779	79.2687	156.636	94.0088	118.224	71.948	236.003	177.299	161.083	111.258	117.037	288.235	49.2261	0	124.596	43.1386
n2	123.596	147.037	64.1877	104.887	32.7814	46.3255	126.191	47.8141	133.329	57.8046	47.9014	143.871	290.468	121.552	311.733	69.112	51.7748	129.715	205.902	133.001	346.737	259.761	65.7503	62.1051	142.16	76.7862	153.041	102.842	84.7815	37.1902	128.661	56.3924	157.64	49.6963	43.2393	115.141	93.6819	110.345	57.6278	153.019	105.505	192.334	159.66	154.767	284.357	45.7437	8.37192	127.886	43.6824
n3	89.7745	123.429	37.2289	89.5478	22.1157	20.9522	143.279	37.5346	47.0229	25.8582	33.1876	94.3726	275.712	123.157	249.074	82.8435	43.6348	61.2394	147.539	62.5363	291.802	190.182	79.3842	33.1844	146.032	67.3777	212.939	173.36	51.9693	21.4491	131.522	38.4572	76.263	35.6278	48.492	114.867	49.4908	81.7916	24.8034	98.9083	63.7545	252.457	159.642	273.43	172.756	119.425	42.6049	135.725	64.9195
n4	136.415	147.982	55.8867	115.473	34.2204	58.2745	141.493	48.1127	107.41	59.4088	52.1536	182.608	200.858	102.103	272.296	80.0103	52.0877	136.679	221.67	169.234	390.178	296.901	132.728	121.222	128.306	64.3912	135.72	87.4155
average	107.556	144.078	54.2334	105.047	32.0516	48.5489	127.559	45.5167	107.274	57.6425	45.1015	151.372	279.348	136.124	330.531	93.8527	50.3678	134.761	219.344	163.876	424.16	301.07	135.188	103.602	139.299	79.0704	157.27	116.041	70.2268	32.4482	131.978	53.0114	100.207	46.3673	57	128.881	79.0605	103.453	51.4597	162.643	115.519	201.958	143.52	181.745	248.45	71.4649	16.9923	129.402	50.5802
Serum	PC(14:0_16:0)	PC(16:0/16:0)	PC(16:0_16:1)	PC(16:0_18:1)	PC(16:1_18:1)	PC(16:1_18:1) iso	PC(18:0_18:1)	PC(18:1/18:1)	PC(16:0_20:3 n-6)	PC(16:0_20:3 n-9)	PC(18:1_18:2)	PC(16:0_20:4)	PC(18:0_20:3 n-6)	PC(18:0_20:3 n-9)	PC(18:0_20:4)	PC(18:1_20:3 n-6)	PC(18:1_20:3 n-9)	PC(18:1_20:4)	PC(16:0_22:5)	PC(16:0_22:6)	PC(18:0_22:5)	PC(18:0_22:6)	PC(18:1_22:5)	PC(18:1_22:6)	PC(O-16:0/16:0)	PC(O-16:0/16:1)	PC(O-18:1/16:0)	PC(O-16:0/18:1)	PE(16:0_18:1)	PE(16:1_18:1)	PE(18:0_18:1)	PE(18:1/18:1)	PE(18:0_18:2)	PE(18:1_18:2)	PE(16:0_20:4)	PE(18:0_20:3 n-6)	PE(18:0_20:3 n-9)	PE(18:0_20:4)	PE(18:1_20:4)	PE(18:0_22:5)	PE(18:0_22:6)	PE(O-18:1/16:0)	PE(O-18:1/16:1)	PE(O-18:1/18:1)	PG(14:0_18:1)	PG(16:0_18:1)	PG(16:1_18:1)	PG(18:0_18:1)	PG(18:1/18:1)
n1	76.7203	81.9725	80.3323	147.276	110.011	159.343	62.7426	84.9891	256.975	55.7681	102.113	244.595	135.549	206.534	319.956	269.58	87.8257	453.655	265.704	139.628	237.357	82.8359	301.093	184.935	57.0215	127.852	82.1485	59.5657	58.5879	56.555	87.6566	69.7641	47.3323	73.8535	118.936	136.61	99.0397	237.428	246.692	174.629	105.093	45.621	94.2064	52.9346	322.994	32.6202	0	50.0023	42.6168
n2	61.8329	61.3111	91.2241	163.205	114.482	130.4	68.0454	113.558	170.134	49.6575	114.132	162.636	119.674	71.5633	325.397	178.969	118.488	341.809	201.582	92.5923	192.021	93.8623	145.267	134.953	53.2337	98.084	68.4804	48.7492	71.2489	80.8112	94.6316	87.8589	132.98	74.6768	114.771	98.3042	114.244	166.664	195.347	117.306	91.9517	57.3879	146.661	54.7957	316.546	30.553	16.8723	49.9265	42.2706
n3	66.9227	68.543	44.8828	148.787	120.36	80.6008	73.0194	99.8793	165.909	49.2491	124.021	184.111	102.957	153.097	394.411	175.189	104.133	474.304	330.215	39.7442	154.296	75.4218	107.93	52.6407	28.6697	122.346	93.7132	83.9138	31.5015	57.9308	115.411	76.9912	115.664	55.9379	103.111	182.155	99.9026	169.275	170.762	81.9017	32.9517	85.0698	141.448	100.981	183.5	36.7485	99.3267	51.1299	87.1123
n4	131.879	90.8314	78.7626	139.743	104.048	125.623	72.6502	100.933	88.2124	125.755	87.8158	166.305	87.5864	79.4202	200.331	121.89	199.967	280.343	91.9009	62.0691	114.853	90.8958	125.139	115.247	51.4092	74.324	100.345	45.2827
average	84.3386	75.6645	73.8005	149.753	112.225	123.992	69.1144	99.8399	170.308	70.1075	107.02	189.412	111.442	127.653	310.024	186.407	127.603	387.528	222.351	83.5083	174.632	85.7539	169.857	121.944	47.5836	105.652	86.1717	59.3778	53.7794	65.099	99.2331	78.2047	98.6588	68.1561	112.273	139.023	104.395	191.122	204.267	124.612	76.6654	62.6929	127.438	69.5703	274.347	33.3072	38.733	50.3529	57.3332
relative intensities [% of total subclass], 48 h
average	PC(14:0_16:0)	PC(16:0/16:0)	PC(16:0_16:1)	PC(16:0_18:1)	PC(16:1_18:1)	PC(16:1_18:1) iso	PC(18:0_18:1)	PC(18:1/18:1)	PC(16:0_20:3 n-6)	PC(16:0_20:3 n-9)	PC(18:1_18:2)	PC(16:0_20:4)	PC(18:0_20:3 n-6)	PC(18:0_20:3 n-9)	PC(18:0_20:4)	PC(18:1_20:3 n-6)	PC(18:1_20:3 n-9)	PC(18:1_20:4)	PC(16:0_22:5)	PC(16:0_22:6)	PC(18:0_22:5)	PC(18:0_22:6)	PC(18:1_22:5)	PC(18:1_22:6)	PC(O-16:0/16:0)	PC(O-16:0/16:1)	PC(O-18:1/16:0)	PC(O-16:0/18:1)	PE(16:0_18:1)	PE(16:1_18:1)	PE(18:0_18:1)	PE(18:1/18:1)	PE(18:0_18:2)	PE(18:1_18:2)	PE(16:0_20:4)	PE(18:0_20:3 n-6)	PE(18:0_20:3 n-9)	PE(18:0_20:4)	PE(18:1_20:4)	PE(18:0_22:5)	PE(18:0_22:6)	PE(O-18:1/16:0)	PE(O-18:1/16:1)	PE(O-18:1/18:1)	PG(14:0_18:1)	PG(16:0_18:1)	PG(16:1_18:1)	PG(18:0_18:1)	PG(18:1/18:1)
w/o	3.21359	12.3673	5.66602	16.881	7.77335	1.86971	7.30943	16.1884	0.295207	0.298027	1.86065	0.638623	0.0951415	0.318887	0.23602	0.167563	0.281901	0.579194	0.177794	0.123232	0.0634853	0.0649383	0.136283	0.0930414	3.41668	1.74498	10.7877	7.35194	6.79258	6.69386	18.4679	20.183	1.16499	2.40886	2.53787	0.827033	5.08237	9.41055	5.57101	1.54985	1.68479	4.36162	2.13009	11.1337	22.5883	15.6018	11.4696	6.7475	43.5928
																																				amout n-6 vs n-9?
w/o	PC(14:0_16:0)	PC(16:0/16:0)	PC(16:0_16:1)	PC(16:0_18:1)	PC(16:1_18:1)	PC(16:1_18:1) iso	PC(18:0_18:1)	PC(18:1/18:1)	PC(16:0_20:3 n-6)	PC(16:0_20:3 n-9)	PC(18:1_18:2)	PC(16:0_20:4)	PC(18:0_20:3 n-6)	PC(18:0_20:3 n-9)	PC(18:0_20:4)	PC(18:1_20:3 n-6)	PC(18:1_20:3 n-9)	PC(18:1_20:4)	PC(16:0_22:5)	PC(16:0_22:6)	PC(18:0_22:5)	PC(18:0_22:6)	PC(18:1_22:5)	PC(18:1_22:6)	PC(O-16:0/16:0)	PC(O-16:0/16:1)	PC(O-18:1/16:0)	PC(O-16:0/18:1)	PE(16:0_18:1)	PE(16:1_18:1)	PE(18:0_18:1)	PE(18:1/18:1)	PE(18:0_18:2)	PE(18:1_18:2)	PE(16:0_20:4)	PE(18:0_20:3 n-6)	PE(18:0_20:3 n-9)	PE(18:0_20:4)	PE(18:1_20:4)	PE(18:0_22:5)	PE(18:0_22:6)	PE(O-18:1/16:0)	PE(O-18:1/16:1)	PE(O-18:1/18:1)	PG(14:0_18:1)	PG(16:0_18:1)	PG(16:1_18:1)	PG(18:0_18:1)	PG(18:1/18:1)
n1	3.86643	13.2493	6.07605	16.8441	8.39942	2.53522	5.77521	14.9215	0.372366	0.298832	2.04841	0.829054	0.0865883	0.355956	0.268391	0.190771	0.266292	0.702315	0.222123	0.16864	0.0758765	0.100073	0.161902	0.131338	3.39375	2.06768	9.94076	6.6517	6.91596	6.4125	17.8718	20.8238	0.930172	2.51411	3.06846	0.928971	5.16159	11.9762	6.48959	2.01972	2.11657	3.27386	1.72596	7.77065	28.9323	19.0759	0	7.28005	44.7118
n2	3.19405	13.1409	7.39892	18.0481	7.50722	1.84531	7.31271	16.1304	0.307565	0.29575	2.11013	0.658556	0.117812	0.345533	0.245901	0.220517	0.299847	0.652716	0.166117	0.117771	0.0664252	0.0609383	0.162299	0.0598622	2.96341	1.52432	9.2837	5.76319	7.50596	8.1088	17.2112	21.5019	1.42351	3.02273	2.62879	0.756488	5.1885	8.89959	6.71396	1.4772	1.71057	3.75247	2.2244	7.87386	26.3665	18.321	6.18263	6.97127	42.1587
n3	2.62651	9.60622	4.20648	15.0296	7.79138	1.02437	9.40081	17.587	0.228646	0.211431	1.82234	0.423289	0.108434	0.262021	0.20479	0.107992	0.193949	0.403988	0.138621	0.074826	0.044838	0.0388581	0.0707762	0.0660641	3.52033	1.63588	12.568	10.6026	5.95583	5.56027	20.3206	18.2232	1.14128	1.68974	1.91635	0.79564	4.89701	7.35586	3.50948	1.15263	1.22724	6.05852	2.4399	17.7565	12.4661	9.40854	28.2262	5.99117	43.9079
n4	3.16737	13.4726	4.98264	17.602	7.39539	2.07395	6.74897	16.1148	0.272251	0.386096	1.46171	0.64359	0.0677315	0.312038	0.224998	0.150972	0.367518	0.557759	0.184315	0.131691	0.0668016	0.0598832	0.150153	0.114901	3.78922	1.75205	11.3583	6.39029
VAL	PC(14:0_16:0)	PC(16:0/16:0)	PC(16:0_16:1)	PC(16:0_18:1)	PC(16:1_18:1)	PC(16:1_18:1) iso	PC(18:0_18:1)	PC(18:1/18:1)	PC(16:0_20:3 n-6)	PC(16:0_20:3 n-9)	PC(18:1_18:2)	PC(16:0_20:4)	PC(18:0_20:3 n-6)	PC(18:0_20:3 n-9)	PC(18:0_20:4)	PC(18:1_20:3 n-6)	PC(18:1_20:3 n-9)	PC(18:1_20:4)	PC(16:0_22:5)	PC(16:0_22:6)	PC(18:0_22:5)	PC(18:0_22:6)	PC(18:1_22:5)	PC(18:1_22:6)	PC(O-16:0/16:0)	PC(O-16:0/16:1)	PC(O-18:1/16:0)	PC(O-16:0/18:1)	PE(16:0_18:1)	PE(16:1_18:1)	PE(18:0_18:1)	PE(18:1/18:1)	PE(18:0_18:2)	PE(18:1_18:2)	PE(16:0_20:4)	PE(18:0_20:3 n-6)	PE(18:0_20:3 n-9)	PE(18:0_20:4)	PE(18:1_20:4)	PE(18:0_22:5)	PE(18:0_22:6)	PE(O-18:1/16:0)	PE(O-18:1/16:1)	PE(O-18:1/18:1)	PG(14:0_18:1)	PG(16:0_18:1)	PG(16:1_18:1)	PG(18:0_18:1)	PG(18:1/18:1)
n1	3.13028	19.7562	3.6323	15.5628	1.92837	1.18419	8.00288	5.69947	0.543369	0.23418	0.77371	1.72165	0.36323	0.803241	0.986333	0.138205	0.110446	0.885928	0.764851	0.413433	0.37209	0.425245	0.179548	0.110741	6.37868	3.13028	12.1372	10.6311	5.18924	1.66322	29.5683	8.50089	0.798344	1.07185	1.53016	1.59669	4.02129	13.7493	3.21555	3.74039	2.39503	6.9042	3.48906	12.5665	66.405	5.29931	0	10.8276	17.4681
n2	3.18804	17.2752	3.08841	18.9688	1.90685	0.721294	9.80322	7.07346	0.621668	0.0866748	0.777084	1.64184	0.366624	0.468243	1.38082	0.1865	0.124134	0.802987	0.641593	0.161793	0.38655	0.354669	0.118157	0.0870733	5.87795	2.66998	12.3138	8.90658	4.55622	1.38965	29.6155	7.42664	3.69054	1.13906	1.34864	1.27119	4.96628	11.6639	2.7064	2.88409	2.86131	7.51777	3.97758	12.9852	65.5022	4.96229	0.919677	10.9501	17.6657
n3	2.94623	15.8375	1.96804	15.2552	1.71184	0.47163	8.99008	5.74108	0.145565	0.253865	0.653295	1.19945	0.36333	0.617195	0.763924	0.0727824	0.1444	0.690559	0.47163	0.109115	0.32723	0.145565	0.036333	0	7.15014	2.72497	16.7691	14.44	3.14227	1.07577	30.6834	5.36034	2.47685	0.473189	0.524944	0.787416	3.36408	6.6727	1.207	2.25504	1.31236	10.7946	3.99253	25.8775	47.4018	5.41452	5.51369	14.6965	26.9734
n4	3.60346	16.4803	3.63761	22.9699	2.70686	1.13569	6.65188	6.15662	0.331313	0.195543	0.689097	1.12715	0.148579	0.156264	0.706175	0.15114	0.0697636	0.862439	0.415849	0.15114	0.217745	0.148579	0.163095	0.101614	5.53327	2.99719	14.2601	8.2316
MC	PC(14:0_16:0)	PC(16:0/16:0)	PC(16:0_16:1)	PC(16:0_18:1)	PC(16:1_18:1)	PC(16:1_18:1) iso	PC(18:0_18:1)	PC(18:1/18:1)	PC(16:0_20:3 n-6)	PC(16:0_20:3 n-9)	PC(18:1_18:2)	PC(16:0_20:4)	PC(18:0_20:3 n-6)	PC(18:0_20:3 n-9)	PC(18:0_20:4)	PC(18:1_20:3 n-6)	PC(18:1_20:3 n-9)	PC(18:1_20:4)	PC(16:0_22:5)	PC(16:0_22:6)	PC(18:0_22:5)	PC(18:0_22:6)	PC(18:1_22:5)	PC(18:1_22:6)	PC(O-16:0/16:0)	PC(O-16:0/16:1)	PC(O-18:1/16:0)	PC(O-16:0/18:1)	PE(16:0_18:1)	PE(16:1_18:1)	PE(18:0_18:1)	PE(18:1/18:1)	PE(18:0_18:2)	PE(18:1_18:2)	PE(16:0_20:4)	PE(18:0_20:3 n-6)	PE(18:0_20:3 n-9)	PE(18:0_20:4)	PE(18:1_20:4)	PE(18:0_22:5)	PE(18:0_22:6)	PE(O-18:1/16:0)	PE(O-18:1/16:1)	PE(O-18:1/18:1)	PG(14:0_18:1)	PG(16:0_18:1)	PG(16:1_18:1)	PG(18:0_18:1)	PG(18:1/18:1)
n1	3.86682	14.8411	4.61827	26.4572	5.72979	2.33262	4.60262	10.2541	0.983144	0.175338	1.61248	1.55612	0.187862	0.450869	0.587069	0.38042	0.129312	1.36356	0.469655	0.136826	0.186296	0.146689	0.288055	0.170641	2.37958	1.87862	8.75123	5.46365	5.92281	3.48787	28.6598	15.0703	0.812741	1.95453	2.02033	1.77026	3.88273	13.5566	5.36343	3.91563	3.10289	2.25067	1.81304	6.41637	55.5081	13.4927	0	7.7142	23.2849
n2	3.90905	13.8397	5.99291	27.3058	5.05877	1.45152	6.43843	12.3739	0.722886	0.192578	1.56649	1.40409	0.140841	0.235692	0.69558	0.28743	0.178206	1.35954	0.422522	0.148026	0.179644	0.156649	0.202638	0.0807678	1.89704	1.27044	7.73186	4.75696	5.73575	3.45487	29.4502	13.3499	3.45487	1.86831	1.4591	1.65029	4.56177	11.5721	4.29343	2.98192	2.43853	3.12615	2.38487	8.21789	53.6703	13.3182	2.03038	7.69558	23.2855
n3	4.89169	17.3502	2.91973	24.382	3.89043	0.713117	7.10824	9.40123	0.716175	0.190318	1.23821	1.14649	0.214776	0.308024	0.739869	0.191082	0.382164	0.763563	0.47694	0.071541	0.0955409	0.119235	0.262164	0.047694	2.76686	1.34522	10.6241	7.64327	6.55445	2.78676	39.9064	11.147	2.02876	0.791439	1.3042	1.4937	2.9874	7.18983	2.2517	2.66414	2.09564	4.18014	2.18482	10.4336	41.0382	17.4357	14.5963	10.5146	16.4153
n4	3.94105	15.0444	3.48087	26.195	5.82308	2.27731	8.02369	11.2686	0.719773	0.26667	1.33335	1.40415	0.141595	0.189383	0.648975	0.25251	0.26077	1.46314	0.507971	0.217112	0.233041	0.130385	0.290859	0.204722	2.27141	1.13276	8.25968	4.01775
STS	PC(14:0_16:0)	PC(16:0/16:0)	PC(16:0_16:1)	PC(16:0_18:1)	PC(16:1_18:1)	PC(16:1_18:1) iso	PC(18:0_18:1)	PC(18:1/18:1)	PC(16:0_20:3 n-6)	PC(16:0_20:3 n-9)	PC(18:1_18:2)	PC(16:0_20:4)	PC(18:0_20:3 n-6)	PC(18:0_20:3 n-9)	PC(18:0_20:4)	PC(18:1_20:3 n-6)	PC(18:1_20:3 n-9)	PC(18:1_20:4)	PC(16:0_22:5)	PC(16:0_22:6)	PC(18:0_22:5)	PC(18:0_22:6)	PC(18:1_22:5)	PC(18:1_22:6)	PC(O-16:0/16:0)	PC(O-16:0/16:1)	PC(O-18:1/16:0)	PC(O-16:0/18:1)	PE(16:0_18:1)	PE(16:1_18:1)	PE(18:0_18:1)	PE(18:1/18:1)	PE(18:0_18:2)	PE(18:1_18:2)	PE(16:0_20:4)	PE(18:0_20:3 n-6)	PE(18:0_20:3 n-9)	PE(18:0_20:4)	PE(18:1_20:4)	PE(18:0_22:5)	PE(18:0_22:6)	PE(O-18:1/16:0)	PE(O-18:1/16:1)	PE(O-18:1/18:1)	PG(14:0_18:1)	PG(16:0_18:1)	PG(16:1_18:1)	PG(18:0_18:1)	PG(18:1/18:1)
n1	3.09041	17.5363	3.29165	22.2797	5.27526	2.32859	6.72704	15.5239	0.428346	0.435533	1.2951	2.58732	0.155239	0.549087	1.03637	0.268794	0.434095	2.73106	0.539025	0.224235	0.192612	0.192612	0.280293	0.206986	1.96924	0.804945	6.29582	3.3204	4.88483	2.28714	19.5717	12.94	0.414079	0.850802	4.43194	1.07078	5.43478	24.4889	11.0313	2.74974	2.29037	2.25155	0.676113	4.62604	59.5954	13.1219	0	5.54948	21.7332
n2	2.46208	16.4897	4.17932	23.1725	4.32415	1.84138	7.82071	17.4	0.306208	0.60414	1.5269	1.4669	0.160966	0.548277	0.748968	0.355863	0.674485	1.82276	0.32276	0.151656	0.180828	0.193863	0.206483	0.116276	2.19311	0.508967	6.88967	3.33104	7.09652	3.72013	17.9631	16.3553	1.13655	1.66879	4.71254	0.69302	6.32034	17.1315	10.8666	1.94046	1.90719	2.61684	1.05339	4.81787	57.8799	12.7611	2.12778	5.62262	21.6085
n3	2.56567	12.0509	2.74546	19.9228	4.66	1.2877	11.4192	19.3397	0.227412	0.558811	1.57439	1.54523	0.212348	0.743462	0.835787	0.182221	0.56367	1.27312	0.348893	0.121481	0.121481	0.105931	0.151608	0.075804	2.15264	0.636559	9.13535	5.44234	4.97614	2.38174	24.9232	13.3548	1.06328	0.72473	3.47904	1.2334	7.35788	14.8859	7.02614	1.95643	1.32697	3.33444	0.832759	11.1432	33.1712	7.15023	10.2462	6.82589	42.6065
n4	2.30206	14.7878	3.29702	24.1912	4.52609	2.87953	8.4669	19.2749	0.318387	0.819378	1.16664	1.0808	0.124467	0.717931	0.612583	0.243862	0.971548	1.40075	0.306681	0.15139	0.158023	0.160754	0.243082	0.21772	1.70899	0.483823	6.39895	2.98878
CHX	PC(14:0_16:0)	PC(16:0/16:0)	PC(16:0_16:1)	PC(16:0_18:1)	PC(16:1_18:1)	PC(16:1_18:1) iso	PC(18:0_18:1)	PC(18:1/18:1)	PC(16:0_20:3 n-6)	PC(16:0_20:3 n-9)	PC(18:1_18:2)	PC(16:0_20:4)	PC(18:0_20:3 n-6)	PC(18:0_20:3 n-9)	PC(18:0_20:4)	PC(18:1_20:3 n-6)	PC(18:1_20:3 n-9)	PC(18:1_20:4)	PC(16:0_22:5)	PC(16:0_22:6)	PC(18:0_22:5)	PC(18:0_22:6)	PC(18:1_22:5)	PC(18:1_22:6)	PC(O-16:0/16:0)	PC(O-16:0/16:1)	PC(O-18:1/16:0)	PC(O-16:0/18:1)	PE(16:0_18:1)	PE(16:1_18:1)	PE(18:0_18:1)	PE(18:1/18:1)	PE(18:0_18:2)	PE(18:1_18:2)	PE(16:0_20:4)	PE(18:0_20:3 n-6)	PE(18:0_20:3 n-9)	PE(18:0_20:4)	PE(18:1_20:4)	PE(18:0_22:5)	PE(18:0_22:6)	PE(O-18:1/16:0)	PE(O-18:1/16:1)	PE(O-18:1/18:1)	PG(14:0_18:1)	PG(16:0_18:1)	PG(16:1_18:1)	PG(18:0_18:1)	PG(18:1/18:1)
n1	3.16887	17.957	3.2745	19.7174	2.42947	0.926016	9.33058	7.2356	0.704194	0.264073	0.709476	1.88372	0.286959	0.691871	1.47881	0.274636	0.15369	1.22002	0.475331	0.156331	0.308085	0.153866	0.204216	0.112671	3.80265	2.67594	13.01	7.39404	3.03667	0.972214	12.4227	7.08156	0.340275	0.457901	3.03667	0.876193	8.10178	30.0066	5.67125	2.79662	2.33451	5.77927	2.62258	14.4632	60.9756	11.9572	0	3.45033	23.6169
n2	2.58008	14.2612	3.03955	21.0295	2.22665	1.02673	13.7487	9.87854	0.78993	0.333997	1.17341	1.67705	0.454166	1.11686	1.96157	0.242104	0.201459	1.24763	0.431192	0.197924	0.309257	0.192623	0.247405	0.0606143	2.77447	1.74421	10.179	6.87433	2.80949	1.19715	12.2483	8.51152	1.37707	0.871912	2.28358	0.802713	10.5183	24.0814	6.51166	1.67462	1.86146	5.18995	4.42184	15.6391	59.0886	11.7282	2.59333	3.31254	23.2773
n3	2.32376	11.7006	2.70014	18.7374	1.87374	0.611214	15.0553	8.26408	0.639034	0.178373	0.842772	1.53008	0.408295	0.751949	1.63645	0.153008	0.153008	0.715129	0.409113	0.127643	0.255286	0.229921	0.0509754	0.0510573	2.73287	1.68554	15.4645	10.7188	1.81171	0.657399	15.4489	5.10451	0.823682	0.220422	1.09438	1.20265	7.96612	19.2772	3.403	1.48301	1.81171	6.26462	4.81448	28.6162	24.9437	10.4182	7.01227	5.78512	51.8407
n4	3.20418	12.8871	4.14079	22.8166	1.90842	1.39435	11.69	10.352	0.552105	0.247884	0.985902	1.59153	0.316193	0.540837	1.38026	0.21056	0.186617	1.21829	0.421825	0.208448	0.259151	0.232391	0.208448	0.102815	2.7394	1.35209	12.6759	6.17597
ETO	PC(14:0_16:0)	PC(16:0/16:0)	PC(16:0_16:1)	PC(16:0_18:1)	PC(16:1_18:1)	PC(16:1_18:1) iso	PC(18:0_18:1)	PC(18:1/18:1)	PC(16:0_20:3 n-6)	PC(16:0_20:3 n-9)	PC(18:1_18:2)	PC(16:0_20:4)	PC(18:0_20:3 n-6)	PC(18:0_20:3 n-9)	PC(18:0_20:4)	PC(18:1_20:3 n-6)	PC(18:1_20:3 n-9)	PC(18:1_20:4)	PC(16:0_22:5)	PC(16:0_22:6)	PC(18:0_22:5)	PC(18:0_22:6)	PC(18:1_22:5)	PC(18:1_22:6)	PC(O-16:0/16:0)	PC(O-16:0/16:1)	PC(O-18:1/16:0)	PC(O-16:0/18:1)	PE(16:0_18:1)	PE(16:1_18:1)	PE(18:0_18:1)	PE(18:1/18:1)	PE(18:0_18:2)	PE(18:1_18:2)	PE(16:0_20:4)	PE(18:0_20:3 n-6)	PE(18:0_20:3 n-9)	PE(18:0_20:4)	PE(18:1_20:4)	PE(18:0_22:5)	PE(18:0_22:6)	PE(O-18:1/16:0)	PE(O-18:1/16:1)	PE(O-18:1/18:1)	PG(14:0_18:1)	PG(16:0_18:1)	PG(16:1_18:1)	PG(18:0_18:1)	PG(18:1/18:1)
n1	3.80952	14.4944	5.22102	17.6817	6.53386	1.95029	6.20755	12.749	0.47657	0.324796	1.88958	1.57086	0.196547	0.524379	0.547145	0.239044	0.263328	1.10795	0.289129	0.152533	0.116107	0.118384	0.171504	0.12066	3.63498	1.86682	11.9901	5.75223	5.87858	3.96995	19.0863	15.4217	0.845905	2.00024	3.71038	1.38948	6.44354	16.3379	7.89409	2.35143	2.30563	3.57296	1.52385	7.26806	35.1234	13.6968	0	6.83483	44.345
n2	2.72222	13.6259	5.0006	21.6002	5.38526	1.4336	7.5009	15.2385	0.41721	0.392059	2.20441	1.68659	0.184933	0.621376	0.864009	0.374305	0.437922	1.46023	0.312168	0.138478	0.138626	0.143064	0.1657	0.11525	2.81099	1.36999	9.42421	4.23128	6.10956	4.75644	17.0576	16.8936	1.73036	2.05019	3.66984	0.815975	6.27358	15.5404	8.11875	1.59505	1.85337	3.97327	2.1814	7.38068	32.6157	12.8271	6.1235	6.53603	41.8976
n3	2.19801	11.3375	3.38823	17.2452	5.34298	1.03385	9.77375	15.0299	0.257593	0.203294	1.79837	1.12507	0.243692	0.318407	0.486515	0.338823	0.311891	0.612488	0.122063	0.122063	0.148995	0.0406154	0.122063	0.0677647	3.73574	1.35529	14.9864	8.25339	4.928	3.71173	21.4595	14.819	1.76849	1.78946	2.26478	1.32811	5.74584	11.3938	4.70432	1.32811	1.37005	5.38236	2.76807	15.2384	13.6777	5.13782	29.5077	5.78352	45.8932
n4	2.8013	13.3975	4.31504	19.3481	6.12457	1.82345	6.82055	14.8938	0.389746	0.434984	1.83041	1.07876	0.106484	0.337199	0.375826	0.230715	0.379306	0.946525	0.247419	0.155202	0.0828209	0.103004	0.176429	0.129103	3.54947	1.58334	12.7363	5.60259
TPG	PC(14:0_16:0)	PC(16:0/16:0)	PC(16:0_16:1)	PC(16:0_18:1)	PC(16:1_18:1)	PC(16:1_18:1) iso	PC(18:0_18:1)	PC(18:1/18:1)	PC(16:0_20:3 n-6)	PC(16:0_20:3 n-9)	PC(18:1_18:2)	PC(16:0_20:4)	PC(18:0_20:3 n-6)	PC(18:0_20:3 n-9)	PC(18:0_20:4)	PC(18:1_20:3 n-6)	PC(18:1_20:3 n-9)	PC(18:1_20:4)	PC(16:0_22:5)	PC(16:0_22:6)	PC(18:0_22:5)	PC(18:0_22:6)	PC(18:1_22:5)	PC(18:1_22:6)	PC(O-16:0/16:0)	PC(O-16:0/16:1)	PC(O-18:1/16:0)	PC(O-16:0/18:1)	PE(16:0_18:1)	PE(16:1_18:1)	PE(18:0_18:1)	PE(18:1/18:1)	PE(18:0_18:2)	PE(18:1_18:2)	PE(16:0_20:4)	PE(18:0_20:3 n-6)	PE(18:0_20:3 n-9)	PE(18:0_20:4)	PE(18:1_20:4)	PE(18:0_22:5)	PE(18:0_22:6)	PE(O-18:1/16:0)	PE(O-18:1/16:1)	PE(O-18:1/18:1)	PG(14:0_18:1)	PG(16:0_18:1)	PG(16:1_18:1)	PG(18:0_18:1)	PG(18:1/18:1)
n1	2.58502	19.5237	3.37866	18.6167	3.03853	1.28344	7.25619	7.86843	0.417231	0.260769	0.877545	1.17913	0.333331	0.630381	1.15419	0.240361	0.152153	1.22448	0.537411	0.358274	0.424033	0.29705	0.358274	0.184126	4.80722	1.87981	13.7414	7.39224	5.02172	2.59087	25.0705	12.9544	0.777261	1.29544	2.01174	1.29544	4.77787	11.1255	4.00823	3.6577	2.98712	7.02583	2.36988	13.0306	65.1075	7.68015	0	8.40708	18.8053
n2	3.97186	18.1844	3.63689	17.7059	2.54821	0.866153	9.22381	7.74035	0.393597	0.172274	0.891276	0.918792	0.276355	0.387615	0.735752	0.115806	0.145954	0.751304	0.366081	0.163899	0.220127	0.168685	0.0896062	0.0577834	4.85716	1.33991	16.5095	7.56089	5.75885	2.48946	23.7609	11.3817	1.83648	1.19712	1.09736	0.952251	4.76126	10.3841	3.21045	2.37156	1.77754	8.38888	3.4009	17.2312	64.2315	7.13683	0.960228	8.62908	19.0424
n3	2.88498	15.2647	2.1094	15.1165	1.71913	0.391745	10.4729	6.07625	0.138815	0.0770646	0.617505	0.602685	0.262316	0.392733	0.587865	0.138815	0.123007	0.354695	0.262316	0.0770646	0.185252	0.123501	0.108187	0.0308753	4.98944	1.17573	22.9712	12.7453	3.53006	1.43577	24.2894	7.76181	0.888452	0.858225	1.23066	0.949985	2.5153	7.69704	1.3818	1.53293	1.07413	11.0112	3.40052	30.4427	39.0227	18.6324	4.88662	9.15802	28.3002
n4	4.3838	18.3013	3.16655	19.493	2.66007	1.08957	10.3424	7.78869	0.317081	0.177054	0.970394	1.16618	0.1911	0.325593	0.642674	0.134068	0.146836	0.791638	0.394116	0.20855	0.247706	0.192802	0.180885	0.112787	4.3838	1.12361	14.641	6.42674
Serum	PC(14:0_16:0)	PC(16:0/16:0)	PC(16:0_16:1)	PC(16:0_18:1)	PC(16:1_18:1)	PC(16:1_18:1) iso	PC(18:0_18:1)	PC(18:1/18:1)	PC(16:0_20:3 n-6)	PC(16:0_20:3 n-9)	PC(18:1_18:2)	PC(16:0_20:4)	PC(18:0_20:3 n-6)	PC(18:0_20:3 n-9)	PC(18:0_20:4)	PC(18:1_20:3 n-6)	PC(18:1_20:3 n-9)	PC(18:1_20:4)	PC(16:0_22:5)	PC(16:0_22:6)	PC(18:0_22:5)	PC(18:0_22:6)	PC(18:1_22:5)	PC(18:1_22:6)	PC(O-16:0/16:0)	PC(O-16:0/16:1)	PC(O-18:1/16:0)	PC(O-16:0/18:1)	PE(16:0_18:1)	PE(16:1_18:1)	PE(18:0_18:1)	PE(18:1/18:1)	PE(18:0_18:2)	PE(18:1_18:2)	PE(16:0_20:4)	PE(18:0_20:3 n-6)	PE(18:0_20:3 n-9)	PE(18:0_20:4)	PE(18:1_20:4)	PE(18:0_22:5)	PE(18:0_22:6)	PE(O-18:1/16:0)	PE(O-18:1/16:1)	PE(O-18:1/18:1)	PG(14:0_18:1)	PG(16:0_18:1)	PG(16:1_18:1)	PG(18:0_18:1)	PG(18:1/18:1)
n1	2.46547	10.1378	4.55165	24.8616	8.55158	2.97926	4.58613	13.7584	0.758608	0.166204	1.89997	1.56204	0.128963	0.658609	0.755159	0.451716	0.247582	2.62754	0.472406	0.172066	0.150687	0.0537922	0.410338	0.172066	1.94824	2.231	8.86192	4.37923	3.97963	3.78571	16.1883	14.0805	0.551415	1.77903	3.01845	1.12981	5.03356	22.3433	13.7432	2.70649	1.7706	1.98981	2.00668	5.89356	72.9589	5.08933	0	3.37391	18.5778
n2	1.98705	7.5825	5.16878	27.5506	8.89907	2.4381	4.97373	18.3833	0.502249	0.147993	2.12359	1.03863	0.113859	0.228206	0.768002	0.299887	0.33402	1.97974	0.358401	0.114103	0.121905	0.0609526	0.197974	0.125562	1.81882	1.71155	7.38745	3.58401	4.83964	5.40938	17.4765	17.7325	1.5492	1.79886	2.91275	0.813008	5.80629	15.684	10.8828	1.81807	1.5492	2.50304	3.124	6.10076	71.5023	4.76682	1.93519	3.36879	18.427
n3	2.15062	8.47689	2.54307	25.1167	9.35598	1.507	5.3373	16.1689	0.489776	0.146776	2.3076	1.17578	0.0979552	0.488206	0.930888	0.293552	0.293552	2.74714	0.587103	0.0489776	0.0979552	0.0489776	0.14709	0.0489776	0.979552	2.13492	10.1095	6.16929	2.13977	3.87781	21.314	15.5391	1.34747	1.34747	2.61682	1.50649	5.07742	15.9297	9.51318	1.26935	0.555168	3.71042	3.01297	11.2429	41.4495	5.73343	11.3924	3.44999	37.9747
n4	4.23804	11.2334	4.4627	23.59	8.08801	2.34879	5.31031	16.3394	0.260409	0.374785	1.63394	1.06206	0.083331	0.253261	0.472822	0.204243	0.56371	1.62373	0.163394	0.0764889	0.0729147	0.0590262	0.170543	0.107227	1.75649	1.29694	10.8249	3.32916
[truncated: 25 more columns]

## Sheet: Fig. 1d
Fig. 1d	data from Fig. 1c
w/o	PC(14:0_16:0)	PC(16:0/16:0)	PC(16:0_16:1)	PC(16:0_18:1)	PC(16:1_18:1)	PC(16:1_18:1) iso	PC(18:0_18:1)	PC(18:1/18:1)	PC(16:0_20:3 n-6)	PC(16:0_20:3 n-9)	PC(18:1_18:2)	PC(16:0_20:4)	PC(18:0_20:3 n-6)	PC(18:0_20:3 n-9)	PC(18:0_20:4)	PC(18:1_20:3 n-6)	PC(18:1_20:3 n-9)	PC(18:1_20:4)	PC(16:0_22:5)	PC(16:0_22:6)	PC(18:0_22:5)	PC(18:0_22:6)	PC(18:1_22:5)	PC(18:1_22:6)	PC(O-16:0/16:0)	PC(O-16:0/16:1)	PC(O-18:1/16:0)	PC(O-16:0/18:1)	PE(16:0_18:1)	PE(16:1_18:1)	PE(18:0_18:1)	PE(18:1/18:1)	PE(18:0_18:2)	PE(18:1_18:2)	PE(16:0_20:4)	PE(18:0_20:3 n-6)	PE(18:0_20:3 n-9)	PE(18:0_20:4)	PE(18:1_20:4)	PE(18:0_22:5)	PE(18:0_22:6)	PE(O-18:1/16:0)	PE(O-18:1/16:1)	PE(O-18:1/8:1)	PG(14:0_18:1)	PG(16:0_18:1)	PG(16:1_18:1)	PG(18:0_18:1)	PG(18:1/18:1)
n1	3.86643	13.2493	6.07605	16.8441	8.39942	2.53522	5.77521	14.9215	0.372366	0.298832	2.04841	0.829054	0.0865883	0.355956	0.268391	0.190771	0.266292	0.702315	0.222123	0.16864	0.0758765	0.100073	0.161902	0.131338	3.39375	2.06768	9.94076	6.6517	6.91596	6.4125	17.8718	20.8238	0.930172	2.51411	3.06846	0.928971	5.16159	11.9762	6.48959	2.01972	2.11657	3.27386	1.72596	7.77065	28.9323	19.0759	0	7.28005	44.7118
n2	3.19405	13.1409	7.39892	18.0481	7.50722	1.84531	7.31271	16.1304	0.307565	0.29575	2.11013	0.658556	0.117812	0.345533	0.245901	0.220517	0.299847	0.652716	0.166117	0.117771	0.0664252	0.0609383	0.162299	0.0598622	2.96341	1.52432	9.2837	5.76319	7.50596	8.1088	17.2112	21.5019	1.42351	3.02273	2.62879	0.756488	5.1885	8.89959	6.71396	1.4772	1.71057	3.75247	2.2244	7.87386	26.3665	18.321	6.18263	6.97127	42.1587
n3	2.62651	9.60622	4.20648	15.0296	7.79138	1.02437	9.40081	17.587	0.228646	0.211431	1.82234	0.423289	0.108434	0.262021	0.20479	0.107992	0.193949	0.403988	0.138621	0.074826	0.044838	0.0388581	0.0707762	0.0660641	3.52033	1.63588	12.568	10.6026	5.95583	5.56027	20.3206	18.2232	1.14128	1.68974	1.91635	0.79564	4.89701	7.35586	3.50948	1.15263	1.22724	6.05852	2.4399	17.7565	12.4661	9.40854	28.2262	5.99117	43.9079
n4	3.16737	13.4726	4.98264	17.602	7.39539	2.07395	6.74897	16.1148	0.272251	0.386096	1.46171	0.64359	0.0677315	0.312038	0.224998	0.150972	0.367518	0.557759	0.184315	0.131691	0.0668016	0.0598832	0.150153	0.114901	3.78922	1.75205	11.3583	6.39029
VAL	PC(14:0_16:0)	PC(16:0/16:0)	PC(16:0_16:1)	PC(16:0_18:1)	PC(16:1_18:1)	PC(16:1_18:1) iso	PC(18:0_18:1)	PC(18:1/18:1)	PC(16:0_20:3 n-6)	PC(16:0_20:3 n-9)	PC(18:1_18:2)	PC(16:0_20:4)	PC(18:0_20:3 n-6)	PC(18:0_20:3 n-9)	PC(18:0_20:4)	PC(18:1_20:3 n-6)	PC(18:1_20:3 n-9)	PC(18:1_20:4)	PC(16:0_22:5)	PC(16:0_22:6)	PC(18:0_22:5)	PC(18:0_22:6)	PC(18:1_22:5)	PC(18:1_22:6)	PC(O-16:0/16:0)	PC(O-16:0/16:1)	PC(O-18:1_16:0)	PC(O-16:0/18:1)	PE(16:0_18:1)	PE(16:1_18:1)	PE(18:0_18:1)	PE(18:1/18:1)	PE(18:0_18:2)	PE(18:1_18:2)	PE(16:0_20:4)	PE(18:0_20:3 n-6)	PE(18:0_20:3 n-9)	PE(18:0_20:4)	PE(18:1_20:4)	PE(18:0_22:5)	PE(18:0_22:6)	PE(O-18:1/16:0)	PE(O-18:1/16:1)	PE(O-18:1/18:1)	PG(14:0_18:1)	PG(16:0_18:1)	PG(16:1_18:1)	PG(18:0_18:1)	PG(18:1/18:1)
n1	3.13028	19.7562	3.6323	15.5628	1.92837	1.18419	8.00288	5.69947	0.543369	0.23418	0.77371	1.72165	0.36323	0.803241	0.986333	0.138205	0.110446	0.885928	0.764851	0.413433	0.37209	0.425245	0.179548	0.110741	6.37868	3.13028	12.1372	10.6311	5.18924	1.66322	29.5683	8.50089	0.798344	1.07185	1.53016	1.59669	4.02129	13.7493	3.21555	3.74039	2.39503	6.9042	3.48906	12.5665	66.405	5.29931	0	10.8276	17.4681
n2	3.18804	17.2752	3.08841	18.9688	1.90685	0.721294	9.80322	7.07346	0.621668	0.0866748	0.777084	1.64184	0.366624	0.468243	1.38082	0.1865	0.124134	0.802987	0.641593	0.161793	0.38655	0.354669	0.118157	0.0870733	5.87795	2.66998	12.3138	8.90658	4.55622	1.38965	29.6155	7.42664	3.69054	1.13906	1.34864	1.27119	4.96628	11.6639	2.7064	2.88409	2.86131	7.51777	3.97758	12.9852	65.5022	4.96229	0.919677	10.9501	17.6657
n3	2.94623	15.8375	1.96804	15.2552	1.71184	0.47163	8.99008	5.74108	0.145565	0.253865	0.653295	1.19945	0.36333	0.617195	0.763924	0.0727824	0.1444	0.690559	0.47163	0.109115	0.32723	0.145565	0.036333	0	7.15014	2.72497	16.7691	14.44	3.14227	1.07577	30.6834	5.36034	2.47685	0.473189	0.524944	0.787416	3.36408	6.6727	1.207	2.25504	1.31236	10.7946	3.99253	25.8775	47.4018	5.41452	5.51369	14.6965	26.9734
n4	3.60346	16.4803	3.63761	22.9699	2.70686	1.13569	6.65188	6.15662	0.331313	0.195543	0.689097	1.12715	0.148579	0.156264	0.706175	0.15114	0.0697636	0.862439	0.415849	0.15114	0.217745	0.148579	0.163095	0.101614	5.53327	2.99719	14.2601	8.2316
Multiple unpaired t-test	log-transformed data
Multiple comparisons	False Discovery Rate (FDR)
Method	Two-stage step-up (Benjamini, Krieger, and Yekutieli)
Desired FDR (Q)	0.05
difference	0.0033409	0.149238	-0.26735	0.027329	-0.582217	-0.334237	0.0608185	-0.420018	0.0897186	-0.213737	-0.407196	0.352454	0.49552	0.139287	0.595777	-0.0959135	-0.403753	0.153242	0.502247	0.187753	0.707928	0.59037	-0.0866632	0.0530884	0.260912	0.219577	0.108356	0.159204	-0.206416	-0.688502	0.21111	-0.460738	0.227954	-0.448962	-0.384803	0.152039	-0.0968311	0.0450343	-0.387695	0.28322	0.102075	0.292222	0.25732	0.196529	0.445362	-0.454498	-0.768374	0.252736	-0.332513
adjusted P value	0.643307	0.0216979	0.033511	0.437805	0.000271012	0.0607103	0.289538	0.000156637	0.437805	0.137394	0.000815448	0.0129772	0.0129827	0.353551	0.00124168	0.353551	0.0129827	0.0607103	0.00282423	0.239412	0.000879591	0.0164403	0.471376	0.465377	0.00148896	0.00282423	0.0645143	0.108917	0.0628194	0.00299548	0.00299548	0.00726449	0.289538	0.0595882	0.0869609	0.196471	0.137394	0.506247	0.0869609	0.0607103	0.374455	0.0628194	0.015418	0.25384	0.0432294	0.0216979	0.252752	0.0164403	0.015418
-log10(adjusted P value)	0.191582	1.66358	1.47481	0.358719	3.56701	1.21674	0.538294	3.80511	0.358719	0.862032	3.0886	1.88682	1.88664	0.451547	2.90599	0.451547	1.88664	1.21674	2.5491	0.620855	3.05572	1.78409	0.326633	0.332195	2.82712	2.5491	1.19034	0.962906	1.20191	2.52353	2.52353	2.1388	0.538294	1.22484	1.06068	0.706702	0.862032	0.295638	1.06068	1.21674	0.4266	1.20191	1.81197	0.59544	1.36422	1.66358	0.597306	1.78409	1.81197
MC	PC(14:0_16:0)	PC(16:0/16:0)	PC(16:0_16:1)	PC(16:0_18:1)	PC(16:1_18:1)	PC(16:1_18:1) iso	PC(18:0_18:1)	PC(18:1/18:1)	PC(16:0_20:3 n-6)	PC(16:0_20:3 n-9)	PC(18:1_18:2)	PC(16:0_20:4)	PC(18:0_20:3 n-6)	PC(18:0_20:3 n-9)	PC(18:0_20:4)	PC(18:1_20:3 n-6)	PC(18:1_20:3 n-9)	PC(18:1_20:4)	PC(16:0_22:5)	PC(16:0_22:6)	PC(18:0_22:5)	PC(18:0_22:6)	PC(18:1_22:5)	PC(18:1_22:6)	PC(O-16:0/16:0)	PC(O-16:0/16:1)	PC(O-18:1/16:0)	PC(O-16:0/18:1)	PE(16:0_18:1)	PE(16:1_18:1)	PE(18:0_18:1)	PE(18:1/18:1)	PE(18:0_18:2)	PE(18:1_18:2)	PE(16:0_20:4)	PE(18:0_20:3 n-6)	PE(18:0_20:3 n-9)	PE(18:0_20:4)	PE(18:1_20:4)	PE(18:0_22:5)	PE(18:0_22:6)	PE(O-18:1/16:0)	PE(O-18:1/16:1)	PE(O-18:1/18:1)	PG(14:0_18:1)	PG(16:0_18:1)	PG(16:1_18:1)	PG(18:0_18:1)	PG(18:1/18:1)
n1	3.86682	14.8411	4.61827	26.4572	5.72979	2.33262	4.60262	10.2541	0.983144	0.175338	1.61248	1.55612	0.187862	0.450869	0.587069	0.38042	0.129312	1.36356	0.469655	0.136826	0.186296	0.146689	0.288055	0.170641	2.37958	1.87862	8.75123	5.46365	5.92281	3.48787	28.6598	15.0703	0.812741	1.95453	2.02033	1.77026	3.88273	13.5566	5.36343	3.91563	3.10289	2.25067	1.81304	6.41637	55.5081	13.4927	0	7.7142	23.2849
n2	3.90905	13.8397	5.99291	27.3058	5.05877	1.45152	6.43843	12.3739	0.722886	0.192578	1.56649	1.40409	0.140841	0.235692	0.69558	0.28743	0.178206	1.35954	0.422522	0.148026	0.179644	0.156649	0.202638	0.0807678	1.89704	1.27044	7.73186	4.75696	5.73575	3.45487	29.4502	13.3499	3.45487	1.86831	1.4591	1.65029	4.56177	11.5721	4.29343	2.98192	2.43853	3.12615	2.38487	8.21789	53.6703	13.3182	2.03038	7.69558	23.2855
n3	4.89169	17.3502	2.91973	24.382	3.89043	0.713117	7.10824	9.40123	0.716175	0.190318	1.23821	1.14649	0.214776	0.308024	0.739869	0.191082	0.382164	0.763563	0.47694	0.071541	0.0955409	0.119235	0.262164	0.047694	2.76686	1.34522	10.6241	7.64327	6.55445	2.78676	39.9064	11.147	2.02876	0.791439	1.3042	1.4937	2.9874	7.18983	2.2517	2.66414	2.09564	4.18014	2.18482	10.4336	41.0382	17.4357	14.5963	10.5146	16.4153
n4	3.94105	15.0444	3.48087	26.195	5.82308	2.27731	8.02369	11.2686	0.719773	0.26667	1.33335	1.40415	0.141595	0.189383	0.648975	0.25251	0.26077	1.46314	0.507971	0.217112	0.233041	0.130385	0.290859	0.204722	2.27141	1.13276	8.25968	4.01775
Multiple unpaired t-test	log-transformed data
Multiple comparisons	False Discovery Rate (FDR)
Method	Two-stage step-up (Benjamini, Krieger, and Yekutieli)
Desired FDR (Q)	0.05
difference	0.113192	0.0941132	-0.131255	0.189675	-0.185742	-0.0642721	-0.0500319	-0.176354	0.42771	-0.156066	-0.110264	0.34345	0.257752	-0.0525315	0.452352	0.221514	-0.0985407	0.32553	0.426885	0.051534	0.423324	0.350252	0.300611	0.0882815	-0.168686	-0.0987833	-0.0865271	-0.128114	-0.0475156	-0.311663	0.243828	-0.186968	0.1921	-0.215898	-0.201433	0.297446	-0.131397	0.0526538	-0.15656	0.318811	0.184169	-0.13441	0.00122404	-0.0985056	0.369704	-0.0069905	-0.385004	0.104123	-0.322814
adjusted P value	0.0678534	0.0902649	0.205462	0.00126801	0.0202115	0.530247	0.449621	0.00717712	0.00282891	0.0902649	0.0868464	0.0131612	0.0252877	0.477681	0.000416651	0.0868464	0.414213	0.0251516	0.00126801	0.532734	0.0202115	0.0241314	0.039688	0.51462	0.0212081	0.14686	0.111331	0.204268	0.255201	0.0212081	0.0251516	0.0282303	0.363693	0.240746	0.100421	0.00717712	0.100421	0.515293	0.350931	0.0408349	0.121379	0.312139	0.702549	0.449621	0.0711813	0.693795	0.473717	0.141233	0.0173722
-log10(adjusted P value)	1.16843	1.04448	0.687268	2.89688	1.6944	0.275522	0.347153	2.14405	2.54838	1.04448	1.06125	1.88071	1.59709	0.320862	3.38023	1.06125	0.382776	1.59943	2.89688	0.273489	1.6944	1.61742	1.40134	0.288513	1.6735	0.833096	0.953386	0.689801	0.593118	1.6735	1.59943	1.54928	0.439265	0.618441	0.998174	2.14405	0.998174	0.287946	0.454778	1.38897	0.915855	0.505652	0.153323	0.347153	1.14763	0.158769	0.324481	0.850064	1.76015
[truncated: 12 more columns]

## Sheet: Fig. 1e
Fig. 1e
left panel									left panel
total PUFA-PC [% of vehicle]	VAL	MC	STS	CHX	ETO	TPG	Serum		total PUFA-PC [nmol/ 106 cells]	w/o	VAL	MC	STS	CHX	ETO	TPG	Serum
n1	41.6661	88.5471	115.914	135.598	134.372	52.7377	54.8858		n1	0.376072	0.140402	0.298376	0.390595	0.456924	0.452793	0.17771	0.184948
n2	88.3898	133.39	161.949	221.945	131.016	92.1887	77.2178		n2	0.368501	0.297846	0.449484	0.545717	0.747885	0.441484	0.310647	0.2602
n3	48.3038	89.9845	84.5776	131.139	128.913	77.5281	105.043		n3	0.266334	0.162769	0.30322	0.285	0.441897	0.434397	0.261245	0.353963
Repeated measures one-way ANOVA	log-transformed data
Dunnett's multiple comparisons test	w/o vs. VAL	w/o vs. MC	w/o vs. STS	w/o vs. CHX	w/o vs. ETO	w/o vs. TPG	w/o vs. Serum
Summary	*	ns	ns	ns	ns	ns	ns
Adjusted P Value	0.0369475	0.999992	0.888513	0.0959437	0.479054	0.389383	0.575802
total non PUFA-PC [% of vehicle]	VAL	MC	STS	CHX	ETO	TPG	Serum		total non PUFA-PC [nmol/ 106 cells]	w/o	VAL	MC	STS	CHX	ETO	TPG	Serum
n1	25.325	53.8322	52.1961	79.911	89.6013	32.859	26.9871		n1	5.58554	1.45033	3.08291	2.98921	4.57642	5.13137	1.8818	1.54552
n2	58.1744	90.5844	91.9804	109.71	72.1243	87.2221	48.8146		n2	5.89274	3.33159	5.18767	5.26761	6.28297	4.13048	4.99511	2.79556
n3	44.5731	70.7368	52.6111	87.1692	112.44	107.172	55.9353		n3	5.70239	2.55265	4.05102	3.01298	4.99209	6.43929	6.1376	3.20335
										5.72689
Repeated measures one-way ANOVA	log-transformed data
Dunnett's multiple comparisons test	w/o vs. VAL	w/o vs. MC	w/o vs. STS	w/o vs. CHX	w/o vs. ETO	w/o vs. TPG	w/o vs. Serum
Summary	**	ns	ns	ns	ns	ns	**
Adjusted P Value	0.00524883	0.454238	0.226494	0.998271	0.99519	0.356367	0.00732626
right panel									right panel
total PUFA-PE [% of vehicle]	VAL	MC	STS	CHX	ETO	TPG	Serum		total PUFA-PE [nmol/ 106 cells]	w/o	VAL	MC	STS	CHX	ETO	TPG	Serum
n1	22.179	61.3312	84.7953	80.8011	127.672	20.2928	38.6786		n1	0.254187	0.0491377	0.135879	0.187864	0.179015	0.282857	0.0449586	0.0856926
n2	51.1705	94.4357	107.404	93.9629	74.4239	43.5516	54.2376		n2	0.212154	0.113368	0.209223	0.237953	0.208175	0.164886	0.0964887	0.120163
n3	33.7461	60.8662	64.5578	73.1363	123.833	50.1805	66.5626		n3	0.19831	0.0747645	0.134849	0.143028	0.162034	0.274351	0.111175	0.14747
Repeated measures one-way ANOVA	log-transformed data
Dunnett's multiple comparisons test	w/o vs. VAL	w/o vs. MC	w/o vs. STS	w/o vs. CHX	w/o vs. ETO	w/o vs. TPG	w/o vs. Serum
Summary	**	ns	ns	ns	ns	**	ns
Adjusted P Value	0.0028413	0.584649	0.964009	0.941514	0.999931	0.00415696	0.0817062
total non PUFA-PE [% of vehicle]	VAL	MC	STS	CHX	ETO	TPG	Serum		total non PUFA-PE [nmol/ 106 cells]	w/o	VAL	MC	STS	CHX	ETO	TPG	Serum
n1	20.0747	45.9345	32.5118	29.9296	71.6606	18.5218	15.2441		n1	0.46443	0.103851	0.237629	0.168191	0.154833	0.370716	0.0958174	0.0788609
n2	45.4495	77.5349	53.1839	40.2687	44.6574	48.9558	31.0251		n2	0.452272	0.23512	0.401105	0.275132	0.208319	0.231023	0.253259	0.160499
n3	61.3186	88.227	43.1463	52.6905	114.3	97.0547	44.2825		n3	0.635265	0.317215	0.456418	0.223206	0.27258	0.591302	0.502085	0.229083
Repeated measures one-way ANOVA	log-transformed data
Dunnett's multiple comparisons test	w/o vs. VAL	w/o vs. MC	w/o vs. STS	w/o vs. CHX	w/o vs. ETO	w/o vs. TPG	w/o vs. Serum
Summary	*	ns	*	*	ns	*	***
Adjusted P Value	0.0111509	0.543337	0.0229687	0.0153341	0.675882	0.0346634	0.000984711
Statistics
P values vs. vehicle control vs. PUFA-PC/PE and non PUFA-PC/PE of the vehicle control, respectively; repeated measures one-way ANOVA of log-transformed data + Dunnett’s post hoc test.

## Sheet: Fig. 1f
Fig. 1f
0.17h	not shown in figure*											0.17h
PUFA-PC [% of vehicle]	w/o*	VAL	MC	STS	CHX	ETO	TPG	Serum				PUFA-PC [% of total PC]	w/o	VAL	MC	STS	CHX	ETO	TPG	Serum				Repeated measures one-way ANOVA	log-transformed data
n1	112.873	110.723	115.22	106.33	106.057	110.537	102.096	116.716				n1	14.2278	13.9568	14.5236	13.403	13.3686	13.9334	12.8693	14.7123				Dunnett's multiple comparisons test	w/o vs. VAL	w/o vs. MC	w/o vs. STS	w/o vs. CHX	w/o vs. ETO	w/o vs. TPG	w/o vs. Serum
n2	101.434	99.6172	102.215	101.476	106.224	109.709	95.519	105.599				n2	12.786	12.5569	12.8844	12.7912	13.3897	13.829	12.0403	13.3109				Summary	ns	ns	ns	ns	ns	*	ns
n3	85.6929	83.4543	91.2979	84.7946	88.052	88.3698	76.1785	83.6301				n3	10.8017	10.5195	11.5082	10.6885	11.0991	11.1391	9.60242	10.5417				Adjusted P Value	0.930078	0.740506	0.898246	0.999998	0.767854	0.01551	0.979133
1h												1h
PUFA-PC [% of vehicle]	w/o*	VAL	MC	STS	CHX	ETO	TPG	Serum				PUFA-PC [% of total PC]	w/o	VAL	MC	STS	CHX	ETO	TPG	Serum				Repeated measures one-way ANOVA
n1	107.769	105.864	111.406	107.921	108.444	111.417	96.8345	106.319				n1	14.2324	13.9808	14.7128	14.2525	14.3215	14.7142	12.7884	14.0409				Dunnett's multiple comparisons test	w/o vs. VAL	w/o vs. MC	w/o vs. STS	w/o vs. CHX	w/o vs. ETO	w/o vs. TPG	w/o vs. Serum
n2	98.733	99.5098	105.532	98.4419	100.511	107.148	89.3347	102.886				n2	13.0391	13.1417	13.9371	13.0006	13.2739	14.1504	11.7979	13.5875				Summary	ns	ns	ns	ns	*	****	ns
n3	93.4978	91.5769	89.4824	93.665	91.4148	99.8896	80.4988	91.3575				n3	12.3477	12.094	11.8174	12.3698	12.0726	13.1918	10.631	12.065				Adjusted P Value	0.989525	0.840756	1	1	0.0271539	8.4516e-05	1
6h												6h
PUFA-PC [% of vehicle]	w/o*	VAL	MC	STS	CHX	ETO	TPG	Serum				PUFA-PC [% of total PC]	w/o	VAL	MC	STS	CHX	ETO	TPG	Serum				Repeated measures one-way ANOVA
n1	115.391	76.4557	110.734	121.545	107.177	115.037	74.9615	96.3079				n1	13.7977	9.14203	13.2408	14.5334	12.8155	13.7553	8.96337	11.5158				Dunnett's multiple comparisons test	w/o vs. VAL	w/o vs. MC	w/o vs. STS	w/o vs. CHX	w/o vs. ETO	w/o vs. TPG	w/o vs. Serum
n2	99.3674	80.5605	103.048	107.988	107.216	101.981	71.4573	88.8743				n2	11.8817	9.63286	12.3217	12.9125	12.8202	12.1942	8.54436	10.627				Summary	****	ns	ns	ns	ns	****	*
n3	85.2414	67.5319	87.0933	90.7494	81.6057	90.3841	60.9386	78.5737				n3	10.1926	8.075	10.414	10.8512	9.75785	10.8075	7.28661	9.3953				Adjusted P Value	4.11148e-06	0.999995	0.280549	0.998232	0.935009	1.94719e-07	0.0122583
24h												24h
PUFA-PC [% of vehicle]	w/o*	VAL	MC	STS	CHX	ETO	TPG	Serum				PUFA-PC [% of total PC]	w/o	VAL	MC	STS	CHX	ETO	TPG	Serum				Repeated measures one-way ANOVA
n1	110.376	93.1352	114.36	157.967	130.327	119.546	81.737	121.186				n1	8.95303	7.55453	9.27618	12.8133	10.5713	9.69677	6.62998	9.82983				Dunnett's multiple comparisons test	w/o vs. VAL	w/o vs. MC	w/o vs. STS	w/o vs. CHX	w/o vs. ETO	w/o vs. TPG	w/o vs. Serum
n2	104.919	99.1511	125.163	129.752	153.681	121.089	83.901	122.072				n2	8.51034	8.0425	10.1524	10.5246	12.4656	9.82193	6.80551	9.90168				Summary	ns	ns	****	***	ns	***	*
n3	84.7048	80.1449	95.4513	126.997	118.175	93.2273	66.7918	102.586				n3	6.87071	6.50084	7.7424	10.3011	9.58559	7.562	5.41772	8.3211				Adjusted P Value	0.289651	0.167629	5.65455e-05	0.000166473	0.192979	0.000697513	0.0461836
48h												48h
PUFA-PC [% of vehicle]	w/o*	VAL	MC	STS	CHX	ETO	TPG	Serum				PUFA-PC [% of total PC]	w/o	VAL	MC	STS	CHX	ETO	TPG	Serum				Repeated measures one-way ANOVA
n1	115.634	162.546	162.511	212.831	167.182	149.329	158.909	196.828				n1	6.27892	8.8262	8.82434	11.5567	9.07795	8.10852	8.62874	10.6877				Dunnett's multiple comparisons test	w/o vs. VAL	w/o vs. MC	w/o vs. STS	w/o vs. CHX	w/o vs. ETO	w/o vs. TPG	w/o vs. Serum
n2	108.43	151.131	146.844	172.88	195.897	177.834	107.825	156.816				n2	5.88774	8.20641	7.97359	9.38734	10.6372	9.65633	5.85491	8.51507				Summary	*	**	****	****	**	ns	***
n3	81.0475	110.392	128.247	159.147	149.763	116.385	75.188	183.247				n3	4.40087	5.99424	6.96379	8.64165	8.1321	6.31971	4.0827	9.9503				Adjusted P Value	0.0459234	0.00216734	2.83512e-05	8.49377e-05	0.00572698	0.770533	0.000112023
n4	94.8881	103.785	152.199	160.111	159.545	128.986	114.171	132.264				n4	5.15241	5.63549	8.2644	8.69399	8.66326	7.00394	6.19946	7.18189
0.17h												0.17h
PUFA-PE [% of vehicle]	w/o*	VAL	MC	STS	CHX	ETO	TPG	Serum				PUFA-PE [% of total PE]	w/o	VAL	MC	STS	CHX	ETO	TPG	Serum				Repeated measures one-way ANOVA	log-transformed data
n1	105.33	101.08	107.405	104.557	104.522	104.933	96.9733	109.005				n1	46.3814	44.5097	47.2951	46.041	46.0254	46.2065	42.7015	47.9996				Dunnett's multiple comparisons test	w/o vs. VAL	w/o vs. MC	w/o vs. STS	w/o vs. CHX	w/o vs. ETO	w/o vs. TPG	w/o vs. Serum
n2	108.251	109.215	109.102	111.924	109.535	109.66	110.021	113.063				n2	47.6676	48.0918	48.0421	49.2849	48.2329	48.2878	48.4469	49.7865				Summary	ns	ns	ns	ns	ns	ns	ns
n3	86.4185	86.3721	86.6638	88.902	87.799	87.8544	85.9756	83.017				n3	38.0537	38.0333	38.1617	39.1473	38.6616	38.686	37.8587	36.5559				Adjusted P Value	0.993622	0.996108	0.921625	0.999699	0.998535	0.783489	0.986553
1h												1h
PUFA-PE [% of vehicle]	w/o*	VAL	MC	STS	CHX	ETO	TPG	Serum				PUFA-PE [% of total PE]	w/o	VAL	MC	STS	CHX	ETO	TPG	Serum				Repeated measures one-way ANOVA
n1	107.63	100.465	105.336	109.223	108.535	108.401	99.454	109.164				n1	45.7294	42.685	44.7547	46.4064	46.1141	46.0569	42.2556	46.3813				Dunnett's multiple comparisons test	w/o vs. VAL	w/o vs. MC	w/o vs. STS	w/o vs. CHX	w/o vs. ETO	w/o vs. TPG	w/o vs. Serum
n2	104.641	112.234	108.543	110.078	109.021	99.8506	107.989	113.452				n2	44.4593	47.6857	46.1173	46.7693	46.3203	42.4241	45.8817	48.2031				Summary	ns	ns	ns	ns	ns	ns	ns
n3	87.7292	88.3397	84.7264	91.7868	92.2782	91.6011	87.2017	90.9158				n3	37.274	37.5334	35.9982	38.9979	39.2067	38.9191	37.0499	38.6279				Adjusted P Value	1	0.999958	0.671798	0.752655	1	0.981342	0.518122
6h												6h
PUFA-PE [% of vehicle]	w/o*	VAL	MC	STS	CHX	ETO	TPG	Serum				PUFA-PE [% of total PE]	w/o	VAL	MC	STS	CHX	ETO	TPG	Serum				Repeated measures one-way ANOVA
n1	112.812	95.6332	105.318	115.427	112.645	112.603	96.4267	112.635				n1	51.0291	43.2584	47.6392	52.2121	50.9533	50.9347	43.6174	50.949				Dunnett's multiple comparisons test	w/o vs. VAL	w/o vs. MC	w/o vs. STS	w/o vs. CHX	w/o vs. ETO	w/o vs. TPG	w/o vs. Serum
n2	97.4655	93.352	93.9067	101.268	94.4022	101.401	96.7896	100.387				n2	44.0873	42.2266	42.4775	45.8074	42.7016	45.8673	43.7815	45.4087				Summary	**	ns	ns	ns	ns	ns	ns
n3	89.7224	76.7654	79.3271	92.069	88.7385	90.1082	84.6327	91.81				n3	40.5848	34.7239	35.8826	41.6462	40.1397	40.7593	38.2825	41.5291				Adjusted P Value	0.00517174	0.093857	0.851876	0.993828	0.995528	0.107658	0.986863
24h												24h
PUFA-PE [% of vehicle]	w/o*	VAL	MC	STS	CHX	ETO	TPG	Serum				PUFA-PE [% of total PE]	w/o	VAL	MC	STS	CHX	ETO	TPG	Serum				Repeated measures one-way ANOVA
n1	113.442	91.9977	103.836	131.133	128.38	120.099	101.112	122.889				n1	45.1734	36.6342	41.3481	52.2183	51.122	47.8242	40.2636	48.9352				Dunnett's multiple comparisons test	w/o vs. VAL	w/o vs. MC	w/o vs. STS	w/o vs. CHX	w/o vs. ETO	w/o vs. TPG	w/o vs. Serum
n2	105.078	98.8624	108.852	117.995	126.01	114.024	101.31	121.1				n2	41.8429	39.3678	43.3459	46.9864	50.1783	45.405	40.3424	48.223				Summary	*	ns	*	ns	ns	ns	*
n3	81.48	62.8733	75.5122	103.157	92.3969	85.9383	70.2712	106.844				n3	32.4459	25.0366	30.0695	41.0781	36.7931	34.2213	27.9825	42.546				Adjusted P Value	0.0180426	0.917325	0.027285	0.061346	0.681657	0.271909	0.0286287
48h												48h
PUFA-PE [% of vehicle]	w/o*	VAL	MC	STS	CHX	ETO	TPG	Serum				PUFA-PE [% of total PE]	w/o	VAL	MC	STS	CHX	ETO	TPG	Serum				Repeated measures one-way ANOVA
n1	116.43	106.222	120.312	174.495	177.336	143.13	105.619	172.224				n1	35.2054	32.1186	36.3792	52.7627	53.6218	43.2786	31.9363	52.0758				Dunnett's multiple comparisons test	w/o vs. VAL	w/o vs. MC	w/o vs. STS	w/o vs. CHX	w/o vs. ETO	w/o vs. TPG	w/o vs. Serum
n2	105.239	107.587	113.371	153.376	165.301	137.736	91.2385	141.594				n2	31.8213	32.5314	34.2803	46.3769	49.9827	41.6475	27.5881	42.8142				Summary	ns	ns	****	****	**	ns	***
n3	78.3311	63.0796	75.4261	129.158	123.299	104.814	59.9542	129.519				n3	23.6852	19.0736	22.8068	39.0538	37.2822	31.693	18.1285	39.1631				Adjusted P Value	0.525869	0.999139	5.45401e-05	3.7564e-05	0.00656115	0.085113	0.000118531
0.17h												0.17h
PUFA-PI [% of vehicle]	w/o*	VAL	MC	STS	CHX	ETO	TPG	Serum				PUFA-PI [% of total PI]	w/o	VAL	MC	STS	CHX	ETO	TPG	Serum				Repeated measures one-way ANOVA	log-transformed data
n1	99.5756	99.8338	102.833	97.7409	101.801	99.5795	88.1106	104.727				n1	90.0088	90.2421	92.9536	88.3503	92.0203	90.0123	79.6453	94.6656				Dunnett's multiple comparisons test	w/o vs. VAL	w/o vs. MC	w/o vs. STS	w/o vs. CHX	w/o vs. ETO	w/o vs. TPG	w/o vs. Serum
n2	100.597	102.577	103.215	99.0689	103.683	102.513	86.0424	104.011				n2	90.932	92.7216	93.2986	89.5507	93.7214	92.6637	77.7757	94.0181				Summary	ns	*	ns	ns	ns	****	*
n3	99.8274	99.9042	103.087	99.0209	101.448	102.493	84.7208	101.643				n3	90.2364	90.3058	93.1832	89.5073	91.701	92.6462	76.5812	91.8774				Adjusted P Value	0.952799	0.0498874	0.606156	0.17607	0.53635	4.46244e-09	0.0240391
1h												1h
PUFA-PI [% of vehicle]	w/o*	VAL	MC	STS	CHX	ETO	TPG	Serum				PUFA-PI [% of total PI]	w/o	VAL	MC	STS	CHX	ETO	TPG	Serum				Repeated measures one-way ANOVA
n1	98.5331	97.6879	102.449	103.024	103.762	101.111	85.6686	102.421				n1	88.9044	88.1417	92.4373	92.9562	93.6227	91.2306	77.297	92.4126				Dunnett's multiple comparisons test	w/o vs. VAL	w/o vs. MC	w/o vs. STS	w/o vs. CHX	w/o vs. ETO	w/o vs. TPG	w/o vs. Serum
n2	101.956	102.406	103.047	102.619	101.595	101.55	85.1182	104.968				n2	91.9925	92.3985	92.9776	92.591	91.6673	91.6263	76.8004	94.7106				Summary	ns	ns	ns	ns	ns	****	*
n3	99.5112	98.6475	100.145	102.828	103.419	101.832	84.5804	104.215				n3	89.7868	89.0076	90.3587	92.7798	93.313	91.8812	76.3151	94.0311				Adjusted P Value	0.998514	0.3943	0.098704	0.0843567	0.604325	3.30574e-09	0.0175188
6h												6h
PUFA-PI [% of vehicle]	w/o*	VAL	MC	STS	CHX	ETO	TPG	Serum				PUFA-PI [% of total PI]	w/o	VAL	MC	STS	CHX	ETO	TPG	Serum				Repeated measures one-way ANOVA
n1	100.727	85.7594	98.087	102.027	103.253	99.6708	81.3776	99.2626				n1	92.1657	78.47	89.7498	93.3549	94.4767	91.199	74.4607	90.8255				Dunnett's multiple comparisons test	w/o vs. VAL	w/o vs. MC	w/o vs. STS	w/o vs. CHX	w/o vs. ETO	w/o vs. TPG	w/o vs. Serum
n2	99.0319	78.0994	98.0965	102.041	100.585	102.893	80.4619	98.7015				n2	90.6144	71.4611	89.7585	93.368	92.0354	94.1477	73.6228	90.3121				Summary	****	ns	ns	ns	ns	****	ns
n3	100.241	79.3646	90.5571	101.983	99.7337	99.9526	78.881	100.284				n3	91.7205	72.6188	82.86	93.3147	91.2565	91.4569	72.1763	91.7605				Adjusted P Value	3.04846e-07	0.16649	0.850632	0.986452	0.998187	1.74451e-07	0.999797
24h												24h
PUFA-PI [% of vehicle]	w/o*	VAL	MC	STS	CHX	ETO	TPG	Serum				PUFA-PI [% of total PI]	w/o	VAL	MC	STS	CHX	ETO	TPG	Serum				Repeated measures one-way ANOVA
n1	101.117	65.4815	96.8636	108.773	108.084	99.7805	89.2196	107.724				n1	84.3177	54.6026	80.7709	90.7013	90.1271	83.2032	74.3968	89.8266				Dunnett's multiple comparisons test	w/o vs. VAL	w/o vs. MC	w/o vs. STS	w/o vs. CHX	w/o vs. ETO	w/o vs. TPG	w/o vs. Serum
n2	100.725	80.7843	99.7187	108.481	111.819	107.113	84.9691	108.398				n2	83.9906	67.3629	83.1516	90.4583	93.2417	89.3179	70.8525	90.3886				Summary	****	ns	ns	ns	ns	**	ns
n3	98.1581	76.7452	91.4857	111.827	110.421	100.58	83.997	113.479				n3	81.8503	63.9949	76.2865	93.248	92.0762	83.8702	70.0419	94.6256				Adjusted P Value	1.02764e-05	0.807512	0.134444	0.113336	0.980011	0.00817699	0.126218
48h												48h
PUFA-PI [% of vehicle]	w/o*	VAL	MC	STS	CHX	ETO	TPG	Serum				PUFA-PI [% of total PI]	w/o	VAL	MC	STS	CHX	ETO	TPG	Serum				Repeated measures one-way ANOVA
n1	106.044	112.084	119.705	128.748	126.404	112.949	126.005	130.35				n1	76.7278	81.0981	86.6122	93.1555	91.4594	81.724	91.1709	94.3148				Dunnett's multiple comparisons test	w/o vs. VAL	w/o vs. MC	w/o vs. STS	w/o vs. CHX	w/o vs. ETO	w/o vs. TPG	w/o vs. Serum
n2	100.597	107.74	114.05	126.048	122.524	115.444	103.207	127.081				n2	72.7867	77.955	82.5209	91.2015	88.6517	83.5291	74.6749	91.9494				Summary	ns	ns	***	***	*	ns	***
n3	93.3591	97.2437	98.892	127.552	124.258	110.169	103.481	127.975				n3	67.5498	70.3604	71.553	92.2898	89.9068	79.7127	74.8732	92.596				Adjusted P Value	0.620039	0.112133	0.000171186	0.000486305	0.0441887	0.117545	0.00012289
0.17h												0.17h
PUFA-PS [% of vehicle]	w/o*	VAL	MC	STS	CHX	ETO	TPG	Serum				PUFA-PS [% of total PS]	w/o	VAL	MC	STS	CHX	ETO	TPG	Serum				Repeated measures one-way ANOVA	log-transformed data
n1	104.033	109.022	102.493	104.078	107.115	105.785	104.521	104.438				n1	60.1513	63.0356	59.2606	60.177	61.9333	61.1639	60.433	60.3853				Dunnett's multiple comparisons test	w/o vs. VAL	w/o vs. MC	w/o vs. STS	w/o vs. CHX	w/o vs. ETO	w/o vs. TPG	w/o vs. Serum
n2	96.0762	103.257	99.3067	90.0883	100.148	95.8812	101.297	97.7829				n2	55.5506	59.7024	57.4184	52.0884	57.905	55.4378	58.569	56.5374				Summary	ns	ns	ns	ns	ns	ns	ns
n3	99.8904	100.58	100.938	109.623	91.6855	97.1183	106.131	103.21				n3	57.7559	58.1546	58.3619	63.3831	53.0119	56.1531	61.364	59.6754				Adjusted P Value	0.77104	0.99991	0.999901	0.999999	0.999999	0.812628	0.995095
1h												1h
PUFA-PS [% of vehicle]	w/o*	VAL	MC	STS	CHX	ETO	TPG	Serum				PUFA-PS [% of total PS]	w/o	VAL	MC	STS	CHX	ETO	TPG	Serum				Repeated measures one-way ANOVA
n1	102.015	106.128	99.2928	100.908	103.243	101.772	99.266	99.1373				n1	59.9686	62.3862	58.3682	59.3176	60.6902	59.8253	58.3524	58.2767				Dunnett's multiple comparisons test	w/o vs. VAL	w/o vs. MC	w/o vs. STS	w/o vs. CHX	w/o vs. ETO	w/o vs. TPG	w/o vs. Serum
n2	101.872	106.338	104.953	98.3238	102.731	98.0849	102.824	103.711				n2	59.8845	62.5094	61.6953	57.7985	60.3891	57.6581	60.4439	60.9654				Summary	ns	ns	ns	ns	ns	ns	ns
n3	96.1123	104.887	108.042	93.2427	92.1791	102.271	83.5746	103.377				n3	56.4985	61.6563	63.5111	54.8117	54.1864	60.1191	49.1284	60.7692				Adjusted P Value	0.602172	0.859318	0.980515	0.999993	0.999992	0.667518	0.993772
6h												6h
PUFA-PS [% of vehicle]	w/o*	VAL	MC	STS	CHX	ETO	TPG	Serum				PUFA-PS [% of total PS]	w/o	VAL	MC	STS	CHX	ETO	TPG	Serum				Repeated measures one-way ANOVA
n1	100.739	117.243	104.626	104.46	109.565	102.706	100.439	106.612				n1	59.9747	69.8001	62.2888	62.1897	65.2287	61.1456	59.7961	63.4706				Dunnett's multiple comparisons test	w/o vs. VAL	w/o vs. MC	w/o vs. STS	w/o vs. CHX	w/o vs. ETO	w/o vs. TPG	w/o vs. Serum
n2	97.9184	109.996	103.374	99.577	103.933	107.185	99.2455	99.8091				n2	58.2952	65.4855	61.5435	59.2827	61.8763	63.8121	59.0853	59.4209				Summary	***	ns	ns	ns	ns	ns	ns
n3	101.342	114.814	98.2867	98.0736	106.505	93.5645	97.9076	99.0247				n3	60.3336	68.354	58.5145	58.3876	63.407	55.7032	58.2888	58.9539				Adjusted P Value	0.000794027	0.934499	0.999886	0.106566	0.998631	0.999658	0.967909
24h												24h
PUFA-PS [% of vehicle]	w/o*	VAL	MC	STS	CHX	ETO	TPG	Serum				PUFA-PS [% of total PS]	w/o	VAL	MC	STS	CHX	ETO	TPG	Serum				Repeated measures one-way ANOVA
n1	102.685	102.789	103.542	102.575	120.19	103.036	84.7854	100.197				n1	57.854	57.9123	58.3368	57.7916	67.716	58.0517	47.769	56.4518				Dunnett's multiple comparisons test	w/o vs. VAL	w/o vs. MC	w/o vs. STS	w/o vs. CHX	w/o vs. ETO	w/o vs. TPG	w/o vs. Serum
n2	98.4594	111.483	108.928	103.353	124.84	104.75	96.9864	97.1441				n2	55.473	62.8104	61.3709	58.2301	70.336	59.0169	54.6431	54.7319				Summary	*	ns	ns	****	ns	ns	ns
n3	98.8552	119.335	108.857	112.99	138.882	106.637	95.019	97.0107				n3	55.696	67.2346	61.3309	63.6598	78.2474	60.0801	53.5347	54.6568				Adjusted P Value	0.0497185	0.287105	0.40257	3.92607e-05	0.638449	0.154871	0.9915
48h												48h
PUFA-PS [% of vehicle]	w/o*	VAL	MC	STS	CHX	ETO	TPG	Serum				PUFA-PS [% of total PS]	w/o	VAL	MC	STS	CHX	ETO	TPG	Serum				Repeated measures one-way ANOVA
n1	106.337	123.425	112.583	114.979	141.643	123.441	87.5826	103.002				n1	52.846	61.3381	55.9502	57.1406	70.3918	61.3463	43.5256	51.1887				Dunnett's multiple comparisons test	w/o vs. VAL	w/o vs. MC	w/o vs. STS	w/o vs. CHX	w/o vs. ETO	w/o vs. TPG	w/o vs. Serum
n2	99.8869	128.338	117.045	109.289	146.3	121.893	95.8653	102.748				n2	49.6405	63.7797	58.1676	54.313	72.7064	60.5768	47.6418	51.0624				Summary	**	ns	ns	***	ns	ns	ns
n3	93.7758	155.269	107.89	111.696	167.868	122.814	68.7743	103.042				n3	46.6034	77.1633	53.6178	55.5094	83.4247	61.0346	34.1785	51.2086				Adjusted P Value	0.00675357	0.478394	0.513823	0.000396837	0.0739926	0.131398	0.998422
relative intensities [% of total subclass]
PC	n = 1											PC	n = 2											n = 3
0.17h	w/o	VAL	MC	STS	CHX	ETO	TPG	Serum				0.17h	w/o	VAL	MC	STS	CHX	ETO	TPG	Serum			0.17h	w/o	VAL	MC	STS	CHX	ETO	TPG	Serum
PC(14:0_16:0)	2.77148	3.10237	2.98607	2.46408	3.00531	2.86292	2.62979	2.83647				PC(14:0_16:0)	3.78899	4.01266	4.11179	3.84687	3.82654	3.45061	4.02185	3.68136			PC(14:0_16:0)	3.04675	3.46341	3.014	3.27116	3.29154	3.30001	3.24763	3.24501
PC(16:0/16:0)	10.094	10.1808	10.5285	10.7187	10.3599	10.1854	10.8819	10.4327				PC(16:0/16:0)	10.391	10.9276	10.2004	10.9125	10.0794	9.57804	11.2026	11.0548			PC(16:0/16:0)	10.0995	11.6111	10.4759	11.5203	11.0937	9.75402	11.5383	10.531
PC(16:0_16:1)	3.38966	3.52024	3.88704	3.58831	4.16264	3.89523	3.71798	3.86036				PC(16:0_16:1)	7.03595	7.14584	7.35377	6.20209	6.64835	6.27383	6.96904	7.07294			PC(16:0_16:1)	3.59086	4.03649	3.97966	3.54857	4.04738	3.9717	4.38298	3.88789
PC(16:0_18:1)	22.6157	23.0461	22.653	23.1007	22.3998	22.986	21.7638	22.6917				PC(16:0_18:1)	20.3906	20.558	19.7682	20.8307	21.2705	21.1219	20.0278	19.6411			PC(16:0_18:1)	20.1433	20.1326	19.4008	20.1895	18.2863	20.2381	19.0369	20.5722
PC(16:1_18:1)	6.28087	5.92615	6.46125	6.60681	6.68262	6.8545	6.06061	6.36476				PC(16:1_18:1)	8.04512	8.31116	8.65283	7.40588	8.04857	8.11415	8.1414	8.85459			PC(16:1_18:1)	6.67144	6.55306	6.87661	6.35738	7.19263	7.03808	6.33683	6.58187
PC(16:1_18:1) iso	1.4914	1.46888	1.50591	1.74026	1.59972	1.62416	1.52649	1.68804				PC(16:1_18:1) iso	1.90728	1.58308	1.71701	2.38663	2.10567	2.27949	2.06792	1.70652			PC(16:1_18:1) iso	1.0054	0.901981	0.775448	0.967092	0.824105	1.14478	0.895078	0.915339
PC(18:0_18:1)	6.45194	7.07846	6.93747	6.1602	6.49595	6.29017	7.78357	6.40627				PC(18:0_18:1)	4.06133	3.92472	4.12308	3.87304	4.13652	4.41259	3.94044	4.03555			PC(18:0_18:1)	5.91522	5.2574	5.85244	6.04914	6.09545	5.69471	6.0992	5.32672
PC(18:1/18:1)	14.5914	13.8024	13.1284	14.3841	14.2799	14.0393	13.6175	13.4213				PC(18:1/18:1)	14.3137	14.9513	14.9109	15.5445	14.3228	14.137	14.7685	14.4893			PC(18:1/18:1)	16.376	15.5729	16.0357	15.5659	15.58	16.4124	15.1556	15.7046
PC(16:0_20:3 n-6)	0.696664	0.633136	0.674441	0.64374	0.705595	0.59736	0.571299	0.749934				PC(16:0_20:3 n-6)	0.510259	0.49911	0.628064	0.465811	0.437167	0.522819	0.532448	0.590306			PC(16:0_20:3 n-6)	0.47655	0.358799	0.547203	0.446943	0.448625	0.446816	0.353807	0.554101
PC(16:0_20:3 n-9)	0.361602	0.355822	0.418308	0.31725	0.354664	0.397781	0.344593	0.323772				PC(16:0_20:3 n-9)	0.424325	0.39467	0.426993	0.395155	0.392274	0.414073	0.41684	0.389602			PC(16:0_20:3 n-9)	0.291254	0.244681	0.3014	0.264313	0.251133	0.309559	0.222317	0.305827
PC(18:1_18:2)	2.58181	2.64651	2.54846	2.63348	2.81865	2.56011	2.43331	2.83647				PC(18:1_18:2)	3.20801	3.49597	3.36624	3.32349	3.64484	3.49243	3.32169	3.60623			PC(18:1_18:2)	3.17963	3.33882	3.16032	3.15942	3.24278	3.2124	2.90438	3.18379
PC(16:0_20:4)	2.7665	2.62118	2.80588	2.37168	2.40798	2.60141	2.4182	3.07169				PC(16:0_20:4)	2.03329	1.80295	1.84127	1.96269	1.93465	2.25858	1.83996	1.96411			PC(16:0_20:4)	1.6291	1.37789	1.74403	1.44486	1.43853	1.79602	1.50764	1.57659
PC(18:0_20:3 n-6)	0.169104	0.225396	0.212372	0.278749	0.216532	0.21059	0.202524	0.22415				PC(18:0_20:3 n-6)	0.202261	0.166003	0.182997	0.179521	0.209498	0.169602	0.172598	0.172799			PC(18:0_20:3 n-6)	0.145872	0.186625	0.164453	0.120212	0.182376	0.173178	0.0823788	0.0860235
PC(18:0_20:3 n-9)	0.477073	0.416603	0.574047	0.386552	0.526396	0.506517	0.386912	0.457986				PC(18:0_20:3 n-9)	0.760536	0.646424	0.596435	0.719652	0.748207	0.796776	0.670851	0.698708			PC(18:0_20:3 n-9)	0.556186	0.431057	0.438933	0.527855	0.5364	0.534427	0.586157	0.59696
PC(18:0_20:4)	1.50591	1.34225	1.40294	1.25052	1.24692	1.40393	1.26955	1.27018				PC(18:0_20:4)	0.837435	0.792639	0.744414	0.758906	0.857231	0.953622	0.579668	0.824282			PC(18:0_20:4)	0.811001	0.513282	0.731555	0.793709	0.699758	0.8031	0.512227	0.670432
PC(18:1_20:3 n-6)	0.384661	0.372284	0.366824	0.458935	0.442397	0.483118	0.332502	0.462137				PC(18:1_20:3 n-6)	0.397942	0.349597	0.419086	0.481513	0.440373	0.44335	0.402185	0.472245			PC(18:1_20:3 n-6)	0.417347	0.411124	0.474047	0.360251	0.394985	0.391329	0.38021	0.324501
PC(18:1_20:3 n-9)	0.381403	0.314035	0.341082	0.437374	0.354664	0.42118	0.324945	0.323772				PC(18:1_20:3 n-9)	0.458775	0.502408	0.535436	0.471045	0.569706	0.600196	0.390787	0.50659			PC(18:1_20:3 n-9)	0.286501	0.341357	0.3014	0.408413	0.365727	0.309559	0.255586	0.355115
PC(18:1_20:4)	2.91981	3.01373	3.28211	2.80289	2.68798	2.90422	2.87161	3.25156				PC(18:1_20:4)	2.3591	2.13276	2.38348	2.18513	2.40495	2.57227	1.9865	2.52222			PC(18:1_20:4)	1.77322	1.88369	1.87278	1.76851	1.95542	1.89532	1.39674	1.55822
PC(16:0_22:5)	0.60167	0.655929	0.541869	0.505136	0.489063	0.546433	0.420162	0.50918				PC(16:0_22:5)	0.411042	0.466129	0.503807	0.439642	0.399756	0.495632	0.508023	0.445413			PC(16:0_22:5)	0.38714	0.358799	0.421375	0.228095	0.412052	0.264585	0.330043	0.373483
PC(16:0_22:6)	0.257034	0.257053	0.293459	0.197126	0.197865	0.275281	0.23124	0.262892				PC(16:0_22:6)	0.248772	0.279237	0.26094	0.327115	0.293938	0.23004	0.294719	0.240416			PC(16:0_22:6)	0.193787	0.140031	0.318958	0.204592	0.326716	0.273638	0.287798	0.171741
PC(18:0_22:5)	0.225822	0.217799	0.157026	0.197126	0.145786	0.184438	0.213104	0.177106				PC(18:0_22:5)	0.130599	0.144016	0.169442	0.159109	0.143228	0.176295	0.129448	0.113768			PC(18:0_22:5)	0.101172	0.0934372	0.219174	0.107883	0.114107	0.127328	0.139938	0.1148
PC(18:0_22:6)	0.19121	0.186142	0.196926	0.172485	0.128239	0.214719	0.222172	0.203395				PC(18:0_22:6)	0.150232	0.168202	0.134424	0.171408	0.196672	0.176295	0.18888	0.130941			PC(18:0_22:6)	0.0811675	0.163204	0.182596	0.264698	0.167259	0.146018	0.0823788	0.14327
PC(18:1_22:5)	0.455963	0.398876	0.414446	0.403493	0.384531	0.348231	0.386912	0.354212				PC(18:1_22:5)	0.377796	0.377081	0.37729	0.41609	0.366621	0.299052	0.40707	0.355257			PC(18:1_22:5)	0.283664	0.45099	0.374556	0.348307	0.297458	0.282691	0.396052	0.364299
PC(18:1_22:6)	0.251534	0.300106	0.293459	0.346511	0.261332	0.278034	0.240308	0.233836				PC(18:1_22:6)	0.275592	0.339702	0.314032	0.334965	0.350588	0.227949	0.19865	0.277981			PC(18:1_22:6)	0.188133	0.225744	0.255459	0.240424	0.265762	0.173178	0.164758	0.162557
PC(O-16:0/16:0)	2.2371	2.20331	2.56133	2.23307	2.31465	2.14719	2.49377	2.19999				PC(O-16:0/16:0)	1.89309	1.82494	1.85256	1.85539	1.6995	1.78804	2.00278	1.76019			PC(O-16:0/16:0)	2.43552	2.54149	2.61311	2.48901	2.16998	2.17567	2.53209	2.43682
PC(O-16:0/16:1)	1.88147	1.72213	1.596	1.70945	1.70425	1.70674	2.10081	1.88175				PC(O-16:0/16:1)	1.95838	1.64904	1.86386	1.47594	1.74225	1.90306	1.69341	1.73872			PC(O-16:0/16:1)	1.99744	1.86874	1.79377	1.82245	1.76524	1.87195	1.89841	1.98068
PC(O-18:1/16:0)	7.77822	7.66094	7.70973	7.54624	7.76528	7.57023	7.82891	7.58236				PC(O-18:1/16:0)	7.4566	7.39869	7.01489	7.61523	7.21485	6.96395	7.71805	7.39493			PC(O-18:1/16:0)	10.3957	10.0912	10.4173	10.3645	10.7036	9.87083	11.3271	10.8371
PC(O-16:0/18:1)	6.18906	6.33136	5.52166	6.345	5.86129	5.90478	6.72561	5.92199				PC(O-16:0/18:1)	5.97202	5.156	5.54639	5.26	5.51535	6.14835	5.40589	5.25909			PC(O-16:0/18:1)	7.52117	7.45006	7.25702	7.1665	7.85094	7.38852	7.94745	7.43904
SUM	100	100	100	100	100	100	100	100				SUM	100	100	100	100	100	100	100	100			SUM	100	100	100	100	100	100	100	100
1h	w/o	VAL	MC	STS	CHX	ETO	TPG	Serum				1h	w/o	VAL	MC	STS	CHX	ETO	TPG	Serum			1h	w/o	VAL	MC	STS	CHX	ETO	TPG	Serum
PC(14:0_16:0)	2.95986	3.09526	2.85993	2.9361	2.86104	2.82169	2.74026	3.09774				PC(14:0_16:0)	2.47802	2.86737	3.03916	2.7065	2.50103	2.441	3.11461	2.43139			PC(14:0_16:0)	2.37115	2.75285	2.8907	2.54698	2.85969	2.54795	2.46722	3.03934
PC(16:0/16:0)	9.65885	10.6615	9.98706	10.1696	10.4871	9.97974	10.7227	10.2111				PC(16:0/16:0)	7.28196	9.04616	8.30238	7.59395	7.97203	7.69109	9.52152	8.03094			PC(16:0/16:0)	9.18149	10.0385	9.35637	9.78641	9.7709	9.38326	10.9419	9.48019
PC(16:0_16:1)	3.45125	3.99474	4.21045	4.27069	4.02175	3.90883	4.40824	4.06658				PC(16:0_16:1)	5.85898	6.07729	5.90366	5.49182	5.84047	5.83128	6.19787	6.15215			PC(16:0_16:1)	3.52272	3.44782	3.4586	3.39179	3.61488	4.07968	3.93318	3.58614
PC(16:0_18:1)	21.7534	21.0319	21.4495	21.3535	21.2796	21.2543	22.0412	20.9066				PC(16:0_18:1)	20.0434	20.4268	20.3775	21.7308	21.0314	20.5354	19.9628	21.1211			PC(16:0_18:1)	19.9029	20.27	21.1333	20.8275	20.4008	19.8792	19.687	20.3451
PC(16:1_18:1)	6.43766	6.03179	6.53699	6.56619	6.04789	6.37628	6.04644	6.28471				PC(16:1_18:1)	6.40419	6.41985	6.27627	6.49033	6.80678	5.98626	6.51142	6.55738			PC(16:1_18:1)	7.07222	6.40917	6.79617	7.15161	6.94343	6.75002	6.16804	6.67519
PC(16:1_18:1) iso	1.62077	1.64022	1.65694	1.52143	1.56797	1.61239	1.6382	1.77196				PC(16:1_18:1) iso	4.17738	1.58593	1.86309	2.0233	1.7763	1.75713	1.70363	1.8788			PC(16:1_18:1) iso	1.37254	1.23164	1.18235	1.03719	1.18826	0.89753	0.992801	1.04744
PC(18:0_18:1)	7.18704	7.24873	7.04769	7.12672	7.49369	7.54893	7.63995	6.88387				PC(18:0_18:1)	7.5188	7.29529	7.55714	7.33119	7.46046	8.13666	7.56705	7.66255			PC(18:0_18:1)	6.15273	6.71804	6.47032	6.10605	6.97922	6.82419	7.35095	6.21361
PC(18:1/18:1)	13.8158	13.016	13.1648	14.0132	13.3379	13.3145	12.5099	14.0227				PC(18:1/18:1)	15.6093	15.7324	15.6033	16.2652	15.6314	14.8204	15.5731	16.0864			PC(18:1/18:1)	15.6058	14.7102	15.5474	14.8887	14.3879	14.3901	14.4907	15.6228
PC(16:0_20:3 n-6)	0.71994	0.69445	0.63781	0.60457	0.597662	0.684045	0.618047	0.624647				PC(16:0_20:3 n-6)	0.527453	0.554442	0.569406	0.606991	0.6011	0.658682	0.48496	0.550132			PC(16:0_20:3 n-6)	0.421097	0.494201	0.535314	0.455863	0.604865	0.589699	0.435143	0.511291
PC(16:0_20:3 n-9)	0.38571	0.367728	0.329119	0.389701	0.37163	0.343244	0.388699	0.386261				PC(16:0_20:3 n-9)	0.415457	0.483392	0.387755	0.365245	0.372312	0.470764	0.306235	0.438386			PC(16:0_20:3 n-9)	0.371118	0.265247	0.174559	0.300284	0.290264	0.393133	0.237005	0.188183
PC(18:1_18:2)	2.77941	2.42065	2.88263	2.97614	2.79995	2.87055	2.59133	2.77904				PC(18:1_18:2)	3.08702	3.17186	3.23711	3.49479	3.33944	3.13843	3.08326	3.4506			PC(18:1_18:2)	3.47102	3.21231	3.26775	3.32487	3.13528	3.4121	3.05445	3.58614
PC(16:0_20:4)	2.73178	2.72489	2.96207	2.6158	2.65741	3.0782	2.51687	2.60057				PC(16:0_20:4)	1.94423	1.85237	1.74664	1.72375	1.87577	2.24727	1.68273	1.91564			PC(16:0_20:4)	2.11859	1.76445	1.61525	2.06184	2.10092	2.4886	1.64763	1.65104
PC(18:0_20:3 n-6)	0.249137	0.309526	0.255351	0.274926	0.26065	0.240637	0.269558	0.247309				PC(18:0_20:3 n-6)	0.250405	0.190312	0.279463	0.245161	0.252945	0.280909	0.286377	0.271382			PC(18:0_20:3 n-6)	0.190766	0.252892	0.181541	0.182763	0.133858	0.161704	0.184619	0.177177
PC(18:0_20:3 n-9)	0.467308	0.551592	0.599224	0.593893	0.605808	0.587546	0.492948	0.544335				PC(18:0_20:3 n-9)	0.891899	0.87036	0.990929	0.848736	1.00183	0.82529	0.690859	0.801867			PC(18:0_20:3 n-9)	0.631987	0.343238	0.421269	0.560419	0.565495	0.485853	0.46894	0.632012
PC(18:0_20:4)	1.33684	1.30953	1.48671	1.36128	1.33379	1.33145	1.29715	1.42776				PC(18:0_20:4)	1.1253	1.03783	1.18772	0.985374	1.09988	1.21081	0.936474	1.14324			PC(18:0_20:4)	0.913164	1.07334	1.03339	0.811352	1.08446	1.16827	0.726646	1.06519
PC(18:1_20:3 n-6)	0.451119	0.407411	0.473251	0.44175	0.472428	0.36401	0.341043	0.383712				PC(18:1_20:3 n-6)	0.461007	0.431374	0.574064	0.63064	0.35526	0.399084	0.444198	0.44821			PC(18:1_20:3 n-6)	0.403813	0.337447	0.334222	0.352144	0.415174	0.55632	0.329525	0.387019
PC(18:1_20:3 n-9)	0.363817	0.353177	0.327984	0.286937	0.33294	0.27484	0.262111	0.36204				PC(18:1_20:3 n-9)	0.492317	0.504961	0.497211	0.433565	0.558469	0.50951	0.428521	0.44207			PC(18:1_20:3 n-9)	0.38069	0.325092	0.333757	0.430769	0.400858	0.301155	0.171522	0.408323
PC(18:1_20:4)	3.08187	2.87039	2.73509	2.92276	2.92213	3.04156	2.38283	2.88103				PC(18:1_20:4)	2.26114	2.34718	2.71312	2.28081	2.25945	2.96407	1.77679	2.57874			PC(18:1_20:4)	1.91967	2.471	2.49969	2.11621	2.22261	2.29204	1.9518	2.10552
PC(16:0_22:5)	0.536117	0.665349	0.542479	0.508479	0.629225	0.587546	0.521244	0.549434				PC(16:0_22:5)	0.418809	0.431374	0.501869	0.344224	0.417786	0.507573	0.479734	0.437158			PC(16:0_22:5)	0.487976	0.494201	0.479456	0.535325	0.425911	0.382006	0.250524	0.443829
PC(16:0_22:6)	0.234211	0.247356	0.350682	0.266918	0.215851	0.262625	0.26509	0.298301				PC(16:0_22:6)	0.200795	0.249943	0.167678	0.180521	0.154893	0.187531	0.232028	0.214895			PC(16:0_22:6)	0.199002	0.13243	0.170835	0.260971	0.111667	0.127212	0.264043	0.243928
PC(18:0_22:5)	0.164629	0.251325	0.152076	0.188177	0.209742	0.213764	0.20403	0.226913				PC(18:0_22:5)	0.167263	0.168743	0.186309	0.147675	0.181893	0.175326	0.21217	0.137533			PC(18:0_22:5)	0.154406	0.144785	0.130803	0.221658	0.111667	0.162075	0.210812	0.0774038
PC(18:0_22:6)	0.0888875	0.115609	0.170234	0.112506	0.14967	0.122029	0.0744635	0.107465				PC(18:0_22:6)	0.157534	0.154787	0.188638	0.122712	0.213156	0.145104	0.150505	0.137533			PC(18:0_22:6)	0.181926	0.277216	0.116373	0.14345	0.100572	0.104217	0.1711	0.0777588
PC(18:1_22:5)	0.377462	0.449739	0.485734	0.463103	0.451047	0.418978	0.36785	0.374788				PC(18:1_22:5)	0.377703	0.451673	0.388919	0.336341	0.332523	0.273159	0.384623	0.397863			PC(18:1_22:5)	0.309397	0.240923	0.21785	0.46841	0.279527	0.359012	0.290236	0.277304
PC(18:1_22:6)	0.264191	0.242065	0.32231	0.245565	0.311558	0.293162	0.195094	0.247309				PC(18:1_22:6)	0.26075	0.241062	0.320218	0.254095	0.257208	0.156921	0.218441	0.222263			PC(18:1_22:6)	0.193083	0.265247	0.305362	0.14345	0.0894771	0.208435	0.237005	0.232921
PC(O-16:0/16:0)	2.34983	2.35452	2.21304	2.25546	2.35196	2.35751	2.4424	2.33287				PC(O-16:0/16:0)	1.64529	1.91581	1.82815	1.70535	1.69104	1.73776	1.97538	1.6332			PC(O-16:0/16:0)	2.23953	2.26637	2.11798	2.4006	1.88618	2.53682	2.47989	2.2724
PC(O-16:0/16:1)	1.89326	1.98414	1.86123	1.46805	1.92433	1.6979	2.14455	1.8102				PC(O-16:0/16:1)	1.8308	1.85237	1.59527	1.62915	1.64841	1.99542	1.67228	1.52269			PC(O-16:0/16:1)	2.20035	1.91503	2.00627	1.88618	2.00071	2.01388	1.76169	1.79307
PC(O-18:1/16:0)	7.87614	8.24081	7.80807	7.72728	7.87041	7.90317	8.04206	7.98018				PC(O-18:1/16:0)	7.81779	7.76472	7.52221	7.883	7.84414	8.11729	8.14189	7.78535			PC(O-18:1/16:0)	10.7693	10.2701	9.63566	9.66095	10.5583	10.2363	10.8574	10.3678
PC(O-16:0/18:1)	6.76372	6.71963	6.49159	6.33931	6.4348	6.51065	6.83575	6.59066				PC(O-16:0/18:1)	6.29504	5.87429	6.19476	6.14874	6.52257	6.79993	6.26058	5.55044			PC(O-16:0/18:1)	7.26167	7.87633	7.5875	7.94623	7.33712	7.26925	8.23814	7.49183
SUM	100	100	100	100	100	100	100	100				SUM	100	100	100	100	100	100	100	100			SUM	100	100	100	100	100	100	100	100
6h	w/o	VAL	MC	STS	CHX	ETO	TPG	Serum				6h	w/o	VAL	MC	STS	CHX	ETO	TPG	Serum			6h	w/o	VAL	MC	STS	CHX	ETO	TPG	Serum
PC(14:0_16:0)	2.77421	3.3118	2.69332	2.34344	2.67473	2.94793	2.75906	2.62385				PC(14:0_16:0)	2.87059	3.48964	3.02381	2.36863	2.38794	2.52863	3.11959	2.79255			PC(14:0_16:0)	2.96085	4.36901	3.80135	2.52233	2.99889	3.81638	3.09864	3.05997
PC(16:0/16:0)	10.3262	14.0804	10.7389	9.63566	11.6838	10.9145	10.5805	9.3853				PC(16:0/16:0)	9.11583	10.3478	8.92453	8.42819	8.16435	8.57164	9.87434	7.50859			PC(16:0/16:0)	11.4344	12.9935	12.2705	9.4637	11.8005	11.1044	11.5665	9.47231
PC(16:0_16:1)	5.40153	5.31138	5.75338	4.83851	5.06943	5.63064	5.49348	5.06268				PC(16:0_16:1)	5.52482	4.95577	5.33758	4.5188	5.29616	4.25368	5.11194	5.08684			PC(16:0_16:1)	3.86329	3.77323	4.24856	3.32615	3.31584	3.59478	4.24727	3.24118
PC(16:0_18:1)	21.2364	18.3503	21.4319	19.7124	21.8227	21.9309	21.6783	23.7155				PC(16:0_18:1)	18.8068	17.327	19.0978	18.5121	18.9434	19.2862	18.9622	19.4667			PC(16:0_18:1)	19.7728	16.5965	19.5937	19.5214	19.8463	19.8452	19.687	20.5508
PC(16:1_18:1)	6.03233	4.39491	5.63877	5.78967	5.4267	5.90605	5.25946	6.22323				PC(16:1_18:1)	6.90927	4.74979	6.3904	6.68046	6.76361	8.6895	5.54012	6.89446			PC(16:1_18:1)	6.50439	4.45412	6.34489	6.33553	6.19283	6.5494	5.6096	6.25996
PC(16:1_18:1) iso	1.5833	1.18933	1.54722	1.81961	1.35185	1.68307	1.61356	1.59449				PC(16:1_18:1) iso	2.0552	1.8781	2.28928	2.27665	2.22785	2.07862	1.90496	2.34064			PC(16:1_18:1) iso	1.03513	1.00998	1.06494	1.23939	1.25076	1.00703	1.16733	1.45791
PC(18:0_18:1)	6.41486	11.0602	7.9195	9.12562	8.84494	6.81389	10.174	7.58561				PC(18:0_18:1)	8.11008	10.6628	8.66744	9.19857	7.84418	9.39666	10.486	8.84113			PC(18:0_18:1)	5.98392	8.45431	6.6244	7.40465	8.07018	6.3278	8.81509	7.00127
PC(18:1/18:1)	13.9265	9.10225	12.7216	14.1985	12.3597	12.7505	12.3172	12.9679				PC(18:1/18:1)	15.6592	11.9835	15.0578	17.5923	15.3415	14.4646	14.5057	16.3381			PC(18:1/18:1)	15.8395	11.1211	14.3389	16.6308	14.775	15.561	13.0089	15.6911
PC(16:0_20:3 n-6)	0.630192	0.514475	0.687655	0.683732	0.774415	0.576325	0.599849	0.667735				PC(16:0_20:3 n-6)	0.55368	0.514964	0.489686	0.525469	0.576307	0.489655	0.425558	0.589795			PC(16:0_20:3 n-6)	0.323361	0.504989	0.38293	0.518721	0.304765	0.438268	0.440755	0.373127
PC(16:0_20:3 n-9)	0.321564	0.18871	0.397694	0.245372	0.304166	0.337635	0.188454	0.341436				PC(16:0_20:3 n-9)	0.36423	0.256876	0.362368	0.347246	0.320171	0.342866	0.31895	0.279255			PC(16:0_20:3 n-9)	0.281317	0.176746	0.209354	0.333407	0.358404	0.260991	0.158405	0.308468
PC(18:1_18:2)	2.77352	1.63924	2.36095	2.27451	2.00846	2.80512	1.97076	2.16972				PC(18:1_18:2)	2.91861	1.7327	2.70552	3.17351	2.84152	2.48578	2.12342	2.64191			PC(18:1_18:2)	3.08363	1.77597	2.72802	3.03709	2.68193	3.02848	1.8672	2.63165
PC(16:0_20:4)	2.53422	1.71631	2.42972	2.60535	2.3947	2.50931	1.49038	2.18654				PC(16:0_20:4)	1.69452	1.63577	1.83632	1.55226	2.21451	1.71433	0.908789	1.3673			PC(16:0_20:4)	1.36068	1.56887	1.66588	1.52053	1.38485	1.73091	1.14329	1.37554
PC(18:0_20:3 n-6)	0.235901	0.291605	0.232657	0.232965	0.25492	0.158107	0.246345	0.296024				PC(18:0_20:3 n-6)	0.25765	0.328365	0.293812	0.236863	0.23746	0.32358	0.332058	0.216683			PC(18:0_20:3 n-6)	0.180397	0.15944	0.157085	0.135818	0.144337	0.138128	0.241213	0.128494
PC(18:0_20:3 n-9)	0.461234	0.499895	0.722038	0.595509	0.686545	0.581425	0.475445	0.435626				PC(18:0_20:3 n-9)	0.858138	0.983885	1.03446	1.12453	0.981857	1.23217	0.987434	0.820383			PC(18:0_20:3 n-9)	0.452585	0.417041	0.304667	0.570198	0.619283	0.453041	0.341919	0.448905
PC(18:0_20:4)	1.26318	1.03312	1.24924	1.80583	1.65118	1.21385	0.973061	1.10841				PC(18:0_20:4)	0.965548	0.976615	1.05527	1.04864	1.0619	1.30718	0.750625	0.98724			PC(18:0_20:4)	0.759717	0.717765	0.77704	0.780062	0.807018	0.568764	0.62507	0.64247
PC(18:1_20:3 n-6)	0.446872	0.149552	0.429785	0.59413	0.403623	0.388637	0.307931	0.285932				PC(18:1_20:3 n-6)	0.353034	0.249606	0.385628	0.456479	0.382871	0.321437	0.196613	0.397445			PC(18:1_20:3 n-6)	0.371794	0.123978	0.349388	0.234811	0.351089	0.438268	0.191795	0.218687
PC(18:1_20:3 n-9)	0.369759	0.224953	0.296838	0.377707	0.284854	0.415158	0.130563	0.354892				PC(18:1_20:3 n-9)	0.42915	0.237489	0.446838	0.495573	0.446905	0.482155	0.253412	0.436842			PC(18:1_20:3 n-9)	0.296235	0.194903	0.209354	0.443487	0.373032	0.391487	0.150124	0.411428
PC(18:1_20:4)	2.98942	1.50177	2.38387	3.1981	2.3947	2.85612	1.14181	2.47247				PC(18:1_20:4)	2.04482	1.28438	2.04444	2.48362	2.36126	2.00362	1.00491	1.86556			PC(18:1_20:4)	1.81138	1.22275	2.04322	1.90462	1.61404	1.90573	1.03377	1.84092
PC(16:0_22:5)	0.482697	0.377004	0.493966	0.452146	0.467353	0.490641	0.484067	0.388531				PC(16:0_22:5)	0.384153	0.502847	0.523964	0.423134	0.41222	0.44144	0.321572	0.307064			PC(16:0_22:5)	0.287199	0.309235	0.444422	0.371024	0.312079	0.3841	0.459453	0.282934
PC(16:0_22:6)	0.252803	0.169131	0.311737	0.21918	0.217261	0.244811	0.219247	0.120764				PC(16:0_22:6)	0.15254	0.181752	0.198323	0.19432	0.166756	0.167147	0.185253	0.0867891			PC(16:0_22:6)	0.222513	0.194619	0.183359	0.160764	0.190417	0.161519	0.100171	0.179974
PC(18:0_22:5)	0.199475	0.318683	0.222342	0.288105	0.223055	0.200949	0.219247	0.162813				PC(18:0_22:5)	0.168517	0.287168	0.24117	0.172473	0.170758	0.200362	0.231566	0.139048			PC(18:0_22:5)	0.149177	0.186108	0.217739	0.135818	0.129464	0.15364	0.200076	0.128494
PC(18:0_22:6)	0.192672	0.195167	0.217758	0.198503	0.207605	0.190748	0.181063	0.0630732				PC(18:0_22:6)	0.129951	0.134497	0.176287	0.150627	0.145411	0.157504	0.117094	0.0615287			PC(18:0_22:6)	0.124697	0.168235	0.104537	0.0989927	0.152139	0.169152	0.0833427	0.077014
PC(18:1_22:5)	0.395765	0.224953	0.504281	0.478337	0.362102	0.493701	0.269747	0.309479				PC(18:1_22:5)	0.356554	0.174482	0.255861	0.275957	0.296158	0.283936	0.245548	0.336032			PC(18:1_22:5)	0.25755	0.221571	0.357774	0.346078	0.243568	0.361941	0.200076	0.270167
PC(18:1_22:6)	0.248408	0.0974795	0.300276	0.28397	0.180568	0.292753	0.0654045	0.152385				PC(18:1_22:6)	0.250574	0.15146	0.271776	0.251811	0.204109	0.241077	0.141561	0.0940891			PC(18:1_22:6)	0.23034	0.132772	0.279231	0.259757	0.0914295	0.223074	0.0499522	0.077014
PC(O-16:0/16:0)	2.21144	3.68672	2.15465	2.2883	2.23055	2.3257	2.59894	2.43883				PC(O-16:0/16:0)	1.78056	2.39913	1.75063	1.67874	1.84098	1.81076	1.99235	1.78445			PC(O-16:0/16:0)	2.50863	3.65975	2.1159	1.95214	1.87248	2.23812	2.93836	2.00566
PC(O-16:0/16:1)	1.8285	2.49947	1.81083	1.75069	1.74775	1.54027	2.04466	1.73241				PC(O-16:0/16:1)	1.71956	1.8781	1.78735	1.43728	1.98773	1.42504	1.67776	1.59905			PC(O-16:0/16:1)	1.46038	2.14478	1.6575	1.66704	1.61404	1.69152	1.44514	1.56087
PC(O-18:1/16:0)	8.4631	9.47717	8.34355	7.55414	7.81175	7.87474	9.34878	8.72934				PC(O-18:1/16:0)	8.62414	11.5715	8.53278	8.18673	8.69797	8.34664	10.8356	9.43208			PC(O-18:1/16:0)	11.0875	13.5893	10.3698	11.4831	10.9959	9.94721	12.7418	12.6847
PC(O-16:0/18:1)	6.00389	8.39407	6.00552	6.40999	6.16056	5.92645	7.16863	6.42506				PC(O-16:0/18:1)	6.94229	9.12395	6.81888	6.20904	7.6841	6.95375	7.44508	7.28843			PC(O-16:0/18:1)	7.35663	9.75934	7.15548	7.60264	7.50941	7.50965	8.38769	7.61903
SUM	100	100	100	100	100	100	100	100				SUM	100	100	100	100	100	100	100	100			SUM	100	100	100	100	100	100	100	100
24h	w/o	VAL	MC	STS	CHX	ETO	TPG	Serum				24h	w/o	VAL	MC	STS	CHX	ETO	TPG	Serum			24h	w/o	VAL	MC	STS	CHX	ETO	TPG	Serum
PC(14:0_16:0)	3.57472	3.78006	3.65137	2.58864	2.5909	3.4113	2.92891	2.39531				PC(14:0_16:0)	3.45738	4.02155	3.29231	2.79423	2.67176	3.89399	4.07287	2.58167			PC(14:0_16:0)	3.7561	4.9139	4.89164	2.61425	3.04396	3.75181	3.86537	2.14596
PC(16:0/16:0)	14.6839	14.5286	11.1239	13.0943	13.3793	14.7181	12.6229	8.49892				PC(16:0/16:0)	14.48	14.0301	9.94516	14.3185	10.5702	14.1141	13.6431	8.37687			PC(16:0/16:0)	14.7285	13.6361	15.7116	14.976	12.6687	14.2607	13.4811	7.36154
PC(16:0_16:1)	5.57869	4.61825	5.60443	3.72683	3.53595	5.17885	4.43774	5.37614				PC(16:0_16:1)	6.74477	5.26128	6.24344	3.96244	4.32153	6.13713	5.21648	6.17433			PC(16:0_16:1)	4.35983	4.5863	4.21134	2.79745	3.33386	4.59405	3.41202	4.54887
PC(16:0_18:1)	21.4709	15.7776	23.6915	21.8574	21.4493	21.1831	22.7804	24.308				PC(16:0_18:1)	21.0013	18.4447	22.6879	23.5221	22.3377	21.5493	20.6653	25.0584			PC(16:0_18:1)	18.8964	13.4723	20.9595	21.0536	19.3944	18.6059	17.3703	25.557
PC(16:1_18:1)	6.12404	3.15553	5.41761	5.29815	2.5909	5.26138	4.43774	7.13271				PC(16:1_18:1)	6.81857	3.50752	6.17521	5.57268	4.07334	6.5656	4.74499	7.69084			PC(16:1_18:1)	5.57718	2.68217	4.72966	4.88537	3.04396	5.20659	3.26886	7.29209
PC(16:1_18:1) iso	1.5241	1.00089	1.63038	1.57131	1.0937	1.4443	1.33132	2.02271				PC(16:1_18:1) iso	1.7069	1.08249	1.82527	1.59445	1.39574	1.60044	1.2339	2.00034			PC(16:1_18:1) iso	1.37112	0.634712	1.44805	1.25042	0.776935	1.15808	0.820795	1.74316
PC(18:0_18:1)	5.29899	9.10501	7.09894	8.36019	12.3174	5.99041	9.59538	5.87295				PC(18:0_18:1)	5.57064	9.70615	8.39283	7.86173	12.95	5.83469	10.433	6.0299			PC(18:0_18:1)	6.38155	8.72217	7.0945	9.77074	13.3644	7.42705	10.2361	6.28508
PC(18:1/18:1)	14.4467	7.19855	12.7373	17.5262	9.76898	13.824	11.045	14.8687				PC(18:1/18:1)	15.3823	9.58521	14.7386	18.4703	12.585	15.5004	10.7339	17.4398			PC(18:1/18:1)	15.7464	6.06047	11.5974	18.2038	10.8713	14.3947	8.85218	16.6676
PC(16:0_20:3 n-6)	0.458206	0.430598	0.756598	0.561039	0.712499	0.535767	0.427995	0.720368				PC(16:0_20:3 n-6)	0.422618	0.453559	0.617521	0.48307	0.65991	0.463751	0.402271	0.382736			PC(16:0_20:3 n-6)	0.259394	0.332097	0.70621	0.543788	0.562408	0.436435	0.33643	0.629203
PC(16:0_20:3 n-9)	0.267157	0.118004	0.246255	0.276994	0.262276	0.274417	0.123271	0.276792				PC(16:0_20:3 n-9)	0.239601	0.169329	0.204703	0.277844	0.309515	0.332691	0.178564	0.320993			PC(16:0_20:3 n-9)	0.193449	0.0896786	0.131524	0.308243	0.135674	0.292871	0.0744442	0.238208
PC(18:1_18:2)	2.12762	1.46272	1.98702	1.55117	1.08308	2.18021	1.16367	1.91625				PC(18:1_18:2)	2.23026	1.37882	2.40526	1.83125	1.67897	2.45737	1.27403	2.43363			PC(18:1_18:2)	2.28389	1.38818	1.74933	1.84074	1.177	2.22046	1.13575	1.70843
PC(16:0_20:4)	1.25332	1.5301	1.69831	2.39726	2.08122	1.55434	1.0552	1.72817				PC(16:0_20:4)	1.17376	1.56629	1.60351	1.62602	1.92717	1.38621	1.15365	1.35402			PC(16:0_20:4)	0.88767	1.34313	1.58735	1.76222	1.71042	0.985806	0.983045	1.23618
PC(18:0_20:3 n-6)	0.122615	0.238308	0.129921	0.179291	0.363151	0.185008	0.312614	0.121895				PC(18:0_20:3 n-6)	0.141834	0.264273	0.260996	0.142711	0.402954	0.204151	0.290919	0.0732976			PC(18:0_20:3 n-6)	0.125757	0.127761	0.101072	0.199486	0.271348	0.143373	0.319728	0.19515
PC(18:0_20:3 n-9)	0.330962	0.189003	0.250501	0.389807	0.620118	0.375518	0.255417	0.209368				PC(18:0_20:3 n-9)	0.427044	0.338657	0.484464	0.468862	1.1782	0.569607	0.461458	0.354212			PC(18:0_20:3 n-9)	0.328659	0.344792	0.237455	0.642659	0.921886	0.453662	0.417555	0.281266
PC(18:0_20:4)	0.617726	0.969667	0.934072	1.76269	1.98565	0.763417	0.763291	1.02555				PC(18:0_20:4)	0.483762	1.00085	0.953575	1.10348	2.08777	0.708228	0.670118	0.743809			PC(18:0_20:4)	0.370087	0.626522	0.570151	1.12538	1.53938	0.472804	0.498681	0.629203
PC(18:1_20:3 n-6)	0.361934	0.230091	0.363439	0.437147	0.3451	0.409907	0.175537	0.30518				PC(18:1_20:3 n-6)	0.330538	0.11339	0.30876	0.404137	0.259876	0.413343	0.153485	0.418844			PC(18:1_20:3 n-6)	0.232996	0.166253	0.172017	0.290214	0.362377	0.346468	0.10427	0.259737
PC(18:1_20:3 n-9)	0.32912	0.111923	0.172379	0.268936	0.162462	0.28886	0.11834	0.211142				PC(18:1_20:3 n-9)	0.412793	0.141208	0.351407	0.462548	0.346015	0.463751	0.131415	0.516333			PC(18:1_20:3 n-9)	0.254098	0.0382465	0.101072	0.372219	0.162925	0.233531	0.0594122	0.281961
PC(18:1_20:4)	1.59419	0.821752	1.31619	3.25342	1.4972	1.80194	0.815558	2.32434				PC(18:1_20:4)	1.30485	1.02807	1.42269	2.36799	1.86877	1.57524	0.861723	2.19893			PC(18:1_20:4)	0.933781	0.855837	1.07227	1.7535	1.4669	1.08152	0.529699	1.77788
PC(16:0_22:5)	0.389223	0.497982	0.424578	0.546938	0.464027	0.326687	0.449691	0.337118				PC(16:0_22:5)	0.320809	0.444487	0.441817	0.385193	0.510992	0.287324	0.413306	0.293191			PC(16:0_22:5)	0.294575	0.421776	0.51508	0.410022	0.379771	0.304356	0.319728	0.325019
PC(16:0_22:6)	0.213748	0.241595	0.172379	0.103747	0.159277	0.197388	0.212025	0.049858				PC(16:0_22:6)	0.212872	0.292696	0.175703	0.143027	0.210237	0.176427	0.200634	0.123848			PC(16:0_22:6)	0.179364	0.204336	0.171693	0.199486	0.180898	0.167109	0.104031	0.10834
PC(18:0_22:5)	0.148231	0.297474	0.203797	0.251813	0.301564	0.185008	0.301766	0.160575				PC(18:0_22:5)	0.11015	0.283323	0.240526	0.192597	0.429233	0.153743	0.250793	0.135402			PC(18:0_22:5)	0.100426	0.268217	0.141566	0.29952	0.280624	0.0955179	0.274394	0.19515
PC(18:0_22:6)	0.153369	0.215299	0.169831	0.213537	0.278204	0.122422	0.135104	0.0665364				PC(18:0_22:6)	0.16129	0.350752	0.202997	0.172074	0.283236	0.1298	0.153485	0.101461			PC(18:0_22:6)	0.103114	0.102373	0.0809874	0.136092	0.153648	0.0656566	0.10427	0.0868106
PC(18:1_22:5)	0.358267	0.143642	0.304847	0.440169	0.156091	0.315683	0.21597	0.271469				PC(18:1_22:5)	0.302795	0.14151	0.318996	0.310996	0.205857	0.283543	0.106336	0.22567			PC(18:1_22:5)	0.207761	0.140456	0.27309	0.236126	0.171911	0.208646	0.10427	0.30349
PC(18:1_22:6)	0.227326	0.0563722	0.146055	0.179291	0.0993888	0.180194	0.104533	0.105216				PC(18:1_22:6)	0.235365	0.0752907	0.159498	0.152814	0.10687	0.216753	0.103327	0.225309			PC(18:1_22:6)	0.11569	0.0511864	0.131524	0.181457	0.108423	0.0537887	0.0520155	0.0650732
PC(O-16:0/16:0)	2.53412	5.99879	2.40311	2.17566	2.92008	2.83358	2.97822	2.57274				PC(O-16:0/16:0)	2.34576	4.65654	2.08115	1.67338	1.85417	2.11712	2.51796	2.25309			PC(O-16:0/16:0)	2.97005	6.26522	3.18766	1.95996	2.48735	2.98613	3.26886	2.2293
PC(O-16:0/16:1)	1.27974	3.73075	1.91909	0.885375	1.85823	1.49932	1.92302	2.48403				PC(O-16:0/16:1)	1.33154	2.82416	1.87644	0.70724	1.70817	1.25893	1.54488	1.87757			PC(O-16:0/16:1)	1.45204	4.0253	2.00201	0.729897	1.68723	1.65769	2.04244	2.29874
PC(O-18:1/16:0)	9.59797	12.77	9.59546	6.55721	11.2556	10.0413	12.4257	9.1909				PC(O-18:1/16:0)	8.21369	10.6133	7.57401	6.09363	7.98608	7.58635	12.4393	6.4993			PC(O-18:1/16:0)	10.9614	15.274	9.52412	7.85148	12.4368	11.9445	18.3247	9.79223
PC(O-16:0/18:1)	4.93313	10.7814	5.85068	3.54553	6.66839	4.9175	6.8637	5.44712				PC(O-16:0/18:1)	4.43686	8.22453	5.01522	2.90474	5.08072	4.02001	5.9488	4.11622			PC(O-16:0/18:1)	6.92869	13.2266	6.90013	3.60587	7.30551	6.45081	9.63957	5.75728
SUM	100	100	100	100	100	100	100	100				SUM	100	100	100	100	100	100	100	100			SUM	100	100	100	100	100	100	100	100
																																			n = 4
48h	w/o	VAL	MC	STS	CHX	ETO	TPG	Serum				48h	w/o	VAL	MC	STS	CHX	ETO	TPG	Serum			48h	w/o	VAL	MC	STS	CHX	ETO	TPG	Serum			48h	w/o	VAL	MC	STS	CHX	ETO	TPG	Serum
PC(14:0_16:0)	3.86643	3.13028	3.86682	3.09041	3.16887	3.80952	2.58502	2.46547				PC(14:0_16:0)	3.19405	3.18804	3.90905	2.46208	2.58008	2.72222	3.97186	1.98705			PC(14:0_16:0)	2.62651	2.94623	4.89169	2.56567	2.32376	2.19801	2.88498	2.15062			PC(14:0_16:0)	3.16737	3.60346	3.94105	2.30206	3.20418	2.8013	4.3838	4.23804
PC(16:0/16:0)	13.2493	19.7562	14.8411	17.5363	17.957	14.4944	19.5237	10.1378				PC(16:0/16:0)	13.1409	17.2752	13.8397	16.4897	14.2612	13.6259	18.1844	7.5825			PC(16:0/16:0)	9.60622	15.8375	17.3502	12.0509	11.7006	11.3375	15.2647	8.47689			PC(16:0/16:0)	13.4726	16.4803	15.0444	14.7878	12.8871	13.3975	18.3013	11.2334
PC(16:0_16:1)	6.07605	3.6323	4.61827	3.29165	3.2745	5.22102	3.37866	4.55165				PC(16:0_16:1)	7.39892	3.08841	5.99291	4.17932	3.03955	5.0006	3.63689	5.16878			PC(16:0_16:1)	4.20648	1.96804	2.91973	2.74546	2.70014	3.38823	2.1094	2.54307			PC(16:0_16:1)	4.98264	3.63761	3.48087	3.29702	4.14079	4.31504	3.16655	4.4627
PC(16:0_18:1)	16.8441	15.5628	26.4572	22.2797	19.7174	17.6817	18.6167	24.8616				PC(16:0_18:1)	18.0481	18.9688	27.3058	23.1725	21.0295	21.6002	17.7059	27.5506			PC(16:0_18:1)	15.0296	15.2552	24.382	19.9228	18.7374	17.2452	15.1165	25.1167			PC(16:0_18:1)	17.602	22.9699	26.195	24.1912	22.8166	19.3481	19.493	23.59
PC(16:1_18:1)	8.39942	1.92837	5.72979	5.27526	2.42947	6.53386	3.03853	8.55158				PC(16:1_18:1)	7.50722	1.90685	5.05877	4.32415	2.22665	5.38526	2.54821	8.89907			PC(16:1_18:1)	7.79138	1.71184	3.89043	4.66	1.87374	5.34298	1.71913	9.35598			PC(16:1_18:1)	7.39539	2.70686	5.82308	4.52609	1.90842	6.12457	2.66007	8.08801
PC(16:1_18:1) iso	2.53522	1.18419	2.33262	2.32859	0.926016	1.95029	1.28344	2.97926				PC(16:1_18:1) iso	1.84531	0.721294	1.45152	1.84138	1.02673	1.4336	0.866153	2.4381			PC(16:1_18:1) iso	1.02437	0.47163	0.713117	1.2877	0.611214	1.03385	0.391745	1.507			PC(16:1_18:1) iso	2.07395	1.13569	2.27731	2.87953	1.39435	1.82345	1.08957	2.34879
PC(18:0_18:1)	5.77521	8.00288	4.60262	6.72704	9.33058	6.20755	7.25619	4.58613				PC(18:0_18:1)	7.31271	9.80322	6.43843	7.82071	13.7487	7.5009	9.22381	4.97373			PC(18:0_18:1)	9.40081	8.99008	7.10824	11.4192	15.0553	9.77375	10.4729	5.3373			PC(18:0_18:1)	6.74897	6.65188	8.02369	8.4669	11.69	6.82055	10.3424	5.31031
PC(18:1/18:1)	14.9215	5.69947	10.2541	15.5239	7.2356	12.749	7.86843	13.7584				PC(18:1/18:1)	16.1304	7.07346	12.3739	17.4	9.87854	15.2385	7.74035	18.3833			PC(18:1/18:1)	17.587	5.74108	9.40123	19.3397	8.26408	15.0299	6.07625	16.1689			PC(18:1/18:1)	16.1148	6.15662	11.2686	19.2749	10.352	14.8938	7.78869	16.3394
PC(16:0_20:3 n-6)	0.372366	0.543369	0.983144	0.428346	0.704194	0.47657	0.417231	0.758608				PC(16:0_20:3 n-6)	0.307565	0.621668	0.722886	0.306208	0.78993	0.41721	0.393597	0.502249			PC(16:0_20:3 n-6)	0.228646	0.145565	0.716175	0.227412	0.639034	0.257593	0.138815	0.489776			PC(16:0_20:3 n-6)	0.272251	0.331313	0.719773	0.318387	0.552105	0.389746	0.317081	0.260409
PC(16:0_20:3 n-9)	0.298832	0.23418	0.175338	0.435533	0.264073	0.324796	0.260769	0.166204				PC(16:0_20:3 n-9)	0.29575	0.0866748	0.192578	0.60414	0.333997	0.392059	0.172274	0.147993			PC(16:0_20:3 n-9)	0.211431	0.253865	0.190318	0.558811	0.178373	0.203294	0.0770646	0.146776			PC(16:0_20:3 n-9)	0.386096	0.195543	0.26667	0.819378	0.247884	0.434984	0.177054	0.374785
PC(18:1_18:2)	2.04841	0.77371	1.61248	1.2951	0.709476	1.88958	0.877545	1.89997				PC(18:1_18:2)	2.11013	0.777084	1.56649	1.5269	1.17341	2.20441	0.891276	2.12359			PC(18:1_18:2)	1.82234	0.653295	1.23821	1.57439	0.842772	1.79837	0.617505	2.3076			PC(18:1_18:2)	1.46171	0.689097	1.33335	1.16664	0.985902	1.83041	0.970394	1.63394
PC(16:0_20:4)	0.829054	1.72165	1.55612	2.58732	1.88372	1.57086	1.17913	1.56204				PC(16:0_20:4)	0.658556	1.64184	1.40409	1.4669	1.67705	1.68659	0.918792	1.03863			PC(16:0_20:4)	0.423289	1.19945	1.14649	1.54523	1.53008	1.12507	0.602685	1.17578			PC(16:0_20:4)	0.64359	1.12715	1.40415	1.0808	1.59153	1.07876	1.16618	1.06206
PC(18:0_20:3 n-6)	0.0865883	0.36323	0.187862	0.155239	0.286959	0.196547	0.333331	0.128963				PC(18:0_20:3 n-6)	0.117812	0.366624	0.140841	0.160966	0.454166	0.184933	0.276355	0.113859			PC(18:0_20:3 n-6)	0.108434	0.36333	0.214776	0.212348	0.408295	0.243692	0.262316	0.0979552			PC(18:0_20:3 n-6)	0.0677315	0.148579	0.141595	0.124467	0.316193	0.106484	0.1911	0.083331
PC(18:0_20:3 n-9)	0.355956	0.803241	0.450869	0.549087	0.691871	0.524379	0.630381	0.658609				PC(18:0_20:3 n-9)	0.345533	0.468243	0.235692	0.548277	1.11686	0.621376	0.387615	0.228206			PC(18:0_20:3 n-9)	0.262021	0.617195	0.308024	0.743462	0.751949	0.318407	0.392733	0.488206			PC(18:0_20:3 n-9)	0.312038	0.156264	0.189383	0.717931	0.540837	0.337199	0.325593	0.253261
PC(18:0_20:4)	0.268391	0.986333	0.587069	1.03637	1.47881	0.547145	1.15419	0.755159				PC(18:0_20:4)	0.245901	1.38082	0.69558	0.748968	1.96157	0.864009	0.735752	0.768002			PC(18:0_20:4)	0.20479	0.763924	0.739869	0.835787	1.63645	0.486515	0.587865	0.930888			PC(18:0_20:4)	0.224998	0.706175	0.648975	0.612583	1.38026	0.375826	0.642674	0.472822
PC(18:1_20:3 n-6)	0.190771	0.138205	0.38042	0.268794	0.274636	0.239044	0.240361	0.451716				PC(18:1_20:3 n-6)	0.220517	0.1865	0.28743	0.355863	0.242104	0.374305	0.115806	0.299887			PC(18:1_20:3 n-6)	0.107992	0.0727824	0.191082	0.182221	0.153008	0.338823	0.138815	0.293552			PC(18:1_20:3 n-6)	0.150972	0.15114	0.25251	0.243862	0.21056	0.230715	0.134068	0.204243
PC(18:1_20:3 n-9)	0.266292	0.110446	0.129312	0.434095	0.15369	0.263328	0.152153	0.247582				PC(18:1_20:3 n-9)	0.299847	0.124134	0.178206	0.674485	0.201459	0.437922	0.145954	0.33402			PC(18:1_20:3 n-9)	0.193949	0.1444	0.382164	0.56367	0.153008	0.311891	0.123007	0.293552			PC(18:1_20:3 n-9)	0.367518	0.0697636	0.26077	0.971548	0.186617	0.379306	0.146836	0.56371
PC(18:1_20:4)	0.702315	0.885928	1.36356	2.73106	1.22002	1.10795	1.22448	2.62754				PC(18:1_20:4)	0.652716	0.802987	1.35954	1.82276	1.24763	1.46023	0.751304	1.97974			PC(18:1_20:4)	0.403988	0.690559	0.763563	1.27312	0.715129	0.612488	0.354695	2.74714			PC(18:1_20:4)	0.557759	0.862439	1.46314	1.40075	1.21829	0.946525	0.791638	1.62373
PC(16:0_22:5)	0.222123	0.764851	0.469655	0.539025	0.475331	0.289129	0.537411	0.472406				PC(16:0_22:5)	0.166117	0.641593	0.422522	0.32276	0.431192	0.312168	0.366081	0.358401			PC(16:0_22:5)	0.138621	0.47163	0.47694	0.348893	0.409113	0.122063	0.262316	0.587103			PC(16:0_22:5)	0.184315	0.415849	0.507971	0.306681	0.421825	0.247419	0.394116	0.163394
PC(16:0_22:6)	0.16864	0.413433	0.136826	0.224235	0.156331	0.152533	0.358274	0.172066				PC(16:0_22:6)	0.117771	0.161793	0.148026	0.151656	0.197924	0.138478	0.163899	0.114103			PC(16:0_22:6)	0.074826	0.109115	0.071541	0.121481	0.127643	0.122063	0.0770646	0.0489776			PC(16:0_22:6)	0.131691	0.15114	0.217112	0.15139	0.208448	0.155202	0.20855	0.0764889
PC(18:0_22:5)	0.0758765	0.37209	0.186296	0.192612	0.308085	0.116107	0.424033	0.150687				PC(18:0_22:5)	0.0664252	0.38655	0.179644	0.180828	0.309257	0.138626	0.220127	0.121905			PC(18:0_22:5)	0.044838	0.32723	0.0955409	0.121481	0.255286	0.148995	0.185252	0.0979552			PC(18:0_22:5)	0.0668016	0.217745	0.233041	0.158023	0.259151	0.0828209	0.247706	0.0729147
PC(18:0_22:6)	0.100073	0.425245	0.146689	0.192612	0.153866	0.118384	0.29705	0.0537922				PC(18:0_22:6)	0.0609383	0.354669	0.156649	0.193863	0.192623	0.143064	0.168685	0.0609526			PC(18:0_22:6)	0.0388581	0.145565	0.119235	0.105931	0.229921	0.0406154	0.123501	0.0489776			PC(18:0_22:6)	0.0598832	0.148579	0.130385	0.160754	0.232391	0.103004	0.192802	0.0590262
PC(18:1_22:5)	0.161902	0.179548	0.288055	0.280293	0.204216	0.171504	0.358274	0.410338				PC(18:1_22:5)	0.162299	0.118157	0.202638	0.206483	0.247405	0.1657	0.0896062	0.197974			PC(18:1_22:5)	0.0707762	0.036333	0.262164	0.151608	0.0509754	0.122063	0.108187	0.14709			PC(18:1_22:5)	0.150153	0.163095	0.290859	0.243082	0.208448	0.176429	0.180885	0.170543
PC(18:1_22:6)	0.131338	0.110741	0.170641	0.206986	0.112671	0.12066	0.184126	0.172066				PC(18:1_22:6)	0.0598622	0.0870733	0.0807678	0.116276	0.0606143	0.11525	0.0577834	0.125562			PC(18:1_22:6)	0.0660641	0	0.047694	0.075804	0.0510573	0.0677647	0.0308753	0.0489776			PC(18:1_22:6)	0.114901	0.101614	0.204722	0.21772	0.102815	0.129103	0.112787	0.107227
PC(O-16:0/16:0)	3.39375	6.37868	2.37958	1.96924	3.80265	3.63498	4.80722	1.94824				PC(O-16:0/16:0)	2.96341	5.87795	1.89704	2.19311	2.77447	2.81099	4.85716	1.81882			PC(O-16:0/16:0)	3.52033	7.15014	2.76686	2.15264	2.73287	3.73574	4.98944	0.979552			PC(O-16:0/16:0)	3.78922	5.53327	2.27141	1.70899	2.7394	3.54947	4.3838	1.75649
PC(O-16:0/16:1)	2.06768	3.13028	1.87862	0.804945	2.67594	1.86682	1.87981	2.231				PC(O-16:0/16:1)	1.52432	2.66998	1.27044	0.508967	1.74421	1.36999	1.33991	1.71155			PC(O-16:0/16:1)	1.63588	2.72497	1.34522	0.636559	1.68554	1.35529	1.17573	2.13492			PC(O-16:0/16:1)	1.75205	2.99719	1.13276	0.483823	1.35209	1.58334	1.12361	1.29694
PC(O-18:1/16:0)	9.94076	12.1372	8.75123	6.29582	13.01	11.9901	13.7414	8.86192				PC(O-18:1/16:0)	9.2837	12.3138	7.73186	6.88967	10.179	9.42421	16.5095	7.38745			PC(O-18:1/16:0)	12.568	16.7691	10.6241	9.13535	15.4645	14.9864	22.9712	10.1095			PC(O-18:1/16:0)	11.3583	14.2601	8.25968	6.39895	12.6759	12.7363	14.641	10.8249
PC(O-16:0/18:1)	6.6517	10.6311	5.46365	3.3204	7.39404	5.75223	7.39224	4.37923				PC(O-16:0/18:1)	5.76319	8.90658	4.75696	3.33104	6.87433	4.23128	7.56089	3.58401			PC(O-16:0/18:1)	10.6026	14.44	7.64327	5.44234	10.7188	8.25339	12.7453	6.16929			PC(O-16:0/18:1)	6.39029	8.2316	4.01775	2.98878	6.17597	5.60259	6.42674	3.32916
SUM	100	100	100	100	100	100	100	100				SUM	100	100	100	100	100	100	100	100			SUM	100	100	100	100	100	100	100	100			SUM	100	100	100	100	100	100	100	100
PE	n = 1												n = 2											n = 3
0.17h	w/o	VAL	MC	STS	CHX	ETO	TPG	Serum				0.17h	w/o	VAL	MC	STS	CHX	ETO	TPG	Serum			0.17h	w/o	VAL	MC	STS	CHX	ETO	TPG	Serum
PE(16:0_18:1)	4.97177	4.85268	4.79996	5.12494	4.65059	4.93332	5.57527	5.12515				PE(16:0_18:1)	5.12184	4.81885	5.0724	5.46404	5.04873	4.6932	5.08097	4.42334			PE(16:0_18:1)	4.60792	4.68047	4.71622	4.86655	4.82576	4.51744	4.38584	4.63793
PE(16:1_18:1)	4.37371	4.11281	4.31556	4.07052	4.58899	4.12236	3.82666	4.41823				PE(16:1_18:1)	5.23243	5.08266	5.34907	4.70068	4.83837	4.86703	5.20612	5.19485			PE(16:1_18:1)	4.49123	4.27543	4.27926	4.03466	4.31329	4.55819	3.98121	4.68087
PE(18:0_18:1)	17.0254	16.9517	16.8879	17.0913	16.7236	16.4219	17.6635	16.0161				PE(18:0_18:1)	17.6462	16.9187	16.8588	15.9904	16.3909	16.3393	15.7936	15.3445			PE(18:0_18:1)	21.0627	20.432	19.5379	20.5199	20.755	21.2376	21.1153	20.5593
PE(18:1/18:1)	13.3107	13.3612	13.4751	13.0208	13.305	13.8313	13.406	12.9675				PE(18:1/18:1)	16.9028	16.3208	15.4754	17.4769	16.6188	17.1736	17.1201	16.5789			PE(18:1/18:1)	13.5622	13.1863	13.6113	13.6568	12.7263	12.8852	14.0459	14.4399
PE(18:0_18:2)	0.897883	0.964007	0.869718	0.828817	0.751486	0.903316	0.91485	0.896901				PE(18:0_18:2)	2.73091	2.55012	2.23185	2.82443	2.38412	2.67339	2.60306	2.28025			PE(18:0_18:2)	1.92022	1.77768	1.97388	1.9688	1.94312	1.99643	1.87898	1.46546
PE(18:1_18:2)	2.45091	2.26313	2.422	2.39082	2.53781	2.72572	2.27572	2.20249				PE(18:1_18:2)	3.02502	3.02497	3.06188	3.25432	2.9451	2.58995	3.35394	3.13748			PE(18:1_18:2)	2.63838	2.30423	2.07936	2.64125	2.48975	2.61777	2.52546	2.68399
PE(16:0_20:4)	4.755	5.00501	5.02015	4.80616	4.86618	4.84321	4.63761	5.19142				PE(16:0_20:4)	4.24146	4.39676	3.85502	4.4998	4.20728	4.13697	4.6805	4.47477			PE(16:0_20:4)	3.35164	4.38794	3.49573	3.29289	3.49334	3.59053	3.71611	3.60191
PE(18:0_20:3 n-6)	0.956564	1.03799	1.07669	0.828817	1.08411	0.883042	0.942727	0.8726				PE(18:0_20:3 n-6)	1.07526	1.32782	1.34834	1.05665	1.17979	1.07422	1.19641	1.30128			PE(18:0_20:3 n-6)	1.02558	0.9991	1.13009	1.06066	0.884011	1.14082	1.08367	1.06823
PE(18:0_20:3 n-9)	5.22687	5.07029	5.13024	5.37015	5.29736	5.27122	4.68829	5.01469				PE(18:0_20:3 n-9)	7.71582	7.65037	7.61782	7.39253	8.02889	7.96106	7.48379	8.22946			PE(18:0_20:3 n-9)	5.99173	6.12061	5.62531	6.05893	6.74752	5.85689	6.09274	5.74373
PE(18:0_20:4)	16.8527	15.9507	16.7999	17.0177	16.5697	16.6922	15.8642	17.0985				PE(18:0_20:4)	15.9095	15.8108	16.0472	16.7939	15.9526	16.4436	15.0927	16.3218			PE(18:0_20:4)	12.4928	12.0162	12.657	12.617	12.2139	12.8852	12.1855	10.5212
PE(18:1_20:4)	11.2467	10.4887	11.7137	11.1817	11.1183	10.9254	9.60466	12.8129				PE(18:1_20:4)	9.18453	9.12768	9.739	9.28084	9.85204	10.0817	9.91165	10.1668			PE(18:1_20:4)	7.81861	7.24572	8.18684	8.59619	7.68705	7.58849	7.53453	8.4814
PE(18:0_22:5)	1.92407	1.88667	1.99485	1.66499	1.73396	1.89449	1.97415	1.89542				PE(18:0_22:5)	1.59378	1.96975	1.83529	1.69948	1.68466	1.54007	1.57185	1.86877			PE(18:0_22:5)	1.34287	1.59766	1.40131	1.29636	1.69969	1.25796	1.2139	1.3581
PE(18:0_22:6)	2.07062	1.84315	2.26787	1.95189	2.06659	2.06794	1.79929	2.01471				PE(18:0_22:6)	2.19132	2.23356	2.30563	2.48292	1.99846	1.78689	2.553	2.00593			PE(18:0_22:6)	1.47185	1.58416	1.61226	1.61525	1.50325	1.75197	1.62783	1.63186
PE(O-18:1/16:0)	2.58517	2.85068	2.53209	3.08967	2.77495	2.97351	3.72529	2.76139				PE(O-18:1/16:0)	1.52082	1.65318	1.86295	1.34592	1.53215	1.44968	1.57685	1.62189			PE(O-18:1/16:0)	3.53223	3.51935	3.48066	3.66031	3.62146	3.1067	3.64634	3.19394
PE(O-18:1/16:1)	2.33129	2.78539	2.08512	2.17013	2.41461	2.32024	2.86366	2.16272				PE(O-18:1/16:1)	1.69168	1.52128	1.5291	1.15709	1.65837	1.62698	1.51929	1.49502			PE(O-18:1/16:1)	2.52185	2.77678	2.55148	1.7747	2.28476	2.17469	2.36268	2.51221
PE(O-18:1/18:1)	9.02057	10.5758	8.60911	9.39163	9.51677	9.19085	10.2382	8.54927				PE(O-18:1/18:1)	4.21665	5.59268	5.8102	4.58015	5.67983	5.56232	5.25618	5.55489			PE(O-18:1/18:1)	12.1682	13.0963	13.6615	12.3397	12.8118	12.8342	12.6041	13.4199
SUM	100	100	100	100	100	100	100	100				SUM	100	100	100	100	100	100	100	100			SUM	100	100	100	100	100	100	100	100
1h	w/o	VAL	MC	STS	CHX	ETO	TPG	Serum				1h	w/o	VAL	MC	STS	CHX	ETO	TPG	Serum			1h	w/o	VAL	MC	STS	CHX	ETO	TPG	Serum
PE(16:0_18:1)	4.35515	4.76565	4.34008	4.67759	4.32135	4.30365	4.81049	3.88654				PE(16:0_18:1)	4.32309	3.99628	4.03721	4.45255	3.79348	4.57587	4.28187	4.31819			PE(16:0_18:1)	4.6994	4.33912	4.36983	4.45356	4.28309	4.06646	4.57064	4.36518
PE(16:1_18:1)	4.03502	3.90968	3.99426	3.7378	3.79755	3.71411	4.43866	4.06056				PE(16:1_18:1)	3.75081	3.66649	3.61594	3.50594	3.71361	3.4605	3.83283	3.85425			PE(16:1_18:1)	4.58809	3.17924	3.85465	3.80897	3.75721	4.00828	4.43983	4.05909
PE(18:0_18:1)	19.2267	20.7051	20.0578	19.821	18.8241	18.3937	19.8462	18.4465				PE(18:0_18:1)	22.3478	20.9513	22.2924	21.5615	21.3633	24.3665	21.1688	19.6281			PE(18:0_18:1)	20.7987	21.2784	22.1711	20.4366	21.162	20.8172	19.9292	19.6966
PE(18:1/18:1)	13.5772	13.441	13.0202	12.7085	13.1441	12.9896	14.0132	13.5932				PE(18:1/18:1)	14.3195	13.2304	13.4808	14.0238	14.2355	13.3272	14.0003	13.9538			PE(18:1/18:1)	13.0706	12.6836	13.3395	12.8186	12.4184	12.9299	13.3118	13.7743
PE(18:0_18:2)	0.970783	0.867533	0.909515	0.890664	0.730046	0.882347	0.943506	0.885589				PE(18:0_18:2)	2.34806	1.99814	2.07127	2.20524	2.31602	2.21358	2.42158	2.17694			PE(18:0_18:2)	1.70633	1.8024	1.70193	1.80926	1.74872	2.18516	1.56202	1.8033
PE(18:1_18:2)	2.2803	1.72813	2.23056	1.8454	2.22615	2.1027	2.25884	2.35899				PE(18:1_18:2)	2.21815	2.38613	2.2468	2.26133	2.35595	1.84179	2.61402	2.37322			PE(18:1_18:2)	2.24249	1.7273	1.70193	2.08028	2.39498	1.74554	2.10065	2.17594
PE(16:0_20:4)	4.6838	4.44177	4.28821	4.93389	4.95973	4.79494	4.85696	4.77599				PE(16:0_20:4)	3.5209	3.76348	3.72126	3.7163	4.11293	3.11731	3.8649	3.65797			PE(16:0_20:4)	3.4322	3.03738	3.21987	3.43539	3.44041	3.25187	3.19329	3.19404
PE(18:0_20:3 n-6)	1.0701	1.13126	0.9977	1.09784	1.20474	1.11227	1.00625	1.14276				PE(18:0_20:3 n-6)	1.24532	1.3017	1.1392	1.17449	1.21591	1.14397	1.13862	1.19553			PE(18:0_20:3 n-6)	0.964076	0.901202	1.02116	0.915617	1.10879	0.937419	1.03109	1.03806
PE(18:0_20:3 n-9)	5.9223	6.17684	6.51877	6.68532	6.18739	5.97402	5.85624	6.09084				PE(18:0_20:3 n-9)	9.73649	10.8249	9.82973	10.4828	9.70331	9.52354	9.60613	10.1353			PE(18:0_20:3 n-9)	6.32953	6.89252	5.76817	6.39467	6.33593	5.88958	6.33272	6.72079
PE(18:0_20:4)	16.4474	16.1708	15.8387	16.425	16.2542	17.1753	14.8498	16.3196				PE(18:0_20:4)	14.5614	16.0045	15.2185	15.1807	15.0741	14.2996	14.754	16.2021			PE(18:0_20:4)	12.4379	14.0187	12.5115	13.5511	13.3688	13.7704	12.7732	13.3085
PE(18:1_20:4)	10.6092	8.55966	10.1845	10.6794	10.9998	10.6707	9.06323	11.0022				PE(18:1_20:4)	7.51054	8.01195	8.26751	8.3792	8.48541	6.94961	7.93829	8.95757			PE(18:1_20:4)	7.53492	6.54206	7.16651	7.98418	8.10999	7.62865	6.77901	7.58584
PE(18:0_22:5)	1.78642	1.86693	1.90203	1.96074	1.84967	1.72539	1.81032	1.85239				PE(18:0_22:5)	1.57673	1.52091	1.62191	1.5356	1.49143	1.61872	1.65181	1.66661			PE(18:0_22:5)	1.15442	1.20995	1.17755	1.43569	1.00741	1.72614	1.63897	1.21107
PE(18:0_22:6)	1.95906	1.74201	1.88474	1.88812	1.70235	1.61927	1.61047	1.95294				PE(18:0_22:6)	1.74175	1.87398	2.00105	1.83361	1.56531	1.71595	1.89236	1.83791			PE(18:0_22:6)	1.47214	1.40187	1.72953	1.39174	1.69169	1.78433	1.63897	1.59036
PE(O-18:1/16:0)	2.47875	2.68357	2.5418	2.47763	2.63537	2.7905	2.48658	2.53302				PE(O-18:1/16:0)	1.75505	1.75371	1.49201	1.24461	1.41756	1.83607	1.71595	1.19732			PE(O-18:1/16:0)	3.62795	3.41288	3.13707	3.35482	3.20598	3.36178	3.60111	3.57333
PE(O-18:1/16:1)	1.91024	1.90857	1.9539	1.71298	1.96425	2.12235	2.15658	2.10762				PE(O-18:1/16:1)	1.47959	1.40258	1.59207	1.57066	1.40958	1.77315	1.3888	1.52921			PE(O-18:1/16:1)	2.50718	2.88718	3.33027	2.50513	2.85117	2.70882	3.09326	2.6617
PE(O-18:1/18:1)	8.68755	9.90145	9.33723	8.4581	9.19924	9.62918	9.9928	8.99124				PE(O-18:1/18:1)	7.56487	7.31357	7.3723	6.87165	7.74668	8.23657	7.72981	7.31594			PE(O-18:1/18:1)	13.434	14.6862	13.7994	13.6244	13.1154	13.1885	14.0043	13.2419
SUM	100	100	100	100	100	100	100	100				SUM	100	100	100	100	100	100	100	100			SUM	100	100	100	100	100	100	100	100
6h	w/o	VAL	MC	STS	CHX	ETO	TPG	Serum				6h	w/o	VAL	MC	STS	CHX	ETO	TPG	Serum			6h	w/o	VAL	MC	STS	CHX	ETO	TPG	Serum
PE(16:0_18:1)	5.20487	5.51097	5.78731	4.80956	4.81098	5.14931	5.45256	4.3324				PE(16:0_18:1)	4.12702	3.67662	3.34159	3.77571	4.03042	3.17673	3.58841	3.08249			PE(16:0_18:1)	4.88019	4.81002	4.47935	5.21891	4.11823	4.95965	4.41958	4.09634
PE(16:1_18:1)	4.68761	3.05511	4.26847	4.03286	4.53245	4.32211	5.17215	4.12197				PE(16:1_18:1)	3.48813	1.98982	3.18434	3.0069	3.24095	3.68975	3.45871	3.03782			PE(16:1_18:1)	4.17297	2.47939	3.80002	3.7338	4.31632	4.34645	3.87692	2.88295
PE(18:0_18:1)	15.3639	20.2782	17.0477	15.9522	14.914	15.8822	16.9808	14.8127				PE(18:0_18:1)	23.179	25.6555	24.7671	22.5518	24.9304	20.3232	20.464	20.751			PE(18:0_18:1)	21.4909	21.7566	23.4052	20.9457	17.8283	19.7484	18.5734	19.0676
PE(18:1/18:1)	14.4864	10.7544	14.0624	13.5026	14.281	14.4346	15.2049	14.4001				PE(18:1/18:1)	14.5688	9.9996	12.9732	14.6586	13.8571	14.3446	13.9934	13.1564			PE(18:1/18:1)	14.2177	8.9258	13.0559	12.8897	13.7622	14.8789	11.8601	11.8602
PE(18:0_18:2)	0.969299	0.882825	0.78037	0.824496	0.992581	1.02779	0.903568	0.610662				PE(18:0_18:2)	2.48839	1.95548	2.37843	2.01599	2.36839	2.13098	2.36345	1.9031			PE(18:0_18:2)	2.00752	1.44424	2.1123	1.30998	1.58474	1.38419	1.94126	1.63306
PE(18:1_18:2)	2.67517	1.36972	2.58203	1.80732	2.86127	2.75043	2.63592	2.02179				PE(18:1_18:2)	2.46447	1.22217	1.73173	1.96474	1.85731	1.99286	2.2914	1.70654			PE(18:1_18:2)	2.54747	1.42565	2.02208	1.84939	2.46051	2.6241	2.59021	1.97062
PE(16:0_20:4)	5.60431	3.93793	4.79221	5.10829	5.49464	5.54223	4.14395	5.19888				PE(16:0_20:4)	3.07602	2.66656	2.59465	3.05816	3.0332	3.07808	2.76697	2.85912			PE(16:0_20:4)	3.79892	2.8389	3.04639	3.88091	3.82109	3.5484	3.03776	3.39385
PE(18:0_20:3 n-6)	1.01434	1.26806	0.979391	1.03958	0.939407	1.22632	1.09674	0.821093				PE(18:0_20:3 n-6)	1.36399	1.35146	1.40936	1.13613	1.31508	1.33975	1.32584	1.20396			PE(18:0_20:3 n-6)	1.234	0.93597	0.695255	0.819615	0.90184	1.21737	1.11329	1.03093
PE(18:0_20:3 n-9)	5.02147	5.45746	5.23738	5.52651	5.34272	5.12863	5.01636	5.52897				PE(18:0_20:3 n-9)	10.1955	12.1207	9.71026	10.9513	9.66053	10.6746	10.7076	12.3076			PE(18:0_20:3 n-9)	6.08787	6.38443	6.42182	7.21541	6.04702	6.5828	5.76224	7.87337
PE(18:0_20:4)	18.75	19.1546	17.9904	19.8357	17.4968	18.3638	16.6069	20.5479				PE(18:0_20:4)	13.9702	15.1711	14.644	15.6837	14.1688	16.2783	14.3681	16.0826			PE(18:0_20:4)	12.6194	13.2028	11.5168	13.31	12.9281	12.7147	13.035	15.1446
PE(18:1_20:4)	12.7158	6.68807	10.2915	13.5026	13.2429	12.4287	8.66179	11.9657				PE(18:1_20:4)	7.14571	4.20185	6.07383	7.80769	7.02206	7.14272	6.1248	6.25433			PE(18:1_20:4)	9.05551	4.98357	6.20953	9.87741	9.43544	9.42333	7.60839	7.10702
PE(18:0_22:5)	1.95605	2.08133	2.43277	2.21658	2.26622	2.068	2.18726	2.34362				PE(18:0_22:5)	1.68186	1.72316	2.02461	1.68967	1.6828	1.61007	1.90229	1.6641			PE(18:0_22:5)	1.3299	1.56821	2.06454	1.59019	1.58474	1.49691	1.38182	1.81553
PE(18:0_22:6)	2.32262	2.41841	2.55322	2.35101	2.31687	2.39888	2.36485	1.91038				PE(18:0_22:6)	1.70115	1.81407	1.9106	1.50003	1.59347	1.61994	1.93111	1.42733			PE(18:0_22:6)	1.90413	1.94012	1.79386	1.79335	1.37622	1.76744	1.81259	1.56008
PE(O-18:1/16:0)	1.80331	4.1359	2.46681	2.18969	1.88894	1.9191	2.57673	2.68609				PE(O-18:1/16:0)	1.69056	2.50495	2.28014	1.86223	1.88432	1.8942	2.39228	2.41238			PE(O-18:1/16:0)	2.85126	6.14889	3.57711	2.82312	3.43533	2.95775	4.25175	3.91388
PE(O-18:1/16:1)	1.55177	2.68058	1.76238	1.44586	2.0358	1.54686	2.24022	2.09606				PE(O-18:1/16:1)	1.4141	1.78579	1.46244	1.19593	1.46051	1.80541	1.46995	2.07733			PE(O-18:1/16:1)	1.74264	3.98562	3.06231	2.51489	2.58562	1.70882	3.35105	3.23876
PE(O-18:1/18:1)	5.87302	10.3264	6.96572	5.85512	6.58345	5.81107	8.75526	6.60175				PE(O-18:1/18:1)	7.4451	12.1611	9.5137	7.14139	7.89463	8.8988	10.8517	10.0739			PE(O-18:1/18:1)	10.0596	17.1698	12.7375	10.2277	13.8143	10.6407	15.3846	13.4112
SUM	100	100	100	100	100	100	100	100				SUM	100	100	100	100	100	100	100	100			SUM	100	100	100	100	100	100	100	100
24h	w/o	VAL	MC	STS	CHX	ETO	TPG	Serum				24h	w/o	VAL	MC	STS	CHX	ETO	TPG	Serum			24h	w/o	VAL	MC	STS	CHX	ETO	TPG	Serum
PE(16:0_18:1)	6.02519	6.4194	5.52815	5.43941	4.02658	6.09747	5.18794	3.96633				PE(16:0_18:1)	7.23979	6.21005	5.69434	6.95747	4.4624	6.76489	5.9556	5.83065			PE(16:0_18:1)	5.89824	4.27044	5.4242	4.69503	3.50994	4.90802	4.50721	3.81303
PE(16:1_18:1)	4.99193	2.04866	3.61693	3.10431	2.54887	4.50749	4.37223	3.72454				PE(16:1_18:1)	5.96186	2.13558	3.51763	3.20122	2.45125	4.6437	4.22983	3.90894			PE(16:1_18:1)	5.13047	1.28919	3.19889	2.43013	1.92211	4.60829	2.88305	3.11828
PE(18:0_18:1)	16.0107	22.1113	22.4003	15.8237	12.5098	14.4178	17.3584	15.4841				PE(18:0_18:1)	16.4213	24.517	21.7671	17.9018	13.7047	16.6542	18.3067	17.1425			PE(18:0_18:1)	21.4936	28.1277	32.7677	26.5042	15.8783	22.3296	20.4162	20.0346
PE(18:1/18:1)	16.7909	9.39135	13.9951	15.1644	11.4934	16.0541	14.4218	14.3681				PE(18:1/18:1)	18.18	10.7482	13.9603	17.9409	12.0334	17.3709	12.8925	14.7404			PE(18:1/18:1)	15.5285	5.70612	11.4047	13.2177	8.86772	15.0987	10.1755	11.3906
PE(18:0_18:2)	0.943802	0.586464	0.893958	0.538447	0.476935	0.899955	0.6852	0.474286				PE(18:0_18:2)	2.11319	3.33685	3.26047	1.79018	1.75487	2.05813	1.95587	2.29295			PE(18:0_18:2)	1.53553	2.14621	2.72045	1.36996	1.29069	1.28882	1.38934	2.14887
PE(18:1_18:2)	2.89845	1.13726	2.13728	1.33788	1.3878	2.70141	1.99687	1.8553				PE(18:1_18:2)	3.40893	1.21531	1.98384	1.89962	1.88301	2.89514	2.4533	1.64874			PE(18:1_18:2)	2.65647	0.974216	1.81919	1.11524	0.84313	2.45026	1.66982	1.64801
PE(16:0_20:4)	4.27196	2.6906	2.87711	4.53284	4.26114	4.78535	3.01488	3.87334				PE(16:0_20:4)	3.6119	2.55708	2.23181	3.58818	3.48189	3.72642	2.47022	3.50494			PE(16:0_20:4)	3.06567	1.77263	2.06954	2.85695	2.45139	2.99352	1.76114	3.0375
PE(18:0_20:3 n-6)	1.05294	1.08575	1.36663	1.00272	0.727131	0.953983	0.978857	0.869525				PE(18:0_20:3 n-6)	0.989567	1.17316	1.31796	0.934178	0.740947	0.900075	1.01854	0.682426			PE(18:0_20:3 n-6)	0.859054	0.893642	1.29624	1.26669	0.739131	1.18017	0.965364	1.42019
PE(18:0_20:3 n-9)	4.89892	4.20035	4.0896	5.357	6.41126	4.86254	4.50274	4.40807				PE(18:0_20:3 n-9)	5.49571	6.03442	5.92395	6.33208	9.86072	5.73296	6.36167	5.79789			PE(18:0_20:3 n-9)	4.97291	4.06534	4.32267	7.09073	7.86488	6.032	5.24428	7.02826
PE(18:0_20:4)	15.6309	16.1674	16.194	22.1697	25.0586	17.1347	16.7384	21.1104				PE(18:0_20:4)	12.3429	13.8391	16.1187	16.6901	20.0557	15.5077	15.3966	19.2171			PE(18:0_20:4)	9.17253	9.22942	9.34631	15.5583	15.1355	10.378	9.65364	15.2844
PE(18:1_20:4)	10.5884	4.51736	7.21332	12.2524	8.05317	11.5312	6.68885	11.4387				PE(18:1_20:4)	9.86951	4.36951	6.4291	11.0225	8.24513	10.4053	6.09096	9.65224			PE(18:1_20:4)	7.00831	2.54175	4.35049	8.53642	5.54348	6.81878	4.22673	8.90246
PE(18:0_22:5)	2.21499	2.89269	3.37032	2.61531	2.34558	2.33093	2.71796	2.78992				PE(18:0_22:5)	1.55706	2.71865	3.20996	2.22014	1.69359	1.73422	2.01002	2.29295			PE(18:0_22:5)	1.3511	1.78728	2.32545	1.56272	1.29069	1.375	1.59155	1.56076
PE(18:0_22:6)	2.67307	3.35632	3.20592	2.41202	2.40031	2.62423	2.93983	2.11569				PE(18:0_22:6)	2.45414	4.12364	2.87013	2.50938	2.4624	2.44511	2.58527	3.1337			PE(18:0_22:6)	1.82438	1.62614	1.81919	1.72105	1.63426	1.70469	1.48066	1.51552
PE(O-18:1/16:0)	3.34038	6.93454	2.93876	2.3818	5.0821	3.36518	5.12268	3.4223				PE(O-18:1/16:0)	2.66054	4.10959	2.42469	1.80582	3.82173	2.31325	4.0268	2.6096			PE(O-18:1/16:0)	4.99746	7.54468	3.29903	2.89825	7.08489	5.43254	7.04455	3.39295
PE(O-18:1/16:1)	1.61971	3.34443	2.7538	1.06041	2.77952	1.71347	2.79953	2.79922				PE(O-18:1/16:1)	1.80404	3.91992	3.09056	1.10225	2.93036	1.975	3.4177	3.02451			PE(O-18:1/16:1)	2.23412	6.0504	2.70932	1.19097	4.40136	2.01191	3.90059	4.36237
PE(O-18:1/18:1)	6.04783	13.1162	7.41882	4.80756	10.4378	6.02028	10.4738	7.30029				PE(O-18:1/18:1)	5.88952	8.99192	6.19949	4.10413	10.4178	4.87301	10.8284	4.52039			PE(O-18:1/18:1)	12.2717	21.9748	11.1266	7.98568	21.5425	11.3896	23.0905	11.3422
SUM	100	100	100	100	100	100	100	100				SUM	100	100	100	100	100	100	100	100			SUM	100	100	100	100	100	100	100	100
48h	w/o	VAL	MC	STS	CHX	ETO	TPG	Serum				48h	w/o	VAL	MC	STS	CHX	ETO	TPG	Serum			48h	w/o	VAL	MC	STS	CHX	ETO	TPG	Serum
PE(16:0_18:1)	6.91596	5.18924	5.92281	4.88483	3.03667	5.87858	5.02172	3.97963				PE(16:0_18:1)	7.50596	4.55622	5.73575	7.09652	2.80949	6.10956	5.75885	4.83964			PE(16:0_18:1)	5.95583	3.14227	6.55445	4.97614	1.81171	4.928	3.53006	2.13977
PE(16:1_18:1)	6.4125	1.66322	3.48787	2.28714	0.972214	3.96995	2.59087	3.78571				PE(16:1_18:1)	8.1088	1.38965	3.45487	3.72013	1.19715	4.75644	2.48946	5.40938			PE(16:1_18:1)	5.56027	1.07577	2.78676	2.38174	0.657399	3.71173	1.43577	3.87781
PE(18:0_18:1)	17.8718	29.5683	28.6598	19.5717	12.4227	19.0863	25.0705	16.1883				PE(18:0_18:1)	17.2112	29.6155	29.4502	17.9631	12.2483	17.0576	23.7609	17.4765			PE(18:0_18:1)	20.3206	30.6834	39.9064	24.9232	15.4489	21.4595	24.2894	21.314
PE(18:1/18:1)	20.8238	8.50089	15.0703	12.94	7.08156	15.4217	12.9544	14.0805				PE(18:1/18:1)	21.5019	7.42664	13.3499	16.3553	8.51152	16.8936	11.3817	17.7325			PE(18:1/18:1)	18.2232	5.36034	11.147	13.3548	5.10451	14.819	7.76181	15.5391
PE(18:0_18:2)	0.930172	0.798344	0.812741	0.414079	0.340275	0.845905	0.777261	0.551415				PE(18:0_18:2)	1.42351	3.69054	3.45487	1.13655	1.37707	1.73036	1.83648	1.5492			PE(18:0_18:2)	1.14128	2.47685	2.02876	1.06328	0.823682	1.76849	0.888452	1.34747
PE(18:1_18:2)	2.51411	1.07185	1.95453	0.850802	0.457901	2.00024	1.29544	1.77903				PE(18:1_18:2)	3.02273	1.13906	1.86831	1.66879	0.871912	2.05019	1.19712	1.79886			PE(18:1_18:2)	1.68974	0.473189	0.791439	0.72473	0.220422	1.78946	0.858225	1.34747
PE(16:0_20:4)	3.06846	1.53016	2.02033	4.43194	3.03667	3.71038	2.01174	3.01845				PE(16:0_20:4)	2.62879	1.34864	1.4591	4.71254	2.28358	3.66984	1.09736	2.91275			PE(16:0_20:4)	1.91635	0.524944	1.3042	3.47904	1.09438	2.26478	1.23066	2.61682
PE(18:0_20:3 n-6)	0.928971	1.59669	1.77026	1.07078	0.876193	1.38948	1.29544	1.12981				PE(18:0_20:3 n-6)	0.756488	1.27119	1.65029	0.69302	0.802713	0.815975	0.952251	0.813008			PE(18:0_20:3 n-6)	0.79564	0.787416	1.4937	1.2334	1.20265	1.32811	0.949985	1.50649
PE(18:0_20:3 n-9)	5.16159	4.02129	3.88273	5.43478	8.10178	6.44354	4.77787	5.03356				PE(18:0_20:3 n-9)	5.1885	4.96628	4.56177	6.32034	10.5183	6.27358	4.76126	5.80629			PE(18:0_20:3 n-9)	4.89701	3.36408	2.9874	7.35788	7.96612	5.74584	2.5153	5.07742
PE(18:0_20:4)	11.9762	13.7493	13.5566	24.4889	30.0066	16.3379	11.1255	22.3433				PE(18:0_20:4)	8.89959	11.6639	11.5721	17.1315	24.0814	15.5404	10.3841	15.684			PE(18:0_20:4)	7.35586	6.6727	7.18983	14.8859	19.2772	11.3938	7.69704	15.9297
PE(18:1_20:4)	6.48959	3.21555	5.36343	11.0313	5.67125	7.89409	4.00823	13.7432				PE(18:1_20:4)	6.71396	2.7064	4.29343	10.8666	6.51166	8.11875	3.21045	10.8828			PE(18:1_20:4)	3.50948	1.207	2.2517	7.02614	3.403	4.70432	1.3818	9.51318
PE(18:0_22:5)	2.01972	3.74039	3.91563	2.74974	2.79662	2.35143	3.6577	2.70649				PE(18:0_22:5)	1.4772	2.88409	2.98192	1.94046	1.67462	1.59505	2.37156	1.81807			PE(18:0_22:5)	1.15263	2.25504	2.66414	1.95643	1.48301	1.32811	1.53293	1.26935
PE(18:0_22:6)	2.11657	2.39503	3.10289	2.29037	2.33451	2.30563	2.98712	1.7706				PE(18:0_22:6)	1.71057	2.86131	2.43853	1.90719	1.86146	1.85337	1.77754	1.5492			PE(18:0_22:6)	1.22724	1.31236	2.09564	1.32697	1.81171	1.37005	1.07413	0.555168
PE(O-18:1/16:0)	3.27386	6.9042	2.25067	2.25155	5.77927	3.57296	7.02583	1.98981				PE(O-18:1/16:0)	3.75247	7.51777	3.12615	2.61684	5.18995	3.97327	8.38888	2.50304			PE(O-18:1/16:0)	6.05852	10.7946	4.18014	3.33444	6.26462	5.38236	11.0112	3.71042
PE(O-18:1/16:1)	1.72596	3.48906	1.81304	0.676113	2.62258	1.52385	2.36988	2.00668				PE(O-18:1/16:1)	2.2244	3.97758	2.38487	1.05339	4.42184	2.1814	3.4009	3.124			PE(O-18:1/16:1)	2.4399	3.99253	2.18482	0.832759	4.81448	2.76807	3.40052	3.01297
PE(O-18:1/18:1)	7.77065	12.5665	6.41637	4.62604	14.4632	7.26806	13.0306	5.89356				PE(O-18:1/18:1)	7.87386	12.9852	8.21789	4.81787	15.6391	7.38068	17.2312	6.10076			PE(O-18:1/18:1)	17.7565	25.8775	10.4336	11.1432	28.6162	15.2384	30.4427	11.2429
SUM	100	100	100	100	100	100	100	100				SUM	100	100	100	100	100	100	100	100			SUM	100	100	100	100	100	100	100	100
PI	n = 1												n = 2											n = 3
0.17h	w/o	VAL	MC	STS	CHX	ETO	TPG	Serum				0.17h	w/o	VAL	MC	STS	CHX	ETO	TPG	Serum			0.17h	w/o	VAL	MC	STS	CHX	ETO	TPG	Serum
PI(16:0_18:1)	1.30391	1.38183	1.12236	1.79716	1.26681	1.14348	3.54083	0.757548				PI(16:0_18:1)	0.947773	1.02065	0.500057	1.00324	0.648416	1.07486	3.00245	0.60541			PI(16:0_18:1)	1.03612	1.66088	0.68793	1.19497	0.732984	0.902859	3.97582	0.383766
PI(16:1_18:1)	1.50778	1.45624	1.16967	1.93737	1.1695	1.33748	3.56106	0.959075				PI(16:1_18:1)	1.21227	1.02065	0.912655	1.71332	0.911894	0.88366	3.96608	0.801198			PI(16:1_18:1)	1.31144	1.142	1.03934	1.3101	1.08365	0.783035	3.22462	0.969078
PI(18:0_18:1)	0	0	0	0	0	0	0	0				PI(18:0_18:1)	1.21538	0.714453	0.833428	1.30507	1.01841	0.916388	2.27213	0.542252			PI(18:0_18:1)	1.1137	0.590688	0.413949	0.643138	0.394497	0.707797	1.65262	0.447267
PI(18:1/18:1)	7.17953	6.91979	4.75436	7.91516	5.54339	7.50675	13.2528	3.61778				PI(18:1/18:1)	5.69255	4.52268	4.45524	6.42766	3.6999	4.46136	12.9836	4.03306			PI(18:1/18:1)	6.30236	6.30067	4.67554	7.34448	6.08791	4.96015	14.5658	6.32247
PI(16:0_20:3)	0.878509	1.00767	1.01237	0.736709	1.12606	0.83502	0.79618	0.785471				PI(16:0_20:3)	0.648678	0.498151	0.808733	0.853402	0.691395	0.797533	0.421967	0.626162			PI(16:0_20:3)	0.523805	0.643966	0.756425	0.551828	0.618532	1.2261	1.14511	0.958034
PI(16:0_20:4)	6.13999	6.19699	5.49944	5.30227	5.14371	6.07287	6.27232	5.98512				PI(16:0_20:4)	4.83155	5.97406	5.2578	5.23333	5.36298	5.0298	5.97448	5.612			PI(16:0_20:4)	6.54309	6.32384	5.6583	6.15348	6.76976	5.54534	6.52254	6.90226
PI(18:0_20:3)	6.18304	6.18636	4.77801	5.53169	4.50075	6.03673	5.91824	5.26884				PI(18:0_20:3)	5.06225	4.47586	5.40185	5.08132	5.064	6.13222	4.02694	4.67366			PI(18:0_20:3)	4.64599	4.44753	4.94357	4.96248	3.94497	4.31923	3.71931	3.94809
PI(18:0_20:4)	55.0828	53.9977	58.8973	53.2776	58.5618	52.8967	41.5794	60.3368				PI(18:0_20:4)	55.9047	55.3397	56.5908	54.0705	58.0211	58.0494	40.0665	57.5636			PI(18:0_20:4)	53.839	53.9727	56.8808	52.4038	56.0088	56.568	38.8421	54.6659
PI(18:1_20:3)	2.33043	2.50856	2.5191	2.85507	2.20693	2.55446	3.27779	2.05169				PI(18:1_20:3)	2.83647	2.31284	2.14016	2.86639	2.20499	2.22207	3.23575	2.27367			PI(18:1_20:3)	2.64098	2.73338	2.06677	3.30303	3.48228	2.9538	3.2063	1.84981
PI(18:1_20:4)	14.0771	14.0309	15.02	15.4225	15.9003	14.4592	15.782	14.811				PI(18:1_20:4)	16.1718	18.2593	18.0062	15.9171	17.1914	15.1239	18.1567	18.6766			PI(18:1_20:4)	17.2751	17.628	17.779	16.9915	15.4146	16.9425	17.0759	18.4428
PI(18:1_20:5)	1.60573	1.66883	1.72671	1.70794	1.68735	2.22913	1.99298	1.90601				PI(18:1_20:5)	1.89821	2.57503	1.83148	1.75675	1.79389	1.55545	2.48514	1.92179			PI(18:1_20:5)	1.94373	2.19597	1.86128	3.0291	2.19408	2.44942	2.93148	2.36334
PI(18:0_22:5)	2.32361	2.75303	2.29439	2.307	1.80725	2.95209	2.29648	2.16095				PI(18:0_22:5)	2.12099	2.09748	1.88293	2.21494	2.15827	2.23929	1.99826	1.5248			PI(18:0_22:5)	1.99687	1.34121	2.48072	1.28628	2.0845	1.48247	1.86882	2.23633
PI(18:0_22:6)	1.38752	1.89205	1.20633	1.20958	1.08609	1.97609	1.72995	1.3597				PI(18:0_22:6)	1.45744	1.18919	1.37876	1.55697	1.2333	1.51411	1.40994	1.14586			PI(18:0_22:6)	0.827808	1.01923	0.756425	0.825757	1.18349	1.15923	1.2697	0.510768
SUM	100	100	100	100	100	100	100	100				SUM	100	100	100	100	100	100	100	100			SUM	100	100	100	100	100	100	100	100
1h	w/o	VAL	MC	STS	CHX	ETO	TPG	Serum				1h	w/o	VAL	MC	STS	CHX	ETO	TPG	Serum			1h	w/o	VAL	MC	STS	CHX	ETO	TPG	Serum
PI(16:0_18:1)	1.51544	2.27572	0.976428	1.06192	0.649767	1.13713	3.92074	0.93041				PI(16:0_18:1)	1.06818	0.927711	0.665377	0.558214	0.974427	1.16796	3.39378	0.57748			PI(16:0_18:1)	1.15896	2.2335	1.24215	0.466146	0.418877	0.769464	3.19132	0.589519
PI(16:1_18:1)	1.6033	1.53946	1.16987	1.07167	0.914487	1.21422	3.53967	1.49023				PI(16:1_18:1)	0.866693	0.838433	0.796099	0.971437	1.07027	1.22454	3.52171	0.852407			PI(16:1_18:1)	1.35105	1.0828	1.04933	1.23747	0.777483	1.06028	3.64342	0.861605
PI(18:0_18:1)	0	0	0	0	0	0	0	0				PI(18:0_18:1)	0.837207	1.31976	0.907213	0.949688	1.17628	1.49531	1.91136	0.426204			PI(18:0_18:1)	1.15299	2.06554	1.11659	0.62041	0.488187	1.26022	1.90415	0.719893
PI(18:1/18:1)	7.9769	8.0431	5.41641	4.91017	4.81309	6.41804	15.2426	5.16677				PI(18:1/18:1)	5.2354	4.51564	4.65372	4.92968	5.11175	4.48594	14.3728	3.43331			PI(18:1/18:1)	6.55017	5.61055	6.23318	4.89621	5.00241	5.02878	14.946	3.79786
PI(16:0_20:3)	0.957974	1.08431	0.809698	0.676123	0.593615	0.780572	1.50732	0.861782				PI(16:0_20:3)	0.526463	0.688343	0.635311	0.335895	0.73917	0.747656	0.925578	0.426204			PI(16:0_20:3)	0.661656	0.961298	0.520179	0.466146	0.976374	0.49076	1.04516	0.719893
PI(16:0_20:4)	5.74567	5.83432	5.68355	5.78699	5.32649	5.36764	6.34262	5.64717				PI(16:0_20:4)	5.13641	6.2365	6.05245	4.25306	4.10973	4.40511	5.48574	5.66956			PI(16:0_20:4)	6.43721	6.18232	6.09865	6.03642	4.8216	6.51318	5.90394	5.69679
PI(18:0_20:3)	5.37072	7.2176	5.11243	5.22193	5.07781	5.61819	5.74985	5.75501				PI(18:0_20:3)	5.05256	5.1367	4.79751	5.53381	4.73417	5.65794	4.19144	5.07761			PI(18:0_20:3)	4.7345	6.53968	5.56054	6.03642	4.30931	4.84702	5.10611	5.15829
PI(18:0_20:4)	55.6569	53.881	57.5724	58.9416	59.8428	58.1093	37.0904	58.1384				PI(18:0_20:4)	57.7453	59.389	57.2564	59.2045	60.2663	58.398	37.7756	59.9842			PI(18:0_20:4)	55.1003	55.3908	55.157	57.6813	60.27	56.9524	38.2958	58.6685
PI(18:1_20:3)	2.08086	2.21994	2.21078	1.8608	2.23007	2.07189	3.05699	2.12749				PI(18:1_20:3)	2.29558	1.97963	2.39222	2.85148	2.38161	1.91562	3.56686	1.82847			PI(18:1_20:3)	3.20284	2.14773	2.59193	2.48164	2.8568	2.38413	2.819	2.16251
PI(18:1_20:4)	14.4386	10.9882	15.5676	15.1982	15.081	14.1659	16.5128	14.5101				PI(18:1_20:4)	15.9351	13.5857	16.0789	15.4898	14.6672	15.822	18.8878	16.9692			PI(18:1_20:4)	15.0048	11.7571	14.9327	15.1917	14.6456	14.8743	17.1799	16.3818
PI(18:1_20:5)	1.57718	1.67332	2.10945	1.84132	2.06161	1.93698	2.58278	2.03926				PI(18:1_20:5)	1.98274	1.55265	1.83011	1.17442	1.51029	1.35588	2.39296	1.80216			PI(18:1_20:5)	2.25487	1.89758	2.07623	2.25024	1.94973	2.17207	2.21265	2.03214
PI(18:0_22:5)	1.90355	3.20162	2.02655	2.16282	2.206	1.86952	2.56584	1.95102				PI(18:0_22:5)	2.02563	2.3678	2.30071	2.12411	2.14926	2.06111	2.03928	2.03894			PI(18:0_22:5)	1.48455	2.31212	1.86547	1.62648	1.88042	2.31445	2.39881	2.09733
PI(18:0_22:6)	1.17289	2.04145	1.34489	1.26651	1.20327	1.31059	1.88839	1.38238				PI(18:0_22:6)	1.29276	1.46208	1.63403	1.62389	1.10948	1.26293	1.5351	0.914233			PI(18:0_22:6)	0.906024	1.81896	1.55605	1.00942	1.60318	1.33293	1.35365	1.11385
SUM	100	100	100	100	100	100	100	100				SUM	100	100	100	100	100	100	100	100			SUM	100	100	100	100	100	100	100	100
6h	w/o	VAL	MC	STS	CHX	ETO	TPG	Serum				6h	w/o	VAL	MC	STS	CHX	ETO	TPG	Serum			6h	w/o	VAL	MC	STS	CHX	ETO	TPG	Serum
PI(16:0_18:1)	0.98637	7.76412	1.43256	1.21175	0.487416	1.19427	3.97843	1.78767				PI(16:0_18:1)	0.860632	7.82659	1.11678	0.775461	0.928348	0.594907	3.96272	1.26128			PI(16:0_18:1)	1.01677	7.96555	2.36975	1.26528	1.59623	0.836896	4.97916	1.46522
PI(16:1_18:1)	1.1558	2.97704	1.38316	1.3718	0.817828	1.36641	3.85633	1.85513				PI(16:1_18:1)	1.17825	3.04298	1.55253	0.639451	1.10355	0.90677	3.36552	1.28303			PI(16:1_18:1)	1.136	2.50038	3.55765	0.994586	1.43252	0.850467	2.44822	0.605753
PI(18:0_18:1)	0	0	0	0	0	0	0	0				PI(18:0_18:1)	1.17599	8.80335	1.29682	1.10635	0.956332	0.665926	3.75621	2.10938			PI(18:0_18:1)	0.888291	7.75027	1.53461	0.775595	1.2381	0.680826	3.0272	1.76017
PI(18:1/18:1)	5.69215	10.7888	7.43449	4.0616	4.21803	6.24032	17.7045	5.53166				PI(18:1/18:1)	6.17071	8.86596	6.27536	4.11076	4.97634	3.68472	15.2927	5.03425			PI(18:1/18:1)	5.23839	9.165	9.678	3.64986	4.47662	6.17493	17.3692	4.40836
PI(16:0_20:3)	0.798534	2.09346	0.857065	0.964293	0.649107	0.671372	1.55678	0.507631				PI(16:0_20:3)	0.657717	1.74063	0.664066	0.586671	0.563336	0.500216	1.34509	0.478417			PI(16:0_20:3)	0.647382	2.41735	1.25422	0.632642	0.532078	0.836896	1.60789	1.02756
PI(16:0_20:4)	5.93364	5.66829	5.28565	6.77829	4.99133	6.76752	4.21245	5.14377				PI(16:0_20:4)	5.24575	5.79794	4.50104	5.61296	5.01284	3.76706	4.69387	4.45798			PI(16:0_20:4)	6.68733	6.27403	7.05499	5.26188	5.62775	7.12492	5.35962	4.18636
PI(18:0_20:3)	6.14535	13.48	5.82903	5.23166	4.14772	5.29351	9.45258	6.66161				PI(18:0_20:3)	5.31968	9.84272	7.2408	5.20696	5.47519	4.08613	7.25568	5.32782			PI(18:0_20:3)	5.28844	12.0252	7.23589	6.11351	4.78359	5.38328	8.1056	5.58181
PI(18:0_20:4)	57.3971	38.8206	53.5975	64.0172	65.8481	57.8843	37.037	61.2193				PI(18:0_20:4)	56.1942	38.9451	52.4469	63.0316	59.497	65.3575	36.4458	61.1069			PI(18:0_20:4)	54.5139	36.906	40.0989	61.1351	54.7427	53.3804	32.7533	59.6239
PI(18:1_20:3)	1.81829	2.08869	2.65517	0.992536	1.27712	1.91513	4.2735	1.48242				PI(18:1_20:3)	2.58988	1.87838	2.87023	1.73565	2.33608	1.99675	4.4148	1.51136			PI(18:1_20:3)	3.16358	0.639705	3.70839	1.96788	2.60923	2.35236	3.78813	1.54134
PI(18:1_20:4)	14.409	4.668	15.8075	11.1089	12.8884	13.6641	10.0834	9.95025				PI(18:1_20:4)	16.275	5.68523	16.1776	12.586	14.4788	14.1007	13.4509	12.5041			PI(18:1_20:4)	15.9284	4.61326	17.5169	13.5653	18.5204	17.3034	13.8622	14.0814
PI(18:1_20:5)	1.79612	0.552539	1.5684	1.08802	1.32399	1.3449	1.5059	1.05405				PI(18:1_20:5)	1.35064	0.608595	1.74823	1.41085	1.80073	1.28656	1.85299	1.42438			PI(18:1_20:5)	1.99782	0.639705	2.92752	1.40519	2.18971	2.66902	2.33243	1.76017
PI(18:0_22:5)	2.29732	6.59712	2.37113	1.70802	2.14416	2.16259	4.0293	2.81643				PI(18:0_22:5)	2.13051	4.49559	2.4136	2.30405	2.05624	2.4805	2.62321	2.21811			PI(18:0_22:5)	2.11564	5.68968	1.80897	2.03784	1.59879	1.77784	2.56402	2.63867
PI(18:0_22:6)	1.57025	4.50129	1.77835	1.46594	1.20682	1.49552	2.30973	1.99005				PI(18:0_22:6)	0.851121	2.46694	1.69604	0.893202	0.815194	0.572264	1.54044	1.28303			PI(18:0_22:6)	1.37807	3.41381	1.25422	1.19533	0.652307	0.628803	1.80308	1.31934
SUM	100	100	100	100	100	100	100	100				SUM	100	100	100	100	100	100	100	100			SUM	100	100	100	100	100	100	100	100
24h	w/o	VAL	MC	STS	CHX	ETO	TPG	Serum				24h	w/o	VAL	MC	STS	CHX	ETO	TPG	Serum			24h	w/o	VAL	MC	STS	CHX	ETO	TPG	Serum
PI(16:0_18:1)	1.37983	12.0163	1.71797	0.830551	1.49529	1.97922	3.66899	0.981523				PI(16:0_18:1)	1.87543	8.03235	2.03622	1.32375	0.48608	1.33957	3.99688	1.1321			PI(16:0_18:1)	2.07539	12.1232	4.86098	0.761976	1.39742	1.74701	5.10743	0.546083
PI(16:1_18:1)	1.9665	3.482	1.90111	0.762052	0.904152	1.88064	3.32336	1.37944				PI(16:1_18:1)	2.24028	3.15035	2.34255	1.35416	1.26122	1.67447	3.55751	1.45835			PI(16:1_18:1)	2.47403	3.23968	4.17983	0.609111	0.939168	2.14987	3.62463	1.28467
PI(18:0_18:1)	0	0	0	0	0	0	0	0				PI(18:0_18:1)	1.57615	9.97959	2.09028	1.2826	1.23216	1.70576	4.65594	1.73567			PI(18:0_18:1)	1.45714	9.0924	2.5048	1.35933	1.2816	1.52234	4.61317	0.726801
PI(18:1/18:1)	6.70677	10.8898	8.04918	3.33076	3.91766	7.65906	10.6348	3.70061				PI(18:1/18:1)	10.3176	11.4748	10.3793	5.5812	3.77883	5.96235	16.9371	5.28531			PI(18:1/18:1)	12.1432	11.5498	12.1679	4.02154	4.30557	10.7106	16.6129	2.81685
PI(16:0_20:3)	0.806961	2.49202	1.10753	0.633616	0.529333	0.978236	1.68827	0.614115				PI(16:0_20:3)	0.564716	2.41318	1.04154	0.86759	0.802597	0.651007	1.2756	0.528531			PI(16:0_20:3)	0.982434	2.5598	2.5079	0.435079	0.349985	0.716624	1.74367	0.455724
PI(16:0_20:4)	5.89469	4.57439	4.53475	5.52273	3.2697	5.17176	4.01462	4.08526				PI(16:0_20:4)	4.93077	4.17265	3.33363	5.76008	2.98753	5.10164	4.65594	4.43705			PI(16:0_20:4)	5.9583	4.34142	5.35637	6.46739	4.12932	6.08162	4.70927	3.44936
PI(18:0_20:3)	6.28831	16.2152	8.53754	4.5295	5.83163	5.74809	11.8976	6.28706				PI(18:0_20:3)	6.02148	14.4652	10.3253	5.54542	5.78128	5.44592	10.8426	5.51369			PI(18:0_20:3)	5.22787	12.6147	9.16465	5.10336	5.46379	5.4231	9.61076	6.99301
PI(18:0_20:4)	52.5691	24.5788	48.5742	66.3584	69.3814	52.7034	44.666	66.8497				PI(18:0_20:4)	49.0221	21.0719	43.7877	59.3896	67.9866	54.9287	32.1735	60.6832			PI(18:0_20:4)	45.0956	19.4135	30.1876	61.6166	65.213	47.4521	32.5393	67.5729
PI(18:1_20:3)	2.70756	2.59443	4.23825	1.24154	1.68469	2.67688	3.02426	1.63145				PI(18:1_20:3)	2.67116	2.24975	4.16254	1.40603	1.76022	2.8638	3.33073	1.65737			PI(18:1_20:3)	3.10367	1.8963	3.15809	1.68623	2.50277	2.86649	3.45988	1.27288
PI(18:1_20:4)	16.0511	4.14768	13.7787	12.4154	9.43029	15.9248	9.10602	10.3591				PI(18:1_20:4)	16.3517	5.63308	13.0823	12.3967	10.416	15.6492	11.1969	13.3438			PI(18:1_20:4)	16.8234	3.981	16.967	13.8049	10.8772	16.308	10.9837	10.1752
PI(18:1_20:5)	1.97886	0.592282	2.05808	1.14736	0.395753	1.4484	0.963775	1.28792				PI(18:1_20:5)	1.52184	0.31886	1.29201	1.57061	0.671791	1.41156	1.67245	0.828684			PI(18:1_20:5)	1.98926	0.7577	1.8577	0.97834	1.09528	1.47586	1.3661	1.27288
PI(18:0_22:5)	2.1098	9.33654	2.98247	2.26047	2.00369	2.22947	4.55301	1.65798				PI(18:0_22:5)	1.69811	9.49278	3.04532	1.94984	2.0509	2.14394	3.60712	2.33924			PI(18:0_22:5)	1.70852	10.6897	4.3656	2.1213	1.57116	2.38229	3.55598	2.16076
PI(18:0_22:6)	1.5405	9.08051	2.52028	0.967549	1.15636	1.60006	2.45929	1.16589				PI(18:0_22:6)	1.20874	7.54554	3.08136	1.57239	0.784833	1.12205	2.09765	1.05706			PI(18:0_22:6)	0.96125	7.74083	2.72153	1.03478	0.873703	1.16403	2.07318	1.27288
SUM	100	100	100	100	100	100	100	100				SUM	100	100	100	100	100	100	100	100			SUM	100	100	100	100	100	100	100	100
48h	w/o	VAL	MC	STS	CHX	ETO	TPG	Serum				48h	w/o	VAL	MC	STS	CHX	ETO	TPG	Serum			48h	w/o	VAL	MC	STS	CHX	ETO	TPG	Serum
PI(16:0_18:1)	3.93202	8.23291	1.9684	1.26661	2.04783	4.09594	1.63312	0.657817				PI(16:0_18:1)	3.16836	5.51124	2.34095	1.44165	2.05472	2.40166	4.12623	0.61825			PI(16:0_18:1)	3.72647	8.89915	6.8801	1.12375	1.49747	4.34123	4.22278	1.29252
PI(16:1_18:1)	4.57372	1.4492	2.38635	1.04913	0.924328	3.35618	1.34732	1.34651				PI(16:1_18:1)	4.0012	2.15153	2.60105	1.73882	1.03032	2.45034	2.29748	2.13716			PI(16:1_18:1)	4.38907	2.24558	4.81953	1.37347	1.38546	1.7259	2.03893	1.13295
PI(18:0_18:1)	0	0	0	0	0	0	0	0				PI(18:0_18:1)	3.37273	7.03386	2.40597	1.3011	2.83818	3.03453	6.55575	1.19261			PI(18:0_18:1)	3.5303	9.36698	3.19458	1.60585	1.91016	3.13768	6.69648	1.10901
PI(18:1/18:1)	14.7665	9.21982	9.03306	4.52873	5.56841	10.8239	5.84861	3.68092				PI(18:1/18:1)	16.671	7.34832	10.1311	4.31692	5.42506	8.58432	12.3457	4.10258			PI(18:1/18:1)	20.8044	9.12786	13.5528	3.6071	5.30011	11.0825	12.1686	3.86957
PI(16:0_20:3)	0.971124	2.58155	1.12172	0.579534	0.617154	1.49509	0.920671	0.275476				PI(16:0_20:3)	0.61844	2.31704	1.26411	0.371456	0.546941	1.08886	1.25437	0.440789			PI(16:0_20:3)	0.641974	2.65103	1.56963	0.398862	0.54534	1.71531	1.19937	0.364617
PI(16:0_20:4)	5.79465	5.29815	4.20644	6.35694	3.60474	6.30743	4.18487	3.30096				PI(16:0_20:4)	5.34844	4.89888	4.23971	5.48149	3.38512	5.29015	3.96778	3.32023			PI(16:0_20:4)	4.89564	5.05255	5.11686	6.83269	4.76951	6.70596	3.87297	2.95204
PI(18:0_20:3)	6.6497	16.336	9.28922	3.53695	7.23753	7.68572	14.8001	5.1058				PI(18:0_20:3)	5.17494	15.789	9.25974	5.05983	7.465	6.86421	12.9399	5.89627			PI(18:0_20:3)	5.84124	13.4111	11.8241	4.40483	8.07693	7.16479	13.5929	5.72058
PI(18:0_20:4)	41.2936	34.2822	44.626	65.8398	66.4843	45.32	52.2598	70.5312				PI(18:0_20:4)	42.1684	34.0935	40.1862	64.4527	62.5286	52.0901	37.3011	64.1148			PI(18:0_20:4)	37.5813	26.4063	29.7331	62.7775	63.6721	45.8829	36.9806	66.2215
PI(18:1_20:3)	2.84361	2.28028	4.6109	1.12202	1.75328	2.64756	2.3374	1.37263				PI(18:1_20:3)	2.7276	2.25084	4.955	1.3011	2.39471	1.6552	2.85865	2.15624			PI(18:1_20:3)	1.94935	2.16241	4.43922	1.52261	1.49747	2.8518	3.87297	1.65953
PI(18:1_20:4)	13.9039	5.99938	15.1	11.3517	7.19546	12.1476	7.59401	9.83163				PI(18:1_20:4)	12.5873	5.89189	15.7364	10.5413	8.26324	11.0996	8.84664	12.136			PI(18:1_20:4)	13.0352	6.97585	12.3081	12.6595	7.66424	11.0119	7.621	11.8082
PI(18:1_20:5)	1.53754	0.296073	1.90099	0.939203	0.809313	1.26149	0.755318	0.605571				PI(18:1_20:5)	1.5227	0.268114	2.04182	1.48582	0.58094	1.42639	0.884664	1.54562			PI(18:1_20:5)	1.98961	0.477186	1.12018	1.12375	1.09068	1.12943	1.21436	2.21004
PI(18:0_22:5)	1.96797	7.58363	3.64019	2.01941	2.42654	2.53855	5.87923	2.19431				PI(18:0_22:5)	1.65837	7.23246	3.16028	1.85728	2.18776	2.51525	4.39691	1.72118			PI(18:0_22:5)	1.20042	7.45407	2.88342	2.08796	2.18136	2.6118	4.32273	1.47602
PI(18:0_22:6)	1.76569	6.44089	2.1167	1.41	1.33109	2.32051	2.43947	1.09715				PI(18:0_22:6)	0.98052	5.21333	1.67768	0.65055	1.29935	1.49942	2.22486	0.61825			PI(18:0_22:6)	0.415086	5.76989	2.55843	0.482103	0.409152	0.638831	2.19635	0.183505
SUM	100	100	100	100	100	100	100	100				SUM	100	100	100	100	100	100	100	100			SUM	100	100	100	100	100	100	100	100
PS
0.17h	w/o	VAL	MC	STS	CHX	ETO	TPG	Serum				0.17h	w/o	VAL	MC	STS	CHX	ETO	TPG	Serum			0.17h	w/o	VAL	MC	STS	CHX	ETO	TPG	Serum
PS(16:0_18:1)	6.77279	6.21174	6.36852	5.80068	5.7999	6.23983	6.53586	6.14046				PS(16:0_18:1)	5.97081	4.82741	5.06278	4.90474	5.61267	5.14401	5.61268	5.24279			PS(16:0_18:1)	6.49947	7.73709	8.02898	6.99166	8.24353	7.06538	6.28681	6.7391
PS(18:0_16:1)	4.23922	4.95353	4.87776	4.8782	3.90527	4.16441	4.35724	4.78558				PS(18:0_16:1)	4.88849	4.36024	5.40432	3.82054	4.64018	5.47153	4.92716	5.65742			PS(18:0_16:1)	4.12628	3.27486	4.13688	3.8028	4.20466	3.36644	4.13815	3.60336
PS(16:1_18:1)	4.29021	4.12605	4.2099	5.12837	5.23925	3.89311	4.53315	3.9652				PS(16:1_18:1)	5.51375	4.8101	4.0884	5.67918	4.61239	4.5853	4.25593	4.73602			PS(16:1_18:1)	4.64472	4.28987	6.11965	5.49803	4.78954	5.11201	5.37164	5.1804
PS(18:0_18:1)	14.4773	12.1288	13.9535	13.8528	13.8811	14.65	12.7334	14.046				PS(18:0_18:1)	16.7696	16.0048	16.7755	22.123	16.6713	17.6091	15.7098	16.8617			PS(18:0_18:1)	15.9465	13.2143	14.2955	14.02	18.2371	16.9569	13.6479	14.0283
PS(18:1/18:1)	10.0692	9.54432	11.3298	10.1629	9.24118	9.88877	11.4073	10.6774				PS(18:1/18:1)	11.3067	10.295	11.2506	11.3842	10.5585	11.7522	10.9254	10.9647			PS(18:1/18:1)	11.0271	13.3292	9.05708	6.30441	11.5133	11.3462	9.19147	10.7734
PS(18:0_18:2)	8.28916	8.76219	8.63447	8.3805	8.97052	8.69506	9.39107	8.40273				PS(18:0_18:2)	9.9082	9.25686	8.82973	7.02153	9.13217	10.3844	10.854	10.0433			PS(18:0_18:2)	7.87588	7.8903	5.72799	6.01118	7.59878	6.19259	8.51504	6.87663
PS(18:0_20:3)	15.4333	15.1893	15.3846	15.4945	15.9497	16.6848	14.6143	14.7918				PS(18:0_20:3)	13.9989	14.2746	13.7619	13.5784	15.282	13.9486	14.1959	14.2818			PS(18:0_20:3)	10.6309	12.7547	12.2393	12.6455	13.0331	12.3436	15.5181	13.4324
PS(18:0_20:4)	9.76631	11.1539	9.55277	9.02155	7.38521	8.4102	11.0825	9.84462				PS(18:0_20:4)	7.23029	6.177	6.14766	5.42103	6.23321	5.99172	6.46958	6.12734			PS(18:0_20:4)	6.76402	6.66462	6.80505	5.09484	4.35203	7.02381	5.80933	6.23481
PS(18:1_20:4)	1.52828	2.45976	1.57424	1.26333	1.51764	1.47857	1.59675	1.66563				PS(18:1_20:4)	1.55203	1.49667	1.64741	1.60824	1.73196	1.64724	2.01371	1.23468			PS(18:1_20:4)	1.21691	1.26015	1.08195	1.36534	1.14673	1.21774	0.966895	0.884793
PS(18:0_22:5)	2.84313	2.6978	2.62373	2.9707	2.97728	3.03852	2.70636	3.555				PS(18:0_22:5)	2.67819	2.83762	2.95329	2.504	2.88969	3.06329	2.31362	3.02221			PS(18:0_22:5)	1.54478	1.44017	2.62411	1.79602	1.93884	3.10461	1.96562	1.82918
PS(18:0_22:6)	20.0765	20.8569	19.9165	20.9512	22.233	20.8899	19.0798	20.261				PS(18:0_22:6)	17.5838	22.8393	21.7981	19.5415	20.0056	17.8596	19.8515	19.4416			PS(18:0_22:6)	26.5223	25.4711	27.8077	33.4463	22.3819	23.6898	25.943	27.8274
PS(18:1_22:6)	2.21454	1.91567	1.57424	2.09512	2.89995	1.9669	1.96211	1.86451				PS(18:1_22:6)	2.59909	2.82031	2.28026	2.41365	2.63036	2.54311	2.87061	2.38644			PS(18:1_22:6)	3.20109	2.67351	2.07579	3.02392	2.56056	2.58094	2.64603	2.5902
SUM	100	100	100	100	100	100	100	100				SUM	100	100	100	100	100	100	100	100			SUM	100	100	100	100	100	100	100	100
1h	w/o	VAL	MC	STS	CHX	ETO	TPG	Serum				1h	w/o	VAL	MC	STS	CHX	ETO	TPG	Serum			1h	w/o	VAL	MC	STS	CHX	ETO	TPG	Serum
PS(16:0_18:1)	6.2047	6.50904	6.92764	6.65432	5.72394	6.36138	6.13377	6.07794				PS(16:0_18:1)	5.98089	6.17978	5.67568	5.41232	4.94784	5.85993	5.87365	6.26223			PS(16:0_18:1)	6.62959	8.10875	7.26911	6.9337	9.22529	5.78524	5.86329	6.49573
PS(18:0_16:1)	4.44242	3.34285	5.02529	4.0142	4.19938	4.01275	5.36705	4.17114				PS(18:0_16:1)	4.8645	3.89513	5.29484	3.94953	3.63688	4.3042	4.21172	4.2531			PS(18:0_16:1)	3.47919	1.3773	2.9379	2.58839	3.85196	2.88923	6.68536	3.88604
PS(16:1_18:1)	4.39373	4.6066	4.60743	4.55458	3.82509	4.24879	5.10604	4.57633				PS(16:1_18:1)	4.32706	4.69413	4.38575	4.16895	4.39808	4.95242	3.76779	4.14873			PS(16:1_18:1)	5.48559	6.08156	4.22771	5.08279	4.25119	5.62961	7.03595	4.40456
PS(18:0_18:1)	14.0093	11.4554	13.8553	14.8526	14.2414	14.1626	13.3279	15.2544				PS(18:0_18:1)	13.4243	10.8489	12.5307	18.0289	14.3783	14.6239	14.3426	13.5682			PS(18:0_18:1)	15.3471	10.1956	12.1815	20.389	16.2387	14.074	21.5189	12.4217
PS(18:1/18:1)	10.9813	11.7	11.2162	10.6068	11.3201	11.3891	11.7129	11.6434				PS(18:1/18:1)	11.5188	11.8727	10.4177	10.6418	12.2498	12.6014	11.3603	10.8023			PS(18:1/18:1)	12.56	12.5805	9.87261	10.1945	12.2464	11.5028	9.76813	12.0228
PS(18:0_18:2)	9.15486	8.32994	8.74203	9.17091	9.12909	8.20253	8.92333	9.1765				PS(18:0_18:2)	10.1569	9.86267	9.58231	8.92302	10.5441	8.63432	9.14058	10.1239			PS(18:0_18:2)	7.66108	8.16838	7.1258	7.66394	5.6107	10.0819	6.57656	8.83191
PS(18:0_20:3)	14.5475	14.4041	13.8553	14.729	14.3327	15.1068	13.9641	13.9435				PS(18:0_20:3)	15.5034	13.9825	15.9705	15.7981	14.9422	15.6611	15.8224	15.6556			PS(18:0_20:3)	11.5083	10.6725	12.5796	13.3758	9.49504	12.9237	9.70768	12.6496
PS(18:0_20:4)	10.2258	13.0181	10.3035	8.6923	10.681	10.1027	11.5334	8.35419				PS(18:0_20:4)	8.09475	8.97628	7.50614	3.83982	7.4711	7.36381	7.0461	6.77104			PS(18:0_20:4)	5.93717	7.87026	7.09395	5.89256	6.52784	7.91664	7.19311	4.99715
PS(18:1_20:4)	1.9927	2.41881	1.72641	1.76007	1.9445	1.88835	2.30016	1.70421				PS(18:1_20:4)	1.73214	1.96005	2.16216	1.43353	2.11446	1.91874	1.83267	1.59165			PS(18:1_20:4)	1.51577	2.80825	1.74363	1.35927	1.78571	2.05021	0.535555	1.56695
PS(18:0_22:5)	2.78653	2.81288	2.87002	2.60923	2.30966	3.35182	2.36542	3.25349				PS(18:0_22:5)	2.84735	2.397	2.9484	3.29128	2.59374	2.5151	2.94821	2.97456			PS(18:0_22:5)	1.50109	3.44026	1.01115	2.08228	1.43505	1.59009	1.03363	1.91453
PS(18:0_22:6)	18.8453	18.8884	18.9136	20.071	19.7188	18.8835	16.9657	19.6639				PS(18:0_22:6)	19.4888	22.4719	21.1302	21.9784	20.2988	19.8875	21.1725	21.2655			PS(18:0_22:6)	25.6819	25.638	30.8121	22.0519	26.9206	23.3439	21.0353	28.0342
PS(18:1_22:6)	2.41584	2.51393	1.95733	2.28501	2.5744	2.28963	2.30016	2.18091				PS(18:1_22:6)	2.06112	2.85893	2.39558	2.53428	2.42458	1.6776	2.4815	2.58317			PS(18:1_22:6)	2.69314	3.05867	3.1449	2.38594	2.41152	2.2126	3.0465	2.77493
SUM	100	100	100	100	100	100	100	100				SUM	100	100	100	100	100	100	100	100			SUM	100	100	100	100	100	100	100	100
6h	w/o	VAL	MC	STS	CHX	ETO	TPG	Serum				6h	w/o	VAL	MC	STS	CHX	ETO	TPG	Serum			6h	w/o	VAL	MC	STS	CHX	ETO	TPG	Serum
PS(16:0_18:1)	6.19741	6.96715	5.34598	4.87931	5.12272	6.05018	5.24979	6.08238				PS(16:0_18:1)	5.85602	7.17108	5.65499	4.85106	4.98977	4.77748	4.47223	7.03261			PS(16:0_18:1)	6.96257	5.89441	6.61106	7.44532	6.9161	6.91649	4.25898	7.496
PS(18:0_16:1)	4.43488	3.72474	3.21685	4.46552	4.24879	4.09636	4.39074	4.22436				PS(18:0_16:1)	4.72105	4.09434	3.68353	3.69605	4.20274	4.92616	4.85524	4.55468			PS(18:0_16:1)	2.67925	2.29814	5.19123	2.34993	3.11791	3.07139	2.12631	3.62123
PS(16:1_18:1)	4.52311	4.42146	4.98727	4.72414	4.48122	4.37389	4.39074	5.0482				PS(16:1_18:1)	4.73892	4.28589	5.16213	3.74468	4.36014	3.88542	5.11434	5.45146			PS(16:1_18:1)	4.93769	6.3354	6.07862	5.87483	4.59184	5.04083	4.70461	6.99994
PS(18:0_18:1)	13.8348	7.15472	11.2011	13.4138	10.5987	13.5435	14.2794	9.83348				PS(18:0_18:1)	14.3788	7.43445	11.0376	16.6565	13.2851	10.5065	14.6446	10.3247			PS(18:0_18:1)	12.3692	5.75155	12.6453	14.8325	8.02154	18.2877	20.4991	10.1968
PS(18:1/18:1)	11.0351	7.93183	12.96	10.3276	10.3198	10.7904	11.8932	11.3409				PS(18:1/18:1)	12.01	11.5288	12.9183	11.769	11.286	12.0924	11.8283	13.2157			PS(18:1/18:1)	12.7177	11.3665	10.9593	11.1098	13.9456	10.9804	10.1222	12.7322
PS(18:0_18:2)	9.43035	9.56643	8.99097	9.60345	8.79509	9.54707	10.4996	9.76337				PS(18:0_18:2)	9.86131	11.5288	10.4021	9.94529	11.8369	9.61443	11.0285	10.4899			PS(18:0_18:2)	10.5789	11.3665	9.71692	10.1792	9.75057	7.2291	9.74026	8.433
PS(18:0_20:3)	15.1303	16.8015	15.1585	15.9655	14.1316	17.2069	14.7567	16.6871				PS(18:0_20:3)	16.0004	16.6407	14.3969	14.5897	17.7869	14.8677	14.8699	16.8736			PS(18:0_20:3)	12.972	11.3665	10.3825	10.9935	10.7993	10.8632	12.796	14.2755
PS(18:0_20:4)	8.97292	14.6846	12.6128	10.8966	16.5489	9.00311	11.1296	9.60561				PS(18:0_20:4)	7.38234	9.98444	10.7393	7.63526	7.77585	12.9844	8.34741	6.17124			PS(18:0_20:4)	5.88237	12.1739	9.98314	6.74732	11.8197	6.05682	8.27604	7.38577
PS(18:1_20:4)	1.4216	2.47602	2.51099	1.87931	3.11454	1.50977	1.76584	2.31376				PS(18:1_20:4)	1.67593	1.49647	2.80156	1.70213	2.36109	2.16077	1.17157	1.13041			PS(18:1_20:4)	1.56873	1.49068	2.04543	2.4081	2.55102	2.09058	0.776674	0.986606
PS(18:0_22:5)	0	0	0	0	0	0	0	0				PS(18:0_22:5)	0	0	0	0	0	0	0	0			PS(18:0_22:5)	0	0	0	0	0	0	0	0
PS(18:0_22:6)	22.7329	23.9831	20.7128	21.7241	20.6396	21.6474	20.2356	22.9623				PS(18:0_22:6)	20.9005	23.8238	20.6226	22.0061	20.148	22.0042	21.7416	20.8854			PS(18:0_22:6)	26.2971	29.1925	24.3145	23.4993	25.6236	24.2663	24.4461	24.8581
PS(18:1_22:6)	2.28661	2.28844	2.30271	2.12069	1.99888	2.23135	1.40885	2.13848				PS(18:1_22:6)	2.47473	2.01125	2.58106	3.40426	1.96757	2.18059	1.92633	3.8703			PS(18:1_22:6)	3.03447	2.76398	2.07206	4.56026	2.86281	5.19714	2.25363	3.01494
SUM	100	100	100	100	100	100	100	100				SUM	100	100	100	100	100	100	100	100			SUM	100	100	100	100	100	100	100	100
24h	w/o	VAL	MC	STS	CHX	ETO	TPG	Serum				24h	w/o	VAL	MC	STS	CHX	ETO	TPG	Serum			24h	w/o	VAL	MC	STS	CHX	ETO	TPG	Serum
PS(16:0_18:1)	4.72925	6.07072	4.90006	4.50372	1.59465	4.79862	2.23356	6.19611				PS(16:0_18:1)	6.60243	7.39378	5.5405	6.09181	2.6265	6.34324	2.77953	7.04322			PS(16:0_18:1)	7.00946	9.35669	6.82868	5.35883	1.68212	6.6037	1.29515	7.89898
PS(18:0_16:1)	3.58914	4.96519	3.9133	3.2134	3.8786	4.3519	6.55746	3.98948				PS(18:0_16:1)	4.34462	4.70848	4.27116	2.86263	4.66074	4.0722	7.42893	3.8977			PS(18:0_16:1)	3.4436	3.66612	2.77834	1.23989	1.95034	2.48992	2.75818	2.84819
PS(16:1_18:1)	3.95492	3.72389	4.84946	3.26303	2.87037	3.61698	5.02487	5.68464				PS(16:1_18:1)	4.95855	4.4142	4.90583	3.54338	3.47625	4.67259	4.59886	6.70131			PS(16:1_18:1)	5.73284	3.9128	4.89389	3.15751	3.27611	4.97984	6.73555	8.10785
PS(18:0_18:1)	18.7066	19.5892	17.7111	21.9603	15.1235	18.5892	31.6567	16.6594				PS(18:0_18:1)	14.1641	11.4401	10.8409	16.5474	8.88374	14.4876	20.2653	10.599			PS(18:0_18:1)	13.1172	6.89843	11.2472	14.0801	3.80872	11.1505	25.9829	12.3422
PS(18:1/18:1)	11.1662	7.73871	10.2893	9.26799	8.81687	10.5915	6.75845	11.0186				PS(18:1/18:1)	14.4573	9.23303	13.0708	12.7247	10.0167	11.4074	10.2843	17.0268			PS(18:1/18:1)	15.0009	8.93138	12.9209	12.5039	11.0353	14.6959	9.6936	14.146
PS(18:0_18:2)	6.33024	11.3462	7.91937	5.02481	8.02469	6.10995	7.66293	7.04369				PS(18:0_18:2)	7.81055	14.5301	10.2233	7.24385	11.0725	8.95363	11.4972	8.71854			PS(18:0_18:2)	6.30132	14.3753	10.3769	6.9875	12.4914	8.01104	8.9341	8.04139
PS(18:0_20:3)	13.7913	9.85279	10.8796	14.268	12.2428	15.1308	10.8286	10.6532				PS(18:0_20:3)	13.4169	14.7876	12.8306	12.9167	15.8362	13.835	15.5907	13.5394			PS(18:0_20:3)	10.183	14.4603	10.0422	12.5039	13.2194	11.4482	14.8502	14.9055
PS(18:0_20:4)	6.84471	12.6651	17.458	12.6551	20.0617	6.744	7.46194	13.1083				PS(18:0_20:4)	5.38358	8.75483	13.3452	9.28609	15.3212	5.22077	4.37145	7.48769			PS(18:0_20:4)	4.77455	12.1637	12.3854	10.0347	18.9287	4.33029	2.55831	4.08241
PS(18:1_20:4)	1.69152	1.47986	3.17956	1.94789	1.92387	1.53469	0.753731	2.6012				PS(18:1_20:4)	1.37512	0.849733	4.04817	1.88515	1.60937	1.14465	0.36892	3.23783			PS(18:1_20:4)	1.40787	1.81179	2.36326	2.34318	1.74726	1.58868	1.04131	2.11716
PS(18:0_22:5)	4.14966	3.62691	2.45425	2.92804	3.56996	3.68182	4.74851	2.95192				PS(18:0_22:5)	3.1116	2.88762	2.31569	2.86263	3.20587	2.84532	3.00695	2.21212			PS(18:0_22:5)	2.99575	2.17756	2.08877	1.37648	2.52893	2.60359	4.75686	1.68993
PS(18:0_22:6)	22.6485	17.8242	14.6749	18.2382	20.0617	22.48	15.6776	16.9516				PS(18:0_22:6)	21.8129	19.3857	17.1018	20.2479	21.8875	24.2766	18.8756	16.6165			PS(18:0_22:6)	27.0614	21.6905	22.2267	26.6891	27.0136	28.9588	19.647	20.1272
PS(18:1_22:6)	2.39803	1.11717	1.77111	2.72953	1.83128	2.37049	0.635646	3.1419				PS(18:1_22:6)	2.56236	1.61486	1.50606	3.78775	1.40337	2.74091	0.932407	2.91986			PS(18:1_22:6)	2.97214	0.555447	1.84776	3.72491	2.31819	3.13946	1.74685	3.69315
SUM	100	100	100	100	100	100	100	100				SUM	100	100	100	100	100	100	100	100			SUM	100	100	100	100	100	100	100	100
48h	w/o	VAL	MC	STS	CHX	ETO	TPG	Serum				48h	w/o	VAL	MC	STS	CHX	ETO	TPG	Serum			48h	w/o	VAL	MC	STS	CHX	ETO	TPG	Serum
PS(16:0_18:1)	5.37388	4.82145	6.14524	7.60715	1.4075	4.77654	2.85329	5.49169				PS(16:0_18:1)	7.41629	6.98997	7.37958	10.8696	1.36939	4.78413	2.76644	6.41915			PS(16:0_18:1)	10.0707	4.79705	8.0878	9.42297	0.416036	6.23803	2.16782	4.43742
PS(18:0_16:1)	4.20921	3.36946	4.38182	3.0049	3.46799	4.46126	5.7377	3.75209				PS(18:0_16:1)	4.36923	4.79604	4.33053	2.64348	3.83289	4.10068	5.77925	4.13778			PS(18:0_16:1)	4.00945	3.5705	3.88271	2.69517	1.69251	3.45319	4.80985	2.55304
PS(16:1_18:1)	6.2242	3.20272	4.89838	3.24213	2.57139	4.19327	4.30587	7.70884				PS(16:1_18:1)	6.52702	1.70413	4.18324	4.13913	2.45653	3.85064	4.39251	7.33617			PS(16:1_18:1)	8.81264	4.95297	5.70491	5.11677	2.83661	5.56967	3.60088	14.0417
PS(18:0_18:1)	12.8341	21.8146	17.6698	16.606	13.7705	14.1089	38.9085	17.6689				PS(18:0_18:1)	12.3189	14.6943	12.8443	11.2696	9.14666	12.1854	27.0308	11.6752			PS(18:0_18:1)	9.86614	8.31558	20.4648	9.62561	4.81278	10.3819	51.7984	13.1096
PS(18:1/18:1)	18.5126	5.45366	10.9546	12.3992	8.39085	11.1137	4.66902	14.1897				PS(18:1/18:1)	19.7281	8.03592	13.0947	16.7652	10.4882	14.5024	12.3891	19.3693			PS(18:1/18:1)	20.6376	1.20056	8.24199	17.6301	6.81732	13.3226	3.44454	14.6496
PS(18:0_18:2)	6.79146	7.98944	7.33867	3.2105	7.49425	7.03082	5.51982	6.24211				PS(18:0_18:2)	7.81457	13.7759	9.7658	4.5913	11.0979	9.48491	10.6293	6.75464			PS(18:0_18:2)	6.39548	7.06824	5.27039	4.22514	9.92814	9.26792	1.18813	5.28843
PS(18:0_20:3)	11.877	16.1873	12.4864	11.2288	16.917	16.2371	13.6958	12.6207				PS(18:0_20:3)	11.6286	14.2095	12.1667	11.0261	17.5964	16.0527	13.7266	12.7488			PS(18:0_20:3)	9.19479	19.7495	10.4286	10.7908	18.7216	13.8128	16.2587	14.5483
PS(18:0_20:4)	5.42277	13.9642	15.5323	12.9053	16.4434	7.76385	6.464	8.56159				PS(18:0_20:4)	4.42485	14.1075	15.0243	10.8348	14.0423	8.16803	2.11178	7.67166			PS(18:0_20:4)	3.77748	9.04319	8.41019	9.98024	13.8994	6.3717	1.19334	2.55304
PS(18:1_20:4)	1.65086	1.27831	2.9034	3.09979	1.29077	1.60006	2.39676	1.73278				PS(18:1_20:4)	1.55647	1.47453	3.06378	3.16522	1.64814	1.70028	1.14036	2.90763			PS(18:1_20:4)	1.31054	1.17977	0.876062	2.93835	1.00227	0.797576	0	2.16805
PS(18:0_22:5)	3.18999	4.09198	1.3377	3.49518	3.92475	3.20013	2.98817	2.99826				PS(18:0_22:5)	2.29961	2.3521	1.60554	2.57391	3.6064	2.03367	3.0832	2.50503			PS(18:0_22:5)	2.30765	8.15966	1.21527	1.09935	5.70159	1.89814	2.27204	1.78915
PS(18:0_22:6)	21.3217	15.4231	14.4636	20.2436	23.3455	23.0157	10.7906	15.213				PS(18:0_22:6)	19.2172	16.5565	14.7297	19.3043	23.3458	21.1702	15.9792	14.8513			PS(18:0_22:6)	21.4264	28.7927	24.1092	22.7975	32.3374	25.7541	13.2362	17.2837
PS(18:1_22:6)	2.5923	2.40378	1.8881	2.95746	0.976113	2.49862	1.67047	3.82031				PS(18:1_22:6)	2.69924	1.3036	1.81175	2.81739	1.36939	1.96699	0.971421	3.62335			PS(18:1_22:6)	2.19113	3.17031	3.30801	3.678	1.83434	3.13238	0.0301202	7.57806
SUM	100	100	100	100	100	100	100	100				SUM	100	100	100	100	100	100	100	100			SUM	100	100	100	100	100	100	100	100
Statistics
*P < 0.05, **P < 0.01, ***P < 0.001 vs. vehicle control for the respective time point; repeated measures one-way ANOVA of log-transformed data + Dunnett’s post hoc test

## Sheet: Fig. 1g
Fig. 1g
PUFA-PC [% of total PC]	DMSO	Venetoclax 10 µM	ABT-737 5 µM	Palbociclib 5 µM	Venetoclax 5 µM + Palbociclib 5 µM	ABT-737 2.5 µM + Palbociclib 5 µM
n1	10.51	9.55	13.47	10.4	9.81	14.49
n2	9.99	9.28	13.32	9.69	9.45	14.18
n3	10.06	9.25	13.09	10.33	9.91	14.07
Statistics
P values vs. vehicle control; repeated measures two-way ANOVA of log-transformed data + Dunnett’s post hoc test or two-tailed paired student t-test of log-transformed data.					w/o vs. ABT-737 2.5 µM + Palbociclib 5 µM
					****
					2.45749e-09
Two-way ANOVA	log-transformed data
Dunnett's multiple comparisons test	w/o vs. Venetoclax 10 µM	w/o vs. ABT-737 5 µM	w/o vs. Palbociclib 5 µM	w/o vs. Venetoclax 5 µM + Palbociclib 5 µM
Summary	***	****	ns	*
Adjusted P Value	0.000747597	2.35249e-08	0.996694	0.0370688
	log-transformed data
two-tailed paired student t-test	Palbociclib 5 µM vs Venetoclax 5 µM + Palbociclib 5 µM	ABT-737 5 µM vs Venetoclax 5 µM + Palbociclib 5 µM
P value summary	**	**
P Value	0.00384564	0.00233322

## Sheet: Fig. 1h
Fig. 1h
PUFA-PC [% of vehicle]	VAL	MC
NIH-3T3	131.963	147.45
HeLa	150.172	136.905
A549	142.074	118.032
Hek293	184.636	177.55
HepG2	201.289	126.26
MM6	95.9284	68.7933
HT29	149.072	193.141
MCF-7	202.25	163.399
HepaRG	123.002
HUVECs	113.405
PMNL	85.5911	102.179
Monocytes	83.446	89.6481
	PUFA-PC [% of vehicle]					PUFA-PC [% of total PC]
NIH3-T3	w/o	VAL	MC		NIH3-T3	w/o	VAL	MC
n1	115.634	162.546	162.511		n1	6.27892	8.8262	8.82434
n2	108.43	151.131	146.844		n2	5.88774	8.20641	7.97359
n3	81.0475	110.392	128.247		n3	4.40087	5.99424	6.96379
n4	94.8881	103.785	152.199		n4	5.15241	5.63549	8.2644
Average	100	131.963	147.45			5.42999
	PUFA-PC [% of vehicle]					PUFA-PC [% of total PC]
HeLA	w/o	VAL	MC		HeLA	w/o	VAL	MC
n1	87.6258	131.418	151.553		n1	6.14324	9.21338	10.625
n2	84.4468	126.988	84.0223		n2	5.92037	8.90283	5.8906
n3	127.927	163.18	155.204		n3	8.96868	11.4401	10.881
Average	100	140.529	130.26			7.01076
	PUFA-PC [% of vehicle]					PUFA-PC [% of total PC]
A549	w/o	VAL	MC		A549	w/o	VAL	MC
n1	101.147	142.958	116.903		n1	6.26107	8.84919	7.23634
n2	98.8527	141.19	119.161		n2	6.11903	8.73975	7.37611
n3					n3
Average	100	142.074	118.032			6.19005
	PUFA-PC [% of vehicle]					PUFA-PC [% of total PC]
HEK-293	w/o	VAL	MC		HEK-293	w/o	VAL	MC
n1	118.877	206.356	181.965		n1	6.21356	10.786	9.51115
n2	90.5243	169.003	184.795		n2	4.73162	8.83363	9.65905
n3	90.5992	178.549	165.89		n3	4.73553	9.33258	8.6709
Average	100	184.636	177.55			5.2269
	PUFA-PC [% of vehicle]					PUFA-PC [% of total PC]
HepG2	w/o	VAL	MC		HepG2	w/o	VAL	MC
n1	110.167	204.825	126.865		n1	8.67415	16.1272	9.98894
n2	97.5255	197.832	124.116		n2	7.67883	15.5766	9.77245
n3	92.3077	201.21	127.8		n3	7.26799	15.8426	10.0625
Average	100	201.289	126.26			7.87366
	PUFA-PC [% of vehicle]					PUFA-PC [% of total PC]
MM6	w/o	VAL	MC		MM6	w/o	VAL	MC
n1	130.074	118.777	84.0753		n1	10.5038	9.59153	6.78929
n2	43.2565	58.9448	53.1392		n2	3.49307	4.75994	4.29112
n3	126.669	110.063	69.1653		n3	10.2288	8.88789	5.58527
Average	100	95.9284	68.7933			8.07524
	PUFA-PC [% of vehicle]					PUFA-PC [% of total PC]
HT29	w/o	VAL	MC		HT29	w/o	VAL	MC
n1	91.2023	153.759	196.141		n1	5.54232	9.34387	11.9194
n2	123.289	151.299	195.274		n2	7.49221	9.1944	11.8667
n3	85.5088	142.158	188.009		n3	5.19633	8.6389	11.4252
Average	100	149.072	193.141			6.07696
	PUFA-PC [% of vehicle]					PUFA-PC [% of total PC]
MCF-7	w/o	VAL	MC		MCF-7	w/o	VAL	MC
n1	90.944	197.841	164.633		n1	5.02402	10.9294	9.09481
n2	118.773	183.869	168.274		n2	6.56135	10.1575	9.29597
n3	90.2835	225.039	157.291		n3	4.98753	12.4318	8.68924
Average	100	202.25	163.399			5.5243
	PUFA-PC [% of vehicle]					PUFA-PC [% of total PC]
HepaRG	w/o	VAL	MC		HepaRG	w/o	VAL	MC
n1	98.6391	123.492			n1	23.1899	29.0328
n2	99.7816	124.276			n2	23.4585	29.2172
n3	101.579	121.239			n3	23.8812	28.503
Average	100	123.002				23.5099
	PUFA-PC [% of vehicle]					PUFA-PC [% of total PC]
HUVEC	w/o	VAL	MC		HUVEC	w/o	VAL	MC
n1	99.8095	118.492			n1	5.012	5.95014
n2	100.19	108.318			n2	5.03113	5.43924
n3					n3
Average	100	113.405				5.02157
	PUFA-PC [% of vehicle]					PUFA-PC [% of total PC]
PMNL	w/o	VAL	MC		PMNL	w/o	VAL	MC
n1	94.745	78.2183	118.937		n1	8.2023	6.77155	10.2967
n2	111.089	102.627	114.602		n2	9.61722	8.88468	9.92138
n3	121.013	70.2746	102.538		n3	10.4764	6.08384	8.87692
n4	96.8716	131.435	117.476		n4	8.38641	11.3787	10.1701
n5	76.2814	45.4	57.343		n5	6.60387	3.93039	4.96432
Average	100	85.5911	102.179			8.65724
	PUFA-PC [% of vehicle]					PUFA-PC [% of total PC]
Monocytes	w/o	VAL	MC		Monocytes	w/o	VAL	MC
n1	101.441	83.242	90.539		n1	36.1668	29.6782	32.2798
n2	95.5294	84.2245	87.9573		n2	34.059	30.0285	31.3593
n3	101.265	81.5919	92.5059		n3	36.104	29.0899	32.9811
n4	101.764	84.7256	87.5902		n4	36.2819	30.2072	31.2285
Average	100	83.446	89.6481			35.6529
relative intensities
NIH-3T3	[% of total PC]	PC(14:0_16:0)	PC(16:0/16:0)	PC(16:0_16:1)	PC(16:0_18:1)	PC(16:1_18:1)	PC(16:1_18:1) iso	PC(16:0_18:2)	PC(18:0_18:1)	PC(18:1/18:1)	PC(16:0_20:3)	PC(16:0_20:3) iso	PC(18:1_18:2)	PC(16:0_20:4)	PC(18:0_20:3)	PC(18:0_20:3) iso	PC(18:0_20:4)	PC(18:1_20:3)	PC(18:1_20:3) iso	PC(18:1_20:4)	PC(16:0_22:5)	PC(16:0_22:6)	PC(18:0_22:5)	PC(18:0_22:6)	PC(18:1_22:5)	PC(18:1_22:6)	PC(O-16:0/16:0)	PC(O-16:0/16:1)	PC(O-18:1/16:0)	PC(O-16:0/18:1)		PUFA-PC
w/o	n1	3.86643	13.2493	6.07605	16.8441	8.39942	2.53522		5.77521	14.9215	0.372366	0.298832	2.04841	0.829054	0.0865883	0.355956	0.268391	0.190771	0.266292	0.702315	0.222123	0.16864	0.0758765	0.100073	0.161902	0.131338	3.39375	2.06768	9.94076	6.6517		6.27892
	n2	3.19405	13.1409	7.39892	18.0481	7.50722	1.84531		7.31271	16.1304	0.307565	0.29575	2.11013	0.658556	0.117812	0.345533	0.245901	0.220517	0.299847	0.652716	0.166117	0.117771	0.0664252	0.0609383	0.162299	0.0598622	2.96341	1.52432	9.2837	5.76319		5.88774
	n3	2.62651	9.60622	4.20648	15.0296	7.79138	1.02437		9.40081	17.587	0.228646	0.211431	1.82234	0.423289	0.108434	0.262021	0.20479	0.107992	0.193949	0.403988	0.138621	0.074826	0.044838	0.0388581	0.0707762	0.0660641	3.52033	1.63588	12.568	10.6026		4.40087
	n4	3.16737	13.4726	4.98264	17.602	7.39539	2.07395		6.74897	16.1148	0.272251	0.386096	1.46171	0.64359	0.0677315	0.312038	0.224998	0.150972	0.367518	0.557759	0.184315	0.131691	0.0668016	0.0598832	0.150153	0.114901	3.78922	1.75205	11.3583	6.39029		5.15241
VAL	n1	3.13028	19.7562	3.6323	15.5628	1.92837	1.18419		8.00288	5.69947	0.543369	0.23418	0.77371	1.72165	0.36323	0.803241	0.986333	0.138205	0.110446	0.885928	0.764851	0.413433	0.37209	0.425245	0.179548	0.110741	6.37868	3.13028	12.1372	10.6311		8.8262
	n2	3.18804	17.2752	3.08841	18.9688	1.90685	0.721294		9.80322	7.07346	0.621668	0.0866748	0.777084	1.64184	0.366624	0.468243	1.38082	0.1865	0.124134	0.802987	0.641593	0.161793	0.38655	0.354669	0.118157	0.0870733	5.87795	2.66998	12.3138	8.90658		8.20641
	n3	2.94623	15.8375	1.96804	15.2552	1.71184	0.47163		8.99008	5.74108	0.145565	0.253865	0.653295	1.19945	0.36333	0.617195	0.763924	0.0727824	0.1444	0.690559	0.47163	0.109115	0.32723	0.145565	0.036333	0	7.15014	2.72497	16.7691	14.44		5.99424
	n4	3.60346	16.4803	3.63761	22.9699	2.70686	1.13569		6.65188	6.15662	0.331313	0.195543	0.689097	1.12715	0.148579	0.156264	0.706175	0.15114	0.0697636	0.862439	0.415849	0.15114	0.217745	0.148579	0.163095	0.101614	5.53327	2.99719	14.2601	8.2316		5.63549
MC	n1	3.86682	14.8411	4.61827	26.4572	5.72979	2.33262		4.60262	10.2541	0.983144	0.175338	1.61248	1.55612	0.187862	0.450869	0.587069	0.38042	0.129312	1.36356	0.469655	0.136826	0.186296	0.146689	0.288055	0.170641	2.37958	1.87862	8.75123	5.46365		8.82434
	n2	3.90905	13.8397	5.99291	27.3058	5.05877	1.45152		6.43843	12.3739	0.722886	0.192578	1.56649	1.40409	0.140841	0.235692	0.69558	0.28743	0.178206	1.35954	0.422522	0.148026	0.179644	0.156649	0.202638	0.0807678	1.89704	1.27044	7.73186	4.75696		7.97359
	n3	4.89169	17.3502	2.91973	24.382	3.89043	0.713117		7.10824	9.40123	0.716175	0.190318	1.23821	1.14649	0.214776	0.308024	0.739869	0.191082	0.382164	0.763563	0.47694	0.071541	0.0955409	0.119235	0.262164	0.047694	2.76686	1.34522	10.6241	7.64327		6.96379
	n4	3.94105	15.0444	3.48087	26.195	5.82308	2.27731		8.02369	11.2686	0.719773	0.26667	1.33335	1.40415	0.141595	0.189383	0.648975	0.25251	0.26077	1.46314	0.507971	0.217112	0.233041	0.130385	0.290859	0.204722	2.27141	1.13276	8.25968	4.01775		8.2644
HeLA	[% of total PC]	PC(14:0_16:0)	PC(16:0/16:0)	PC(16:0_16:1)	PC(16:0_18:1)	PC(16:1_18:1)	PC(16:1_18:1) iso	PC(16:0_18:2)	PC(18:0_18:1)	PC(18:1/18:1)	PC(16:0_20:3)	PC(16:0_20:3) iso	PC(18:1_18:2)	PC(16:0_20:4)	PC(18:0_20:3)	PC(18:0_20:3) iso	PC(18:0_20:4)	PC(18:1_20:3)	PC(18:1_20:3) iso	PC(18:1_20:4)	PC(16:0_22:5)	PC(16:0_22:6)	PC(18:0_22:5)	PC(18:0_22:6)	PC(18:1_22:5)	PC(18:1_22:6)	PC(O-16:0/16:0)	PC(O-16:0/16:1)	PC(O-18:1/16:0)	PC(O-16:0/18:1)		PUFA-PC
w/o	n1	20.0307	8.86603	10.2616	14.0379	20.6874			3.39043	16.5828	0.0527036	0.368597	2.71727	0.853766	0.00802868	0.0960486	0.0853766	0.271727	0.0373522	0.620622	0.288967	0.367776	0.0382553	0.0338223	0.169111	0.133811						6.14324
	n2	20.0031	8.94448	9.02579	14.7177	20.4097			3.17122	17.8076	0.0541547	0.347208	2.74839	0.813134	0.00522032	0.100829	0.0739139	0.249632	0.0273213	0.549679	0.304112	0.308178	0.0260203	0.0279718	0.153682	0.130915						5.92037
	n3	12.7539	12.6654	6.1467	13.9053	14.9682			7.5638	23.028	0.114254	0.280764	2.37365	1.63853	0.048093	0.238251	0.5571	0.280764	0.0681096	1.43482	0.411846	0.616441	0.157653	0.140825	0.278107	0.329477						8.96868
VAL	n1	14.4976	12.376	6.32943	14.0556	14.6744			7.54934	21.3044	0.140556	0.320891	2.13928	1.75032	0.0543659	0.259011	0.671839	0.321775	0.0670955	1.49396	0.404871	0.658579	0.152048	0.16354	0.273155	0.342107						9.21338
	n2	12.976	12.6105	5.73869	13.7071	14.6209			8.142	23.302	0.174537	0.291504	2.00123	1.69054	0.0573869	0.25952	0.699974	0.294245	0.0692664	1.37071	0.391108	0.655198	0.149864	0.163571	0.295159	0.339021						8.90283
	n3	15.7408	7.91154	13.3745	12.7572	10.4938			5.75104	22.5309	0.199589	0.506174	2.6749	2.86009	0.0810701	0.480454	1.0391	0.263375	0.0730454	1.18313	0.511318	0.693417	0.252058	0.186214	0.196502	0.239712						11.4401
MC	n1	17.8006	7.39176	13.5767	12.6716	11.1631			5.65193	21.1193	0.19108	0.476693	2.41364	2.90642	0.0639614	0.365063	0.946347	0.231307	0.0567205	1.00267	0.421381	0.75929	0.204153	0.189068	0.171972	0.225273						10.625
	n2	18.6725	9.12878	10.2076	14.689	20.9962			3.15358	17.2617	0.0565984	0.358512	2.67224	0.829889	0.00726983	0.111205	0.0776776	0.253116	0.0319507	0.518681	0.281332	0.346064	0.0293781	0.0237348	0.160169	0.132782						5.8906
	n3	18.062	7.5126	13.6954	12.6037	11.0158			5.58731	20.6423	0.198483	0.444603	2.43142	2.87801	0.0725457	0.526973	0.951728	0.230241	0.0704616	1.10158	0.446588	0.734389	0.204438	0.178635	0.170696	0.240165						10.881
A549	[% of total PC]	PC(14:0_16:0)	PC(16:0/16:0)	PC(16:0_16:1)	PC(16:0_18:1)	PC(16:1_18:1)	PC(16:1_18:1) iso	PC(16:0_18:2)	PC(18:0_18:1)	PC(18:1/18:1)	PC(16:0_20:3)	PC(16:0_20:3) iso	PC(18:1_18:2)	PC(16:0_20:4)	PC(18:0_20:3)	PC(18:0_20:3) iso	PC(18:0_20:4)	PC(18:1_20:3)	PC(18:1_20:3) iso	PC(18:1_20:4)	PC(16:0_22:5)	PC(16:0_22:6)	PC(18:0_22:5)	PC(18:0_22:6)	PC(18:1_22:5)	PC(18:1_22:6)	PC(O-16:0/16:0)	PC(O-16:0/16:1)	PC(O-18:1/16:0)	PC(O-16:0/18:1)		PUFA-PC
w/o	n1	7.30697	9.13371	11.7554	14.3771	20.9737			3.29828	26.8937	0.0389874	0.416937	2.95154	0.439771	0.0771291	0.234263	0.149691	0.252023	0.871085	0.431314	0.109943	0.138697	0.0235954	0.0238491	0.0547177	0.0475291						6.26107
	n2	6.70773	9.36174	11.634	13.9972	20.5413			3.55382	28.0852	0.0554433	0.510806	2.77217	0.452636	0.0139063	0.229953	0.150879	0.247223	0.851646	0.447182	0.114522	0.110887	0.0231771	0.0284488	0.0575338	0.0526257						6.11903
	n3
VAL	n1	3.81877	11.3492	6.45979	15.8104	8.74391			10.3856	34.5831	0.101358	0.428273	1.89511	1.4704	0.139903	0.738771	1.28839	0.233409	0.311926	0.870822	0.496083	0.194507	0.312283	0.162744	0.140973	0.064241						8.84919
	n2	4.23481	11.5852	7.35043	16.9998	9.31659			7.59242	34.181	0.112223	0.477929	1.92987	1.55176	0.112828	0.816714	1.27044	0.180282	0.221118	0.759242	0.393233	0.226563	0.359959	0.147311	0.127649	0.0526327						8.73975
	n3
MC	n1	5.78386	12.7606	3.70333	14.5637	16.5055			8.93239	30.5144	0.0805857	0.385591	2.14988	0.962589	0.0339819	0.289886	0.34398	0.42304	0.539549	0.997265	0.295434	0.216375	0.0471586	0.0438297	0.210826	0.216375						7.23634
	n2	6.16416	13.1734	3.81531	13.7948	16.0318			7.95375	31.6907	0.0843843	0.388988	2.21214	0.974334	0.0448641	0.260982	0.36289	0.446156	0.490895	1.05511	0.294537	0.247312	0.0507051	0.0626358	0.203815	0.196358						7.37611
	n3
HEK-293	[% of total PC]	PC(14:0_16:0)	PC(16:0/16:0)	PC(16:0_16:1)	PC(16:0_18:1)	PC(16:1_18:1)	PC(16:1_18:1) iso	PC(16:0_18:2)	PC(18:0_18:1)	PC(18:1/18:1)	PC(16:0_20:3)	PC(16:0_20:3) iso	PC(18:1_18:2)	PC(16:0_20:4)	PC(18:0_20:3)	PC(18:0_20:3) iso	PC(18:0_20:4)	PC(18:1_20:3)	PC(18:1_20:3) iso	PC(18:1_20:4)	PC(16:0_22:5)	PC(16:0_22:6)	PC(18:0_22:5)	PC(18:0_22:6)	PC(18:1_22:5)	PC(18:1_22:6)	PC(O-16:0/16:0)	PC(O-16:0/16:1)	PC(O-18:1/16:0)	PC(O-16:0/18:1)		PUFA-PC
w/o	n1	17.1	10.2449	13.4842	13.7855	9.26565			8.43701	21.4692	0.0747278	0.643322	1.8682	1.12996	0.0221472	0.338234	0.237291	0.219965	0.0505467	0.443696	0.277216	0.491155	0.0798503	0.0743512	0.10019	0.162714						6.21356
	n2	17.771	9.48675	15.0986	12.6267	12.1591			7.08166	21.0446	0.0518431	0.535801	1.78378	0.721528	0.0126267	0.166352	0.106893	0.207773	0.0342726	0.299968	0.235165	0.307317	0.0320679	0.0318007	0.0774974	0.126935						4.73162
	n3	17.7417	9.88056	15.6502	13.4866	12.4048			6.55579	19.5448	0.0422628	0.486095	1.87514	0.728421	0.0111066	0.180302	0.116115	0.219969	0.0349786	0.269011	0.230066	0.287762	0.0321659	0.0360604	0.0728421	0.11323						4.73553
VAL	n1	9.42199	14.8743	9.03937	17.0584	4.40012			20.0875	14.3323	0.167396	0.561174	1.14307	2.23194	0.147787	1.50816	1.92904	0.136149	0.0452766	0.565957	0.672772	0.534072	0.62335	0.302907	0.121003	0.0959736						10.786
	n2	15.0744	12.7403	9.59902	15.7552	7.45942			14.1019	16.436	0.11087	0.465849	1.81866	1.79921	0.0915165	0.982271	1.11843	0.11865	0.0358869	0.661331	0.497943	0.397771	0.32094	0.180893	0.111843	0.121568						8.83363
	n3	16.9837	13.6233	10.8078	16.2571	8.95503			7.14768	16.8929	0.124426	0.531308	2.05257	1.85277	0.0806498	0.980876	1.04445	0.175286	0.0480447	0.744739	0.494071	0.432312	0.317876	0.192542	0.118068	0.14259						9.33258
MC	n1	11.4529	13.9616	5.30106	16.3613	8.61695			12.98	21.8151	0.169067	0.503928	1.99608	1.67976	0.0974042	0.804976	1.06348	0.292322	0.0736258	0.967498	0.446118	0.587916	0.223604	0.1887	0.171248	0.245419						9.51115
	n2	15.432	14.4089	5.93406	14.9204	9.8901			10.4017	19.3539	0.132152	0.58488	1.88423	1.78192	0.0623247	0.702538	0.786945	0.329102	0.0732379	1.09985	0.461254	0.784387	0.215707	0.206328	0.231906	0.322281						9.65905
	n3	14.8524	14.7645	6.08158	15.3797	9.22782			11.4249	19.5981	0.120401	0.558064	1.63464	1.65222	0.0592338	0.627492	0.77338	0.226741	0.071977	0.949148	0.471058	0.683738	0.205649	0.172253	0.18192	0.282987						8.6709
HepG2	[% of total PC]	PC(14:0_16:0)	PC(16:0/16:0)	PC(16:0_16:1)	PC(16:0_18:1)	PC(16:1_18:1)	PC(16:1_18:1) iso	PC(16:0_18:2)	PC(18:0_18:1)	PC(18:1/18:1)	PC(16:0_20:3)	PC(16:0_20:3) iso	PC(18:1_18:2)	PC(16:0_20:4)	PC(18:0_20:3)	PC(18:0_20:3) iso	PC(18:0_20:4)	PC(18:1_20:3)	PC(18:1_20:3) iso	PC(18:1_20:4)	PC(16:0_22:5)	PC(16:0_22:6)	PC(18:0_22:5)	PC(18:0_22:6)	PC(18:1_22:5)	PC(18:1_22:6)	PC(O-16:0/16:0)	PC(O-16:0/16:1)	PC(O-18:1/16:0)	PC(O-16:0/18:1)		PUFA-PC
w/o	n1	7.31431	8.18997	15.6073	10.2503	12.9803			14.8347	22.149	0.0772638	0.89626	2.58061	1.53497	0.0455857	0.483156	0.478006	0.502215	0.0357989	0.413104	0.551149	0.482126	0.171526	0.152982	0.109715	0.159679						8.67415
	n2	8.41993	8.41993	15.2006	11.6985	12.8907			13.6358	22.0557	0.0886701	0.856895	2.45147	1.34868	0.0254833	0.392682	0.402368	0.476136	0.0359151	0.372563	0.360641	0.408329	0.135613	0.0968664	0.109534	0.116985						7.67883
	n3	9.07402	8.41006	16.8939	11.5085	12.9102			11.9511	21.9842	0.0841006	0.833629	2.39761	1.27626	0.0351895	0.365174	0.323861	0.406486	0.0267056	0.350419	0.362961	0.405011	0.112134	0.0870515	0.0900024	0.111396						7.26799
VAL	n1	7.53059	10.5705	11.4686	12.2977	8.42873			17.1338	16.4429	0.218318	0.898144	4.91215	3.77911	0.113995	1.10541	1.58211	0.270825	0.0504342	1.29885	0.467035	0.739241	0.240426	0.197592	0.0953414	0.158211						16.1272
	n2	7.84079	11.0352	11.616	13.5243	8.79497			14.8519	16.7602	0.247255	0.887794	4.26473	3.99092	0.119479	1.12841	1.7507	0.246425	0.0524379	1.08692	0.440578	0.700278	0.247255	0.198302	0.0790717	0.136073						15.5766
	n3	8.16116	10.7431	11.5556	13.7223	8.37783			14.264	17.3334	0.253682	0.782713	4.6403	3.90905	0.125487	1.11042	1.74237	0.27264	0.044778	1.11042	0.408961	0.705073	0.286182	0.204029	0.0929866	0.153473						15.8426
MC	n1	11.992	15.2041	8.85121	12.7058	7.7805			15.3468	18.1307	0.134196	0.670979	2.76243	2.07004	0.0885121	0.842292	0.935087	0.293375	0.039188	0.720945	0.339772	0.526076	0.172741	0.154896	0.0892259	0.149186						9.98894
	n2	12.3461	15.3744	9.00723	12.4238	8.61898			14.9085	17.5486	0.127344	0.715143	2.73323	2.01886	0.0759402	0.687966	0.924017	0.315253	0.0416972	0.712813	0.320688	0.52801	0.174709	0.140544	0.105602	0.150638						9.77245
	n3	13.0226	14.7318	8.5461	12.6971	8.46471			14.6505	17.8247	0.135924	0.695083	3.0359	2.01851	0.0728453	0.722756	0.968558	0.266964	0.0533928	0.721128	0.360564	0.447653	0.161969	0.156271	0.108251	0.136738						10.0625
MM6	[% of total PC]	PC(14:0_16:0)	PC(16:0/16:0)	PC(16:0_16:1)	PC(16:0_18:1)	PC(16:1_18:1)	PC(16:1_18:1) iso	PC(16:0_18:2)	PC(18:0_18:1)	PC(18:1/18:1)	PC(16:0_20:3)	PC(16:0_20:3) iso	PC(18:1_18:2)	PC(16:0_20:4)	PC(18:0_20:3)	PC(18:0_20:3) iso	PC(18:0_20:4)	PC(18:1_20:3)	PC(18:1_20:3) iso	PC(18:1_20:4)	PC(16:0_22:5)	PC(16:0_22:6)	PC(18:0_22:5)	PC(18:0_22:6)	PC(18:1_22:5)	PC(18:1_22:6)	PC(O-16:0/16:0)	PC(O-16:0/16:1)	PC(O-18:1/16:0)	PC(O-16:0/18:1)		PUFA-PC
w/o	n1	3.51693	11.0344	22.7732	16.9507	4.93027	3.99587		18.782	7.5128		1.09405	0.929708	7.04325			1.43682															10.5038
	n2	5.92599	6.94208	14.8505	13.6426	9.45032	5.69151		11.9372	28.0667		0.571993	2.1956	0.652996			0.0724761															3.49307
	n3	3.36363	6.3665	17.2957	16.1285	6.26039	5.9067		17.7201	16.7297		0.962049	3.00994	2.64917			3.60768															10.2288
VAL	n1	2.58672	13.6298	18.3982	22.8289	3.43067	3.1606		15.6131	10.7604		0.991645	0.683602	5.90767			2.00861															9.59153
	n2	5.3003	6.23768	15.7148	13.716	10.4076	6.09294		11.5104	26.2603		0.758171	2.43304	1.47499			0.0937375															4.75994
	n3	2.12921	6.13795	20.2171	14.5299	5.8952	7.35167		14.9114	19.9397		1.04727	1.35936	4.47342			2.00784															8.88789
MC	n1	2.31552	11.5339	16.1213	22.8931	5.199	3.12377		18.0436	13.9805		0.594172	1.14029	3.5694			1.48543															6.78929
	n2	5.78071	7.42455	13.3221	15.3477	9.50467	5.99885		12.0756	26.2547		0.742455	2.59431	0.742455			0.211907															4.29112
	n3	3.39295	9.38551	18.2398	17.3543	5.66673	4.9938		17.921	17.4606		0.938551	1.99398	2.05065			0.60209															5.58527
HT29	[% of total PC]	PC(14:0_16:0)	PC(16:0/16:0)	PC(16:0_16:1)	PC(16:0_18:1)	PC(16:1_18:1)	PC(16:1_18:1) iso	PC(16:0_18:2)	PC(18:0_18:1)	PC(18:1/18:1)	PC(16:0_20:3)	PC(16:0_20:3) iso	PC(18:1_18:2)	PC(16:0_20:4)	PC(18:0_20:3)	PC(18:0_20:3) iso	PC(18:0_20:4)	PC(18:1_20:3)	PC(18:1_20:3) iso	PC(18:1_20:4)	PC(16:0_22:5)	PC(16:0_22:6)	PC(18:0_22:5)	PC(18:0_22:6)	PC(18:1_22:5)	PC(18:1_22:6)	PC(O-16:0/16:0)	PC(O-16:0/16:1)	PC(O-18:1/16:0)	PC(O-16:0/18:1)		PUFA-PC
w/o	n1	10.8211	9.08229	9.89618	11.8384	19.2374			6.66836	26.9139	0.0534579	0.818516	1.83126	0.731578	0.0210872	0.230294	0.124858	0.455039	0.0385674	0.310759	0.275613	0.313533	0.0598395	0.0522555	0.123934	0.101736						5.54232
	n2	11.8309	9.15909	12.4224	11.7323	14.7886			8.41966	24.1548	0.0985908	0.939571	2.06055	1.31126	0.0293801	0.39042	0.274083	0.429856	0.0519574	0.549151	0.36873	0.504785	0.118309	0.0845909	0.133098	0.147886						7.49221
	n3	11.5211	8.91818	9.08886	12.3745	18.8818			7.13668	26.8826	0.0477912	0.779807	1.7175	0.570721	0.0215487	0.260291	0.125879	0.473645	0.0587789	0.307229	0.24109	0.278426	0.0740337	0.0432041	0.094409	0.101983						5.19633
VAL	n1	10.6133	13.0999	6.50143	13.5851	13.0999			9.98261	23.7739	0.138277	0.921845	2.18332	1.83156	0.0650143	0.715642	0.710791	0.526422	0.134638	1.04193	0.197711	0.395423	0.0730198	0.113532	0.124934	0.169813						9.34387
	n2	11.095	14.1825	6.72727	13.0529	13.1784			9.72693	22.8426	0.118982	1.00784	2.1713	1.64417	0.0614993	0.667707	0.741757	0.558514	0.104674	1.02917	0.227171	0.356445	0.0670217	0.100533	0.13806	0.199559						9.1944
	n3	10.9725	13.5435	6.4848	12.8548	14.0026			9.62964	23.8733	0.0966408	0.880326	2.02004	1.4806	0.0526818	0.68406	0.654219	0.611752	0.134287	0.995101	0.181345	0.335144	0.100773	0.0871144	0.131992	0.192822						8.6389
MC	n1	9.20284	9.02163	10.5231	13.979	10.8596			12.8788	21.6157	0.208391	1.44967	2.291	3.04172	0.0852977	1.20763	1.11573	0.362418	0.0754607	0.846506	0.217451	0.513857	0.161794	0.134612	0.079732	0.128141						11.9194
	n2	8.95353	9.02294	10.0224	13.812	10.6471			13.465	22.2103	0.191564	1.45755	2.23491	2.83182	0.0766256	1.35066	1.19103	0.334543	0.0596902	0.871755	0.234596	0.549705	0.14992	0.141591	0.0652428	0.125488						11.8667
	n3	10.3793	9.32157	10.7496	14.1476	11.6222			11.0669	21.2876	0.194365	1.45443	2.35353	2.61797	0.0813159	1.03793	0.998268	0.309397	0.0754981	0.90968	0.271053	0.583094	0.159987	0.148087	0.0930835	0.13751						11.4252
MCF-7	[% of total PC]	PC(14:0_16:0)	PC(16:0/16:0)	PC(16:0_16:1)	PC(16:0_18:1)	PC(16:1_18:1)	PC(16:1_18:1) iso	PC(16:0_18:2)	PC(18:0_18:1)	PC(18:1/18:1)	PC(16:0_20:3)	PC(16:0_20:3) iso	PC(18:1_18:2)	PC(16:0_20:4)	PC(18:0_20:3)	PC(18:0_20:3) iso	PC(18:0_20:4)	PC(18:1_20:3)	PC(18:1_20:3) iso	PC(18:1_20:4)	PC(16:0_22:5)	PC(16:0_22:6)	PC(18:0_22:5)	PC(18:0_22:6)	PC(18:1_22:5)	PC(18:1_22:6)	PC(O-16:0/16:0)	PC(O-16:0/16:1)	PC(O-18:1/16:0)	PC(O-16:0/18:1)		PUFA-PC
w/o	n1	10.1989	7.78622	32.1009	15.3252				5.56843	23.9964	0.234906	0.0344439	1.97847	0.677432		0.0453698	0.117918	0.176023	0.0430997	0.753637	0.274824	0.192619	0.0337453	0.0281989	0.221898	0.211433						5.02402
	n2	10.3015	7.92588	28.9034	14.9947				8.43978	22.8734	0.32458	0.0599212	2.18871	1.12346		0.0673131	0.209569	0.300852	0.0421841	0.982411	0.398693	0.277479	0.0480209	0.0385401	0.25899	0.240625						6.56135
	n3	8.71801	6.9313	31.847	16.4706				6.88649	24.159	0.295991	0.0650328	1.78145	0.811748		0.0371014	0.137568	0.200096	0.0589194	0.701199	0.272461	0.192533	0.0370342	0.0272146	0.191422	0.177761						4.98753
VAL	n1	15.0484	9.14961	30.0341	12.2822				8.76533	13.791	0.518163	0.113406	2.0168	3.08726		0.146761	1.02547	0.34751	0.094014	2.07886	0.41422	0.370781	0.143658	0.158241	0.19082	0.2234						10.9294
	n2	13.656	10.1275	29.8411	11.8951				9.52561	14.7972	0.423112	0.114173	1.91408	2.68642		0.167901	0.991738	0.310058	0.0955919	1.97004	0.432066	0.329087	0.146634	0.103092	0.242897	0.230585						10.1575
	n3	12.3916	9.14777	28.0217	13.4003				12.3331	12.2736	0.70447	0.165677	1.8246	3.70774		0.321988	1.39333	0.407851	0.15514	1.99047	0.521035	0.439074	0.210756	0.197095	0.177971	0.214658						12.4318
MC	n1	11.3261	15.5488	27.1026	13.8124				5.73592	17.3793	0.438473	0.135119	1.84132	1.9473		0.0847803	0.671619	0.397408	0.0998818	2.146	0.378862	0.270237	0.062658	0.0780244	0.25699	0.286134						9.09481
	n2	11.2152	15.9436	25.2439	13.5876				7.56516	17.1485	0.540369	0.0790162	1.91678	1.78424		0.124387	0.642325	0.448608	0.0969605	2.14108	0.431275	0.30383	0.0711655	0.100121	0.313006	0.30281						9.29597
	n3	10.7594	15.6675	28.3345	13.8284				6.96689	15.754	0.400972	0.116783	1.68743	2.1051		0.117451	0.673299	0.320778	0.151701	1.82108	0.357534	0.273998	0.0608141	0.0927249	0.228888	0.280681						8.68924
HepaRG	[% of total PC]	PC(14:0_16:0)	PC(16:0/16:0)	PC(16:0_16:1)	PC(16:0_18:1)	PC(16:1_18:1)	PC(16:1_18:1) iso	PC(16:0_18:2)	PC(18:0_18:1)	PC(18:1/18:1)	PC(16:0_20:3)	PC(16:0_20:3) iso	PC(18:1_18:2)	PC(16:0_20:4)	PC(18:0_20:3)	PC(18:0_20:3) iso	PC(18:0_20:4)	PC(18:1_20:3)	PC(18:1_20:3) iso	PC(18:1_20:4)	PC(16:0_22:5)	PC(16:0_22:6)	PC(18:0_22:5)	PC(18:0_22:6)	PC(18:1_22:5)	PC(18:1_22:6)	PC(O-16:0/16:0)	PC(O-16:0/16:1)	PC(O-18:1/16:0)	PC(O-16:0/18:1)		PUFA-PC
w/o	n1	1.77581	12.3734	3.47142	12.3734	4.46817	0.415883	4.18175	25.8925	16.0396	0.624398	0.517849	1.29462	8.27184	0.417029	0.821455	3.25374	0.11686	0.134045	2.05077	0.382658	0.799687	0.128317	0.113079	0.0506392	0.0311626						23.1899
	n2	2.06023	12.5124	3.55957	11.218	4.58429	0.539328	4.05575	25.5642	16.5034	0.875869	0.436856	1.15416	8.74791	0.546879	1.03659	3.11732	0.117574	0.0752902	1.83372	0.400182	0.763689	0.113259	0.0991286	0.0293395	0.0550115						23.4585
	n3	1.8697	12.3867	4.59244	11.3935	4.4639	0.512998	4.19513	25.124	15.7756	0.861229	0.474435	1.19193	8.90443	0.502481	0.885769	3.19017	0.122699	0.122699	1.7879	0.473267	0.728013	0.122699	0.111364	0.0795789	0.127373						23.8812
VAL	n1	1.0025	9.4847	2.87843	12.4562	3.15156	0.543269	2.56927	32.1159	9.33463	0.540268	0.636316	0.501249	11.1655	0.642319	1.4107	7.62378	0.126963	0.0804399	2.06202	0.531264	0.642319	0.173486	0.224812	0.0714354	0.0306152						29.0328
	n2	1.07024	9.76152	2.96962	12.7605	2.93728	0.590984	2.59033	30.5783	10.1143	0.699772	0.520418	0.561581	10.967	0.82032	1.68768	7.43875	0.0855603	0.116727	2.04051	0.479255	0.479255	0.290199	0.349886	0.0399869	0.0499837						29.2172
	n3	1.40012	8.64004	3.06351	12.1344	2.58483	0.665355	2.51303	33.2678	9.74099	0.600734	0.385332	0.634241	11.0573	0.552867	1.60834	7.06042	0.0864004	0.0708436	1.91469	0.593554	0.732369	0.21995	0.359005	0.0406872	0.0732369						28.503
MC	n1
	n2
	n3
HUVECs	[% of total PC]	PC(14:0_16:0)	PC(16:0/16:0)	PC(16:0_16:1)	PC(16:0_18:1)	PC(16:1_18:1)	PC(16:1_18:1) iso	PC(16:0_18:2)	PC(18:0_18:1)	PC(18:1/18:1)	PC(16:0_20:3)	PC(16:0_20:3) iso	PC(18:1_18:2)	PC(16:0_20:4)	PC(18:0_20:3)	PC(18:0_20:3) iso	PC(18:0_20:4)	PC(18:1_20:3)	PC(18:1_20:3) iso	PC(18:1_20:4)	PC(16:0_22:5)	PC(16:0_22:6)	PC(18:0_22:5)	PC(18:0_22:6)	PC(18:1_22:5)	PC(18:1_22:6)	PC(O-16:0/16:0)	PC(O-16:0/16:1)	PC(O-18:1/16:0)	PC(O-16:0/18:1)		PUFA-PC
w/o	n1	6.05821	16.4504	6.99024	15.0523	5.8718	4.11492		17.9416	22.5086		0	1.23494	0.475336	1.36543	0.475336	0.412424			1.04854												5.012
	n2	5.20282	16.2328	6.03528	19.2158	5.54968	3.74603		18.1405	20.846		0.496002	1.3458	0.683304	1.19665	0.506408	0.248001			0.554968												5.03113
	n3
VAL	n1	5.89674	21.7991	3.52863	19.0546	2.90132	1.58396		21.0934	18.1921		0	1.57612	1.65454	0.478326	0.0534	1.12132			1.06643												5.95014
	n2	5.7248	23.6842	3.55939	20.3007	3.8436	1.71879		20.03	15.6992		0	1.15173	2.03007	0.414135	0.046015	0.737593			1.0597												5.43924
	n3
MC	n1
	n2
	n3
Monocytes	[% of total PC]	PC(14:0_16:0)	PC(16:0/16:0)	PC(16:0_16:1)	PC(16:0_18:1)	PC(16:1_18:1)	PC(16:1_18:1) iso	PC(16:0_18:2)	PC(18:0_18:1)	PC(18:1/18:1)	PC(16:0_20:3)	PC(16:0_20:3) iso	PC(18:1_18:2)	PC(16:0_20:4)	PC(18:0_20:3)	PC(18:0_20:3) iso	PC(18:0_20:4)	PC(18:1_20:3)	PC(18:1_20:3) iso	PC(18:1_20:4)	PC(16:0_22:5)	PC(16:0_22:6)	PC(18:0_22:5)	PC(18:0_22:6)	PC(18:1_22:5)	PC(18:1_22:6)	PC(O-16:0/16:0)	PC(O-16:0/16:1)	PC(O-18:1/16:0)	PC(O-16:0/18:1)		PUFA-PC
w/o	n1		27.3183		17.4949				13.0978	5.92209	0.308734	1.33785	2.03952	10.946	0.371417	0.534204	14.0334			2.6757	1.24429	0.637115	0.859778	1.1788		0						36.1668
	n2		30.6281		13.966				15.9107	5.43615	0.278879	1.56455	1.80321	8.97186	0.186509	0.583392	12.7727			3.41638	1.23308	0.525937	1.15794	1.56455		0						34.059
	n3		23.8929		15.3579				17.1998	7.44546	0	0	3.42439	11.259	0	0	11.6741			5.13659	1.18297	0.990998	0.793836	1.37754		0.264612						36.104
	n4		22.9911		14.561				20.3416	5.82441	0	0	3.24065	12.24	0	0	11.189			4.99235	1.52836	0.707249	0.849575	1.33348		0.201227						36.2819
VAL	n1		24.812		18.1026				20.0015	7.40563	0.419019	1.29124	1.0773	8.31709	0.548143	0.339266	13.039			1.12034	0.948173	0.34433	0.905132	1.32921		0						29.6782
	n2		26.6573		15.3511				22.8992	5.06394	0.221348	0.834435	3.28041	7.57998	0.334411	0.757998	9.77754			2.7995	1.52874	0.59557	1.35357	0.965014		0						30.0285
	n3		24.5235		14.6322				26.3994	5.35492	0	0	3.13451	9.58429	0	0	9.89126			2.55467	1.15967	0.641227	1.0437	1.05734		0.0232274						29.0899
	n4		23.2409		15.5173				25.201	5.83357	0	0	3.47681	10.2204	0	0	9.00703			2.98679	1.32539	0.546022	1.38139	1.17605		0.0872702						30.2072
MC	n1		27.3057		17.0466				16.4249	6.94301	0.359585	1.04145	3.95855	8.70466	0.326425	0.505699	10.5181			2.43523	1.12953	0.813472	0.880829	1.60622		0						32.2798
	n2		25.436		13.4348				23.0691	6.70071	0.232025	1.07678	3.03032	7.63415	0.28403	0.47005	10.3011			3.63372	1.45349	0.590063	1.30347	1.35014		0						31.3593
	n3		23.1072		13.8562				23.188	6.86752	0	0	3.65595	9.04897	0	0	12.1596			3.7933	0.977612	0.448409	1.20788	1.57953		0.10988						32.9811
	n4		25.2359		16.0565				21.1332	6.34587	0	0	3.36479	8.61858	0	0	11.1569			4.13219	0.994678	0.522427	1.05371	1.20424		0.180931						31.2285
PMNL	[% of total PC]	PC(14:0_16:0)	PC(16:0/16:0)	PC(16:0_16:1)	PC(16:0_18:1)	PC(16:1_18:1)	PC(16:1_18:1) iso	PC(16:0_18:2)	PC(18:0_18:1)	PC(18:1/18:1)	PC(16:0_20:3)	PC(16:0_20:3) iso	PC(18:1_18:2)	PC(16:0_20:4)	PC(18:0_20:3)	PC(18:0_20:3) iso	PC(18:0_20:4)	PC(18:1_20:3)	PC(18:1_20:3) iso	PC(18:1_20:4)	PC(16:0_22:5)	PC(16:0_22:6)	PC(18:0_22:5)	PC(18:0_22:6)	PC(18:1_22:5)	PC(18:1_22:6)	PC(O-16:0/16:0)	PC(O-16:0/16:1)	PC(O-18:1/16:0)	PC(O-16:0/18:1)		PUFA-PC
w/o	n1		17.539		15.5389				15.8979	17.2826			3.71806	1.64108			1.62056			1.0308	0.139491		0.0523093				11.8465		5.28221	8.41052		8.2023
	n2		18.2697		15.7211				22.1866	16.0698			5.52652	1.71698			1.15091			1.11335	0.0638501		0.0456072				6.19722		4.58755	7.35081		9.61722
	n3		14.6995		16.1839				17.7639	16.2796			4.83601	2.18339			1.84343			1.3694	0.146517		0.0976778				11.0606		3.9119	9.62413		10.4764
	n4		12.7186		15.775				15.8736	15.3807			3.39164	2.10991			1.5775			1.00566	0.201132		0.100566				22.7752		2.58316	6.50721		8.38641
	n5		14.535		14.6477				14.9857	13.0703			3.03095	1.3859			1.22816			0.690696	0.191547		0.0766189				26.0279		2.26476	7.8647		6.60387
VAL	n1		17.8635		15.2478				19.5223	14.865			2.95386	1.4546			1.40994			0.714541	0.108457		0.130149				11.9941		4.99541	8.74037		6.77155
	n2		18.4188		14.3787				25.8465	15.7338			5.94721	1.21203			0.777905			0.785434	0.0853187		0.0767868				4.71762		4.51687	7.50302		8.88468
	n3		9.52401		8.88908				15.5206	7.52514			2.00122	1.60144			2.00122			0.319819	0.160144		0				44.2102		1.92126	6.32582		6.08384
	n4		14.6073		16.1647				23.3073	13.6944			3.90961	2.77647			2.64758			1.64332	0.255628		0.146073				10.0962		3.17924	7.57218		11.3787
	n5		40.7869		6.94277				9.13206	6.07305			0.919204	1.48002			1.02117			0.407869	0.102117		0				28.1909		1.22511	3.7188		3.93039
MC	n1		15.9581		14.5605				18.5907	17.4531			4.29016	2.68785			1.40405			1.63806	0.210283		0.0663024				9.36034		5.20019	8.58032		10.2967
	n2		15.9116		14.4141				21.3403	15.8368			4.97941	1.9356			1.59116			1.22426	0.165481		0.0254586				10.7825		4.64246	7.15088		9.92138
	n3		11.5276		14.6338				17.2569	13.8745			4.18306	1.80852			1.71188			0.938773	0.164285		0.070408				19.8799		3.66536	10.2851		8.87692
	n4		15.5712		15.7417				16.8214	16.5373			3.71094	2.4948			2.39819			1.1991	0.154575		0.212541				16.3668		2.76758	6.02389		10.1701
	n5		31.9978		9.01543				8.82858	5.92075			1.58821	1.58821			1.11291			0.357347	0.158821		0.158821				33.6327		1.47143	4.16905		4.96432
Statistics
P values vs. vehicle control; two-tailed paired student t-test of log-transformed data
