# Supplementary material for: Attenuated growth factor signaling during cell death initiation sensitizes membranes towards peroxidation
Source: Nat Commun. 2025 Feb 25;16:1774. doi: 10.1038/s41467-025-56711-2 (PMC11861335; doi:10.1038/s41467-025-56711-2)
Supplement: Supplementary file 9 — Source Data [file 41467_2025_56711_MOESM9_ESM.zip › Source_data_Fig_2.xlsx]

## Sheet: Fig. 2a
Fig. 2a
14C-acetate incorporation [%]	w/o	TOFA	VAL	MC	STS	CHX	ETO	TPG	Serum
n1	116.606	15.5178	3.89247	51.427	77.8471	6.5085	20.721	1.9456	0.767701
n2	125.852	13.8496	7.81773	38.6507	79.0833	8.60382	24.9209	0.205466	1.68366
n3	57.5421	7.52819	4.61296	44.6591	49.8693	5.22575	13.8083	0.747625	0.880855
14C-acetate incorporation [pmol/µg protein]	w/o	TOFA	VAL	MC	STS	CHX	ETO	TPG	Serum
n1	0.0137256	0.0018266	0.000458182	0.00605345	0.00916335	0.000766113	0.00243906	0.000229016	9.03659e-05
n2	0.014814	0.00163023	0.000920223	0.00454956	0.00930887	0.00101275	0.00293343	2.41853e-05	0.000198183
n3	0.00677326	0.000886141	0.00054299	0.0052568	0.0058701	0.000615122	0.00162537	8.80026e-05	0.000103685
Statistics
P values vs. vehicle control; repeated measures one-way ANOVA of log-transformed data + Dunnett’s post hoc test.
Repeated measures one-way ANOVA	log-transformed data
Dunnett's multiple comparisons test	Summary	Adjusted P Value
w/o vs. TOFA	***	0.000863315
w/o vs. VAL	****	2.22582e-05
w/o vs. MC	ns	0.378737
w/o vs. STS	ns	0.952333
w/o vs. CHX	****	6.44873e-05
w/o vs. ETO	**	0.00932002
w/o vs. TPG	****	1.46156e-08
w/o vs. Serum	****	6.37592e-08

## Sheet: Fig. 2b
Fig. 2b
14C-palmitate β-oxidation [%]	w/o	TOFA	VAL	MC	STS	CHX	ETO	TPG	Serum
n1	83.0961	349.03	437.95	343.66	359.056	590.847	353.181	202.407	21375.4
n2	116.44	186.134	712.572	430.725	420.844	785.735	350.464	127.587	7717.83
n3	100.464	224.637	308.472	638.558	276.306	557.699	303.768	243.771	4016.76
14C-palmitate β-Oxidation [pmol/µg protein]	w/o	TOFA	VAL	MC	STS	CHX	ETO	TPG	Serum
n1	0.34523	1.45007	1.8195	1.42776	1.49173	2.45472	1.46732	0.840915	88.8061
n2	0.483758	0.77331	2.96044	1.78948	1.74843	3.2644	1.45603	0.530071	32.0644
n3	0.417387	0.933275	1.28157	2.65294	1.14794	2.31701	1.26203	1.01277	16.688
Statistics
P values vs. vehicle control; repeated measures one-way ANOVA of log-transformed data + Dunnett’s post hoc test.
Repeated measures one-way ANOVA	log-transformed data
Dunnett's multiple comparisons test	Summary	Adjusted P Value
w/o vs. TOFA	ns	0.0635768
w/o vs. VAL	**	0.001209
w/o vs. MC	**	0.00125614
w/o vs. STS	**	0.00708675
w/o vs. CHX	***	0.000160995
w/o vs. ETO	**	0.00885699
w/o vs. TPG	ns	0.297677
w/o vs. Serum	****	1.36737e-09

## Sheet: Fig. 2c
Fig. 2c
4:0-CoA [% of vehicle]	w/o	VAL	MC	STS	CHX	ETO	TPG	Serum
n1	54.4146	247.178	250.991	256.536	283.157	242.889	186.582	277.542
n2	124.173	558.691	963.255	1468.44	937.022	1735.05	733.271	717.419
n3	121.412	638.46	805.486	1256.02	842.785	948.333	618.388	1131.17
4:0-CoA [pmol/106 cells]	w/o	VAL	MC	STS	CHX	ETO	TPG	Serum
n1	0.996379	4.52604	4.59585	4.69739	5.18485	4.44751	3.41647	5.08203
n2	2.27371	10.2301	17.638	26.8884	17.1577	31.7702	13.4268	13.1366
n3	2.22317	11.6907	14.7491	22.9988	15.4321	17.3648	11.3232	20.7126
Statistics
P values vs. vehicle control; repeated measures one-way ANOVA of log-transformed data + Dunnett’s post hoc test.
Repeated measures one-way ANOVA	log-transformed data
Dunnett's multiple comparisons test	Summary	Adjusted P Value
DMSO vs. VAL	****	7.08135e-06
DMSO vs. MC	****	1.09806e-06
DMSO vs. STS	****	1.70111e-07
DMSO vs. CHX	****	8.09467e-07
DMSO vs. ETO	****	2.38592e-07
DMSO vs. TPG	****	7.84818e-06
DMSO vs. Serum	****	7.96807e-07

## Sheet: Fig. 2d
Fig. 2d
left panel					right panel
cell number	w/o	Soraphen A	TOFA		0.17 h	not shown
n1	1.694	1.542	1.349		total PC [% of vehicle]	w/o	TOFA	Soraphen A						total PC [% of vehicle]	w/o	CAY 0.1 µM	CAY 1 µM	CAY 10 µM
n2	1.978	1.562	1.643		n1	139.117	167.932	131.216						n1	8.01475	6.37613	6.25825	5.97556
n3	3.52	2.16	2.201		n2	126.636	124.193	120.238						n2	8.98996	6.80339	7.4786	8.63898
					n3	34.2474	20.7297	24.8827						n3	8.60323	8.3423	7.33084	7.43018
cell number	w/o	CAY
n1	5.915	2.171
n2	5.8175	2.197			total PC [nmol / 106 cells]	w/o	TOFA	Soraphen A		Repeated measures one-way ANOVA	log-transformed data			Repeated measures one-way ANOVA	log-transformed data
n3	5.6225	1.86875			n1	8.11325	9.79375	7.65247		Dunnett's multiple comparisons test	Summary	Adjusted P Value		Dunnett's multiple comparisons test	Summary	Adjusted P Value
					n2	7.38539	7.2429	7.01228		w/o vs. TOFA	ns	0.694297		w/o vs. 0.1 µM CAY	ns	0.1096
					n3	1.9973	1.20895	1.45116		w/o vs. Soraphen A	ns	0.568346		w/o vs. 1 µM CAY	ns	0.08
														w/o vs. 10 µM CAY	ns	0.155
Statistics
*P < 0.05, **P < 0.01, ***P < 0.001 or P values vs. vehicle control;					1 h	not shown
repeated measures one-way ANOVA of log-transformed data + Dunnett’s post hoc test.					total PC [% of vehicle]	w/o	TOFA	Soraphen A						absolute intensities n1	16:0/16:0	16:0/16:1 (1)	16:0/16:1 (2)	16:0/18:1	16:1/18:1 (1)	16:1/18:1 (2)	18:0/18:1	18:1/18:1	18:1/18:2	16:0/20:4	18:0/20:4	18:1/20:4	16:0/22:5	16:0/22:6
					n1	189.389	155.168	138.228						w/o	1.3194	0.612154	0.308454	1.82458	0.464762	0.121837	0.562231	1.361	0.125997	0.0584815	0.0317369	0.0600268	0.030786	0.0125997
					n2	76.9088	169.338	143.315						0.1 µM CAY	1.13807	0.485206	0.638429	0.971522	0.168212	0.0843837	1.65992	0.85494	0.0832733	0.099928	0.0877146	0.0395271	0.0464665	0.0185422
					n3	33.7022	40.5678	23.5887						1 µM CAY	1.05618	0.211235	0.665453	0.982917	0.155679	0.0720398	1.76437	0.952391	0.0799764	0.106839	0.0989022	0.0424913	0.0429187	0.0268623
														10 µM CAY	1.05673	0.101759	0.67094	0.950499	0.143693	0.0799537	1.77799	0.81072	0.0743626	0.0978455	0.105114	0.0431079	0.042437	0.0204078
														w/o	1.75245	0.965768	0.369678	2.34087	0.562832	0.125998	0.857039	1.72687	0.149022	0.090181	0.0495036	0.0895414	0.0333222	0.0223853
					total PC [nmol / 106 cells]	w/o	TOFA	Soraphen A		Repeated measures one-way ANOVA	log-transformed data
					n1	11.8677	9.72331	8.66183		Dunnett's multiple comparisons test	Summary	Adjusted P Value		absolute intensities n2	16:0/16:0	16:0/16:1 (1)	16:0/16:1 (2)	16:0/18:1	16:1/18:1 (1)	16:1/18:1 (2)	18:0/18:1	18:1/18:1	18:1/18:2	16:0/20:4	18:0/20:4	18:1/20:4	16:0/22:5	16:0/22:6
					n2	4.81936	10.6113	8.98056		w/o vs. TOFA	ns	0.557484		w/o	1.6808	0.666345	0.322714	2.17384	0.511711	0.103089	0.829197	1.67333	0.18825	0.091884	0.0445226	0.0971131	0.0351848	0.0200949
					n3	2.11189	2.54211	1.47814		w/o vs. Soraphen A	ns	0.997062		0.1 µM CAY	1.03188	0.232787	0.536208	1.03188	0.155396	0.0804619	2.28487	1.00117	0.105645	0.123457	0.109944	0.0546649	0.032799	0.0222345
														1 µM CAY	1.22065	0.240642	0.542666	1.18577	0.168798	0.118577	2.39945	1.05325	0.139503	0.133923	0.133923	0.0704489	0.0366195	0.0343874
														10 µM CAY	1.44247	0.28561	0.593338	1.50979	0.183675	0.107705	2.64454	1.21168	0.185598	0.148094	0.176944	0.0804901	0.038466	0.0305805
					6 h	not shown								w/o	1.88544	0.734646	0.301971	2.40375	0.563379	0.118685	0.953988	1.98309	0.242629	0.112676	0.0675304	0.119436	0.0332769	0.0213333
					total PC [% of vehicle]	w/o	TOFA	Soraphen A
					n1	167.807	149.966	177.049						absolute intensities n3	16:0/16:0	16:0/16:1 (1)	16:0/16:1 (2)	16:0/18:1	16:1/18:1 (1)	16:1/18:1 (2)	18:0/18:1	18:1/18:1	18:1/18:2	16:0/20:4	18:0/20:4	18:1/20:4	16:0/22:5	16:0/22:6
					n2	96.5937	134.524	61.4057						w/o	1.75073	0.739647	0.296538	2.26644	0.564575	0.0983935	0.902506	1.8593	0.223251	0.108572	0.0557111	0.0997506	0.0328431	0.020968
					n3	35.5995	35.5623	17.4007						0.1 µM CAY	1.29728	0.29456	0.659326	1.24387	0.190014	0.123624	2.71667	1.2286	0.164068	0.154911	0.137359	0.0550201	0.0467022	0.0302954
														1 µM CAY	1.12919	0.246486	0.562015	1.10983	0.154215	0.0974331	2.47132	1.07112	0.132277	0.121307	0.122598	0.0503942	0.0382634	0.0243905
														10 µM CAY	1.20238	0.263653	0.572939	1.26756	0.161524	0.112994	2.20194	1.10097	0.159351	0.131102	0.125308	0.0669274	0.0386788	0.0248443
					total PC [nmol / 106 cells]	w/o	TOFA	Soraphen A		Repeated measures one-way ANOVA	log-transformed data			w/o	1.66381	0.674349	0.290537	2.08607	0.512379	0.0970559	0.749977	1.64491	0.198523	0.0831907	0.0464482	0.0913838	0.0263437	0.0222472
					n1	8.61139	7.69583	9.08568		Dunnett's multiple comparisons test	Summary	Adjusted P Value
					n2	4.95693	6.90343	3.15117		w/o vs. TOFA	ns	0.932744
					n3	1.82687	1.82496	0.892957		w/o vs. Soraphen A	ns	0.293742
					24 h	not shown
					total PC [% of vehicle]	w/o	TOFA	Soraphen A
					n1	145.086	83.6416	89.7459
					n2	132.16	70.43	100.135
					n3	22.7542	19.1604	9.00863
					total PC [nmol / 106 cells]	w/o	TOFA	Soraphen A		Repeated measures one-way ANOVA	log-transformed data
					n1	11.3999	6.57202	7.05166		Dunnett's multiple comparisons test	Summary	Adjusted P Value
					n2	10.3843	5.53394	7.868		w/o vs. TOFA	ns	0.208249
					n3	1.78788	1.5055	0.707841		w/o vs. Soraphen A	ns	0.125441
					48 h	not shown
					total PC [% of vehicle]	w/o	TOFA	Soraphen A
					n1	148.388	68.2951	48.554
					n2	122.575	60.1499	50.5364
					n3	29.037	14.9002	12.1243
					total PC [nmol / 106 cells]	w/o	TOFA	Soraphen A		Repeated measures one-way ANOVA
					n1	8.54914	3.93472	2.79737		Dunnett's multiple comparisons test	Summary	Adjusted P Value
					n2	7.06199	3.46545	2.91158		w/o vs. TOFA	***	0.000429429
					n3	1.67292	0.858456	0.698525		w/o vs. Soraphen A	***	0.000150773
					absolute intensities
					0.17h	nmol / 106 cells	PC(16:0_16:0)	PC(16:0_16:1)	PC(16:0_16:1) iso	PC(16:0_18:1)	PC(16:1_18:1)	PC(18:0_18:1)	PC(18:1/18:1)	PC(18:1_18:2)	PC(16:0_20:4)	PC(18:0_20:4)	PC(18:1_20:4)	PC(16:0_22:5)	PC(16:0_22:6)	SUM
					w/o	n1	1.33664	0.996308	0.555482	0.618685	0.934138	0.820426	1.91221	0.362561	0.183318	0.0957245	0.222293	0.042433	0.033029	8.11325
						n2	1.1579	0.881936	0.559005	0.581666	0.817904	0.711809	1.72311	0.30631	0.213373	0.114702	0.247885	0.0442727	0.025526	7.38539
						n3	0.355906	0.218007	0.108967	0.538333	0.162785	0.0995489	0.35114	0.0570666	0.0357277	0.0142476	0.0410749	0.00792518	0.00657356	1.9973
					TOFA	n1	1.63274	1.18344	0.673104	0.788396	1.25296	1.0122	2.20412	0.415392	0.196675	0.121227	0.235671	0.0471342	0.0306881	9.79375
						n2	1.15157	0.860106	0.508634	0.625792	0.822959	0.637222	1.65449	0.285178	0.206025	0.1143	0.282035	0.0642937	0.0302895	7.2429
						n3	0.220657	0.124776	0.0656717	0.338209	0.0985076	0.0581195	0.203254	0.0303403	0.0250209	0.00758509	0.0233791	0.00728956	0.00614031	1.20895
					Soraphen A	n1	1.21353	0.965906	0.495252	0.628085	0.90031	0.762558	1.8203	0.346021	0.152676	0.0983945	0.196789	0.0378819	0.0347661	7.65247
						n2	1.02787	0.856871	0.512983	0.58518	0.801773	0.708676	1.58265	0.30399	0.210893	0.105066	0.237492	0.0480684	0.030779	7.01228
						n3	0.240822	0.165668	0.0833825	0.392227	0.128914	0.0729597	0.236982	0.0438855	0.0290742	0.0105325	0.0329141	0.0083931	0.0054034	1.45116
					1h	nmol / 106 cells	PC(16:0_16:0)	PC(16:0_16:1)	PC(16:0_16:1) iso	PC(16:0_18:1)	PC(16:1_18:1)	PC(18:0_18:1)	PC(18:1/18:1)	PC(18:1_18:2)	PC(16:0_20:4)	PC(18:0_20:4)	PC(18:1_20:4)	PC(16:0_22:5)	PC(16:0_22:6)	SUM
					w/o	n1	2.34048	1.59153	0.909091	0.997783	2.91323e-05	1.51022	2.95639	0.546933	0.307958	0.18305	0.357231	0.0992855	0.0677507	11.8677
						n2	0.685975	0.530742	0.338103	0.391232	0.80191	0.464861	1.00369	0.176029	0.142673	0.0695382	0.162593	0.0305106	0.0215047	4.81936
						n3	0.371303	0.231339	0.120328	0.587939	0.171393	0.0978839	0.345185	0.0543504	0.0475817	0.0166092	0.0500208	0.0106102	0.00734753	2.11189
					TOFA	n1	1.76184	1.35016	0.809705	0.809705	2.21128e-05	1.22724	2.45838	0.47997	0.275105	0.142625	0.294615	0.0657519	0.0481921	9.72331
						n2	1.53307	1.20219	0.796868	0.744478	1.75642	0.951278	2.26652	0.416356	0.297791	0.154962	0.380511	0.0661759	0.0446687	10.6113
						n3	0.426036	0.292677	0.149138	0.682064	0.196475	0.119107	0.425526	0.0753324	0.0646434	0.0208182	0.0676974	0.0136922	0.00890755	2.54211
					Soraphen A	n1	1.52162	1.28184	0.663328	0.712629	2.5941e-05	1.12273	2.16478	0.477327	0.223873	0.14275	0.259953	0.0609544	0.030029	8.66183
						n2	1.24419	1.06615	0.676553	0.718445	1.05986	0.917431	2.0129	0.358175	0.272297	0.168824	0.366554	0.0785472	0.0406351	8.98056
						n3	0.247189	0.168341	0.0878302	0.412536	0.115776	0.0648746	0.24985	0.0389247	0.0336017	0.00978109	0.0342671	0.00894936	0.00622131	1.47814
					6h	nmol / 106 cells	PC(16:0_16:0)	PC(16:0_16:1)	PC(16:0_16:1) iso	PC(16:0_18:1)	PC(16:1_18:1)	PC(18:0_18:1)	PC(18:1/18:1)	PC(18:1_18:2)	PC(16:0_20:4)	PC(18:0_20:4)	PC(18:1_20:4)	PC(16:0_22:5)	PC(16:0_22:6)	SUM
					w/o	n1	1.5001	1.07407	0.580538	0.682776	0.994555	0.961613	1.82926	0.358652	0.19993	0.105665	0.242944	0.0496046	0.0316881	8.61139
						n2	0.720266	0.615149	0.36311	0.387928	0.550843	0.486169	1.10327	0.20814	0.176911	0.085549	0.202842	0.0392601	0.0174933	4.95693
						n3	0.316231	0.185119	0.0992867	0.509389	0.155071	0.084715	0.317821	0.0494916	0.0326203	0.015079	0.0435123	0.0111573	0.00737661	1.82687
					TOFA	n1	1.26317	0.873906	0.546921	0.478799	0.805785	0.932297	1.7809	0.336717	0.216044	0.105686	0.268595	0.0480746	0.0389268	7.69583
						n2	1.09213	0.821445	0.488173	0.544501	0.72913	0.754165	1.62724	0.289462	0.186194	0.0805799	0.22844	0.040994	0.0209664	6.90343
						n3	0.30862	0.167561	0.100024	0.478745	0.15089	0.0953215	0.333839	0.0594157	0.0427451	0.0166706	0.0525765	0.00974588	0.00880549	1.82496
					Soraphen A	n1	1.27678	1.14333	0.691177	0.667274	1.10748	0.948127	2.11138	0.468088	0.237032	0.107561	0.239024	0.0442194	0.0442194	9.08568
						n2	0.491104	0.325394	0.254591	0.253084	0.317862	0.323888	0.733644	0.130308	0.113888	0.0456456	0.126542	0.0244046	0.0108163	3.15117
						n3	0.136042	0.0927261	0.0546344	0.24814	0.0838018	0.0409214	0.155197	0.028079	0.0161727	0.00598584	0.0245964	0.00407037	0.00259024	0.892957
					24h	nmol / 106 cells	PC(16:0_16:0)	PC(16:0_16:1)	PC(16:0_16:1) iso	PC(16:0_18:1)	PC(16:1_18:1)	PC(18:0_18:1)	PC(18:1/18:1)	PC(18:1_18:2)	PC(16:0_20:4)	PC(18:0_20:4)	PC(18:1_20:4)	PC(16:0_22:5)	PC(16:0_22:6)	SUM
					w/o	n1	2.73082	1.63192	0.729101	0.826682	1.17665	1.30767	2.1472	0.330798	0.158942	0.0827759	0.187962	0.0515652	0.0378278	11.3999
						n2	2.41214	1.33958	0.66537	0.819833	1.0537	0.993139	2.23873	0.320177	0.180922	0.0666958	0.206949	0.0524575	0.034599	10.3843
						n3	0.407853	0.184893	0.0783077	0.478547	0.129425	0.0862835	0.300905	0.0362536	0.0288216	0.00973408	0.030453	0.0089365	0.00746823	1.78788
					TOFA	n1	1.11931	0.585156	0.490227	0.32304	0.606408	0.86569	1.51602	0.340042	0.236613	0.129641	0.255032	0.0783514	0.0264949	6.57202
						n2	0.820209	0.447162	0.426163	0.251992	0.528689	0.781916	1.42054	0.301402	0.174171	0.0744858	0.228522	0.0490396	0.0296461	5.53394
						n3	0.224893	0.108849	0.0865685	0.304034	0.123702	0.12347	0.334206	0.069162	0.04781	0.0167335	0.0464174	0.0121846	0.00747321	1.5055
					Soraphen A	n1	0.897045	0.740131	0.412418	0.499901	1.18727	0.666535	1.74965	0.326324	0.141639	0.0849832	0.284666	0.0398532	0.0212458	7.05166
						n2	0.845613	0.756525	0.481956	0.457128	1.24724	0.695185	2.30755	0.387025	0.151889	0.0771129	0.400169	0.0346132	0.0259964	7.868
						n3	0.0819451	0.0585322	0.0304634	0.167615	0.0794176	0.0377799	0.155643	0.028468	0.0188899	0.00792846	0.0348533	0.00415047	0.00215505	0.707841
					48h	nmol / 106 cells	PC(16:0_16:0)	PC(16:0_16:1)	PC(16:0_16:1) iso	PC(16:0_18:1)	PC(16:1_18:1)	PC(18:0_18:1)	PC(18:1/18:1)	PC(18:1_18:2)	PC(16:0_20:4)	PC(18:0_20:4)	PC(18:1_20:4)	PC(16:0_22:5)	PC(16:0_22:6)	SUM
					w/o	n1	1.85774	1.1884	0.665476	0.497663	0.995644	1.14799	1.72468	0.216303	0.0910809	0.0403109	0.0795161	0.0273965	0.016946	8.54914
						n2	1.45192	0.961369	0.600932	0.363725	0.799547	0.968786	1.57487	0.165997	0.0704026	0.0192328	0.0502162	0.0212111	0.0137791	7.06199
						n3	0.28782	0.208798	0.131632	0.323929	0.18214	0.158003	0.312162	0.0318352	0.016648	0.00380516	0.0108724	0.00422519	0.00105261	1.67292
					TOFA	n1	0.650446	0.313231	0.303057	0.147531	0.385907	0.619195	1.01019	0.215846	0.0937514	0.0476751	0.0959316	0.0311051	0.0208579	3.93472
						n2	0.508062	0.246552	0.28111	0.138234	0.341975	0.567379	0.928438	0.177435	0.094907	0.0433271	0.0964544	0.0285237	0.0130497	3.46545
						n3	0.128438	0.0608989	0.0640443	0.146786	0.073568	0.0987313	0.186104	0.0373956	0.0247265	0.00926152	0.02062	0.00673645	0.00114458	0.858456
					Soraphen A	n1	0.292033	0.262666	0.137043	0.138675	0.477476	0.289857	0.837487	0.15227	0.0436146	0.028877	0.115834	0.0144113	0.00712408	2.79737
						n2	0.314827	0.262356	0.132319	0.161976	0.429465	0.279466	0.923948	0.146577	0.0561213	0.0317108	0.147718	0.015114	0.00998092	2.91158
						n3	0.0716546	0.0692351	0.0304299	0.126559	0.094919	0.0438303	0.170296	0.0341522	0.0133073	0.00636516	0.0328494	0.00429927	0.000628141	0.698525

## Sheet: Fig. 2e
Fig. 2e					Statistics
left panel					*P < 0.05, **P < 0.01, ***P < 0.001 vs. vehicle control for the respective time point;				right panel
					repeated measures one-way ANOVA of log-transformed data + Dunnett’s post hoc test.
0.17 h	not shown								total PC [% of vehicle]	w/o	CAY 0.1 µM	CAY 1 µM	CAY 10 µM
PUFA-PC [% of vehicle]	w/o	TOFA	Soraphen A						n1	4.69326	5.8884	6.35944	6.41404
n1	106.731	98.5136	104.368						n2	5.95447	6.59589	7.33832	7.64179
n2	118.13	124.98	123.066						n3	5.85863	7.05269	6.67359	7.35126
n3	75.1389	76.0526	82.6976
									Repeated measures one-way ANOVA	log-transformed data
PUFA-PC [% of total PC]	w/o	TOFA	Soraphen A		Repeated measures one-way ANOVA	log-transformed data			Dunnett's multiple comparisons test	Summary	Adjusted P Value
n1	11.5799	10.6883	11.3235		Dunnett's multiple comparisons test	Summary	Adjusted P Value		w/o vs. 0.1 µM CAY	**	0.0097
n2	12.8166	13.5598	13.3521		w/o vs. TOFA	ns	0.990977		w/o vs. 1 µM CAY	**	0.0032
n3	8.15226	8.2514	8.97235		w/o vs. Soraphen A	ns	0.505761		w/o vs. 10 µM CAY	**	0.0011
1 h	not shown								relative intensities n1	16:0/16:0	16:0/16:1 (1)	16:0/16:1 (2)	16:0/18:1	16:1/18:1 (1)	16:1/18:1 (2)	18:0/18:1	18:1/18:1	18:1/18:2	16:0/20:4	18:0/20:4	18:1/20:4	16:0/22:5	16:0/22:6
PUFA-PC [% of vehicle]	w/o	TOFA	Soraphen A						w/o	19.1383	8.87946	4.47422	26.466	6.7415	1.76727	8.15531	19.7417	1.82762	0.84829	0.460353	0.870705	0.446559	0.182762
n1	102.656	105.352	107.884						0.1 µM CAY	17.8489	7.60973	10.0128	15.2369	2.63815	1.32343	26.0333	13.4084	1.30602	1.56722	1.37567	0.619923	0.728758	0.290807
n2	119.255	120.534	126.672						1 µM CAY	16.8766	3.37531	10.6332	15.7059	2.48759	1.15112	28.1926	15.2182	1.27794	1.70717	1.58035	0.678965	0.685793	0.429231
n3	78.0888	87.358	78.8288						10 µM CAY	17.6842	1.70292	11.2281	15.9064	2.40468	1.33801	29.7544	13.5673	1.24444	1.63743	1.75906	0.721404	0.710175	0.34152
									w/o	19.183	10.5716	4.04663	25.624	6.16095	1.37921	9.38145	18.9029	1.63125	0.987153	0.541884	0.980152	0.364757	0.245038
PUFA-PC [% of total PC]	w/o	TOFA	Soraphen A		Repeated measures one-way ANOVA	log-transformed data
n1	11.607	11.9118	12.198		Dunnett's multiple comparisons test	Summary	Adjusted P Value		relative intensities n1	16:0/16:0	16:0/16:1 (1)	16:0/16:1 (2)	16:0/18:1	16:1/18:1 (1)	16:1/18:1 (2)	18:0/18:1	18:1/18:1	18:1/18:2	16:0/20:4	18:0/20:4	18:1/20:4	16:0/22:5	16:0/22:6
n2	13.4837	13.6283	14.3224		w/o vs. TOFA	ns	0.341541		w/o	19.9193	7.89688	3.8245	25.7622	6.06431	1.22171	9.82684	19.8307	2.23096	1.08892	0.527639	1.15089	0.416977	0.238146
n3	8.82923	9.87726	8.9129		w/o vs. Soraphen A	ns	0.464773		0.1 µM CAY	15.1671	3.42163	7.88148	15.1671	2.28409	1.18267	33.5843	14.7157	1.55282	1.81464	1.61602	0.803496	0.482097	0.326815
									1 µM CAY	16.3219	3.21774	7.25624	15.8555	2.25708	1.58555	32.0842	14.0835	1.86536	1.79074	1.79074	0.942006	0.489657	0.459811
									10 µM CAY	16.6973	3.30606	6.86815	17.4765	2.12612	1.24673	30.6117	14.0257	2.14838	1.71425	2.0482	0.931708	0.445261	0.353982
6 h	not shown								w/o	19.7597	7.69921	3.16471	25.1917	5.9043	1.24384	9.99795	20.7831	2.54279	1.18086	0.707729	1.25171	0.348748	0.223576
PUFA-PC [% of vehicle]	w/o	TOFA	Soraphen A
n1	97.4474	113.789	108.368						relative intensities n3	16:0/16:0	16:0/16:1 (1)	16:0/16:1 (2)	16:0/18:1	16:1/18:1 (1)	16:1/18:1 (2)	18:0/18:1	18:1/18:1	18:1/18:2	16:0/20:4	18:0/20:4	18:1/20:4	16:0/22:5	16:0/22:6
n2	127.086	105.909	123.762						w/o	19.411	8.20079	3.28784	25.129	6.25969	1.09093	10.0065	20.6148	2.47528	1.20379	0.617693	1.10598	0.364145	0.232481
n3	75.4661	89.8891	78.813						0.1 µM CAY	15.5507	3.53092	7.9034	14.9104	2.27772	1.48189	32.5649	14.7274	1.9667	1.85693	1.64654	0.659532	0.559824	0.363154
									1 µM CAY	15.4033	3.36232	7.66644	15.1392	2.10365	1.32908	33.7112	14.6111	1.80439	1.65475	1.67236	0.687427	0.521952	0.332711
									10 µM CAY	16.1823	3.54842	7.71098	17.0597	2.17389	1.52075	29.6351	14.8176	2.14465	1.76446	1.68647	0.900752	0.520564	0.33437
PUFA-PC [% of total PC]	w/o	TOFA	Soraphen A		Repeated measures one-way ANOVA	log-transformed data			w/o	20.3221	8.2366	3.54867	25.4796	6.25828	1.18545	9.16033	20.0911	2.42479	1.0161	0.567325	1.11617	0.321766	0.271731
n1	11.2842	13.1765	12.5488		Dunnett's multiple comparisons test	Summary	Adjusted P Value
n2	14.7163	12.264	14.3313		w/o vs. TOFA	ns	0.801872
n3	8.7388	10.409	9.12637		w/o vs. Soraphen A	ns	0.854472
24 h	not shown
PUFA-PC [% of vehicle]	w/o	TOFA	Soraphen A
n1	101.45	220.482	173.21
n2	111.936	210.536	186.002
n3	86.6139	180.35	185.178
PUFA-PC [% of total PC]	w/o	TOFA	Soraphen A		Repeated measures one-way ANOVA	log-transformed data
n1	7.4646	16.2229	12.7447		Dunnett's multiple comparisons test	Summary	Adjusted P Value
n2	8.23619	15.4911	13.6859		w/o vs. TOFA	***	0.000845015
n3	6.37299	13.27	13.6253		w/o vs. Soraphen A	**	0.00164007
48 h	not shown
PUFA-PC [% of vehicle]	w/o	TOFA	Soraphen A
n1	112.387	270.461	272.709
n2	101.499	275.797	294.636
n3	86.1142	245.112	276.251
PUFA-PC [% of total PC]	w/o	TOFA	Soraphen A		Repeated measures one-way ANOVA	log-transformed data
n1	5.33496	12.8387	12.9454		Dunnett's multiple comparisons test	Summary	Adjusted P Value
n2	4.81813	13.092	13.9863		w/o vs. TOFA	***	0.000130273
n3	4.08781	11.6354	13.1136		w/o vs. Soraphen A	***	0.000101061
relative intensities
0.17h	% of total PC	PC(16:0_16:0)	PC(16:0_16:1)	PC(16:0_16:1) iso	PC(16:0_18:1)	PC(16:1_18:1)	PC(18:0_18:1)	PC(18:1/18:1)	PC(18:1_18:2)	PC(16:0_20:4)	PC(18:0_20:4)	PC(18:1_20:4)	PC(16:0_22:5)	PC(16:0_22:6)	SUM	PUFA-PC
w/o	n1	16.4723	12.2809	6.84677	7.62419	11.5139	10.1135	23.5685	4.46901	2.26039	1.18018	2.74014	0.523214	0.407004	100	11.5799
	n2	15.6963	11.9673	7.49935	7.98372	11.0713	9.56878	23.3967	4.12843	2.8585	1.53593	3.35442	0.585486	0.353809	100	12.8166
	n3	17.7797	11.03	5.5156	26.907	8.17541	4.99667	17.4433	2.86559	1.78609	0.704771	2.05056	0.406605	0.338654	100	8.15226
TOFA	n1	16.6713	12.0837	6.87279	8.05	12.7934	10.3352	22.5054	4.2414	2.00817	1.2378	2.40634	0.481269	0.313344	100	10.6883
	n2	15.8993	11.8752	7.02253	8.64008	11.3623	8.79789	22.8429	3.93735	2.84452	1.5781	3.89395	0.887679	0.418195	100	13.5598
	n3	18.2519	10.321	5.43213	27.9754	8.14819	4.80743	16.8124	2.50964	2.06964	0.627411	1.93384	0.602966	0.507904	100	8.2514
Soraphen A	n1	15.858	12.6221	6.4718	8.20761	11.765	9.96486	23.7871	4.52169	1.99511	1.28579	2.57158	0.495028	0.454312	100	11.3235
	n2	14.6581	12.2196	7.31549	8.34507	11.4338	10.1062	22.5696	4.3351	3.00748	1.49832	3.3868	0.685488	0.438929	100	13.3521
	n3	16.5952	11.4163	5.74593	27.0286	8.88351	5.02769	16.3305	3.02417	2.00352	0.725802	2.26813	0.578373	0.372351	100	8.97235
1h	% of total PC	PC(16:0_16:0)	PC(16:0_16:1)	PC(16:0_16:1) iso	PC(16:0_18:1)	PC(16:1_18:1)	PC(18:0_18:1)	PC(18:1/18:1)	PC(18:1_18:2)	PC(16:0_20:4)	PC(18:0_20:4)	PC(18:1_20:4)	PC(16:0_22:5)	PC(16:0_22:6)	SUM	PUFA-PC
w/o	n1	17.3894	11.8248	6.75441	7.41337	11.8248	11.2207	21.9656	4.06363	2.28808	1.36003	2.65417	0.737676	0.503377	100	11.607
	n2	14.9353	11.624	7.37511	8.79854	10.93	10.1443	22.7091	4.04593	3.24371	1.5386	3.59111	0.647477	0.416915	100	13.4837
	n3	17.5763	10.9614	5.70176	27.8698	8.12044	4.62868	16.3123	2.56662	2.25907	0.788752	2.36503	0.502186	0.34757	100	8.82923
TOFA	n1	16.0662	12.3121	7.38368	7.38368	11.3335	11.1912	22.4179	4.37683	2.50867	1.3006	2.68659	0.599591	0.439463	100	11.9118
	n2	15.3574	12.0429	7.98254	7.45774	11.2971	9.52933	22.7047	4.17081	2.9831	1.55231	3.81173	0.66291	0.447464	100	13.6283
	n3	16.7591	11.5131	5.86669	26.8306	7.72881	4.68534	16.7391	2.96338	2.5429	0.818934	2.66304	0.538614	0.350399	100	9.87726
Soraphen A	n1	15.5335	13.0857	6.7716	7.27489	11.5758	11.4614	22.0992	4.8728	2.28541	1.45727	2.65373	0.622255	0.306552	100	12.198
	n2	13.8672	11.8828	7.54056	8.00747	11.7194	10.2253	22.4349	3.99206	3.0349	1.88164	4.08544	0.875452	0.452901	100	14.3224
	n3	16.7229	11.3887	5.94193	27.9091	7.83255	4.38893	16.903	2.63336	2.27324	0.661715	2.31825	0.605447	0.420887	100	8.9129
6h	% of total PC	PC(16:0_16:0)	PC(16:0_16:1)	PC(16:0_16:1) iso	PC(16:0_18:1)	PC(16:1_18:1)	PC(18:0_18:1)	PC(18:1/18:1)	PC(18:1_18:2)	PC(16:0_20:4)	PC(18:0_20:4)	PC(18:1_20:4)	PC(16:0_22:5)	PC(16:0_22:6)	SUM	PUFA-PC
w/o	n1	17.5479	12.498	6.70475	7.85339	11.5695	11.0592	21.4831	4.1223	2.25325	1.19887	2.75653	0.589534	0.363703	100	11.2842
	n2	14.4247	12.4361	7.32143	7.85588	11.2014	9.71649	22.3277	4.25106	3.53171	1.71509	4.07155	0.789036	0.357893	100	14.7163
	n3	17.3186	10.0863	5.41443	27.9371	8.47005	4.62539	17.4094	2.70465	1.79329	0.831354	2.3889	0.616413	0.404193	100	8.7388
TOFA	n1	16.4138	11.3556	7.10673	6.22155	10.4704	12.1143	23.1411	4.37532	2.80728	1.37329	3.49014	0.624684	0.505817	100	13.1765
	n2	15.8201	11.8991	7.07146	7.8874	10.5619	10.9245	23.5715	4.19301	2.69713	1.16724	3.30908	0.593822	0.30371	100	12.264
	n3	16.911	9.18162	5.48086	26.2332	8.26814	5.22322	18.293	3.25573	2.34225	0.913477	2.88097	0.534033	0.482503	100	10.409
Soraphen A	n1	14.0527	12.5839	7.60731	7.34424	12.1892	10.4354	23.2385	5.15193	2.60885	1.18385	2.63077	0.486693	0.486693	100	12.5488
	n2	15.5848	10.3261	8.07924	8.03144	10.0871	10.2783	23.2816	4.13523	3.61415	1.44853	4.01572	0.77446	0.343248	100	14.3313
	n3	15.235	10.3842	6.11837	27.7886	9.38475	4.58268	17.3801	3.1445	1.81113	0.670339	2.75449	0.455831	0.290074	100	9.12637
24h	% of total PC	PC(16:0_16:0)	PC(16:0_16:1)	PC(16:0_16:1) iso	PC(16:0_18:1)	PC(16:1_18:1)	PC(18:0_18:1)	PC(18:1/18:1)	PC(18:1_18:2)	PC(16:0_20:4)	PC(18:0_20:4)	PC(18:1_20:4)	PC(16:0_22:5)	PC(16:0_22:6)	SUM	PUFA-PC
w/o	n1	23.9991	14.2963	6.38884	7.26365	10.3304	11.4135	18.8437	2.90665	1.40404	0.725282	1.64048	0.451923	0.336235	100	7.4646
	n2	23.1892	12.9232	6.42052	7.86203	10.1437	9.6952	21.5299	3.06514	1.75113	0.633593	1.94461	0.501378	0.340347	100	8.23619
	n3	21.5885	11.4369	5.33421	25.0202	7.94613	5.79225	16.5089	2.00974	1.56691	0.463192	1.48199	0.442006	0.40915	100	6.37299
TOFA	n1	17.0314	8.90374	7.45931	4.91538	9.22712	13.1724	23.0678	5.17409	3.6003	1.97262	3.88056	1.1922	0.403148	100	16.2229
	n2	14.8214	8.08036	7.70089	4.55357	9.55357	14.1295	25.6696	5.44643	3.14732	1.34598	4.12946	0.886161	0.535714	100	15.4911
	n3	14.938	7.23007	5.75014	20.1949	8.21669	8.20127	22.1989	4.59394	3.17568	1.11149	3.08318	0.809336	0.496393	100	13.27
Soraphen A	n1	12.721	10.4958	5.84853	7.08913	16.8367	9.45217	24.8119	4.62762	2.00859	1.20515	4.03686	0.565161	0.301288	100	12.7447
	n2	10.7475	9.61521	6.12552	5.80996	15.8521	8.83559	29.3282	4.91898	1.93047	0.980083	5.08604	0.439924	0.330407	100	13.6859
	n3	11.5768	8.26912	4.3037	23.6798	11.2197	5.33734	21.9883	4.0218	2.66867	1.12009	4.92389	0.586356	0.304454	100	13.6253
48h	% of total PC	PC(16:0_16:0)	PC(16:0_16:1)	PC(16:0_16:1) iso	PC(16:0_18:1)	PC(16:1_18:1)	PC(18:0_18:1)	PC(18:1/18:1)	PC(18:1_18:2)	PC(16:0_20:4)	PC(18:0_20:4)	PC(18:1_20:4)	PC(16:0_22:5)	PC(16:0_22:6)	SUM	PUFA-PC
w/o	n1	21.4322	13.7384	7.99748	5.63642	11.7849	13.6667	20.4089	2.49994	1.01556	0.444249	0.877229	0.309398	0.188586	100	5.33496
	n2	20.5437	13.5936	8.51423	5.1483	11.3146	13.7119	22.3554	2.33922	0.999247	0.273168	0.713235	0.299283	0.193984	100	4.81813
	n3	17.2306	12.5079	7.83155	19.3538	10.8954	9.41362	18.6793	1.90629	0.988929	0.226658	0.653534	0.249902	0.0624948	100	4.08781
TOFA	n1	16.5309	7.9607	7.70211	3.74947	9.80772	15.7367	25.6737	5.48568	2.38267	1.21165	2.43808	0.790528	0.530097	100	12.8387
	n2	14.6608	7.11458	8.11181	3.98893	9.86813	16.3725	26.7913	5.12011	2.73867	1.25026	2.78332	0.823088	0.376567	100	13.092
	n3	14.9615	7.094	7.46041	17.0989	8.5698	11.501	21.6789	4.35615	2.88035	1.07886	2.40199	0.784717	0.133331	100	11.6354
Soraphen A	n1	10.4395	9.38976	4.89901	4.95733	17.0688	10.3618	29.9384	5.44334	1.55913	1.03229	4.14083	0.515173	0.254671	100	12.9454
	n2	10.8129	9.01077	4.54456	5.56317	14.7502	9.59843	31.7336	5.03428	1.92752	1.08913	5.07346	0.519099	0.342801	100	13.9863
	n3	10.258	9.91161	4.35631	18.118	13.5885	6.27469	24.3794	4.88919	1.90505	0.911228	4.70269	0.615479	0.0899239	100	13.1136

## Sheet: Fig. 2f
Fig. 2f
left panel						right panel
ACC / β-actin [% of vehicle]	siRNA ctrl	siRNA #1	siRNA #2	siRNA #3		PUFA-PC [% of total PC]	siRNA ctrl	siRNA #2
n1	100	14.5962	55.2	52.4617		n1	5.6337	8.20927
n2	100	10.6824	6.28351	14.5264		n2	6.1796	8.26447
n3	100	15.6013	12.4875	28.952		n3	5.85434	9.50879
n4	100	33.7107	6.62661	26.6746		n4	7.1968	9.74909
n5	100	52.0614	1.83172	0.605306
ACC / β-actin [ratio]	siRNA ctrl	siRNA #1	siRNA #2	siRNA #3
n1	0.0502722	0.00733783	0.0277502	0.0263736		[% of total PC]		PC(14:0_16:0)	PC(16:0/16:0)	PC(16:0_16:1)	PC(16:0_18:1)	PC(16:1_18:1)	PC(16:1_18:1) iso	PC(18:0_18:1)	PC(18:1/18:1)	PC(16:0_20:3) iso 1	PC(16:0_20:3) iso 2	PC(18:1_18:2)	PC(16:0_20:4)	PC(18:0_20:3) iso 1	PC(18:0_20:3 iso 2)	PC(18:0_20:4)	PC(18:1_20:3) iso 1	PC(18:1_20:3) iso 2	PC(18:1_20:4)	PC(16:0_22:5)	PC(16:0_22:6)	PC(18:0_22:5)	PC(18:0_22:6)	PC(18:1_22:5)	PC(18:1_22:6)		PUFA-PC
n2	0.0263952	0.00281964	0.00165855	0.00383428		siRNA ctrl	n1	6.52763	14.8596	5.52688	15.1629	10.5382	3.76798	20.4699	17.5131	0.350263	0.344198	1.91811	0.589837	0.101591	0.541315	0.144048	0.178164	0.216071	0.493552	0.237299	0.144806	0.0575432	0.0796052	0.143289	0.09401		5.6337
n3	0.0111498	0.00173951	0.00139233	0.00322808			n2	5.5589	13.3586	5.10212	15.3408	10.1698	3.7835	20.9428	19.5639	0.358527	0.386106	1.87882	0.592949	0.114625	0.763594	0.205981	0.220632	0.269757	0.536067	0.232698	0.180126	0.0639489	0.0973884	0.157718	0.120658		6.1796
n4	0.190299	0.0641509	0.0126103	0.0507614			n3	4.14762	17.3985	4.79401	18.2064	9.88427	2.68249	16.0788	20.9536	0.355511	0.449775	1.80179	0.62753	0.103421	0.465934	0.18799	0.199032	0.285486	0.463241	0.293566	0.186643	0.0961494	0.0834911	0.172369	0.0824138		5.85434
n5	0.167722	0.0873181	0.0030722	0.00101523			n4	5.94701	14.4747	5.78986	15.3018	11.1662	3.31676	17.3696	19.4374	0.454918	0.401155	2.25805	0.734485	0.110834	0.65839	0.230767	0.267161	0.279568	0.574023	0.418524	0.271296	0.0959463	0.105045	0.188584	0.148055		7.1968
						siRNA #2	n1	7.3376	12.9955	5.24241	13.7912	15.1172	4.15503	15.1172	18.0346	0.472966	0.387213	2.60794	0.869019	0.143216	0.606457	0.281127	0.32533	0.332402	0.901729	0.317373	0.279359	0.0901729	0.108738	0.303229	0.182998		8.20927
							n2	6.85498	11.384	4.57818	14.5781	13.6772	3.64452	17.6084	19.4102	0.511871	0.400488	2.53069	0.762484	0.167075	0.782139	0.226042	0.353805	0.355443	0.876324	0.330055	0.261259	0.0941843	0.101555	0.295657	0.215395		8.26447
							n3	6.84993	11.2163	4.77693	12.9187	13.2192	3.75545	17.6256	20.1292	0.492714	0.366531	2.88418	0.932352	0.167243	0.799159	0.30344	0.362526	0.31045	1.06154	0.505733	0.387562	0.104151	0.1382	0.389565	0.30344		9.50879
							n4	6.62129	11.174	4.90364	13.9444	13.575	3.64771	17.823	18.5618	0.583634	0.375853	2.86276	1.01582	0.160684	0.766482	0.299205	0.434032	0.337991	1.02505	0.527302	0.362924	0.131133	0.152373	0.404481	0.309363		9.74909
						nmol		PC(14:0_16:0)	PC(16:0/16:0)	PC(16:0_16:1)	PC(16:0_18:1)	PC(16:1_18:1)	PC(16:1_18:1) iso	PC(18:0_18:1)	PC(18:1/18:1)	PC(16:0_20:3) iso 1	PC(16:0_20:3) iso 2	PC(18:1_18:2)	PC(16:0_20:4)	PC(18:0_20:3) iso 1	PC(18:0_20:3 iso 2)	PC(18:0_20:4)	PC(18:1_20:3) iso 1	PC(18:1_20:3) iso 2	PC(18:1_20:4)	PC(16:0_22:5)	PC(16:0_22:6)	PC(18:0_22:5)	PC(18:0_22:6)	PC(18:1_22:5)	PC(18:1_22:6)
						siRNA ctrl	n1	0.287	0.653333	0.243	0.666667	0.463333	0.165667	0.9	0.77	0.0154	0.0151333	0.0843333	0.0259333	0.00446667	0.0238	0.00633333	0.00783333	0.0095	0.0217	0.0104333	0.00636667	0.00253	0.0035	0.0063	0.00413333
							n2	0.255446	0.613861	0.234455	0.70495	0.467327	0.173861	0.962376	0.89901	0.0164752	0.0177426	0.0863366	0.0272475	0.00526733	0.0350891	0.00946535	0.0101386	0.012396	0.0246337	0.0106931	0.00827723	0.00293861	0.00447525	0.00724752	0.00554455
							n3	0.263248	1.10427	0.304274	1.15556	0.62735	0.170256	1.02051	1.32991	0.0225641	0.028547	0.114359	0.0398291	0.0065641	0.0295726	0.0119316	0.0126325	0.0181197	0.0294017	0.0186325	0.0118462	0.00610256	0.00529915	0.0109402	0.00523077
							n4	0.259099	0.630631	0.252252	0.666667	0.486486	0.144505	0.756757	0.846847	0.0198198	0.0174775	0.0983784	0.032	0.00482883	0.0286847	0.0100541	0.0116396	0.0121802	0.025009	0.0182342	0.0118198	0.00418018	0.00457658	0.00821622	0.00645045
						siRNA #2	n1	0.263492	0.466667	0.188254	0.495238	0.542857	0.149206	0.542857	0.647619	0.0169841	0.0139048	0.0936508	0.0312063	0.00514286	0.0217778	0.0100952	0.0116825	0.0119365	0.032381	0.0113968	0.0100317	0.0032381	0.00390476	0.0108889	0.00657143
							n2	0.279	0.463333	0.186333	0.593333	0.556667	0.148333	0.716667	0.79	0.0208333	0.0163	0.103	0.0310333	0.0068	0.0318333	0.0092	0.0144	0.0144667	0.0356667	0.0134333	0.0106333	0.00383333	0.00413333	0.0120333	0.00876667
							n3	0.24	0.392982	0.167368	0.452632	0.463158	0.131579	0.617544	0.705263	0.0172632	0.0128421	0.101053	0.0326667	0.00585965	0.028	0.0106316	0.0127018	0.0108772	0.037193	0.0177193	0.0135789	0.00364912	0.00484211	0.0136491	0.0106316
							n4	0.227619	0.384127	0.168571	0.479365	0.466667	0.125397	0.612698	0.638095	0.0200635	0.0129206	0.0984127	0.0349206	0.00552381	0.0263492	0.0102857	0.0149206	0.011619	0.0352381	0.018127	0.0124762	0.00450794	0.0052381	0.0139048	0.0106349
Statistics
P values vs. ctrl-transfected cells; repeated measures one-way ANOVA of log-transformed data + Dunnett’s post hoc test (left panel) or two-tailed paired student t-test of log-transformed data (right panel).

## Sheet: Fig. 2g
Fig. 2g
																													TOFA
PUFA-PC [% of vehicle]	w/o	VAL	MC	STS	CHX	ETO	TPG	Serum																			PUFA-PC [% of vehicle]		w/o	VAL	MC	STS	CHX	ETO	TPG	Serum
n1	114.191	184.829	153.501	187.073	176.075	149.817	169.537	183.545																			n1		221.516	254.457	290.143	306.18	223.285	250.461	281.009	266.141
n2	103.525	165.71	134.07	152.886	192.347	166.672	119.073	141.241																			n2		235.841	248.054	228.059	344.825	223.087	269.003	277.493	229.322
n3	87.0339	144.289	127.233	148.311	166.182	125.053	99.6239	175.063																			n3		252.148	263.214	267.247	355.499	267.283	301.232	272.598	396.593
n4	95.25	115.865	139.001	139.444	159.441	129.793	119.74	123.02																			average		236.502	255.241	261.816	335.501	237.885	273.565	277.033	297.352
average	100	152.673	138.451	156.929	173.511	142.834	126.994	155.717
PUFA-PC [% of total PC]	w/o	VAL	MC	STS	CHX	ETO	TPG	Serum																			PUFA-PC [% of total PC]	w/o	w/o	VAL	MC	STS	CHX	ETO	TPG	Serum
n1	8.052	13.0329	10.8238	13.1911	12.4156	10.564	11.9546	12.9424																			n1	6.7832	14.6137	16.7868	19.1411	20.1991	14.7304	16.5232	18.5385	17.5576
n2	7.29985	11.6848	9.45369	10.7805	13.563	11.7526	8.39624	9.95936																			n2	5.98772	15.5587	16.3644	15.0453	22.7485	14.7173	17.7465	18.3066	15.1286
n3	6.13704	10.1743	8.97158	10.4579	11.718	8.81789	7.0248	12.3443																			n3	7.02045	16.6345	17.3645	17.6306	23.4527	17.633	19.8726	17.9836	26.1637
n4	6.71638	8.17	9.80142	9.83267	11.2427	9.15209	8.44327	8.67456
																												relative intensities
relative intensities																												n1
n1																												[% of total PC]		PC(16:0/16:0)	PC(16:0_16:1)	PC(16:0_18:1)	PC(16:1_18:1)	PC(18:0_18:1)	PC(18:1/18:1)	PC(18:1_18:2)	PC16:0_20:3 n-6)	PC(16:0_20:3 n-6)	PC(16:0_20:4)	PC(18:0_20:3 n-6)	PC(18:0_20:3 n-9)	PC(18:0_20:4)	PC(18:1_20:3 n-6)	PC(18:1_20:3 n-9)	PC(18:1_20:4)	PC(16:0_22:5)	PC(16:0_22:6)	PC(18:0_22:5)	PC(18:0_22:6)
[% of total PC]	PC(14:0_16:0)	PC(16:0/16:0)	PC(16:0_16:1)	PC(16:0_18:1)	PC(16:1_18:1)	PC(16:1_18:1) iso	PC(18:0_18:1)	PC(18:1/18:1)	PC(16:0_20:3 n-6)	PC(16:0_20:3 n-9)	PC(18:1_18:2)	PC(16:0_20:4)	PC(18:0_20:3 n-6)	PC(18:0_20:3 n-9)	PC(18:0_20:4)	PC(18:1_20:3 n-6)	PC(18:1_20:3 n-9)	PC(18:1_20:4)	PC(16:0_22:5)	PC(16:0_22:6)	PC(18:0_22:5)	PC(18:0_22:6)	PC(18:1_22:5)	PC(18:1_22:6)	SUM	PUFA-PC		w/o	-	17.5248	6.86076	22.5958	10.8131	11.1114	24.3109	2.25212	0.439983	0.428797	0.887424	0.128266	0.33036	0.333343	0.272193	0.30948	0.572724	0.22372	0.139452	0.0909796	0.11186
w/o	4.95839	16.9937	7.79708	21.6035	10.7841	3.25187	7.4121	19.1472	0.477684	0.383483	2.62842	1.06231	0.111021	0.456534	0.344019	0.244844	0.341474	0.899854	0.284903	0.216005	0.0972973	0.128231	0.207494	0.168436	100	8.052		w/o	TOFA	12.5972	5.78392	18.6262	8.38178	13.3814	26.6158	4.77418	1.00973	0.489672	1.89693	0.351937	0.553884	1.03914	0.489672	0.398012	2.03417	0.504867	0.183811	0.183811	0.214201
VAL	4.6222	29.1722	5.3635	22.9802	2.84745	1.74859	11.8171	8.41589	0.802344	0.345793	1.14247	2.54221	0.53635	1.18607	1.45643	0.204075	0.163085	1.30817	1.12939	0.610479	0.549431	0.627922	0.265122	0.163521	100	13.0329		VAL	TOFA	22.8991	4.24058	29.8471	4.69726	12.5913	8.93783	1.85281	1.26239	0.397962	3.88176	0.469726	0.538227	1.98655	0.561061	0.285097	2.51499	1.0895	0.397962	0.662183	0.407748
MC	4.743	18.2039	5.66472	32.4521	7.0281	2.86116	5.64552	12.5776	1.20591	0.215067	1.97785	1.90872	0.230429	0.55303	0.720092	0.466619	0.158612	1.67253	0.576073	0.167829	0.228509	0.179927	0.353325	0.209307	100	10.8238		MC	TOFA	17.2411	4.33639	25.6004	7.40147	9.61321	16.6664	3.37855	1.29395	0.489368	3.69203	0.271678	0.42319	1.52209	0.940422	0.484143	3.77911	1.06581	0.337855	0.250779	0.21769
STS	3.52748	20.0164	3.75718	25.4307	6.02133	2.65792	7.67842	17.7194	0.488925	0.497129	1.47826	2.95324	0.177194	0.626743	1.18294	0.306809	0.495488	3.11731	0.615258	0.255947	0.219852	0.219852	0.319934	0.236259	100	13.1911		STS	TOFA	17.7747	3.92524	24.1069	6.85066	10.1834	16.96	3.50309	0.888734	0.703581	3.74009	0.277359	0.76283	1.74414	0.648035	0.648035	3.9993	0.925765	0.473992	0.485101	0.440664
CHX	4.33396	24.5591	4.47842	26.9668	3.3227	1.26648	12.7611	9.89586	0.963101	0.361163	0.970324	2.5763	0.392464	0.946247	2.02251	0.375609	0.210197	1.66857	0.650093	0.213808	0.421357	0.210438	0.279299	0.154096	100	12.4156		CHX	TOFA	16.78	4.82852	30.6491	6.90033	11.1981	14.9136	3.27038	0.962279	0.380117	2.08893	0.42806	0.87838	1.47595	0.476003	0.304779	2.12318	0.818451	0.352722	0.342448	0.26711
ETO	4.96317	18.8838	6.80212	23.0362	8.51253	2.54091	8.0874	16.6098	0.620891	0.423155	2.46181	2.04657	0.256068	0.683178	0.712838	0.311434	0.343072	1.44347	0.376687	0.198725	0.151268	0.154234	0.223442	0.1572	100	10.564		ETO	TOFA	12.959	5.98966	18.5479	8.7507	12.5137	24.7157	4.63141	0.953002	0.645726	2.42704	0.313956	0.632366	1.39165	0.598966	0.598966	2.16207	0.632366	0.396342	0.15297	0.229344
TPG	3.58138	27.0488	4.68093	25.7922	4.20969	1.77812	10.053	10.9012	0.578047	0.36128	1.21578	1.63361	0.46181	0.873354	1.59906	0.333006	0.210799	1.69644	0.74455	0.496367	0.587472	0.411545	0.496367	0.255095	100	11.9546		TPG	TOFA	18.7802	3.81183	21.9412	6.34065	14.2246	16.363	2.90071	0.777241	0.522499	3.08665	0.399777	0.710301	1.97099	0.609892	0.539234	3.06806	1.12681	0.476013	0.771662	0.38862
Serum	2.98557	12.2763	5.51183	30.1063	10.3556	3.60774	5.55358	16.6608	0.918638	0.201265	2.30077	1.89156	0.156168	0.797545	0.914462	0.547007	0.29981	3.18183	0.572061	0.208364	0.182475	0.0651398	0.4969	0.208364	100	12.9424		Serum	TOFA	9.26539	4.28457	22.3155	8.69412	12.8894	24.9933	4.14176	0.730163	0.953318	2.73142	0.217799	0.798002	1.15862	0.719451	1.0033	3.23128	0.656968	0.212443	0.133714	0.189235
																												n2
n2																												[% of total PC]		PC(16:0/16:0)	PC(16:0_16:1)	PC(16:0_18:1)	PC(16:1_18:1)	PC(18:0_18:1)	PC(18:1/18:1)	PC(18:1_18:2)	PC16:0_20:3 n-6)	PC(16:0_20:3 n-6)	PC(16:0_20:4)	PC(18:0_20:3 n-6)	PC(18:0_20:3 n-9)	PC(18:0_20:4)	PC(18:1_20:3 n-6)	PC(18:1_20:3 n-9)	PC(18:1_20:4)	PC(16:0_22:5)	PC(16:0_22:6)	PC(18:0_22:5)	PC(18:0_22:6)
[% of total PC]	PC(14:0_16:0)	PC(16:0/16:0)	PC(16:0_16:1)	PC(16:0_18:1)	PC(16:1_18:1)	PC(16:1_18:1) iso	PC(18:0_18:1)	PC(18:1/18:1)	PC(16:0_20:3 n-6)	PC(16:0_20:3 n-9)	PC(18:1_18:2)	PC(16:0_20:4)	PC(18:0_20:3 n-6)	PC(18:0_20:3 n-9)	PC(18:0_20:4)	PC(18:1_20:3 n-6)	PC(18:1_20:3 n-9)	PC(18:1_20:4)	PC(16:0_22:5)	PC(16:0_22:6)	PC(18:0_22:5)	PC(18:0_22:6)	PC(18:1_22:5)	PC(18:1_22:6)	SUM	PUFA-PC		w/o	-	18.443	8.47908	19.6933	11.9176	12.6209	22.8583	2.29756	0.355184	0.306341	0.629093	0.0902612	0.289148	0.212172	0.236008	0.257498	0.507963	0.211	0.153561	0.0672075	0.0890889
w/o	3.96638	16.3069	9.21836	22.3843	9.35743	2.29778	9.11335	20.0556	0.38133	0.36854	2.62235	0.813953	0.145749	0.430023	0.303544	0.272624	0.372142	0.805723	0.205961	0.146228	0.082072	0.0755659	0.200151	0.073899	100	7.29985		w/o	TOFA	14.4174	6.20727	17.439	8.30513	13.4678	24.6046	4.67056	0.82447	0.461013	2.2878	0.345328	0.476552	0.941018	0.757994	0.381587	2.0029	0.655259	0.358278	0.269356	0.288349
VAL	4.53932	24.5974	4.39746	27.0089	2.71508	1.02702	13.9584	10.0716	0.885167	0.123413	1.10646	2.33775	0.522021	0.666712	1.96609	0.26555	0.17675	1.14334	0.913537	0.23037	0.550392	0.504999	0.168238	0.12398	100	11.6848		VAL	TOFA	23.1425	4.49572	31.1096	4.55263	11.4764	8.85866	2.02971	1.14954	0.237116	3.6421	0.616502	0.597532	2.25734	0.474232	0.201074	2.14353	1.14385	0.43819	0.622193	0.301612
MC	4.63466	16.4087	7.10535	32.3745	5.9978	1.72096	7.63356	14.6708	0.857072	0.228325	1.85727	1.66473	0.166984	0.279443	0.824697	0.340784	0.211286	1.61191	0.500952	0.175504	0.21299	0.185727	0.240253	0.0957603	100	9.45369		MC	TOFA	26.0377	5.56941	29.1192	3.36426	11.4215	9.44255	2.03835	1.42204	0.247089	3.78833	0.299674	0.308155	1.88851	0.38166	0.0969699	2.06662	1.13933	0.370352	0.415585	0.185458
STS	2.82746	18.9369	4.79956	26.6114	4.96588	2.11466	8.98135	19.9823	0.351651	0.693798	1.7535	1.6846	0.184854	0.629645	0.860119	0.408675	0.774582	2.09327	0.370659	0.174162	0.207664	0.222633	0.237127	0.133532	100	10.7805		STS	TOFA	17.1542	3.78853	23.8466	6.36551	9.48095	16.6157	4.36547	0.744245	0.534626	4.36547	0.317314	0.61732	2.09619	0.769246	0.630781	4.59624	1.14618	0.517318	0.426931	0.390392
CHX	3.28975	18.1837	3.87559	26.8137	2.8391	1.30914	17.5303	12.5957	1.0072	0.425865	1.49616	2.13834	0.579086	1.42406	2.50111	0.308696	0.256871	1.5908	0.549793	0.252364	0.394319	0.245604	0.315455	0.0772865	100	13.563		CHX	TOFA	22.6851	4.65208	30.9043	4.81646	11.4083	10.8165	1.98905	1.49919	0.195618	2.66303	0.369865	0.720004	2.137	0.435619	0.190686	1.82467	0.933704	0.271234	0.420824	0.389591
ETO	3.31317	16.5839	6.08615	26.2893	6.55432	1.74482	9.12923	18.5466	0.50778	0.477169	2.68295	2.05273	0.22508	0.756268	1.05157	0.455561	0.532989	1.77723	0.379934	0.16854	0.16872	0.174122	0.201671	0.14027	100	11.7526		ETO	TOFA	14.4813	6.48508	18.1331	9.02875	12.4665	21.6589	4.64659	0.809691	0.526362	2.89625	0.33118	0.494881	1.30961	0.77821	0.448289	2.54366	0.833617	0.550288	0.373994	0.342513
TPG	5.69586	26.0774	5.21548	25.3912	3.65427	1.24211	13.2274	11.1001	0.564439	0.247049	1.27814	1.3176	0.396308	0.555861	1.05511	0.166072	0.209306	1.07741	0.524979	0.23504	0.315674	0.241902	0.1285	0.0828644	100	8.39624		TPG	TOFA	18.388	3.63391	24.2261	6.57281	13.7215	15.1512	2.9389	0.905499	0.285947	3.05804	0.526222	0.510336	2.0056	0.514307	0.32169	2.89918	1.31456	0.540122	0.651323	0.657281
Serum	2.32409	8.86861	6.04548	32.2236	10.4085	2.85164	5.81735	21.5014	0.587439	0.173095	2.48378	1.2148	0.133172	0.266914	0.898268	0.350752	0.390675	2.31553	0.419192	0.133457	0.142582	0.0712911	0.231553	0.14686	100	9.95936		Serum	TOFA	11.2078	5.5866	19.7174	10.3257	10.8792	27.1547	3.61486	0.793886	0.465262	2.49062	0.124185	0.425481	1.09138	0.610548	0.518879	2.88843	0.588063	0.323435	0.231766	0.135082
																												n3
n3																												[% of total PC]		PC(16:0/16:0)	PC(16:0_16:1)	PC(16:0_18:1)	PC(16:1_18:1)	PC(18:0_18:1)	PC(18:1/18:1)	PC(18:1_18:2)	PC16:0_20:3 n-6)	PC(16:0_20:3 n-6)	PC(16:0_20:4)	PC(18:0_20:3 n-6)	PC(18:0_20:3 n-9)	PC(18:0_20:4)	PC(18:1_20:3 n-6)	PC(18:1_20:3 n-9)	PC(18:1_20:4)	PC(16:0_22:5)	PC(16:0_22:6)	PC(18:0_22:5)	PC(18:0_22:6)
[% of total PC]	PC(14:0_16:0)	PC(16:0/16:0)	PC(16:0_16:1)	PC(16:0_18:1)	PC(16:1_18:1)	PC(16:1_18:1) iso	PC(18:0_18:1)	PC(18:1/18:1)	PC(16:0_20:3 n-6)	PC(16:0_20:3 n-9)	PC(18:1_18:2)	PC(16:0_20:4)	PC(18:0_20:3 n-6)	PC(18:0_20:3 n-9)	PC(18:0_20:4)	PC(18:1_20:3 n-6)	PC(18:1_20:3 n-9)	PC(18:1_20:4)	PC(16:0_22:5)	PC(16:0_22:6)	PC(18:0_22:5)	PC(18:0_22:6)	PC(18:1_22:5)	PC(18:1_22:6)	SUM	PUFA-PC		w/o	-	21.337	6.43745	24.1404	9.65617	8.82553	22.583	2.18042	0.4636	0.362885	0.924085	0.100715	0.316162	0.332255	0.236732	0.355098	0.732	0.277225	0.193123	0.0856596	0.113694
w/o	3.66405	13.3905	5.87196	20.9613	10.8757	1.43012	13.1248	24.5445	0.318583	0.294941	2.54111	0.590121	0.151122	0.365629	0.285471	0.150145	0.270625	0.563288	0.193381	0.104867	0.0622986	0.0544685	0.098459	0.0925322	100	6.13704		w/o	TOFA	13.8661	5.73937	17.8451	7.33095	11.9369	26.6471	4.70242	0.801823	0.557056	2.26681	0.255619	0.487123	1.24192	0.636635	0.432864	2.35121	0.670396	0.418395	0.278528	0.448539
VAL	5.00075	26.8815	3.34042	25.8932	2.90557	0.800515	15.2592	9.74455	0.247073	0.430895	1.10886	2.03588	0.616693	1.04759	1.29664	0.123536	0.245096	1.17211	0.800515	0.185206	0.555419	0.247073	0.0616693	0	100	10.1743		VAL	TOFA	19.5897	4.26187	27.5153	6.93863	9.43594	14.8941	2.8562	1.6898	0.32151	3.28987	0.545819	0.26618	1.33987	0.7791	0.382821	2.75153	1.17239	0.358895	0.378335	0.327491
MC	6.30207	22.3526	3.76155	31.4119	5.01211	0.918723	9.15769	12.1118	0.922662	0.24519	1.59521	1.47705	0.2767	0.396833	0.953187	0.246174	0.492349	0.983713	0.614451	0.0921677	0.123087	0.153613	0.337751	0.0614451	100	8.97158		MC	TOFA	19.3505	4.66433	28.5925	6.06507	7.23476	16.4623	3.06142	1.05128	0.446216	3.56684	0.225274	0.366792	1.39785	0.722032	0.492426	3.10474	1.15814	0.509755	0.333579	0.297477
STS	3.1049	14.5836	3.32247	24.11	5.63939	1.55833	13.8191	23.4043	0.275207	0.676256	1.90528	1.86999	0.256977	0.899714	1.01144	0.220518	0.682136	1.54069	0.422219	0.147012	0.147012	0.128195	0.183471	0.0917356	100	10.4579		STS	TOFA	15.5693	3.76882	22.3202	5.85448	9.82455	19.21	4.15302	0.788525	0.565323	3.93348	0.393348	0.700708	2.14054	0.673265	0.667777	5.43369	1.13065	0.428109	0.589107	0.376882
CHX	3.34844	16.8601	3.89079	26.9997	2.69997	0.880733	21.6941	11.9082	0.92082	0.257028	1.2144	2.20478	0.588334	1.08353	2.35805	0.220478	0.220478	1.03047	0.589513	0.183928	0.367856	0.331307	0.0734534	0.0735713	100	11.718		CHX	TOFA	18.7836	5.28013	29.5805	4.39271	11.6991	12.6309	2.17417	1.33408	0.457019	2.95805	0.581258	1.1921	2.55872	0.563509	0.507306	2.32207	0.982074	0.350529	0.724723	0.346092
ETO	3.06688	15.8193	4.7276	24.0623	7.45507	1.44252	13.6373	20.9712	0.359419	0.283656	2.50927	1.56981	0.340024	0.444273	0.678835	0.47276	0.435182	0.854605	0.170315	0.170315	0.207893	0.0566706	0.170315	0.094552	100	8.81789		ETO	TOFA	13.8498	5.98973	20.9522	6.92488	9.56462	22.8462	5.13743	0.875968	0.529132	2.912	0.299486	0.580033	1.57437	0.767064	0.562277	3.25529	0.968299	0.414309	0.410758	0.414309
TPG	4.96398	26.2649	3.62949	26.0099	2.95799	0.674047	18.0199	10.455	0.238849	0.1326	1.0625	1.037	0.451348	0.675747	1.0115	0.238849	0.211649	0.610298	0.451348	0.1326	0.318749	0.212499	0.186149	0.0531248	100	7.0248		TPG	TOFA	19.2551	3.34796	24.9796	4.90919	13.3572	16.1674	2.44592	0.671327	0.31398	2.77551	0.681735	0.818776	2.2551	0.541225	0.390307	2.74082	1.46235	0.433674	0.855205	0.612348
Serum	2.66804	10.5164	3.15491	31.1596	11.6069	1.86957	6.62141	20.059	0.607612	0.182089	2.86278	1.45866	0.121522	0.605664	1.15485	0.364177	0.364177	3.40808	0.728355	0.0607612	0.121522	0.0607612	0.182478	0.0607612	100	12.3443		Serum	TOFA	13.2981	3.60949	23.43	5.16094	11.9683	16.3694	3.09023	1.32348	0.940367	5.85751	0.611081	0.744062	3.54617	0.791555	0.601582	4.9393	1.59261	0.455936	0.573086	0.296675
n4
[% of total PC]	PC(14:0_16:0)	PC(16:0/16:0)	PC(16:0_16:1)	PC(16:0_18:1)	PC(16:1_18:1)	PC(16:1_18:1) iso	PC(18:0_18:1)	PC(18:1/18:1)	PC(16:0_20:3 n-6)	PC(16:0_20:3 n-9)	PC(18:1_18:2)	PC(16:0_20:4)	PC(18:0_20:3 n-6)	PC(18:0_20:3 n-9)	PC(18:0_20:4)	PC(18:1_20:3 n-6)	PC(18:1_20:3 n-9)	PC(18:1_20:4)	PC(16:0_22:5)	PC(16:0_22:6)	PC(18:0_22:5)	PC(18:0_22:6)	PC(18:1_22:5)	PC(18:1_22:6)	SUM	PUFA-PC
w/o	4.12944	17.5638	6.49612	22.947	9.63989	2.70367	8.79791	21.0058	0.354934	0.503329	1.90543	0.83905	0.0883178	0.406791	0.293319	0.196719	0.479086	0.726885	0.240306	0.171651	0.0870653	0.078057	0.195697	0.14975	100	6.71638
VAL	5.22408	23.8921	5.2736	33.3004	3.92425	1.64645	9.64351	8.92551	0.480319	0.283487	0.999013	1.63407	0.215401	0.226542	1.02377	0.219114	0.101139	1.25031	0.602874	0.219114	0.315673	0.215401	0.236446	0.147314	100	8.17
MC	4.67401	17.8424	4.12824	31.0668	6.90606	2.70085	9.51595	13.3643	0.853636	0.316265	1.58133	1.66529	0.167928	0.224604	0.769672	0.299472	0.309268	1.73526	0.602443	0.25749	0.276382	0.154634	0.344953	0.242797	100	9.80142
STS	2.60357	16.7246	3.72884	27.3595	5.11888	3.25667	9.57584	21.7994	0.360087	0.926694	1.31944	1.22235	0.140769	0.811961	0.692814	0.275802	1.09879	1.58421	0.346848	0.171218	0.17872	0.181809	0.274919	0.246236	100	9.83267
CHX	4.15821	16.7242	5.37369	29.6101	2.47665	1.80951	15.1706	13.4342	0.716492	0.32169	1.27945	2.0654	0.410338	0.70187	1.79123	0.273254	0.242182	1.58103	0.547422	0.270512	0.336313	0.301585	0.270512	0.133428	100	11.2427
ETO	3.66047	17.5066	5.63849	25.2823	8.00302	2.38272	8.91245	19.4619	0.509283	0.568396	2.39181	1.40962	0.139143	0.440621	0.491094	0.301477	0.495642	1.23683	0.323304	0.202804	0.108223	0.134596	0.230542	0.1687	100	9.15209
TPG	5.97046	24.9252	4.31264	26.5483	3.62285	1.48392	14.0857	10.6077	0.431844	0.241137	1.32162	1.58826	0.260266	0.443437	0.875281	0.182592	0.199981	1.07816	0.536762	0.284032	0.33736	0.262584	0.246354	0.153609	100	8.44327
Serum	5.11886	13.5681	5.39022	28.4929	9.76901	2.83696	6.414	19.7354	0.314533	0.45268	1.97354	1.2828	0.10065	0.305898	0.571092	0.246692	0.68087	1.9612	0.197354	0.0923862	0.0880691	0.071294	0.205988	0.129513	100	8.67456
																												absolute intensities
absolute intensities																												n1
n1																												[nmol]		PC(16:0/16:0)	PC(16:0_16:1)	PC(16:0_18:1)	PC(16:1_18:1)	PC(18:0_18:1)	PC(18:1/18:1)	PC(18:1_18:2)	PC16:0_20:3 n-6)	PC(16:0_20:3 n-6)	PC(16:0_20:4)	PC(18:0_20:3 n-6)	PC(18:0_20:3 n-9)	PC(18:0_20:4)	PC(18:1_20:3 n-6)	PC(18:1/20:3 n-9)	PC(18:1_20:4)	PC(16:0_22:5)	PC(16:0_22:6)	PC(18:0_22:5)	PC(18:0_22:6)
[nmol/106 cells]	PC(14:0_16:0)	PC(16:0/16:0)	PC(16:0_16:1)	PC(16:0_18:1)	PC(16:1_18:1)	PC(16:1_18:1) iso	PC(18:0_18:1)	PC(18:1/18:1)	PC(16:0_20:3 n-6)	PC(16:0_20:3 n-9)	PC(18:1_18:2)	PC(16:0_20:4)	PC(18:0_20:3 n-6)	PC(18:0_20:3 n-9)	PC(18:0_20:4)	PC(18:1_20:3 n-6)	PC(18:1_20:3 n-9)	PC(18:1_20:4)	PC(16:0_22:5)	PC(16:0_22:6)	PC(18:0_22:5)	PC(18:0_22:6)	PC(18:1_22:5)	PC(18:1_22:6)	SUM			w/o	-	0.903846	0.353846	1.16538	0.557692	0.573077	1.25385	0.116154	0.0226923	0.0221154	0.0457692	0.00661538	0.0170385	0.0171923	0.0140385	0.0159615	0.0295385	0.0115385	0.00719231	0.00469231	0.00576923
w/o	0.231515	0.792197	0.361548	1.00756	0.497293	0.151507	0.343165	0.888216	0.0222267	0.0177783	0.121978	0.050045	0.00519441	0.0212922	0.0161481	0.0113347	0.0159563	0.0424196	0.0132791	0.0102163	0.00454714	0.00603966	0.00975421	0.00786204	4.64907			w/o	TOFA	0.10522	0.0483112	0.155578	0.0700102	0.111771	0.222313	0.0398772	0.00843398	0.00409007	0.0158444	0.00293961	0.00462641	0.00867963	0.00409007	0.00332446	0.0169908	0.00421699	0.00153531	0.00153531	0.00178915
VAL	0.0497945	0.314269	0.0577804	0.247563	0.0306753	0.0188373	0.127305	0.0906635	0.00864357	0.00372519	0.0123077	0.027387	0.00577804	0.0127775	0.01569	0.00219847	0.0017569	0.0140928	0.0121668	0.00657663	0.00591897	0.00676453	0.00285614	0.0017616	1.07729			VAL	TOFA	0.275294	0.0509804	0.358824	0.0564706	0.151373	0.107451	0.0222745	0.0151765	0.00478431	0.0466667	0.00564706	0.00647059	0.0238824	0.0067451	0.00342745	0.0302353	0.013098	0.00478431	0.00796078	0.00490196
MC	0.130748	0.50182	0.156157	0.894594	0.19374	0.0788725	0.155628	0.346721	0.0332429	0.00592867	0.0545226	0.052617	0.00635215	0.0152452	0.0198505	0.0128631	0.00437239	0.046106	0.0158804	0.00462648	0.00629921	0.00495997	0.00973996	0.00576987	2.75666			MC	TOFA	0.356757	0.0897297	0.52973	0.153153	0.198919	0.344865	0.0699099	0.0267748	0.0101261	0.0763964	0.00562162	0.00875676	0.0314955	0.0194595	0.010018	0.0781982	0.0220541	0.00699099	0.00518919	0.0045045
STS	0.10445	0.592693	0.111251	0.753012	0.178294	0.0787019	0.227361	0.524679	0.0144773	0.0147202	0.0437719	0.0874466	0.00524679	0.0185581	0.0350272	0.00908473	0.0146716	0.0923047	0.018218	0.0075787	0.00650991	0.00650991	0.00947338	0.00699572	2.96104			STS	TOFA	0.177778	0.0392593	0.241111	0.0685185	0.101852	0.16963	0.035037	0.00888889	0.00703704	0.0374074	0.00277407	0.00762963	0.0174444	0.00648148	0.00648148	0.04	0.00925926	0.00474074	0.00485185	0.00440741
CHX	0.1595	0.903835	0.164817	0.992446	0.122284	0.0466095	0.46964	0.364192	0.0354445	0.0132917	0.0357103	0.094814	0.0144436	0.0348242	0.0744334	0.0138234	0.00773576	0.0614076	0.023925	0.00786868	0.015507	0.00774462	0.0102789	0.00567112	3.68025			CHX	TOFA	0.380583	0.109515	0.695146	0.156505	0.253981	0.338252	0.0741748	0.0218252	0.00862136	0.0473786	0.00970874	0.0199223	0.0334757	0.0107961	0.00691262	0.0481553	0.0185631	0.008	0.00776699	0.00605825
ETO	0.21273	0.809391	0.29155	0.987372	0.364861	0.108908	0.34664	0.711925	0.0266124	0.0181371	0.105517	0.0877193	0.0109755	0.0292821	0.0305534	0.0133486	0.0147046	0.0618696	0.0161454	0.00851767	0.0064836	0.00661073	0.00957708	0.00673786	4.28617			ETO	TOFA	0.221714	0.102476	0.317333	0.149714	0.214095	0.422857	0.0792381	0.0163048	0.0110476	0.0415238	0.00537143	0.010819	0.0238095	0.0102476	0.0102476	0.0369905	0.010819	0.00678095	0.00261714	0.00392381
TPG	0.0532387	0.402092	0.0695839	0.383412	0.0625788	0.0264325	0.149442	0.162051	0.00859291	0.00537057	0.0180731	0.0242843	0.00686499	0.0129828	0.0237706	0.00495026	0.00313361	0.0252183	0.011068	0.0073787	0.00873301	0.00611778	0.0073787	0.00379209	1.48654			TPG	TOFA	0.354386	0.0719298	0.414035	0.119649	0.268421	0.308772	0.0547368	0.0146667	0.00985965	0.0582456	0.00754386	0.0134035	0.037193	0.0115088	0.0101754	0.0578947	0.0212632	0.00898246	0.0145614	0.00733333
Serum	0.0426643	0.175431	0.0787648	0.430223	0.147982	0.0515552	0.0793615	0.238085	0.0131275	0.00287611	0.0328783	0.0270307	0.00223167	0.011397	0.0130678	0.00781681	0.00428433	0.0454688	0.00817483	0.00297755	0.00260759	0.000930857	0.00710077	0.00297755	1.42901			Serum	TOFA	0.197714	0.0914286	0.47619	0.185524	0.275048	0.533333	0.088381	0.015581	0.0203429	0.0582857	0.00464762	0.0170286	0.0247238	0.0153524	0.0214095	0.0689524	0.014019	0.00453333	0.00285333	0.0040381
																												n2
n2																												[nmol]		PC(16:0/16:0)	PC(16:0_16:1)	PC(16:0_18:1)	PC(16:1_18:1)	PC(18:0_18:1)	PC(18:1/18:1)	PC(18:1_18:2)	PC16:0_20:3 n-6)	PC(16:0_20:3 n-6)	PC(16:0_20:4)	PC(18:0_20:3 n-6)	PC(18:0_20:3 n-9)	PC(18:0_20:4)	PC(18:1_20:3 n-6)	PC(18:1/20:3 n-9)	PC(18:1_20:4)	PC(16:0_22:5)	PC(16:0_22:6)	PC(18:0_22:5)	PC(18:0_22:6)
[nmol/106 cells]	PC(14:0_16:0)	PC(16:0/16:0)	PC(16:0_16:1)	PC(16:0_18:1)	PC(16:1_18:1)	PC(16:1_18:1) iso	PC(18:0_18:1)	PC(18:1/18:1)	PC(16:0_20:3 n-6)	PC(16:0_20:3 n-9)	PC(18:1_18:2)	PC(16:0_20:4)	PC(18:0_20:3 n-6)	PC(18:0_20:3 n-9)	PC(18:0_20:4)	PC(18:1_20:3 n-6)	PC(18:1_20:3 n-9)	PC(18:1_20:4)	PC(16:0_22:5)	PC(16:0_22:6)	PC(18:0_22:5)	PC(18:0_22:6)	PC(18:1_22:5)	PC(18:1_22:6)	SUM			w/o	-	1.58655	0.729412	1.69412	1.02521	1.08571	1.96639	0.197647	0.0305546	0.0263529	0.0541176	0.00776471	0.0248739	0.0182521	0.0203025	0.0221513	0.0436975	0.0181513	0.0132101	0.00578151	0.00766387
w/o	0.199953	0.822564	0.463403	1.12964	0.470215	0.115565	0.458021	1.00997	0.0192498	0.0185236	0.132112	0.0411994	0.00737135	0.0216377	0.0153809	0.0137961	0.0187695	0.0408268	0.0103969	0.00737252	0.00415538	0.00381409	0.0101503	0.00374436	5.03784			w/o	TOFA	0.502256	0.216241	0.607519	0.289323	0.469173	0.857143	0.162707	0.0287218	0.0160602	0.0796992	0.0120301	0.0166015	0.032782	0.026406	0.0132932	0.0697744	0.0228271	0.0124812	0.00938346	0.0100451
VAL	0.115708	0.626991	0.112092	0.688461	0.0692077	0.0261789	0.355801	0.256726	0.022563	0.0031458	0.0282037	0.0595895	0.0133064	0.0169946	0.0501159	0.0067689	0.00450537	0.0291439	0.0232862	0.00587216	0.0140296	0.0128725	0.00428842	0.00316027	2.54901			VAL	TOFA	0.42069	0.0817241	0.565517	0.0827586	0.208621	0.161034	0.0368966	0.0208966	0.00431034	0.0662069	0.0112069	0.0108621	0.0410345	0.00862069	0.00365517	0.0389655	0.0207931	0.00796552	0.0113103	0.00548276
MC	0.220359	0.780168	0.33783	1.53927	0.28517	0.0818244	0.362944	0.697533	0.0407502	0.0108559	0.0883056	0.079151	0.0079394	0.0132863	0.0392109	0.0162029	0.0100458	0.0766395	0.0238182	0.00834447	0.0101268	0.00883056	0.011423	0.004553	4.75458			MC	TOFA	0.314872	0.0673504	0.352137	0.0406838	0.13812	0.114188	0.0246496	0.0171966	0.00298803	0.045812	0.00362393	0.0037265	0.0228376	0.00461538	0.00117265	0.0249915	0.0137778	0.00447863	0.00502564	0.00224274
STS	0.143129	0.958601	0.242958	1.34709	0.251377	0.107046	0.454644	1.01152	0.0178009	0.0351206	0.0887638	0.0852758	0.00935748	0.0318732	0.04354	0.0206875	0.03921	0.105963	0.0187631	0.00881624	0.0105121	0.0112699	0.0120036	0.00675952	5.06209			STS	TOFA	0.297333	0.0656667	0.413333	0.110333	0.164333	0.288	0.0756667	0.0129	0.00926667	0.0756667	0.0055	0.0107	0.0363333	0.0133333	0.0109333	0.0796667	0.0198667	0.00896667	0.0074	0.00676667
CHX	0.181402	1.00268	0.213706	1.47855	0.156552	0.072188	0.966649	0.694546	0.0555388	0.0234829	0.0825006	0.117911	0.0319317	0.0785247	0.137915	0.017022	0.0141643	0.087719	0.0303165	0.0139158	0.0217434	0.013543	0.0173947	0.0042617	5.51416			CHX	TOFA	0.484211	0.0992982	0.659649	0.102807	0.243509	0.230877	0.0424561	0.032	0.00417544	0.0568421	0.00789474	0.0153684	0.045614	0.00929825	0.00407018	0.0389474	0.0199298	0.00578947	0.00898246	0.00831579
ETO	0.124459	0.622971	0.228626	0.987554	0.246212	0.0655438	0.342938	0.696699	0.0190747	0.0179248	0.100785	0.0771104	0.00845509	0.0284091	0.0395022	0.0171131	0.0200216	0.0667614	0.0142722	0.00633117	0.00633793	0.00654085	0.00757576	0.00526921	3.75649			ETO	TOFA	0.368	0.1648	0.4608	0.22944	0.3168	0.5504	0.11808	0.020576	0.013376	0.0736	0.008416	0.012576	0.03328	0.019776	0.011392	0.06464	0.021184	0.013984	0.009504	0.008704
TPG	0.210737	0.964822	0.192964	0.939432	0.135202	0.045956	0.489393	0.410684	0.0208833	0.00914042	0.047289	0.0487489	0.0146628	0.0205659	0.0390372	0.00614439	0.00774397	0.0398624	0.0194234	0.00869609	0.0116794	0.00894999	0.00475429	0.00306585	3.69984			TPG	TOFA	0.311261	0.0615126	0.410084	0.111261	0.232269	0.256471	0.0497479	0.0153277	0.00484034	0.0517647	0.00890756	0.00863866	0.0339496	0.00870588	0.00544538	0.0490756	0.0222521	0.00914286	0.0110252	0.0111261
Serum	0.0607195	0.231703	0.157945	0.841878	0.271934	0.0745025	0.151985	0.561749	0.0153475	0.0045223	0.0648916	0.031738	0.00347927	0.00697343	0.0234683	0.0091638	0.0102068	0.060496	0.0109519	0.00348672	0.00372512	0.00186256	0.0060496	0.00383688	2.61262			Serum	TOFA	0.219661	0.109492	0.386441	0.202373	0.21322	0.532203	0.0708475	0.0155593	0.00911864	0.0488136	0.0024339	0.00833898	0.0213898	0.0119661	0.0101695	0.0566102	0.0115254	0.00633898	0.00454237	0.00264746
																												n3
n3																												[nmol]		PC(16:0/16:0)	PC(16:0_16:1)	PC(16:0_18:1)	PC(16:1_18:1)	PC(18:0_18:1)	PC(18:1/18:1)	PC(18:1_18:2)	PC16:0_20:3 n-6)	PC(16:0_20:3 n-6)	PC(16:0_20:4)	PC(18:0_20:3 n-6)	PC(18:0_20:3 n-9)	PC(18:0_20:4)	PC(18:1_20:3 n-6)	PC(18:1/20:3 n-9)	PC(18:1_20:4)	PC(16:0_22:5)	PC(16:0_22:6)	PC(18:0_22:5)	PC(18:0_22:6)
[nmol/106 cells]	PC(14:0_16:0)	PC(16:0/16:0)	PC(16:0_16:1)	PC(16:0_18:1)	PC(16:1_18:1)	PC(16:1_18:1) iso	PC(18:0_18:1)	PC(18:1/18:1)	PC(16:0_20:3 n-6)	PC(16:0_20:3 n-9)	PC(18:1_18:2)	PC(16:0_20:4)	PC(18:0_20:3 n-6)	PC(18:0_20:3 n-9)	PC(18:0_20:4)	PC(18:1_20:3 n-6)	PC(18:1_20:3 n-9)	PC(18:1_20:4)	PC(16:0_22:5)	PC(16:0_22:6)	PC(18:0_22:5)	PC(18:0_22:6)	PC(18:1_22:5)	PC(18:1_22:6)	SUM			w/o	-	1.40513	0.423932	1.58974	0.635897	0.581197	1.48718	0.14359	0.0305299	0.0238974	0.0608547	0.00663248	0.0208205	0.0218803	0.0155897	0.0233846	0.0482051	0.0182564	0.0127179	0.00564103	0.00748718
w/o	0.15757	0.586787	0.248532	0.907149	0.460911	0.0603536	0.553528	1.04484	0.0141042	0.0126955	0.110451	0.0257762	0.00665274	0.015617	0.0125041	0.00698933	0.0115746	0.0245239	0.00831565	0.00400343	0.00294307	0.00206948	0.00452352	0.0035903	4.286			w/o	TOFA	0.365079	0.151111	0.469841	0.193016	0.314286	0.701587	0.12381	0.0211111	0.0146667	0.0596825	0.00673016	0.0128254	0.0326984	0.0167619	0.0113968	0.0619048	0.0176508	0.0110159	0.00733333	0.0118095
VAL	0.0800025	0.430053	0.0534404	0.414242	0.0464837	0.0128067	0.244118	0.155894	0.00395269	0.0068935	0.0177397	0.0325702	0.00986592	0.0167594	0.0207437	0.00197635	0.00392107	0.0187516	0.0128067	0.00296294	0.00888566	0.00395269	0.000986592	0	1.59981			VAL	TOFA	0.436667	0.095	0.613333	0.154667	0.210333	0.332	0.0636667	0.0376667	0.00716667	0.0733333	0.0121667	0.00593333	0.0298667	0.0173667	0.00853333	0.0613333	0.0261333	0.008	0.00843333	0.0073
MC	0.212996	0.755471	0.127132	1.06165	0.169398	0.0310508	0.30951	0.409352	0.031184	0.00828688	0.0539146	0.049921	0.00935186	0.0134121	0.0322157	0.00832016	0.0166403	0.0332474	0.0207671	0.00311507	0.00416008	0.00519178	0.0114153	0.00207671	3.37978			MC	TOFA	0.446667	0.107667	0.66	0.14	0.167	0.38	0.0706667	0.0242667	0.0103	0.0823333	0.0052	0.00846667	0.0322667	0.0166667	0.0113667	0.0716667	0.0267333	0.0117667	0.0077	0.00686667
STS	0.0846154	0.397436	0.0905449	0.657051	0.153686	0.0424679	0.376603	0.637821	0.0075	0.0184295	0.0519231	0.0509615	0.00700321	0.0245192	0.0275641	0.00600962	0.0185897	0.0419872	0.0115064	0.00400641	0.00400641	0.00349359	0.005	0.0025	2.72522			STS	TOFA	0.293448	0.0710345	0.42069	0.110345	0.185172	0.362069	0.0782759	0.0148621	0.0106552	0.0741379	0.00741379	0.0132069	0.0403448	0.0126897	0.0125862	0.102414	0.0213103	0.00806897	0.0111034	0.00710345
CHX	0.126273	0.63581	0.146725	1.01819	0.101819	0.0332133	0.818105	0.449069	0.034725	0.00969277	0.0457961	0.0831444	0.0221867	0.0408608	0.0889245	0.00831444	0.00831444	0.03886	0.0222311	0.00693611	0.0138722	0.0124939	0.00277	0.00277444	3.7711			CHX	TOFA	0.434188	0.122051	0.683761	0.101538	0.270427	0.291966	0.0502564	0.0308376	0.0105641	0.0683761	0.0134359	0.0275556	0.0591453	0.0130256	0.0117265	0.0536752	0.0227009	0.00810256	0.0167521	0.008
ETO	0.151084	0.779308	0.232897	1.18538	0.36726	0.0710633	0.671817	1.03311	0.0177061	0.0139738	0.123614	0.0773336	0.0167506	0.0218863	0.0334416	0.0232897	0.0214384	0.0421005	0.00839025	0.00839025	0.0102415	0.00279177	0.00839025	0.00465793	4.92632			ETO	TOFA	0.383607	0.165902	0.580328	0.191803	0.264918	0.632787	0.142295	0.0242623	0.0146557	0.0806557	0.00829508	0.0160656	0.0436066	0.0212459	0.0155738	0.0901639	0.0268197	0.0114754	0.011377	0.0114754
TPG	0.184606	0.976766	0.134977	0.967283	0.110005	0.0250672	0.670144	0.38881	0.00888257	0.00493125	0.0395132	0.0385649	0.0167852	0.0251304	0.0376166	0.00888257	0.00787103	0.0226964	0.0167852	0.00493125	0.011854	0.00790264	0.00692271	0.00197566	3.7189			TPG	TOFA	0.403636	0.0701818	0.523636	0.102909	0.28	0.338909	0.0512727	0.0140727	0.00658182	0.0581818	0.0142909	0.0171636	0.0472727	0.0113455	0.00818182	0.0574545	0.0306545	0.00909091	0.0179273	0.0128364
Serum	0.0765043	0.30155	0.0904649	0.89348	0.332821	0.0536088	0.189865	0.575178	0.0174229	0.00522128	0.0820885	0.0418261	0.00348457	0.017367	0.0331146	0.0104426	0.0104426	0.0977244	0.0208851	0.00174229	0.00348457	0.00174229	0.00523244	0.00174229	2.86744			Serum	TOFA	0.157009	0.0426168	0.276636	0.0609346	0.141308	0.193271	0.036486	0.0156262	0.0111028	0.0691589	0.00721495	0.00878505	0.0418692	0.00934579	0.0071028	0.0583178	0.0188037	0.00538318	0.00676636	0.0035028
n4	absolute values were not determined
Statistics
P values vs. vehicle control; two-tailed paired student t-test of log-transformed data.
[truncated: 4 more columns]

## Sheet: Fig. 2h
Fig. 2h								Statistics	P values vs. vehicle control; repeated measures one-way ANOVA of log-transformed data + Dunnett’s post hoc test.
	not shown	20:4-d8						Repeated measures one-way ANOVA	log-transformed
PUFA-PC [nmol / 106 cells]	w/o	w/o	TOFA	VAL	TOFA + VAL			Dunnett's multiple comparisons test	Summary	Adjusted P Value
n1	0.0534609	0.0627086	0.0828015	0.204148	0.449872			w/o vs. TOFA	ns	0.0635034
n2	0.156391	0.129541	0.192122	0.378079	0.709603			w/o vs. VAL	***	0.00012999
n3	0.104213	0.135373	0.165905	0.308209	0.602566			w/o vs. TOFA + VAL	****	6.38664e-06
n1
[nmol / 106 cells]		PC(14:0_16:0)	PC(16:0/16:0)	PC(16:0_16:1)	PC(16:1/16:1)	PC(16:0_18:1)	PC(16:1_18:1)	PC(18:0_18:1)	PC(18:1/18:1)	PC(18:1_18:2)	PC(16:0_20:4)	PC(16:0_20:4-d8)	PC(16:1_20:4)	PC(16:1_20:4-d8)	PC(18:0_20:4)	PC(18:0_20:4-d8)	PC(18:1_20:4)	PC(18:1_20:4-d8)	PC(16:0_22:4)	PC(16:0_22:4-d8)	PC(18:0_22:4)	PC(18:0_22:4)	PC(18:1_22:4)	PC(18:1_22:4-d8)	PC(16:0_22:5)	PC(18:0_22:5)	PC(18:1_22:5)	PC(16:0_22:6)	PC(16:1_22:6)	PC(18:0_22:6)	PC(18:1_22:6)	SUM	SUM PUFA-PC
w/o		0.064613	0.0980766	0.211848	0.0847388	0.128158	0.145323	0.130059	0.182395	0.0252102	0.00550685	1.2478e-06	0.00292353	0	0.0022668	2.49136e-06	0.00644024	6.22839e-07	0.000385567	1.2478e-06	0.000936377	1.24992e-06	0.000397653	1.87064e-06	0.00222443	0.000675802	0.00153803	0.00233035	0.000756305	0.000398278	0.00146177	1.09867	0.0534609
w/o	20:4-d8	0.067112	0.103834	0.223557	0.081623	0.126506	0.147597	0.125366	0.174804	0.0242606	0.0070501	0.000841184	0.00360507	0.000342369	0.00276616	0.00023287	0.00832115	0.00069994	0.000541895	5.14687e-05	0.00121303	0.000151697	0.000557097	5.48697e-05	0.00287952	0.000852521	0.00172545	0.0032423	0.000834382	0.000489746	0.00199526	1.11311	0.0627086
TOFA		0.0710015	0.0717334	0.0949975	0.0166484	0.0865758	0.0460085	0.0838479	0.0853432	0.0162292	0.0171679	0.00289454	0.00329038	0.000514586	0.00697659	0.000852792	0.0109597	0.00170136	0.000875785	1.7491e-05	0.0013879	2.11401e-05	0.000605393	7.29821e-06	0.00529429	0.00152397	0.0022241	0.00529429	0.000799092	0.00119493	0.00296876	0.638958	0.0828015
VAL		0.196791	0.287999	0.299032	0.0624411	0.224225	0.185771	0.224196	0.164876	0.034632	0.037704	0.00728922	0.00882842	0.00184704	0.0190201	0.00356991	0.0339724	0.00642842	0.0023088	0.000142926	0.00676149	0.000343077	0.00176684	4.21082e-05	0.0126434	0.00633271	0.00533223	0.00714629	0.00149522	0.00223184	0.00430976	1.84948	0.204148
TOFA + VAL		0.154268	0.357055	0.358534	0.0604167	0.29705	0.218517	0.249872	0.232793	0.04914	0.0995573	0.0249986	0.0191418	0.0047283	0.0458545	0.0107523	0.0771384	0.0175662	0.00427118	8.42809e-06	0.0110279	5.47826e-05	0.00290991	1.26136e-05	0.0297126	0.0122279	0.0104708	0.0152848	0.00238558	0.00409977	0.00852808	2.37838	0.449872
n2
[nmol / 106 cells]		PC(14:0_16:0)	PC(16:0/16:0)	PC(16:0_16:1)	PC(16:1/16:1)	PC(16:0_18:1)	PC(16:1_18:1)	PC(18:0_18:1)	PC(18:1/18:1)	PC(18:1_18:2)	PC(16:0_20:4)	PC(16:0_20:4-d8)	PC(16:1_20:4)	PC(16:1_20:4-d8)	PC(18:0_20:4)	PC(18:0_20:4-d8)	PC(18:1_20:4)	PC(18:1_20:4-d8)	PC(16:0_22:4)	PC(16:0_22:4-d8)	PC(18:0_22:4)	PC(18:0_22:4)	PC(18:1_22:4)	PC(18:1_22:4-d8)	PC(16:0_22:5)	PC(18:0_22:5)	PC(18:1_22:5)	PC(16:0_22:6)	PC(16:1_22:6)	PC(18:0_22:6)	PC(18:1_22:6)	SUM	SUM PUFA-PC
w/o		0.121625	0.222797	0.391817	0.129811	0.269489	0.248033	0.240485	0.344096	0.0449705	0.0235746	2.9983e-06	0.00957413	0	0.011884	1.70699e-05	0.0247701	3.01875e-06	0.00221806	0	0.0053793	2.00682e-06	0.0023782	3.01875e-06	0.0073254	0.00278606	0.00473495	0.00783648	0.00196733	0.00158092	0.00538332	2.12454	0.156391
w/o	20:4-d8	0.108934	0.184848	0.313618	0.10619	0.221448	0.185416	0.204632	0.286091	0.0332848	0.0185124	0.00210521	0.00869342	0.000807525	0.0105035	0.000925822	0.0182672	0.00187818	0.00208532	0.000258052	0.00503123	0.000582421	0.00226964	0.000214876	0.00550216	0.00238438	0.00343804	0.0061074	0.00156099	0.00138655	0.00374147	1.74072	0.129541
TOFA		0.105685	0.103744	0.0967207	0.0276391	0.122333	0.0646908	0.104998	0.167486	0.0336266	0.0329869	0.00521504	0.0121069	0.00179532	0.0190826	0.00225013	0.0342709	0.00493151	0.00272566	8.03925e-05	0.00387172	8.58567e-05	0.0029947	4.61408e-05	0.00816737	0.00361832	0.00560411	0.00791114	0.00211843	0.00219398	0.00643781	0.985419	0.192122
VAL		0.301834	0.479528	0.474102	0.104819	0.509232	0.270365	0.503446	0.379535	0.0598013	0.0657336	0.0134506	0.0142057	0.00269538	0.0438569	0.00669594	0.0442655	0.00834758	0.00848267	0.000257443	0.0233147	0.00055204	0.00614901	0.000114572	0.0259296	0.0147929	0.00947735	0.0145761	0.00284134	0.00457471	0.00796408	3.40094	0.378079
TOFA + VAL		0.173511	0.434587	0.456193	0.0818136	0.487547	0.246258	0.427834	0.375099	0.0806468	0.152061	0.0300553	0.0287622	0.00506693	0.0918726	0.0140262	0.098684	0.0176822	0.0130091	9.73616e-06	0.0381647	6.82027e-05	0.00902537	0	0.0464492	0.0242942	0.0158804	0.0218196	0.00377563	0.00740543	0.0108437	3.39245	0.709603
n3
[nmol / 106 cells]		PC(14:0_16:0)	PC(16:0/16:0)	PC(16:0_16:1)	PC(16:1/16:1)	PC(16:0_18:1)	PC(16:1_18:1)	PC(18:0_18:1)	PC(18:1/18:1)	PC(18:1_18:2)	PC(16:0_20:4)	PC(16:0_20:4-d8)	PC(16:1_20:4)	PC(16:1_20:4-d8)	PC(18:0_20:4)	PC(18:0_20:4-d8)	PC(18:1_20:4)	PC(18:1_20:4-d8)	PC(16:0_22:4)	PC(16:0_22:4-d8)	PC(18:0_22:4)	PC(18:0_22:4)	PC(18:1_22:4)	PC(18:1_22:4-d8)	PC(16:0_22:5)	PC(18:0_22:5)	PC(18:1_22:5)	PC(16:0_22:6)	PC(16:1_22:6)	PC(18:0_22:6)	PC(18:1_22:6)	SUM	SUM PUFA-PC
w/o		0.0891826	0.165145	0.295632	0.0978792	0.194992	0.193001	0.186791	0.258338	0.0335332	0.0149044	1.09807e-05	0.00613626	0	0.00745002	1.02478e-05	0.0154473	1.02602e-05	0.00142103	2.19862e-06	0.00352554	2.1862e-06	0.00149731	1.46326e-06	0.00467052	0.00187171	0.00315508	0.00509212	0.00117683	0.000940826	0.00335383	1.58517	0.104213
w/o	20:4-d8	0.107937	0.199709	0.318776	0.102258	0.229107	0.198802	0.216478	0.300748	0.0353431	0.0202926	0.00237979	0.00807991	0.000822288	0.0103171	0.000949089	0.0197514	0.00207493	0.00213044	0.000240835	0.00488934	0.000457083	0.00224629	0.000235454	0.00564962	0.00247261	0.00369277	0.00627994	0.00162136	0.00146987	0.00397683	1.80919	0.135373
TOFA		0.0930613	0.0979837	0.0960006	0.0253917	0.119164	0.0636716	0.102132	0.156444	0.0322883	0.0283292	0.00519646	0.0094828	0.00153407	0.0152336	0.00206597	0.0290882	0.0045782	0.00237217	5.10985e-05	0.00334428	4.40965e-05	0.00223038	3.99276e-05	0.00733963	0.00278439	0.004668	0.00634058	0.0016344	0.00188689	0.00537261	0.919754	0.165905
VAL		0.224862	0.363039	0.377088	0.0850018	0.415341	0.231572	0.397499	0.322075	0.0518053	0.0544308	0.0113814	0.0123002	0.00224242	0.0330311	0.00527529	0.0401496	0.00664251	0.00601982	0.000165991	0.018637	0.000351316	0.00479535	0.000117242	0.0189233	0.0112088	0.0080767	0.0101844	0.00231338	0.00356124	0.00659575	2.72469	0.308209
TOFA + VAL		0.15305	0.415609	0.381247	0.0682941	0.437172	0.204904	0.351995	0.311347	0.064987	0.133719	0.029804	0.0243851	0.0050421	0.0818414	0.0151479	0.0851144	0.0182193	0.0109152	1.71276e-05	0.0264968	5.61244e-06	0.00746464	1.71276e-05	0.0329005	0.0199224	0.0120958	0.0174896	0.00283922	0.0053358	0.00880572	2.92619	0.602566
Average w/o	20:4-d8	0.094661	0.162797	0.285317	0.0966902	0.192353	0.177272	0.182159	0.253881	0.0309628	0.015285	0.00177539	0.0067928	0.000657394	0.00786224	0.000702594	0.0154466	0.00155102	0.00158589	0.000183452	0.0037112	0.000397067	0.00169101	0.0001684	0.0046771	0.00190317	0.00295209	0.00520988	0.00133891	0.00111539	0.00323785
n1
[% of vehicle]		PC(14:0_16:0)	PC(16:0/16:0)	PC(16:0_16:1)	PC(16:1/16:1)	PC(16:0_18:1)	PC(16:1_18:1)	PC(18:0_18:1)	PC(18:1/18:1)	PC(18:1_18:2)	PC(16:0_20:4)	PC(16:0_20:4-d8)	PC(16:1_20:4)	PC(16:1_20:4-d8)	PC(18:0_20:4)	PC(18:0_20:4-d8)	PC(18:1_20:4)	PC(18:1_20:4-d8)	PC(16:0_22:4)	PC(16:0_22:4-d8)	PC(18:0_22:4)	PC(18:0_22:4)	PC(18:1_22:4)	PC(18:1_22:4-d8)	PC(16:0_22:5)	PC(18:0_22:5)	PC(18:1_22:5)	PC(16:0_22:6)	PC(16:1_22:6)	PC(18:0_22:6)	PC(18:1_22:6)
w/o	20:4-d8	70.8972	63.7811	78.354	84.417	65.7673	83.2603	68.8224	68.8528	78.3538	46.1243	47.3802	53.072	52.0797	35.1828	33.1443	53.8705	45.1278	34.1698	28.0557	32.6856	38.2043	32.9446	32.583	61.5664	44.7948	58.4484	62.2337	62.3179	43.9082	61.623
TOFA		75.0061	44.0632	33.2954	17.2182	45.0087	25.9536	46.0301	33.6154	52.4152	112.318	163.037	48.4392	78.2766	88.7354	121.378	70.9522	109.693	55.2237	9.53437	37.3975	5.32406	35.8006	4.33386	113.196	80.0751	75.3399	101.62	59.6821	107.131	91.6892
VAL		207.891	176.907	104.807	64.5785	116.569	104.794	123.077	64.9421	111.85	246.673	410.569	129.967	280.964	241.917	508.105	219.935	414.465	145.584	77.9093	182.191	86.4029	104.484	25.0049	270.326	332.746	180.626	137.168	111.674	200.096	133.106
TOFA + VAL		162.969	219.326	125.662	62.4848	154.429	123.266	137.173	91.6939	158.707	651.339	1408.06	281.795	719.249	583.225	1530.38	499.389	1132.56	269.325	4.59417	297.153	13.7968	172.081	7.49025	635.277	642.5	354.693	293.382	178.173	367.565	263.387
n2
[% of vehicle]		PC(14:0_16:0)	PC(16:0/16:0)	PC(16:0_16:1)	PC(16:1/16:1)	PC(16:0_18:1)	PC(16:1_18:1)	PC(18:0_18:1)	PC(18:1/18:1)	PC(18:1_18:2)	PC(16:0_20:4)	PC(16:0_20:4-d8)	PC(16:1_20:4)	PC(16:1_20:4-d8)	PC(18:0_20:4)	PC(18:0_20:4-d8)	PC(18:1_20:4)	PC(18:1_20:4-d8)	PC(16:0_22:4)	PC(16:0_22:4-d8)	PC(18:0_22:4)	PC(18:0_22:4)	PC(18:1_22:4)	PC(18:1_22:4-d8)	PC(16:0_22:5)	PC(18:0_22:5)	PC(18:1_22:5)	PC(16:0_22:6)	PC(16:1_22:6)	PC(18:0_22:6)	PC(18:1_22:6)
w/o	20:4-d8	115.078	113.545	109.919	109.825	115.125	104.594	112.337	112.687	107.499	121.114	118.577	127.98	122.837	133.594	131.772	118.26	121.094	131.492	140.665	135.569	146.681	134.218	127.599	117.64	125.285	116.461	117.227	116.587	124.311	115.554
TOFA		111.646	63.7263	33.8994	28.5852	63.5983	36.4924	57.641	65.9702	108.603	215.812	293.74	178.232	273.096	242.712	320.26	221.867	317.954	171.87	43.8222	104.325	21.6227	177.095	27.3996	174.625	190.121	189.836	151.849	158.22	196.701	198.83
VAL		318.858	294.556	166.167	108.407	264.738	152.514	276.378	149.493	193.139	430.052	757.612	209.129	410.009	557.817	953.031	286.571	538.201	534.885	140.333	628.226	139.03	363.629	68.0355	554.393	777.278	321.039	279.778	212.213	410.146	245.968
TOFA + VAL		183.298	266.951	159.89	84.6142	253.464	138.915	234.869	147.746	260.463	994.838	1692.88	423.421	770.761	1168.53	1996.34	638.873	1140.04	820.304	5.3072	1028.37	17.1766	533.726	0	993.12	1276.51	537.939	418.811	281.992	663.934	334.903
n3
[% of vehicle]		PC(14:0_16:0)	PC(16:0/16:0)	PC(16:0_16:1)	PC(16:1/16:1)	PC(16:0_18:1)	PC(16:1_18:1)	PC(18:0_18:1)	PC(18:1/18:1)	PC(18:1_18:2)	PC(16:0_20:4)	PC(16:0_20:4-d8)	PC(16:1_20:4)	PC(16:1_20:4-d8)	PC(18:0_20:4)	PC(18:0_20:4-d8)	PC(18:1_20:4)	PC(18:1_20:4-d8)	PC(16:0_22:4)	PC(16:0_22:4-d8)	PC(18:0_22:4)	PC(18:0_22:4)	PC(18:1_22:4)	PC(18:1_22:4-d8)	PC(16:0_22:5)	PC(18:0_22:5)	PC(18:1_22:5)	PC(16:0_22:6)	PC(16:1_22:6)	PC(18:0_22:6)	PC(18:1_22:6)
w/o	20:4-d8	114.025	122.674	111.727	105.758	119.107	112.145	118.84	118.46	114.147	132.761	134.043	118.948	125.083	131.223	135.084	127.869	133.779	134.338	131.28	131.746	115.115	132.837	139.818	120.793	129.921	125.09	120.539	121.095	131.781	122.823
TOFA		98.3101	60.1878	33.647	26.2608	61.9504	35.9174	56.0677	61.6212	104.281	185.34	292.693	139.601	233.356	193.757	294.05	188.315	295.174	149.58	27.8539	90.1131	11.1056	131.896	23.71	156.927	146.303	158.126	121.703	122.069	169.169	165.931
VAL		237.545	223.001	132.164	87.9114	215.926	130.631	218.216	126.861	167.314	356.106	641.066	181.077	341.107	420.124	750.832	259.925	428.268	379.587	90.482	502.182	88.4779	283.579	69.6215	404.595	588.954	273.593	195.483	172.78	319.283	203.707
TOFA + VAL		161.682	255.293	133.622	70.6318	227.276	115.588	193.235	122.635	209.887	874.84	1678.73	358.984	766.983	1040.94	2155.99	551.024	1174.67	688.273	9.33631	713.969	1.41348	441.431	10.1708	703.438	1046.8	409.737	335.701	212.054	478.382	271.962

## Sheet: Fig. 2i
Fig. 2i
left heatmap	20:4-d8													right heatmap	20:4-d8
	w/o			TOFA			VAL			TOFA + VAL					w/o			TOFA			VAL			TOFA + VAL
[% of vehicle]	n1	n2	n3	n1	n2	n3	n1	n2	n3	n1	n2	n3		% of total PC	n1	n2	n3	n1	n2	n3	n1	n2	n3	n1	n2	n3
PC(16:0_20:4)	46.1243	121.114	132.761	112.318	215.812	185.34	246.673	430.052	356.106	651.339	994.838	874.84		PC(16:0_20:4-d8)	47.3802	118.577	134.043	163.037	293.74	292.693	410.569	757.612	641.066	1408.06	1692.88	1678.73
PC(16:1_20:4)	53.072	127.98	118.948	48.4392	178.232	139.601	129.967	209.129	181.077	281.795	423.421	358.984		PC(16:1_20:4-d8)	52.0797	122.837	125.083	78.2766	273.096	233.356	280.964	410.009	341.107	719.249	770.761	766.983
PC(18:0_20:4)	35.1828	133.594	131.223	88.7354	242.712	193.757	241.917	557.817	420.123	583.225	1168.53	1040.94		PC(18:0_20:4-d8)	33.1443	131.772	135.084	121.378	320.26	294.05	508.105	953.031	750.832	1530.38	1996.34	2155.99
PC(18:1_20:4)	53.8705	118.26	127.869	70.9522	221.867	188.315	219.935	286.571	259.925	499.389	638.873	551.024		PC(18:1_20:4-d8)	45.1279	121.094	133.779	109.693	317.954	295.174	414.465	538.201	428.268	1132.56	1140.04	1174.67
PC(16:0_22:4)	34.1698	131.492	134.338	55.2237	171.87	149.58	145.584	534.885	379.587	269.325	820.304	688.273		PC(16:0_22:4-d8)	28.0557	140.665	131.28	9.53437	43.8222	27.8539	77.9093	140.333	90.482	4.59417	5.3072	9.33631
PC(18:0_22:4)	32.6856	135.569	131.746	37.3975	104.325	90.1131	182.191	628.226	502.182	297.153	1028.37	713.969		PC(18:0_22:4-d8)	38.2043	146.681	115.115	5.32406	21.6227	11.1056	86.4029	139.03	88.4779	13.7968	17.1766	1.41348
PC(18:1_22:4)	32.9446	134.218	132.837	35.8006	177.095	131.896	104.484	363.629	283.579	172.081	533.726	441.431		PC(18:1_22:4-d8)	32.583	127.599	139.818	4.33386	27.3996	23.71	25.0049	68.0355	69.6215	7.49025	0	10.1708
right graph		20:4-d8
PC(16:20:4-d8 [nmol / 106 cells]	w/o	w/o	TOFA	VAL	TOFA + VAL
n1	1.2478e-06	0.000841184	0.00289454	0.00728922	0.0249986
n2	2.9983e-06	0.00210521	0.00521504	0.0134506	0.0300553
n3	1.09807e-05	0.00237979	0.00519646	0.0113814	0.029804
Statistics
P values vs. vehicle control; repeated measures one-way ANOVA of log-transformed data + Dunnett’s post hoc test (i, right panel).

## Sheet: Fig. 2j
Fig. 2j
	ctrl siRNA		LPCAT3 siRNA
PUFA-PC [% of total PC]	w/o	VAL	w/o	VAL
n1	11.9284	19.3451	11.8271	16.6781
n2	13.046	19.6246	13.1409	16.76
n3	14.3765	20.2783	13.4747	16.6013
	relative intensities
	ctrl siRNA
	[% of total PC]	PC(14:0_16:0)	PC(16:0/16:0)	PC(16:0_16:1)	PC(16:1/16:1)	PC(16:0_18:2)	PC(16:1_18:1)	PC(18:0_18:1)	PC(18:1/18:1)	PC(18:0_18:2)	PC(16:0/20:3 n-6)	PC(16:0/20:3 n-9)	PC(18:1_18:2)	PC(16:0_20:4)	PC(16:1_20:4)	PC(18:0_20:3 n-6)	PC(18:0_20:3 n-9)	PC(18:0_20:4)	PC(18:1_20:3 n-6)	PC(18:1_20:3 n-9)	PC(18:1_20:4)	PC(16:0_22:5)	PC(16:0_22:6)	PC(18:0_22:6)	PC(18:1_22:5)	PC(18:1_22:6)	LPC(16:0)	LPC(16:1)	LPC(18:0)	LPC(18:1)	LPC(18:2)	LPC(20:4)		PUFA-PC
n1	w/o	5.57556	11.0507	20.6613	7.40506	2.11024	11.3363	7.81159	22.4777	1.01248	0.439999	0.312672	1.74554	1.24304	0.393126	0.542148	0.545722	0.796889	0.366279	0.453466	0.987052	0.253246	0.270283	0.0737522	0.147194	0.202963	0.64778	0.134394	0.599993	0.371184	0.0239852	0.00833792		11.9284
n2	w/o	6.34872	14.5906	19.2255	5.85131	2.01154	10.5613	7.10958	21.5252	0.805565	0.526701	0.362479	1.7254	1.70317	0.439145	0.464984	0.511705	0.936335	0.411254	0.494119	1.39965	0.31312	0.344572	0.09371	0.233222	0.251996	0.62818	0.068839	0.771255	0.273576	0.0121062	0.00519853		13.046
n3	w/o	6.72826	15.1895	18.3305	5.27262	2.09278	10.2096	6.89534	21.2761	0.825431	0.585565	0.371108	1.80891	1.9316	0.451965	0.549225	0.466627	1.15415	0.508612	0.49896	1.65353	0.392206	0.403018	0.128378	0.254491	0.281179	0.632191	0.0667214	0.765846	0.256811	0.012474	0.00632403		14.3765
n1	VAL	6.17631	13.481	14.2833	4.10894	2.99588	10.2329	10.0435	20.536	2.76308	0.652787	0.126572	2.09396	2.45055	0.430262	1.30332	0.257781	2.00358	0.404091	0.1767	1.95763	0.605709	0.358141	0.126447	0.345881	0.279044	0.729106	0.0793687	0.690387	0.294082	0.00762357	0.00609886		19.3451
n2	VAL	5.50926	18.3813	14.08	2.75727	3.29035	8.39227	12.1848	16.7801	2.93758	0.775327	0.139192	1.99924	2.64467	0.337802	1.45959	0.257162	1.81838	0.456177	0.149658	1.62128	0.781376	0.342525	0.167486	0.24339	0.177089	0.732019	0.0695814	1.13361	0.355125	0.0147536	0.0115776		19.6246
n3	VAL	5.27787	20.2009	13.2901	2.36172	3.41455	7.65376	12.0657	16.6024	3.30122	0.828101	0.0933009	2.0374	2.67956	0.324325	1.47258	0.261171	2.08454	0.461295	0.0932115	1.55012	0.743138	0.361699	0.121992	0.243208	0.168639	0.780512	0.0623113	1.08534	0.341269	0.0232901	0.0149138		20.2783
	LPCAT3 siRNA
	[% of total PC]	PC(14:0_16:0)	PC(16:0/16:0)	PC(16:0_16:1)	PC(16:1/16:1)	PC(16:0_18:2)	PC(16:1_18:1)	PC(18:0_18:1)	PC(18:1/18:1)	PC(18:0_18:2)	PC(16:0/20:3 n-6)	PC(16:0/20:3 n-9)	PC(18:1_18:2)	PC(16:0_20:4)	PC(16:1_20:4)	PC(18:0_20:3 n-6)	PC(18:0_20:3 n-9)	PC(18:0_20:4)	PC(18:1_20:3 n-6)	PC(18:1_20:3 n-9)	PC(18:1_20:4)	PC(16:0_22:5)	PC(16:0_22:6)	PC(18:0_22:6)	PC(18:1_22:5)	PC(18:1_22:6)	LPC(16:0)	LPC(16:1)	LPC(18:0)	LPC(18:1)	LPC(18:2)	LPC(20:4)		PUFA-PC
n1	w/o	5.71427	16.0924	18.7101	7.15816	1.55288	11.8219	6.39918	20.5596	0.705098	0.365158	0.296952	1.48874	1.34944	0.403073	0.414244	0.458842	0.926821	0.385977	0.548291	1.73111	0.251339	0.248206	0.0933398	0.249477	0.328602	0.59813	0.112637	0.607189	0.399349	0.0244218	0.00509194		11.8271
n2	w/o	6.86886	17.7497	17.6267	6.39692	1.5358	11.0807	6.72766	18.1939	0.591375	0.371073	0.251995	1.43069	1.82121	0.581362	0.468291	0.425988	1.07446	0.453682	0.511128	2.1184	0.339377	0.326415	0.118547	0.300079	0.39382	0.69254	0.0758298	1.01731	0.429054	0.0215175	0.00567751		13.1409
n3	w/o	6.98777	17.8503	17.9887	6.19888	1.42845	10.8713	6.43633	17.9091	0.57453	0.389149	0.269651	1.32537	1.89586	0.605144	0.470287	0.425393	1.18393	0.423688	0.517123	2.3688	0.341081	0.360908	0.12444	0.349906	0.394564	0.789363	0.10226	0.970819	0.420452	0.0193516	0.00705461		13.4747
n1	VAL	6.58634	17.3122	13.9533	3.62219	2.77297	10.8749	10.2717	18.7988	2.53363	0.545132	0.105398	1.75793	1.82706	0.344106	1.26573	0.196887	1.50461	0.484324	0.170369	1.50942	0.635274	0.325024	0.129798	0.279135	0.263254	0.666748	0.112617	0.76652	0.356619	0.0193229	0.00875907		16.6781
n2	VAL	5.82177	19.2666	14.242	2.91311	2.86367	8.94984	12.3329	17.5318	2.61561	0.659187	0.0886313	1.73682	1.95906	0.298593	1.30978	0.248269	1.51678	0.410262	0.0920906	1.3025	0.749239	0.300137	0.141795	0.264607	0.187012	0.722305	0.0575338	1.06725	0.335007	0.00973463	0.00619035		16.76
n3	VAL	5.76209	19.8489	13.9863	2.6537	2.93816	9.04283	12.5192	17.2215	2.77289	0.711482	0.0872314	1.75867	1.86956	0.256895	1.27639	0.189494	1.38105	0.46335	0.0936026	1.21273	0.720808	0.280586	0.108531	0.254285	0.186986	0.828878	0.071056	1.12391	0.340368	0.0311553	0.00748137		16.6013
	absolute intensities
	ctrl siRNA
	[nmol/106 cells]	PC(14:0_16:0)	PC(16:0/16:0)	PC(16:0_16:1)	PC(16:1/16:1)	PC(16:0_18:2)	PC(16:1_18:1)	PC(18:0_18:1)	PC(18:1/18:1)	PC(18:0_18:2)	PC(16:0/20:3 n-6)	PC(16:0/20:3 n-9)	PC(18:1_18:2)	PC(16:0_20:4)	PC(16:1_20:4)	PC(18:0_20:3 n-6)	PC(18:0_20:3 n-9)	PC(18:0_20:4)	PC(18:1_20:3 n-6)	PC(18:1_20:3 n-9)	PC(18:1_20:4)	PC(16:0_22:5)	PC(16:0_22:6)	PC(18:0_22:6)	PC(18:1_22:5)	PC(18:1_22:6)	LPC(16:0)	LPC(16:1)	LPC(18:0)	LPC(18:1)	LPC(18:2)	LPC(20:4)
n1	w/o	0.13683	0.271196	0.507051	0.181728	0.0517877	0.278206	0.191705	0.551628	0.0248474	0.0107981	0.00767332	0.0428375	0.0305056	0.00964774	0.0133049	0.0133926	0.0195565	0.00898889	0.0111286	0.0242233	0.00621494	0.00663304	0.00180996	0.00361229	0.00498093	0.0158972	0.00329818	0.0147245	0.00910926	0.000588624	0.000204622
n2	w/o	0.17862	0.410504	0.540906	0.164626	0.0565945	0.29714	0.200027	0.605607	0.0226644	0.0148187	0.0101983	0.0485437	0.0479185	0.0123553	0.0130822	0.0143967	0.0263436	0.0115706	0.0139019	0.0393789	0.00880957	0.00969449	0.00263652	0.00656166	0.00708986	0.0176737	0.00193677	0.0216991	0.00769701	0.000340605	0.00014626
n3	w/o	0.237272	0.535656	0.646425	0.185939	0.0738018	0.360041	0.243164	0.750302	0.0291088	0.0206499	0.0130871	0.0637912	0.0681177	0.0159385	0.0193684	0.0164556	0.040701	0.0179362	0.0175958	0.0583117	0.0138311	0.0142124	0.00452724	0.00897461	0.00991578	0.0222942	0.00235293	0.0270075	0.00905643	0.000439896	0.000223017
n1	VAL	0.201363	0.439513	0.465671	0.133961	0.0976729	0.333616	0.327442	0.669525	0.090083	0.0212824	0.00412656	0.0682681	0.0798939	0.0140276	0.0424913	0.0084043	0.0653216	0.0131744	0.00576085	0.0638235	0.0197476	0.0116763	0.00412248	0.0112765	0.00909751	0.0237706	0.00258761	0.0225083	0.00958779	0.000248547	0.000198838
n2	VAL	0.237845	0.793557	0.607862	0.119037	0.142051	0.36231	0.526042	0.724428	0.126821	0.0334724	0.00600917	0.0863109	0.114175	0.0145835	0.0630134	0.0111022	0.0785031	0.019694	0.00646101	0.0699936	0.0337335	0.0147875	0.0072307	0.0105076	0.00764527	0.0316027	0.00300396	0.0489403	0.0153314	0.00063694	0.000499829
n3	VAL	0.45279	1.73304	1.14016	0.202613	0.292936	0.65662	1.03512	1.42432	0.283213	0.0710432	0.00800432	0.174789	0.229881	0.027824	0.126333	0.022406	0.178834	0.0395747	0.00799665	0.132985	0.0637541	0.0310303	0.0104658	0.0208649	0.0144676	0.0669605	0.00534571	0.0931117	0.0292776	0.00199807	0.00127946
	LPCAT3 siRNA
	[nmol/106 cells]	PC(14:0_16:0)	PC(16:0/16:0)	PC(16:0_16:1)	PC(16:1/16:1)	PC(16:0_18:2)	PC(16:1_18:1)	PC(18:0_18:1)	PC(18:1/18:1)	PC(18:0_18:2)	PC(16:0/20:3 n-6)	PC(16:0/20:3 n-9)	PC(18:1_18:2)	PC(16:0_20:4)	PC(16:1_20:4)	PC(18:0_20:3 n-6)	PC(18:0_20:3 n-9)	PC(18:0_20:4)	PC(18:1_20:3 n-6)	PC(18:1_20:3 n-9)	PC(18:1_20:4)	PC(16:0_22:5)	PC(16:0_22:6)	PC(18:0_22:6)	PC(18:1_22:5)	PC(18:1_22:6)	LPC(16:0)	LPC(16:1)	LPC(18:0)	LPC(18:1)	LPC(18:2)	LPC(20:4)
n1	w/o	0.127528	0.359142	0.417563	0.159752	0.0346565	0.263835	0.142814	0.45884	0.0157361	0.00814943	0.00662724	0.0332249	0.0301162	0.00899559	0.00924489	0.0102402	0.0206844	0.00861406	0.0122365	0.038634	0.00560926	0.00553935	0.00208311	0.00556771	0.00733359	0.0133488	0.00251378	0.013551	0.00891249	0.000545033	0.000113639
n2	w/o	0.303971	0.785485	0.780041	0.283086	0.0679646	0.490359	0.297722	0.805143	0.0261704	0.0164213	0.0111516	0.0633129	0.0805949	0.0257273	0.0207235	0.0188515	0.0475484	0.020077	0.0226192	0.0937465	0.0150186	0.014445	0.00524612	0.0132795	0.0174279	0.0306473	0.00335573	0.0450194	0.0189871	0.000952224	0.00025125
n3	w/o	0.286762	0.732537	0.738217	0.254388	0.0586203	0.446133	0.264133	0.734951	0.0235774	0.0159698	0.0110659	0.0543901	0.0778018	0.0248337	0.0192995	0.0174572	0.0485857	0.0173872	0.0212215	0.0972101	0.0139972	0.0148109	0.00510672	0.0143594	0.016192	0.0323937	0.0041965	0.0398402	0.0172544	0.000794148	0.000289505
n1	VAL	0.239621	0.629843	0.507641	0.131781	0.100885	0.395645	0.3737	0.683929	0.0921775	0.0198327	0.00383453	0.0639561	0.0664713	0.0125191	0.0460494	0.00716304	0.0547401	0.0176204	0.00619828	0.0549152	0.0231122	0.0118249	0.00472225	0.0101554	0.00957757	0.0242573	0.00409717	0.0278872	0.0129744	0.000702997	0.000318669
n2	VAL	0.454004	1.50248	1.11065	0.227175	0.22332	0.697943	0.961766	1.3672	0.203975	0.051406	0.00691181	0.135444	0.152775	0.0232855	0.102142	0.019361	0.118285	0.0319939	0.00718158	0.101574	0.0584285	0.0234059	0.0110578	0.0206351	0.0145839	0.0563281	0.00448671	0.0832285	0.0261252	0.000759144	0.000482748
n3	VAL	0.229279	0.789805	0.556527	0.105593	0.116912	0.359823	0.49815	0.68526	0.110336	0.0283105	0.00347102	0.0699791	0.0743915	0.0102221	0.0507889	0.00754014	0.0549532	0.0184371	0.00372454	0.0482558	0.0286816	0.0111648	0.00431856	0.0101182	0.00744037	0.0329818	0.00282738	0.0447216	0.0135436	0.0012397	0.000297691
Statistics
P values vs. ctrl-transfected cells; two-tailed paired student t-test of log-transformed data.
