# Supplementary material for: Attenuated growth factor signaling during cell death initiation sensitizes membranes towards peroxidation
Source: Nat Commun. 2025 Feb 25;16:1774. doi: 10.1038/s41467-025-56711-2 (PMC11861335; doi:10.1038/s41467-025-56711-2)
Supplement: Supplementary file 9 — Source Data [file 41467_2025_56711_MOESM9_ESM.zip › Source_data_Fig_3.xlsx]

## Sheet: Fig. 3b
Fig. 3b
mean															mean
Acc [fold change]	0h	24h	48h											Fas [fold change]	0h	24h	48h
VAL	1	0.196602	0.259948											VAL	1	0.22064	1.24949
MC	1	0.409725	0.373715											MC	1	0.934264	1.18354
STS	1	0.631962	1.42711											STS	1	0.694862	1.85333
CHX	1	0.342007	0.309144											CHX	1	0.308283	0.918563
ETO	1	0.171437	0.272034											ETO	1	0.203697	0.336388
TPG	1	0.158696	0.153506											TPG	1	0.168978	0.193498
Serum	1	0.258895	0.48856											Serum	1	0.260632	1.05382
Acc [fold change]	0h					24h				48h				Fas [fold change]	0h					24h				48h
	n1	n2	n3			n1	n2	n3		n1	n2	n3			n1	n2	n3			n1	n2	n3		n1	n2	n3
VAL	1	1	1			0.170803	0.28811	0.130893		0.298921	0.210941	0.269984		VAL	1	1	1			0.284681	0.250522	0.126716		1.85333	1.0399	0.855222
MC	1	1	1			0.558189	0.411248	0.259738			0.264423	0.483008		MC	1	1	1			0.869374	1.20164	0.73178		1.61305	0.765651	1.17192
STS	1	1	1			0.769952	0.886008	0.239925		1.22889	1.94369	1.10875		STS	1	1	1			0.580454	1.06796	0.436176		1.85333
CHX	1	1	1			0.280782	0.496504	0.248736		0.357621	0.331465	0.238345		CHX	1	1	1			0.306377	0.369463	0.249009		0.971691	0.975357	0.80864
ETO	1	1	1			0.143319	0.206112	0.16488		0.370167	0.270677	0.175259		ETO	1	1	1			0.207585	0.236996	0.166508		0.446491	0.297013	0.26566
TPG	1	1	1			0.168324	0.230457	0.0773072		0.178212	0.172256	0.110049		TPG	1	1	1			0.201576	0.224201	0.0811567		0.328957	0.108066	0.143472
Serum	1	1	1			0.126572	0.482838	0.167276		0.051862	0.277079	1.13674		Serum	1	1	1			0.150261	0.471004	0.160631		0.912831	0.697964	1.55066
					Repeated measures one-way ANOVA	24 h			mixed-effects model (REML)	48 h									Repeated measures one-way ANOVA	24 h			Repeated measures one-way ANOVA	48 h
					Dunnett's multiple comparisons test	log-transformed			Dunnett's multiple comparisons test	log-transformed									Dunnett's multiple comparisons test	log-transformed			Dunnett's multiple comparisons test	log-transformed
					w/o vs. VAL	***	0.000187671		w/o vs. VAL	ns	0.981924								w/o vs. VAL	****	3.35549e-05		w/o vs. VAL	ns	0.954461
					w/o vs. MC	*	0.0241256		w/o vs. MC	ns	0.163758								w/o vs. MC	ns	0.988359		w/o vs. MC	ns	0.988979
					w/o vs. STS	ns	0.208042		w/o vs. STS	ns	0.095375								w/o vs. STS	ns	0.230523		w/o vs. STS
					w/o vs. CHX	**	0.00708524		w/o vs. CHX	*	0.0124709								w/o vs. CHX	***	0.000538983		w/o vs. CHX	ns	0.997916
					w/o vs. ETO	***	0.000107434		w/o vs. ETO	ns	0.0919558								w/o vs. ETO	****	2.68451e-05		w/o vs. ETO	**	0.00294647
					w/o vs. TPG	****	4.22278e-05		w/o vs. TPG	ns	0.0875803								w/o vs. TPG	****	4.7602e-06		w/o vs. TPG	****	5.13035e-05
					w/o vs. Serum	***	0.00048661		w/o vs. Serum	ns	0.412245								w/o vs. Serum	****	5.7089e-05		w/o vs. Serum	ns	1

## Sheet: Fig. 3c
Fig. 3c
ACC / β-actin [% of vehicle]	w/o	VAL	MC	STS	CHX	ETO	TPG		Serum
n1	100	144.741	70.2907	118.979	65.5112	85.7451	70.561		40.4986
n2	100	83.8364	88.3675	157.015	84.7861	69.9926	89.6201		45.7499
n3	100	48.0731	53.9391	129.473	74.3834	70.5183	80.8973		51.6887
n4	100	110.015	78.8832	240.155	82.8647	71.0562	86.0377		93.4416
ACC / β-actin [ratio]	w/o	VAL	MC	STS	CHX	ETO	TPG		Serum
n1	0.106291	0.153846	0.0747126	0.126464	0.0696325	0.0911392	0.075		0.0430464
n2	0.135204	0.11335	0.119476	0.212291	0.114634	0.0946328	0.12117		0.0618557
n3	0.144517	0.0694737	0.077951	0.18711	0.107496	0.101911	0.11691		0.0746988
n4	0.137576	0.151354	0.108524	0.330396	0.114002	0.0977564	0.118367		0.128553

## Sheet: Fig. 3d
Fig. 3d
FAS / β-actin [% of vehicle]	w/o	VAL	MC	STS	CHX	ETO	TPG		Serum
n1	100	71.4975	95.6581	255.959	147.52	175.401	143.216		131.389
n2	100	29.9289	157.726	135.436	97.6286	30.9873	46.3625
n3	100	61.0489	69.1321	171.021	112.407	39.1012	65.9379		16.1987
n4	100	72.5179	67.3619	125.778	53.8463	73.3178	115.005		99.8676
n5	100	39.8129	102.65	127.127	53.9626	76.0045	83.5614		69.8203
n6	100	57.0751	86.3074	133.371	78.2285	72.3717	98.9661		56.7905
FAS / β-actin [ratio]	w/o	VAL	MC	STS	CHX	ETO	TPG		Serum
n1	0.0191177	0.0136687	0.0182876	0.0489335	0.0282024	0.0335326	0.0273797		0.0251186
n2	0.566404	0.169519	0.893366	0.767117	0.552973	0.175513	0.262599
n3	0.817002	0.49877	0.564811	1.39724	0.918367	0.319458	0.538714		0.132344
n4	0.0932194	0.0676008	0.0627943	0.117249	0.0501952	0.0683464	0.107207		0.093096
n5	0.0869076	0.0346004	0.0892106	0.110483	0.0468975	0.0660537	0.0726212		0.0606791
n6	0.298845	0.170566	0.257925	0.398571	0.233782	0.216279	0.295755		0.169715

## Sheet: Fig. 3e
Fig. 3e
p-ACC/ß-actin [% of vehicle]	0.17 h				1 h				6 h				24 h							48 h							p-AMPK/loading control [% of vehicle]	0.17 h				1 h				6 h				24 h				48 h
	n1	n2	n3		n1	n2	n3		n1	n2	n3		n1	n2	n3	n4	n5	n6		n1	n2	n3	n4	n5	n6			n1	n2	n3		n1	n2	n3		n1	n2	n3		n1	n2	n3		n1	n2	n3
VAL	132.875	230.012	212.105		150.802	311.258	286.391		122.398	129.107	277.148		36.0968	12.6908	184.789	73.9148	82.0888	83.5394		66.9318	77.9276	54.0567	105.634	35.2376	57.151		VAL	187.463	187.331	293.673		139.329	310.528	331.429		95.7686	153.825	312.962			20.6977	159.807		165.313	147.973	79.406
MC	119.837	97.4061	163.196		148.583	194.751	288.99		70.2454	95.0709	183.672		168.753	167.707	38.7405	60.3843	83.9036	124.124		76.0624	122.337	336.83	103.746	40.8186	45.395		MC	132.273	143.155	351.692		138.021	297.496	333.959		88.7643	91.7047	327.655		66.079	103.479	66.3628		96.7455	237.231	617.889
STS*	4.54273	6.97339	5.09903		11.5327	18.4251	6.84729		9.01132	7.34496	12.4426		17.5691	8.95632	6.03159	16.1964	4.08217	5.47589		12.3337	16.5455	9.08999	9.74701	3.98639	5.26585		STS*	339.813	401.955	1128.88		474.819	372.766	817.128		354.433	454.821	623.598		349.086	158.026	355.828		421.791	212.148	232.334
CHX	78.6242	62.384	39.037		99.0551	54.2384	89.6744		57.9987	104.579	88.564		124.793	39.0328	55.8729	88.9471	107.615	53.4114		55.0145	55.7666	54.7506	103.009	79.4326	113.333		CHX	68.2975	59.0915	88.8186		62.8388	109.825	95.326		44.5943	115.358	63.323		44.8261	46.3696	60.1658		44.7889	59.6491	42.1284
ETO	73.5923	218.538	81.6607		119.135	87.0104	110.513		68.3202	76.0001	99.5005		226.974	95.6018	110.997	85.3782	110.109	168.359		49.434	41.4178	57.0906	148.089	31.1077	39.7572		ETO	68.2639	91.8742	141.821		85.2684	148.084	91.9393		90.2036	79.4423	67.5759		80.9263	57.1309	139.071		76.257	80.1481	90.5127
TPG	74.1938	95.8782	51.588		95.5401	51.7027	112.08		69.1368	121.721	80.4345		345.202	115.717	115.503	102.214	141.106	181.979		104.487	143.745	95.3113	148.362	78.8015	85.8394		TPG	92.6282	96.279	144.441		85.9598	86.7489	104.311		117.48	172.62	74.2727		104.524	89.7019	78.6786		210.923	172.943	104.603
Serum	95.1824	107.037	125.362		160.768	188.305	199.018		84.1092	118.498	86.2476		45.1026	8.5327	20.523	53.9078	79.4348	104.896		39.442	30.8617	69.4302	58.1556	37.1032	69.7267		Serum	96.6036	87.8797	116.976		178.582	107.498	119.673		107.141	165.761	80.4128		52.0415	21.3628	41.2459		133.496	77.7925	113.02
* data for STS not used (pan-kinase inhibitor)																											* data for STS not used (pan-kinase inhibitor)
p-ACC/loading control [ratio]	0.17 h				1 h				6 h				24 h							48 h							p-AMPK/loading control [ratio]	0.17 h				1 h				6 h				24 h				48 h
	n1	n2	n3		n1	n2	n3		n1	n2	n3		n1	n2	n3	n4	n5	n6		n1	n2	n3	n4	n5	n6			n1	n2	n3		n1	n2	n3		n1	n2	n3		n1	n2	n3		n1	n2	n3
loading control	ß-actin	ß-actin	ß-actin		ß-actin	ß-actin	ß-actin		ß-actin	ß-actin	ß-actin		ß-actin	ß-actin	ß-actin	ß-actin	ß-actin	ß-actin		ß-actin	ß-actin	ß-actin	ß-actin	ß-actin	ß-actin		loading control	GAPDH	ß-actin	ß-actin		ß-actin	ß-actin	ß-actin		ß-actin	ß-actin	ß-actin		ß-actin	ß-actin	ß-actin		ß-actin	ß-actin	ß-actin
vehicle	0.135884	0.168128	0.0133822		0.0381813	0.0145716	0.0258534		0.0196323	0.0603016	0.241752		0.0294532	0.36206	0.333472	2.79257	1.04393	9.67795		0.109478	0.300345	0.286709	0.557787	0.86204	4.52748		vehicle	0.0350455	0.379307	0.0130109		0.0285631	0.111743	0.0621528		0.0413041	0.110799	0.0993672		0.0763406	0.289849	0.235199		0.0677922	0.150331	0.243043
VAL	0.180556	0.386714	0.0283843		0.0575783	0.0453552	0.0740421		0.0240296	0.0778538	0.670011		0.0106317	0.0459484	0.616222	2.06413	0.85695	8.08491		0.0732759	0.234052	0.154985	0.589215	0.303763	2.5875		VAL	0.0656975	0.710558	0.0382096		0.0397968	0.346995	0.205993		0.0395564	0.170437	0.310982			0.059992	0.375865		0.112069	0.222449	0.192991
MC	0.162839	0.163767	0.0218393		0.0567308	0.0283784	0.074714		0.0137908	0.0573293	0.444031		0.0497033	0.6072	0.129189	1.68627	0.875896	12.0126		0.0832719	0.367433	0.96572	0.578681	0.351873	2.05525		MC	0.0463557	0.542995	0.0457584		0.0394231	0.332432	0.207565		0.0366633	0.101608	0.325581		0.0504451	0.299931	0.156085		0.0655859	0.356631	1.50174
STS	0.00617284	0.0117242	0.000682361		0.00440335	0.00268482	0.00177026		0.00176913	0.00442913	0.0300802		0.00517464	0.0324273	0.0201137	0.452295	0.042615	0.529954		0.0135028	0.0496937	0.0260618	0.0543675	0.0343643	0.238411		STS*	0.119089	1.52464	0.146878		0.135623	0.416542	0.507868		0.146395	0.503937	0.619652		0.266494	0.458035	0.836904		0.285941	0.318924	0.564672
CHX	0.106838	0.104885	0.005224		0.0378205	0.0079034	0.0231839		0.0113865	0.0630631	0.214105		0.0367554	0.141322	0.186321	2.48391	1.12342	5.16913		0.060229	0.167492	0.156975	0.574569	0.684741	5.13115		CHX	0.0239352	0.224138	0.0115561		0.0179487	0.122722	0.0592478		0.0184193	0.127815	0.0629223		0.0342205	0.134402	0.141509		0.0303634	0.089671	0.10239
ETO	0.1	0.367424	0.010928		0.0454871	0.0126788	0.0285714		0.0134128	0.0458293	0.240544		0.0668511	0.346136	0.370145	2.38425	1.14946	16.2937		0.0541195	0.124396	0.163684	0.82602	0.268161	1.8		ETO	0.0239234	0.348485	0.0184522		0.0243553	0.165475	0.0571429		0.0372578	0.0880213	0.0671483		0.0617796	0.165593	0.327094		0.0516963	0.120487	0.219985
TPG	0.100817	0.161198	0.00690361		0.0364784	0.0075339	0.0289764		0.0135731	0.0733998	0.194452		0.101673	0.418966	0.385172	2.8544	1.47305	17.6119		0.114391	0.431731	0.273266	0.827542	0.6793	3.88636		TPG	0.0324621	0.365193	0.0187931		0.0245528	0.0969362	0.0648322		0.0485239	0.191261	0.0738027		0.0797941	0.26	0.185051		0.142989	0.259986	0.25423
Serum	0.129338	0.179959	0.0167762		0.0613833	0.027439	0.0514529		0.0165125	0.0714562	0.208505		0.0132842	0.0308935	0.0684385	1.50542	0.829244	10.1518		0.0431805	0.0926916	0.199063	0.324384	0.319845	3.15686		Serum	0.0338553	0.333333	0.0152196		0.0510086	0.120122	0.0743802		0.0442536	0.183662	0.079904		0.0397288	0.0619198	0.09701		0.0904999	0.116946	0.274687
																											* data for STS not used (pan-kinase inhibitor)

## Sheet: Fig. 3f
Fig. 3f
malonyl-CoA [% of vehicle]	w/o	VAL	MC	STS	CHX	ETO	TPG		Serum
n1	120.163	14.5358	13.4916	35.6662	20.9361	96.3311	41.2057		27.1045
n2	67.1408	1.18025	2.15354	30.1781	7.07071	11.7215	17.3796		58.5887
n3	138.13	2.22265	2.78781	142.502	26.0098	57.7003	64.0497		116.729
n4	74.5657	54.101	9.08482	82.013	20.3051	8.6357	25.3105		118.421
malonyl-CoA [pmol/106 cells]	w/o	VAL	MC	STS	CHX	ETO	TPG		Serum
n1	4.96826	0.601	0.55782	1.47465	0.86562	3.9829	1.70369		1.12066
n2	2.776	0.0488	0.08904	1.24774	0.29235	0.48464	0.71858		2.42241
n3	5.71113	0.0919	0.11526	5.89188	1.0754	2.38568	2.6482		4.82626
n4	3.08299	2.23686	0.37562	3.39091	0.83953	0.35705	1.04649		4.89624

## Sheet: Fig. 3g
Fig. 3g
acetyl-CoA [% of vehicle]	w/o	VAL	MC	STS	CHX	ETO	TPG		Serum
n1	113.893	84.4137	76.4204	129.042	64.8896	50.6332	33.1699		191.512
n2	62.1232	35.5098	24.4108	118.076	44.479	127.877	24.0336		99.4519
n3	123.984	168.097	53.8291	131.274	65.9572	88.067	38.396		215.928
acetyl-CoA [pmol/106 cells]	w/o	VAL	MC	STS	CHX	ETO	TPG		Serum
n1	16.8428	12.4833	11.3013	19.0831	9.59606	7.48778	4.90525		28.3213
n2	9.18696	5.25129	3.60994	17.4614	6.57769	18.9108	3.55416		14.7072
n3	18.3351	24.8587	7.9604	19.4132	9.75393	13.0236	5.67811		31.932

## Sheet: Fig. 3h
Fig. 3h
ADP/ATP ratio	w/o	VAL	MC	STS	CHX	ETO	TPG		Serum
n1	0.155205	0.181818	0.218475	0.0905568	0.0675127	0.204112	0.572289		1.10954
n2	0.301246	0.401803	0.351945	0.368735	0.367443	0.352113	0.5		0.694799
n3	0.300109	0.26252	0.226359	0.304941	0.375063	0.385456	0.950249		0.701699
Repeated measures one-way ANOVA	log-transformed data
Dunnett's multiple comparisons test	Summary	Adjusted P Value
w/o vs. VAL	ns	0.999754
w/o vs. MC	ns	0.999979
w/o vs. STS	ns	0.999709
w/o vs. CHX	ns	0.998609
w/o vs. ETO	ns	0.975986
w/o vs. TPG	ns	0.0616634
w/o vs. Serum	*	0.0178443

## Sheet: Fig. 3i
Fig. 3i
Volcano plot		vehicle			metformin				bar chart	PUFA-PG
AD1	PUFA-PC	58.5989	59.6868	60.5008	61.397	60.179	59.708			AD1
	PUFA-PE	26.9801	27.3654	26.2341	26.9873	27.2983	25.705			vehicle	metformin
	PUFA-PS	81.843	81.3296	80.7575	81.8416	79.3955	81.5343		n1	7.34158	17.8173
	PUFA-PI	63.6839	64.3374	63.8467	64.4068	65.6685	65.3807		n2	8.77608	18.5607
	PUFA-PG	7.34158	8.77608	9.6673	17.8173	18.5607	19.7676		n3	9.6673	19.7676
AD10	PUFA-PC	51.9216	52.2408	51.9908	51.5414	48.9644	51.1454
	PUFA-PE	18.7078	20.0837	20.4579	18.6282	19.2401	19.125
	PUFA-PS	87.4605	88.1279	87.5221	86.9178	86.3096	86.8492
	PUFA-PI	64.7155	67.7432	66.027	64.7711	64.8777	66.4697
	PUFA-PG	3.85758	3.89622	3.25906	3.89256	3.51448	4.56078
Multiple unpaired t-test
Multiple comparisons	False Discovery Rate (FDR)
Method	Two-stage step-up (Benjamini, Krieger, and Yekutieli)
Desired FDR (Q)	5.00%
difference	0.8325	-0.1963	-0.3862	1.196	10.12	-1.501	-0.752	-1.011	-0.7891	0.3183
adjusted P value	0.5151	0.7144	0.6995	0.156	0.0031	0.3225	0.479	0.1151	0.5766	0.5766
-log10(adjusted P value)	0.2881	0.146	0.1552	0.8069	2.503	0.4915	0.3197	0.9391	0.2391	0.2391
	relative intensities
	[% of total PC]		PC(14:0_18:1)	PC(14:0_18:2)	PC(18:0_18:1)	PC(18:1/18:1)	PC(18:1_18:2)	PC(18:1_20:3)	PC(18:1_20:4)	PC(18:1_20:5)	PC(O-18:0/18:2)	PC(O-16:0/18:1)						PUFA-PC
	AD1	vehicle	4.36708	1.67732	7.90305	28.7109	16.7732	6.8755	3.56619	28.862	0.844704	0.420086						58.5989
		vehicle	4.69108	1.98799	7.36556	27.889	16.7334	6.32151	3.53261	30.1773	0.933924	0.367563						59.6868
		vehicle	4.83866	1.79264	6.50013	27.8369	16.7604	5.96088	3.76017	31.4805	0.746203	0.323549						60.5008
		metformin	4.43834	1.55493	6.58203	27.3245	16.908	6.46126	4.33266	31.2495	0.890687	0.258148						61.397
		metformin	4.2985	1.48766	6.98974	28.2206	17.979	6.22348	4.07423	29.5288	0.885865	0.312109						60.179
		metformin	4.45792	1.43681	6.9769	28.5042	15.8265	5.93285	3.84475	31.6529	1.01422	0.352988						59.708
	AD10	vehicle	6.03524	1.16292	14.0206	27.7564	11.8285	6.66154	3.75779	26.76	1.75079	0.266177						51.9216
		vehicle	6.10575	1.30752	14.2747	26.9901	10.736	6.47762	3.86258	27.9497	1.9073	0.388657						52.2408
		vehicle	6.02224	1.16273	13.2054	28.4787	11.8087	6.87478	4.04506	26.6647	1.43482	0.302926						51.9908
		metformin	6.20588	1.06691	13.2894	28.7101	10.8572	6.3814	3.82383	27.5817	1.83042	0.25325						51.5414
		metformin	5.87883	0.947574	13.9622	30.9412	10.8488	6.30427	3.57758	25.3331	1.95316	0.253331						48.9644
		metformin	5.5143	0.914247	13.0981	29.9946	9.88906	6.91579	3.75915	27.506	2.16119	0.247554						51.1454
	[% of total PE]		PE(16:0_18:1)	PE(16:0_18:2)	PE(16:1_18:1)	PE(18:0_18:1)	PE(18:1/18:1)	PE(18:0_18:2)	PE(16:0_20:3)	PE(16:0_20:3)	PE(18:1_18:2)	PE(18:1_20:5)	PE(O-18:1/16:1)	PE(O-18:1/18:1)	PE(O-18:2/18:0)			PUFA-PE
	AD1	vehicle	4.90651	4.79285	1.28062	25.0062	21.9751	7.44501	0.344782	1.02298	8.61955	4.75496	1.21053	12.5978	6.04315			26.9801
		vehicle	5.09819	4.66905	1.13121	24.8901	21.6287	7.22672	0.425707	0.865147	9.21793	4.96086	1.22734	13.1317	5.52733			27.3654
		vehicle	4.7587	4.08472	1.42965	22.0575	23.4871	6.76021	0.269591	0.843494	9.47654	4.79954	1.50726	14.8479	5.67776			26.2341
		metformin	4.85446	3.91489	1.25081	21.3362	23.0979	6.71404	0.303404	0.747744	9.47403	5.83319	1.35259	15.0528	6.06808			26.9873
		metformin	4.77042	3.94794	1.51543	19.7397	24.2634	6.68271	0.283758	0.818374	9.86984	5.69572	1.48048	15.0309	5.90134			27.2983
		metformin	4.98579	3.88034	1.28367	20.0108	25.0417	6.24915	0.286514	0.782836	9.18197	5.32419	1.69878	15.7018	5.57235			25.705
	AD10	vehicle	6.21652	1.43478	1.88594	25.5218	23.7907	9.8625	0.139544	0.338368	4.69518	2.23742	1.26691	14.9511	7.65918			18.7078
		vehicle	5.78212	1.5378	2.27594	24.8508	22.5134	10.4447	0.191917	0.478563	4.83484	2.5958	1.46398	15.1319	7.89814			20.0837
		vehicle	5.39399	1.52188	1.74149	24.8894	23.3868	11.1347	0.161049	0.473901	4.81606	2.35024	1.43711	14.3326	8.36069			20.4579
		metformin	6.05151	1.32115	1.6417	23.8166	25.9436	9.25701	0.111144	0.455361	4.82323	2.66027	1.15039	15.0689	7.6992			18.6282
		metformin	6.19763	1.19919	1.56224	22.9569	26.1107	10.4149	0.185195	0.509746	4.40068	2.53039	1.26886	14.7056	7.9579			19.2401
		metformin	6.32413	1.32634	1.91446	22.9096	23.5494	9.47389	0.312515	0.482307	4.82307	2.70683	1.52074	15.9211	8.73567			19.125
	[% of total PS]		PS(18:0_18:2)	PS(18:0_20:4)	PS(18:0_20:3)	PS(18:0_18:1)	PS(18:1_18:2)	PS(18:1_20:3)	PS(18:1/18:1)									PUFA-PS
	AD1	vehicle	11.712	44.6995	22.523	14.1375	0.580054	2.32853	4.01949									81.843
		vehicle	12.9993	42.1634	22.6982	15.0199	0.835186	2.63353	3.65057									81.3296
		vehicle	12.2616	42.2763	22.7931	14.8193	0.665739	2.76075	4.42321									80.7575
		metformin	12.9528	43.5835	22.1583	14.2563	0.686745	2.46023	3.90214									81.8416
		metformin	12.3126	41.841	21.9012	15.9083	0.769264	2.57148	4.69622									79.3955
		metformin	10.669	43.9528	23.4354	14.2254	0.768719	2.7083	4.24026									81.5343
	AD10	vehicle	9.50388	54.1154	21.561	10.0713	0.50711	1.77311	2.46817									87.4605
		vehicle	8.72239	56.534	20.783	9.47617	0.34405	1.74448	2.39596									88.1279
		vehicle	8.99274	56.8427	20.1257	10.0137	0	1.56097	2.46417									87.5221
		metformin	9.30872	54.9777	20.4292	10.4957	0.396714	1.80552	2.58645									86.9178
		metformin	9.60504	54.7618	19.7751	11.1914	0.624762	1.54289	2.49905									86.3096
		metformin	9.37795	54.6085	20.4151	10.3879	0.370068	2.07758	2.76289									86.8492
	[% of total PI]		PI(18:1_20:5)	PI(18:1_18:2)	PI(18:1_20:4)	PI(18:1/18:1)	PI(18:0_18:2)	PI(18:0_20:4)	PI(18:0_18:1)									PUFA-PI
	AD1	vehicle	43.7775	6.54598	2.69824	29.598	3.15942	7.50275	6.71806									63.6839
		vehicle	45.9929	6.57323	2.75036	28.8196	3.02671	5.99421	6.84301									64.3374
		vehicle	46.133	6.01764	2.59159	29.9186	2.72049	6.38399	6.23474									63.8467
		metformin	43.6366	6.02884	3.21885	28.4716	3.41957	8.10288	7.12162									64.4068
		metformin	45.522	6.46208	3.37475	27.443	2.84628	7.46338	6.88856									65.6685
		metformin	47.0389	5.32995	2.95262	27.3266	2.54653	7.51269	7.29272									65.3807
	AD10	vehicle	40.3216	4.66022	2.76347	26.6298	2.3992	14.571	8.65469									64.7155
		vehicle	43.1272	4.32257	3.37731	24.2221	2.83576	14.0803	8.03466									67.7432
		vehicle	39.9787	4.47761	2.94954	26.2971	3.21606	15.4051	7.67591									66.027
		metformin	42.4694	4.63021	3.19039	27.7605	1.8438	12.6372	7.46841									64.7711
		metformin	41.2559	4.70975	3.57795	27.1997	2.44615	12.8879	7.9226									64.8777
		metformin	42.6088	4.23815	3.35189	25.5653	2.29519	13.9757	7.965									66.4697
	[% of total PG]		PG(14:0_16:0)	PG(16:0_16:0)	PG(14:0_18:1)	PG(16:0_16:1)	PG(16:0_18:1)	PG(18:0_16:1)	PG(16:0_18:2)	PG(16:1_18:1)	PG(18:0_18:1)	PG(18:1/18:1)	PG(18:0_18:2)	PG(18:1_18:2)	PG(18:0_20:3)	PG(18:1_20:3)	PG(18:1_20:4)	PG(18:1_20:5)	PG(14:0_18:0)	PG(15:0/15:0)	PG(15:0_16:0)	PG(15:0_17:0)	PG(16:0_17:0)	PG(17:0_18:0)	PG(17:0_19:0)	PG(15:0_16:1)	PG(15:0_18:1)	PG(15:0_18:2)	PG(17:0_18:1)	PG(17:0_18:2)	PG(17:0_20:3)			PUFA-PG
	AD1	vehicle	0	0	0	0.19787	0.699141	0.0864632	0.185878	0	69.7941	12.3519	0.203866	2.09862	0.171487	1.0601	0.539645	2.57831	4.65294	0	0	0.372955	0.431716	0.816663	0.370556	0	0.341775	0.095937	2.54233	0.133113	0.27462			7.34158
		vehicle	0	0	0.412877	0.466256	1.11117	0	0.38891	0.471703	66.1256	13.2905	0.303938	2.34218	0.163408	0.9543	0.610055	3.07206	4.09608	0	0.120922	0.468435	0.382374	0.652541	0.480418	0.115475	0.480418	0.14162	2.54916	0.435754	0.363854			8.77608
		vehicle	0	0	0.844025	0.0885309	0.787833	0	0.283253	0.384169	64.334	14.7934	0.236235	2.67198	0.133026	0.990812	0.65022	3.77288	3.74995	0	0	0.331417	0.357793	0.590588	0.416279	0	0.455269	0.137613	3.1995	0.498846	0.292427			9.6673
		metformin	0	0	0.667376	0.21185	0.870274	0	0.653452	0.686274	52.9127	16.9082	0.754901	4.74424	0.280477	1.06422	0.663398	8.03636	3.28218	0	0	0.465472	0.388888	0.581841	0.374964	0.110401	0.99261	0.201904	3.72975	1.18357	0.234725			17.8173
		metformin	0	0	0.882974	0.2004	0.896334	0.0965563	0.761519	0.525898	51.0109	17.6109	0.742087	4.93105	0.182182	1.31171	0.779738	8.06457	3.24283	0	0.0984996	0.380152	0.620632	0.858683	0.506465	0.111495	1.08094	0.256269	3.31571	1.29956	0.231978			18.5607
		metformin	0	0	0.627479	0.118162	0.713044	0.0882138	0.75379	0.748697	48.5889	18.9466	0.542932	4.86907	0.371802	1.38534	0.729343	9.28995	2.93367	0	0.142609	0.373839	0.386063	0.603032	0.414584	0.189466	1.37516	0.241416	3.98286	1.28348	0.300497			19.7676
	AD10	vehicle	0.566408	0.348628	1.49668	5.95087	18.7309	0.252733	0.967913	6.09427	24.5563	30.2921	0.0647964	1.20989	0.155942	0.326222	0.284997	0.562823	3.34288	0.155045	0.253629	0.211507	0.205233	0.564616	0.39075	0.336977	1.29055	0	1.10235	0.112027	0.17297			3.85758
		vehicle	0.777488	0.342973	1.45465	6.58357	19.5626	0.369307	0.97186	5.98164	23.8262	29.0931	0.103456	1.09099	0.103456	0.367426	0.31413	0.633276	3.65545	0.124147	0.327297	0.149228	0.173054	0.453326	0.208166	0.356767	1.41076	0	1.25401	0.140449	0.171173			3.89622
		vehicle	0.396981	0.354107	1.81023	4.35091	17.626	0.16832	0.709802	5.00196	30.1706	26.5183	0.149265	0.701862	0.0911468	0.493844	0.238189	0.62723	5.01784	0.150694	0.250892	0.349343	0.474789	1.08614	0.468438	0.246128	1.19253	0	1.10678	0	0.247716			3.25906
		metformin	0.486457	0.220951	1.32753	4.39175	17.276	0.278235	0.774694	5.03733	31.0059	27.9144	0.131843	0.945636	0.147301	0.460088	0.464635	0.654671	3.90984	0.0844707	0.252776	0.150938	0.150029	0.581021	0.32188	0.40826	1.08203	0	1.22751	0.139118	0.174579			3.89256
		metformin	0.541981	0.11315	1.61644	4.29465	17.1152	0.350228	0.740074	5.19795	30.744	26.6236	0	0.79237	0.0914395	0.33755	0.312194	0.646574	4.02524	0.127889	0.236126	0.465914	0.429465	1.25036	0.657667	0.380338	1.23927	0	1.07604	0.198093	0.396185			3.51448
		metformin	0.491374	0.176974	1.13698	5.3191	19.1804	0.24717	0.833457	5.43774	26.2989	28.1774	0.126551	1.10732	0.11963	0.451827	0.435019	1.02823	4.28098	0.080083	0.267932	0.295615	0.323298	0.671313	0.556627	0.347027	0.983736	0	1.16664	0.137426	0.321321			4.56078
	absolute intensities
	[nmol/worm]		PC(14:0_18:1)	PC(14:0_18:2)	PC(18:0_18:1)	PC(18:1/18:1)	PC(18:1_18:2)	PC(18:1_20:3)	PC(18:1_20:4)	PC(18:1_20:5)	PC(O-18:0/18:2)	PC(O-16:0/18:1)					SUM	PUFA-PC
	AD1	vehicle	9.38312e-05	3.6039e-05	0.000169805	0.000616883	0.00036039	0.000147727	7.66234e-05	0.00062013	1.81494e-05	9.02597e-06					0.0021486	0.00125906
		vehicle	0.000112909	4.78485e-05	0.000177281	0.000671256	0.000402754	0.000152151	8.50258e-05	0.000726334	2.24785e-05	8.84682e-06					0.00240688	0.00143659
		vehicle	0.000117108	4.33862e-05	0.000157319	0.000673721	0.000405644	0.000144268	9.10053e-05	0.000761905	1.806e-05	7.83069e-06					0.00242025	0.00146427
		metformin	9.13043e-05	3.19876e-05	0.000135404	0.000562112	0.000347826	0.000132919	8.91304e-05	0.000642857	1.8323e-05	5.31056e-06					0.00205717	0.00126304
		metformin	8.0631e-05	2.79053e-05	0.000131113	0.00052936	0.000337248	0.00011674	7.64242e-05	0.0005539	1.6617e-05	5.85451e-06					0.00187579	0.00112883
		metformin	9.85348e-05	3.17582e-05	0.000154212	0.000630037	0.000349817	0.000131136	8.49817e-05	0.000699634	2.24176e-05	7.8022e-06					0.00221033	0.00131974
	AD10	vehicle	0.000157328	3.03154e-05	0.000365492	0.000723562	0.000308349	0.000173655	9.79592e-05	0.000697588	4.56401e-05	6.93878e-06					0.00260683	0.00135351
		vehicle	0.000195206	4.18025e-05	0.000456376	0.000862895	0.000343241	0.000207095	0.00012349	0.000893576	6.09779e-05	1.24257e-05					0.00319709	0.00167018
		vehicle	0.000129941	2.50881e-05	0.000284932	0.000614481	0.000254795	0.000148337	8.72798e-05	0.000575342	3.09589e-05	6.5362e-06					0.00215769	0.0011218
		metformin	0.000187323	3.22044e-05	0.000401135	0.000866604	0.00032772	0.000192621	0.000115421	0.000832545	5.52507e-05	7.64428e-06					0.00301847	0.00155576
		metformin	0.000100997	1.62791e-05	0.000239867	0.000531561	0.000186379	0.000108306	6.14618e-05	0.000435216	3.35548e-05	4.35216e-06					0.00171797	0.000841196
		metformin	0.000149423	2.47737e-05	0.000354925	0.000812777	0.000267968	0.0001874	0.000101863	0.000745342	5.85626e-05	6.70807e-06					0.00270974	0.00138591
	[nmol/worm]		PE(16:0_18:1)	PE(16:0_18:2)	PE(16:1_18:1)	PE(18:0_18:1)	PE(18:1/18:1)	PE(18:0_18:2)	PE(16:0_20:3)	PE(16:0_20:3)	PE(18:1_18:2)	PE(18:1_20:5)	PE(O-18:1/16:1)	PE(O-18:1/18:1)	PE(O-18:2/18:0)		SUM	PUFA-PE
	AD1	vehicle	0.000649123	0.000634085	0.000169424	0.00330827	0.00290727	0.000984962	4.5614e-05	0.000135338	0.00114035	0.000629073	0.00016015	0.00166667	0.000799499		0.0132298	0.00356942
		vehicle	0.000785714	0.000719577	0.000174339	0.00383598	0.00333333	0.00111376	6.56085e-05	0.000133333	0.00142063	0.00076455	0.000189153	0.00202381	0.000851852		0.0154116	0.00421746
		vehicle	0.000756494	0.000649351	0.000227273	0.00350649	0.00373377	0.00107468	4.28571e-05	0.000134091	0.00150649	0.000762987	0.00023961	0.00236039	0.000902597		0.0158971	0.00417045
		metformin	0.000564599	0.000455322	0.000145475	0.0024815	0.0026864	0.000780876	3.52874e-05	8.69664e-05	0.00110188	0.000678429	0.000157314	0.00175071	0.000705748		0.0116305	0.00313876
		metformin	0.000559373	0.000462929	0.000177697	0.00231465	0.00284509	0.000783605	3.32731e-05	9.59614e-05	0.00115732	0.000667872	0.000173599	0.00176251	0.000691983		0.0117259	0.00320096
		metformin	0.000631429	0.000491429	0.000162571	0.00253429	0.00317143	0.000791429	3.62857e-05	9.91429e-05	0.00116286	0.000674286	0.000215143	0.00198857	0.000705714		0.0126646	0.00325543
	AD10	vehicle	0.000724217	0.00016715	0.00021971	0.00297326	0.00277158	0.00114897	1.62567e-05	3.94194e-05	0.000546982	0.000260657	0.000147594	0.00174179	0.000892284		0.0116499	0.00217943
		vehicle	0.000844564	0.000224618	0.000332435	0.00362983	0.00328841	0.00152561	2.80323e-05	6.99012e-05	0.000706199	0.000379155	0.000213836	0.00221024	0.00115364		0.0146065	0.00293351
		vehicle	0.000425532	0.000120061	0.000137386	0.00196353	0.00184498	0.000878419	1.27052e-05	3.7386e-05	0.000379939	0.00018541	0.000113374	0.0011307	0.000659574		0.007889	0.00161392
		metformin	0.000818642	0.000178723	0.000222087	0.00322188	0.00350963	0.00125228	1.50355e-05	6.16008e-05	0.000652482	0.000359878	0.000155623	0.0020385	0.00104154		0.0135279	0.00252
		metformin	0.000436975	8.45507e-05	0.000110149	0.00161862	0.00184098	0.000734324	1.30575e-05	3.59405e-05	0.000310278	0.00017841	8.94635e-05	0.00103685	0.000561086		0.00705068	0.00135656
		metformin	0.000723434	0.000151724	0.000219001	0.00262069	0.00269388	0.00108374	3.57495e-05	5.51724e-05	0.000551724	0.000309641	0.000173962	0.00182125	0.000999296		0.0114393	0.00218776
	[nmol/worm]		PS(18:0_18:2)	PS(18:0_20:4)	PS(18:0_20:3)	PS(18:0_18:1)	PS(18:1_18:2)	PS(18:1_20:3)	PS(18:1/18:1)								SUM	PUFA-PS
	AD1	vehicle	0.000168537	0.000643231	0.000324109	0.000203441	8.34705e-06	3.35079e-05	5.78409e-05								0.00143901	0.00117773
		vehicle	0.000200156	0.000649209	0.000349494	0.000231268	1.28597e-05	4.05496e-05	5.62095e-05								0.00153975	0.00125227
		vehicle	0.000187034	0.000644865	0.000347676	0.000226047	1.01549e-05	4.21113e-05	6.74699e-05								0.00152536	0.00123184
		metformin	0.000140212	0.000471781	0.000239859	0.000154321	7.43386e-06	2.66314e-05	4.22399e-05								0.00108248	0.000885917
		metformin	0.000147423	0.000500978	0.000262231	0.000190476	9.2107e-06	3.07893e-05	5.62296e-05								0.00119734	0.000950633
		metformin	0.000145026	0.000597459	0.000318562	0.000193368	1.04493e-05	3.68144e-05	5.76387e-05								0.00135932	0.00110831
	AD10	vehicle	0.000123702	0.000704362	0.000280637	0.000131087	6.60051e-06	2.30787e-05	3.21255e-05								0.00130159	0.00113838
		vehicle	0.000152006	0.000985222	0.000362186	0.000165142	5.99578e-06	3.04011e-05	4.17546e-05								0.00174271	0.00153581
		vehicle	9.44817e-05	0.000597215	0.000211449	0.000105209	0	1.64002e-05	2.58896e-05								0.00105064	0.000919546
		metformin	0.000132004	0.000779623	0.000289701	0.000148837	5.62569e-06	2.56035e-05	3.66777e-05								0.00141807	0.00123256
		metformin	7.86827e-05	0.000448598	0.000161994	9.16778e-05	5.11794e-06	1.26391e-05	2.04717e-05								0.000819181	0.000707032
		metformin	0.000114816	0.00066858	0.000249945	0.00012718	4.5308e-06	2.54361e-05	3.38265e-05								0.00122431	0.00106331
	[nmol/worm]		PG(14:0_16:0)	PG(16:0_16:0)	PG(14:0_18:1)	PG(16:0_16:1)	PG(16:0_18:1)	PG(18:0_16:1)	PG(16:0_18:2)	PG(16:1_18:1)	PG(18:0_18:1)	PG(18:1/18:1)	PG(18:0_18:2)	PG(18:1_18:2)	PG(18:0_20:3)	PG(18:1_20:3)	PG(18:1_20:4)	PG(18:1_20:5)	PG(14:0_18:0)	PG(15:0/15:0)	PG(15:0_16:0)	PG(15:0_17:0)	PG(16:0_17:0)	PG(17:0_18:0)	PG(17:0_19:0)	PG(15:0_16:1)	PG(15:0_18:1)	PG(15:0_18:2)	PG(17:0_18:1)	PG(17:0_18:2)	PG(17:0_20:3)		SUM	PUFA-PG
	AD1	vehicle	0	0	0	2.8145e-07	9.94456e-07	1.22985e-07	2.64392e-07	0	9.92751e-05	1.75693e-05	2.89979e-07	2.98507e-06	2.43923e-07	1.50789e-06	7.67591e-07	3.66738e-06	6.61834e-06	0	0	5.3049e-07	6.14072e-07	1.16162e-06	5.27079e-07	0	4.86141e-07	1.36461e-07	3.6162e-06	1.89339e-07	3.90618e-07		0.00014224	1.04426e-05
		vehicle	0	0	6.58272e-07	7.43378e-07	1.7716e-06	0	6.20061e-07	7.52063e-07	0.000105428	2.11898e-05	4.84585e-07	3.73426e-06	2.6053e-07	1.52149e-06	9.72644e-07	4.89796e-06	6.53061e-06	0	1.92792e-07	7.46852e-07	6.0964e-07	1.04038e-06	7.65957e-07	1.84108e-07	7.65957e-07	2.25792e-07	4.06426e-06	6.94746e-07	5.80113e-07		0.000159436	1.39922e-05
		vehicle	0	0	1.33515e-06	1.40045e-07	1.24626e-06	0	4.48073e-07	6.0771e-07	0.000101769	2.34014e-05	3.73696e-07	4.22676e-06	2.10431e-07	1.56735e-06	1.02857e-06	5.96825e-06	5.93197e-06	0	0	5.24263e-07	5.65986e-07	9.3424e-07	6.58503e-07	0	7.20181e-07	2.17687e-07	5.06122e-06	7.89116e-07	4.62585e-07		0.000158188	1.52925e-05
		metformin	0	0	1.07705e-06	3.41894e-07	1.40449e-06	0	1.05457e-06	1.10754e-06	8.53933e-05	2.72873e-05	1.2183e-06	7.6565e-06	4.52648e-07	1.7175e-06	1.07063e-06	1.29695e-05	5.29695e-06	0	0	7.51204e-07	6.27608e-07	9.39005e-07	6.05136e-07	1.7817e-07	1.60193e-06	3.25843e-07	6.01926e-06	1.91011e-06	3.78812e-07		0.000161385	2.87544e-05
		metformin	0	0	1.24753e-06	2.8314e-07	1.26641e-06	1.36422e-07	1.07593e-06	7.43029e-07	7.20721e-05	2.4882e-05	1.04848e-06	6.96697e-06	2.574e-07	1.85328e-06	1.10167e-06	1.13943e-05	4.58172e-06	0	1.39168e-07	5.37109e-07	8.76877e-07	1.21321e-06	7.15573e-07	1.57529e-07	1.52724e-06	3.62076e-07	4.68468e-06	1.83612e-06	3.27756e-07		0.000141288	2.62239e-05
		metformin	0	0	1.11041e-06	2.09103e-07	1.26183e-06	1.56106e-07	1.33393e-06	1.32492e-06	8.59847e-05	3.35286e-05	9.60793e-07	8.61649e-06	6.57954e-07	2.45155e-06	1.29067e-06	1.64398e-05	5.19153e-06	0	2.52366e-07	6.61559e-07	6.83191e-07	1.06715e-06	7.33664e-07	3.35286e-07	2.43353e-06	4.27219e-07	7.04822e-06	2.27129e-06	5.31771e-07		0.000176964	3.49815e-05
	AD10	vehicle	1.06532e-06	6.5571e-07	2.815e-06	1.11926e-05	3.52297e-05	4.75348e-07	1.82048e-06	1.14623e-05	4.61863e-05	5.69743e-05	1.21871e-07	2.2756e-06	2.933e-07	6.13569e-07	5.3603e-07	1.05858e-06	6.2874e-06	2.91614e-07	4.77033e-07	3.97809e-07	3.86009e-07	1.06195e-06	7.34935e-07	6.33797e-07	2.42731e-06	0	2.07332e-06	2.10704e-07	3.25327e-07		0.000188083	7.25546e-06
		vehicle	2.01872e-06	8.90517e-07	3.77696e-06	1.7094e-05	5.07937e-05	9.58893e-07	2.5234e-06	1.55311e-05	6.18641e-05	7.55393e-05	2.6862e-07	2.83272e-06	2.6862e-07	9.54009e-07	8.15629e-07	1.64428e-06	9.49125e-06	3.22344e-07	8.49817e-07	3.87464e-07	4.49328e-07	1.17705e-06	5.40497e-07	9.26333e-07	3.663e-06	0	3.256e-06	3.64672e-07	4.44444e-07		0.000259647	1.01164e-05
		vehicle	4.56413e-07	4.0712e-07	2.08124e-06	5.00228e-06	2.02647e-05	1.93519e-07	8.16066e-07	5.7508e-06	3.46874e-05	3.04884e-05	1.71611e-07	8.06937e-07	1.04792e-07	5.67777e-07	2.73848e-07	7.21132e-07	5.76906e-06	1.73254e-07	2.88453e-07	4.01643e-07	5.45869e-07	1.24874e-06	5.38567e-07	2.82976e-07	1.37106e-06	0	1.27248e-06	0	2.84801e-07		0.000114971	3.74696e-06
		metformin	8.9916e-07	4.08403e-07	2.45378e-06	8.11765e-06	3.19328e-05	5.14286e-07	1.43193e-06	9.31092e-06	5.73109e-05	5.15966e-05	2.43697e-07	1.7479e-06	2.72269e-07	8.5042e-07	8.58824e-07	1.21008e-06	7.22689e-06	1.56134e-07	4.67227e-07	2.78992e-07	2.77311e-07	1.07395e-06	5.94958e-07	7.54622e-07	2e-06	0	2.26891e-06	2.57143e-07	3.22689e-07		0.000184838	7.19496e-06
		metformin	5.63195e-07	1.17579e-07	1.6797e-06	4.46274e-06	1.77851e-05	3.63936e-07	7.69041e-07	5.4014e-06	3.19473e-05	2.76657e-05	0	8.23384e-07	9.50185e-08	3.50762e-07	3.24413e-07	6.71881e-07	4.18279e-06	1.32894e-07	2.45368e-07	4.8415e-07	4.46274e-07	1.2993e-06	6.83409e-07	3.95224e-07	1.28777e-06	0	1.11816e-06	2.05846e-07	4.11692e-07		0.000103914	3.65204e-06
		metformin	8.35294e-07	3.0084e-07	1.93277e-06	9.04202e-06	3.2605e-05	4.20168e-07	1.41681e-06	9.2437e-06	4.47059e-05	4.78992e-05	2.15126e-07	1.88235e-06	2.03361e-07	7.68067e-07	7.39496e-07	1.7479e-06	7.27731e-06	1.36134e-07	4.55462e-07	5.02521e-07	5.4958e-07	1.14118e-06	9.46218e-07	5.89916e-07	1.67227e-06	0	1.98319e-06	2.33613e-07	5.46218e-07		0.000169992	7.75294e-06
