# Supplementary material for: Attenuated growth factor signaling during cell death initiation sensitizes membranes towards peroxidation
Source: Nat Commun. 2025 Feb 25;16:1774. doi: 10.1038/s41467-025-56711-2 (PMC11861335; doi:10.1038/s41467-025-56711-2)
Supplement: Supplementary file 9 — Source Data [file 41467_2025_56711_MOESM9_ESM.zip › Source_data_Fig_4.xlsx]

## Sheet: Fig. 4a_b
Fig. 4a
										adj. P value used for radar charts				adj. P value used for radar charts				adj. P value used for radar charts				adj. P value used for radar charts				adj. P value used for radar charts
Volcano plot		VAL vs. vehicle				MC vs. vehicle				18:1 + VAL vs. vehicle				18:1 vs. vehicle				18:1 + Serum vs. vehicle				CAY vs. vehicle				CAY + 18:1 vs. vehicle				absolute intensities			n1	n2	n3	n1	n2	n3	n1	n2	n3	n1	n2	n3	n1	n2	n3	n1	n2
Protein	Gene Symbol	Difference	adj. P value	-log10(adj. P value)		Difference	adj. P value	-log10(adj. P value)		Difference	adj. P value	-log10(adj. P value)		Difference	adj. P value	-log10(adj. P value)		Difference	adj. P value	-log10(adj. P value)		Difference	adj. P value	-log10(adj. P value)		Difference	adj. P value	-log10(adj. P value)		Protein	Category	Gene Symbol	vehicle	vehicle	vehicle	VAL	VAL	VAL	MC	MC	MC	18:1 + VAL	18:1 + VAL	18:1 + VAL	18:1	18:1	18:1	18:1 + Serum	18:1 + Serum
Aldehyde dehydrogenase, dimeric NADP-preferring OS=Mus musculus OX=10090 GN=Aldh3a1 PE=1 SV=2	Aldh3a1	0.93444	0.0047	2.3289		1.1036	0.0029	2.5384		1.1892	0.0088	2.0579						0.93087	0.0077	2.114										Aldehyde dehydrogenase, dimeric NADP-preferring OS=Mus musculus OX=10090 GN=Aldh3a1 PE=1 SV=2	Fatty acid biosynthesis, uptake and degradation	Aldh3a1	1.54678e+07	3.72329e+07	2.28449e+07	8.49669e+07	3.2144e+08	3.06276e+08	9.25449e+07	4.40321e+08	6.60224e+08	1.8698e+09	1.61703e+08	1.60803e+08	0	0	0	2.46889e+08	1.94413e+08
Oxysterol-binding protein 1 OS=Mus musculus OX=10090 GN=Osbp PE=1 SV=3	Osbp	0.42046	0.0016	2.8042		0.95278	0.0002	3.7272										1.3078	0.0014	2.8659		0.53133	0.0204	1.6897						Oxysterol-binding protein 1 OS=Mus musculus OX=10090 GN=Osbp PE=1 SV=3	Lipid metabolism	Osbp	5.29956e+06	5.52486e+06	8.17531e+06	1.84537e+07	1.4859e+07	1.59353e+07	6.96894e+07	4.34484e+07	5.70494e+07	0	0	0	0	0	0	1.51874e+08	1.25608e+08
Hexokinase-2 OS=Mus musculus OX=10090 GN=Hk2 PE=1 SV=1	Hk2	0.19155	0.0302	1.5197		0.60847	0.0013	2.8862		0.27756	0.0126	1.8983										-0.0033529	0.6363	0.19633		0.37563	0.0633	1.1984		Hexokinase-2 OS=Mus musculus OX=10090 GN=Hk2 PE=1 SV=1	Glycolysis/Gluconeogenesis/TCA	Hk2	2.1201e+07	1.94205e+07	3.24022e+07	2.99923e+07	4.83126e+07	3.45763e+07	1.22489e+08	6.17547e+07	1.17984e+08	3.68879e+07	3.90978e+07	6.29272e+07	0	0	0	0	0
Nucleoporin Nup43 OS=Mus musculus OX=10090 GN=Nup43 PE=1 SV=2	Nup43	0.32056	0.0081	2.0899		0.48119	0.0093	2.0332										0.51335	0.082	1.0859		0.35614	0.0619	1.2084		0.0037866	0.829	0.081428		Nucleoporin Nup43 OS=Mus musculus OX=10090 GN=Nup43 PE=1 SV=2	Glycolysis/Gluconeogenesis/TCA	Nup43	2.71177e+07	1.59426e+07	1.58156e+07	3.69263e+07	3.43254e+07	4.9388e+07	2.88776e+07	1.16622e+08	5.63794e+07	0	0	0	0	0	0	2.87339e+07	1.34177e+08
Nuclear pore complex protein Nup93 OS=Mus musculus OX=10090 GN=Nup93 PE=1 SV=1	Nup93	0.28707	0.0324	1.4901		0.38538	0.0053	2.2755		0.42106	0.0007	3.1482		0.041513	0.7585	0.12002		-0.30276	0.059	1.2292		0.16456	0.2157	0.66622		0.23028	0.0677	1.1692		Nuclear pore complex protein Nup93 OS=Mus musculus OX=10090 GN=Nup93 PE=1 SV=1	Glycolysis/Gluconeogenesis/TCA	Nup93	3.9613e+08	3.14483e+08	3.73218e+08	1.23418e+09	6.7452e+08	4.05715e+08	6.22059e+08	1.51055e+09	7.08896e+08	1.07831e+09	1.02756e+09	7.69169e+08	5.76782e+08	3.56222e+08	3.01441e+08	1.86148e+08	2.6257e+08
Long-chain-fatty-acid--CoA ligase 5 OS=Mus musculus OX=10090 GN=Acsl5 PE=1 SV=1	Acsl5	0.37238	0.021	1.677		0.34922	0.0093	2.0332																						Long-chain-fatty-acid--CoA ligase 5 OS=Mus musculus OX=10090 GN=Acsl5 PE=1 SV=1	Fatty acid biosynthesis, uptake and degradation	Acsl5	3.89065e+07	1.54825e+07	3.16659e+07	4.1429e+07	7.97296e+07	7.56248e+07	7.10334e+07	4.35011e+07	6.88874e+07	0	0	0	0	0	0	0	0
ATP-dependent 6-phosphofructokinase, liver type OS=Mus musculus OX=10090 GN=Pfkl PE=1 SV=4	Pfkl	0.11066	0.0633	1.1986		0.45937	0.0008	3.1065		0.13617	0.0373	1.4281		-0.0054592	0.8819	0.054588		0.085165	0.2549	0.59356		0.1659	0.0865	1.0627		0.1988	0.0895	1.0482		ATP-dependent 6-phosphofructokinase, liver type OS=Mus musculus OX=10090 GN=Pfkl PE=1 SV=4	Glycolysis/Gluconeogenesis/TCA	Pfkl	9.16714e+08	5.6506e+08	6.07389e+08	1.09008e+09	8.5596e+08	7.24182e+08	2.19999e+09	1.69154e+09	2.01933e+09	7.9471e+08	8.86853e+08	1.14351e+09	7.35337e+08	6.95935e+08	5.92054e+08	9.38628e+08	8.12071e+08
Aspartate aminotransferase, cytoplasmic OS=Mus musculus OX=10090 GN=Got1 PE=1 SV=3	Got1	0.30924	0.0041	2.3847		0.26648	0.00142	0.0014		0.15981	0.0059	2.226		-0.0019142	0.8819	0.054588		0.080661	0.0867	1.0621		0.24369	0.0193	1.7136		0.24479	0.0098	2.0071		Aspartate aminotransferase, cytoplasmic OS=Mus musculus OX=10090 GN=Got1 PE=1 SV=3	Glycolysis/Gluconeogenesis/TCA	Got1	1.07593e+09	1.06253e+09	9.74203e+08	1.58722e+09	2.18611e+09	2.71756e+09	2.27387e+09	1.51791e+09	2.03325e+09	1.24182e+09	1.60345e+09	1.68686e+09	9.06812e+08	1.13884e+09	1.06426e+09	1.39862e+09	1.09468e+09
Nucleoporin NUP35 OS=Mus musculus OX=10090 GN=Nup35 PE=1 SV=2	Nup35	0.174	0.0412	1.3853		0.35104	0.0007	3.1668		0.48965	0.0002	3.6917		0.15385	0.3325	0.47825		0.58046	0.0021	2.6791		0.6417	0.0021	2.6691		0.020399	0.744	0.12842		Nucleoporin NUP35 OS=Mus musculus OX=10090 GN=Nup35 PE=1 SV=2	Glycolysis/Gluconeogenesis/TCA	Nup35	4.06071e+07	5.44786e+07	4.81228e+07	4.96194e+07	6.89689e+07	1.03483e+08	9.57779e+07	9.90822e+07	1.2678e+08	1.4561e+08	1.45263e+08	1.48182e+08	1.01108e+08	6.4393e+07	4.73261e+07	1.63213e+08	1.86102e+08
Peroxiredoxin-1 OS=Mus musculus OX=10090 GN=Prdx1 PE=1 SV=1	Prdx1	0.21727	0.0118	1.9275		0.2901	0.0009	3.0536		0.034774	0.1071	0.97034		-0.0078874	0.8473	0.071977		0.063967	0.0077	2.114		0.14408	0.0257	1.5894		0.037503	0.3957	0.40259		Peroxiredoxin-1 OS=Mus musculus OX=10090 GN=Prdx1 PE=1 SV=1	Fatty acid biosynthesis, uptake and degradation	Prdx1	1.60447e+10	1.64836e+10	1.60964e+10	1.99891e+10	2.71355e+10	3.52035e+10	3.11658e+10	2.62581e+10	3.85891e+10	1.43274e+10	1.84691e+10	2.04562e+10	1.29952e+10	1.71686e+10	1.8069e+10	1.91518e+10	1.81301e+10
Extended synaptotagmin-1 OS=Mus musculus OX=10090 GN=Esyt1 PE=1 SV=2	Esyt1	0.21213	0.0176	1.7536		0.27092	0.0045	2.3486						0.092901	0.1832	0.73708		0.34704	0.0021	2.6791		-0.34047	0.0081	2.0908		0.59048	0.0098	2.0071		Extended synaptotagmin-1 OS=Mus musculus OX=10090 GN=Esyt1 PE=1 SV=2	Lipid metabolism	Esyt1	8.41702e+07	7.65751e+07	8.66047e+07	9.5315e+07	1.43134e+08	1.77117e+08	1.8717e+08	1.066e+08	1.81783e+08	0	0	0	8.67868e+07	1.13146e+08	1.07994e+08	1.80514e+08	1.71044e+08
Cytosolic phospholipase A2 OS=Mus musculus OX=10090 GN=Pla2g4a PE=1 SV=1	Pla2g4a	0.16372	0.0278	1.556		0.29707	0.005	2.3004		0.12389	0.0398	1.4003		-0.020351	0.71	0.14873		0.19345	0.0202	1.6955		0.49052	0.0097	2.0111		0.12424	0.2427	0.61496		Cytosolic phospholipase A2 OS=Mus musculus OX=10090 GN=Pla2g4a PE=1 SV=1	Fatty acid biosynthesis, uptake and degradation	Pla2g4a	3.0614e+08	2.5711e+08	3.20202e+08	3.13947e+08	4.64367e+08	5.35666e+08	8.14692e+08	4.02677e+08	5.98047e+08	2.9345e+08	3.93059e+08	5.14203e+08	3.00908e+08	2.59114e+08	2.80857e+08	4.67317e+08	4.04074e+08
Casein kinase II subunit alpha' OS=Mus musculus OX=10090 GN=Csnk2a2 PE=1 SV=1	Csnk2a2	0.19619	0.0114	1.9443		0.10835	0.043	1.3661		0.23119	0.004	2.4013						-0.15895	0.1448	0.83927		-0.16189	0.0627	1.2029		0.035056	0.744	0.12842		Casein kinase II subunit alpha' OS=Mus musculus OX=10090 GN=Csnk2a2 PE=1 SV=1	Lipid metabolism	Csnk2a2	2.11797e+08	1.58499e+08	1.98173e+08	3.49089e+08	3.12528e+08	2.36455e+08	1.67561e+08	3.42101e+08	2.45311e+08	2.98976e+08	2.87602e+08	3.82062e+08	0	0	0	9.80404e+07	1.84526e+08
Inactive C-alpha-formylglycine-generating enzyme 2 OS=Mus musculus OX=10090 GN=Sumf2 PE=1 SV=2	Sumf2	0.13313	0.0052	2.2803		0.16252	0.0036	2.4445		-0.049813	0.0221	1.655		0.2033	0.0101	1.9969		0.63781	0.0009	3.0306		-0.26805	0.0228	1.6422		0.36719	0.019	1.7214		Inactive C-alpha-formylglycine-generating enzyme 2 OS=Mus musculus OX=10090 GN=Sumf2 PE=1 SV=2	Lipid metabolism	Sumf2	1.23831e+08	1.23638e+08	1.38675e+08	1.61559e+08	1.65903e+08	1.98702e+08	1.69575e+08	1.70103e+08	2.26193e+08	1.0989e+08	1.23223e+08	1.11146e+08	1.98141e+08	2.04917e+08	2.12974e+08	5.26056e+08	6.19827e+08
Extended synaptotagmin-2 OS=Mus musculus OX=10090 GN=Esyt2 PE=1 SV=1	Esyt2	0.080359	0.0411	1.386		0.18921	0.0069	2.159		-0.24118	0.0202	1.695		0.072896	0.2494	0.60312		0.21213	0.0198	1.7027		-0.24374	0.0683	1.1658		0.19833	0.1183	0.92716		Extended synaptotagmin-2 OS=Mus musculus OX=10090 GN=Esyt2 PE=1 SV=1	Lipid metabolism	Esyt2	1.545e+08	1.95232e+08	1.81331e+08	1.82418e+08	2.19861e+08	2.37581e+08	3.07323e+08	2.07012e+08	3.17688e+08	6.32889e+07	1.29151e+08	1.26472e+08	1.92402e+08	2.34763e+08	2.00356e+08	2.48521e+08	3.15775e+08
Glyceraldehyde-3-phosphate dehydrogenase OS=Mus musculus OX=10090 GN=Gapdh PE=1 SV=2	Gapdh	-0.10951	0.0412	1.3853		-0.11314	0.0112	1.9518		-0.13505	0.0321	1.493		0.022283	0.7774	0.10935		0.0023426	0.6161	0.21032		-0.025165	0.4605	0.33677		0.0092457	0.7661	0.11574		Glyceraldehyde-3-phosphate dehydrogenase OS=Mus musculus OX=10090 GN=Gapdh PE=1 SV=2	Glycolysis/Gluconeogenesis/TCA	Gapdh	7.37418e+10	8.17838e+10	1.0151e+11	5.31957e+10	7.5007e+10	7.2009e+10	6.84865e+10	5.79202e+10	7.06366e+10	4.68968e+10	7.11693e+10	7.21615e+10	7.65054e+10	9.29758e+10	1.00387e+11	8.79462e+10	8.17443e+10
Glycerol-3-phosphate dehydrogenase, mitochondrial OS=Mus musculus OX=10090 GN=Gpd2 PE=1 SV=2	Gpd2	-0.11449	0.0433	1.3633		-0.11407	0.0158	1.8014		-0.29442	0.0114	1.9427		-0.096525	0.3991	0.39887		0.15848	0.0347	1.4601		-0.066318	0.2968	0.52747		-0.1104	0.2212	0.65515		Glycerol-3-phosphate dehydrogenase, mitochondrial OS=Mus musculus OX=10090 GN=Gpd2 PE=1 SV=2	Glycolysis/Gluconeogenesis/TCA	Gpd2	1.14695e+09	9.84304e+08	1.38747e+09	7.02573e+08	9.76117e+08	1.03566e+09	9.84347e+08	7.51853e+08	9.62481e+08	4.1612e+08	5.68011e+08	8.67073e+08	7.3097e+08	9.21006e+08	1.19443e+09	1.65197e+09	1.63185e+09
Phosphatidylinositol transfer protein beta isoform OS=Mus musculus OX=10090 GN=Pitpnb PE=1 SV=2	Pitpnb	-0.11226	0.0007	3.1392		-0.15077	0.0206	1.6853		-0.0012307	0.2036	0.69113		-0.13982	0.0185	1.7321		-0.19484	0.0178	1.7488		0.053856	0.3078	0.51173		0.074249	0.0173	1.7616		Phosphatidylinositol transfer protein beta isoform OS=Mus musculus OX=10090 GN=Pitpnb PE=1 SV=2	Phospholipid metabolism	Pitpnb	2.16452e+08	2.0468e+08	2.0243e+08	1.56569e+08	1.67562e+08	1.5742e+08	2.07743e+08	1.05167e+08	1.4488e+08	1.81449e+08	2.17534e+08	2.25287e+08	1.46534e+08	1.60998e+08	1.44706e+08	1.55806e+08	1.15796e+08
Choline/ethanolamine kinase OS=Mus musculus OX=10090 GN=Chkb PE=1 SV=3	Chkb	-0.091003	0.1471	0.83248		-0.15756	0.0431	1.3652		-0.095054	0.1052	0.97804		0.18055	0.3559	0.44863		-0.092127	0.4151	0.38182		-0.14237	0.2968	0.52747		-0.11343	0.573	0.24182		Choline/ethanolamine kinase OS=Mus musculus OX=10090 GN=Chkb PE=1 SV=3	Phospholipid metabolism	Chkb	5.95581e+07	5.41624e+07	1.27097e+08	3.59406e+07	7.88232e+07	7.71835e+07	3.96283e+07	4.68541e+07	7.43582e+07	5.31785e+07	6.88755e+07	5.8051e+07	9.20034e+07	1.36047e+08	1.14005e+08	4.19525e+07	6.38397e+07
Alcohol dehydrogenase class-3 OS=Mus musculus OX=10090 GN=Adh5 PE=1 SV=3	Adh5	-0.12202	0.0337	1.4728		-0.21088	0.0011	2.9784		-0.11702	0.0232	1.6346		-0.14659	0.0315	1.5023		0.14469	0.0204	1.6914		-0.027293	0.3537	0.45132		0.087938	0.0622	1.2059		Alcohol dehydrogenase class-3 OS=Mus musculus OX=10090 GN=Adh5 PE=1 SV=3	Fatty acid biosynthesis, uptake and degradation	Adh5	9.92212e+08	1.1226e+09	1.04492e+09	6.061e+08	9.57839e+08	8.63038e+08	7.31134e+08	5.59497e+08	6.62935e+08	6.35812e+08	8.52856e+08	9.56389e+08	6.88633e+08	8.02139e+08	7.65451e+08	1.62149e+09	1.30139e+09
Hexokinase-1 OS=Mus musculus OX=10090 GN=Hk1 PE=1 SV=3	Hk1	-0.1372	0.0681	1.1671		-0.24141	0.0077	2.1115		-0.30665	0.0071	2.1463		-0.26896	0.1989	0.70127		-0.080251	0.2775	0.55681		-0.20748	0.1223	0.9125		-0.21956	0.0954	1.0203		Hexokinase-1 OS=Mus musculus OX=10090 GN=Hk1 PE=1 SV=3	Glycolysis/Gluconeogenesis/TCA	Hk1	1.08249e+09	1.05548e+09	1.68968e+09	6.14912e+08	1.18739e+09	1.02491e+09	6.60053e+08	5.92356e+08	9.31725e+08	7.42307e+08	4.7053e+08	6.64597e+08	9.45028e+08	4.33692e+08	7.34779e+08	9.86465e+08	9.44264e+08
Integrin-linked protein kinase OS=Mus musculus OX=10090 GN=Ilk PE=1 SV=2	Ilk	-0.10115	0.0151	1.8196		-0.29695	0.0007	3.177		-0.20218	0.0162	1.7906		0.018665	0.7278	0.13801		-0.043151	0.2326	0.63334		-0.24958	0.0451	1.3454		-0.10971	0.2335	0.63173		Integrin-linked protein kinase OS=Mus musculus OX=10090 GN=Ilk PE=1 SV=2	Peroxisome	Ilk	1.13081e+09	1.41401e+09	1.19206e+09	9.72426e+08	9.07224e+08	1.0743e+09	6.84735e+08	5.38152e+08	6.65066e+08	5.50571e+08	9.47066e+08	9.04504e+08	1.28711e+09	1.3916e+09	1.21061e+09	1.19714e+09	1.04884e+09
4-trimethylaminobutyraldehyde dehydrogenase OS=Mus musculus OX=10090 GN=Aldh9a1 PE=1 SV=1	Aldh9a1	-0.15304	0.0026	2.5864		-0.26854	0.0037	2.4308		-0.15478	0.0059	2.2274		-0.74837	0.0116	1.9364		0.052234	0.2326	0.63334		-0.3601	0.2101	0.67755		-0.049091	0.491	0.30893		4-trimethylaminobutyraldehyde dehydrogenase OS=Mus musculus OX=10090 GN=Aldh9a1 PE=1 SV=1	Fatty acid biosynthesis, uptake and degradation	Aldh9a1	1.28516e+09	1.21926e+09	1.20833e+09	7.98897e+08	8.36039e+08	9.84889e+08	8.56515e+08	4.80572e+08	7.19634e+08	7.2837e+08	8.8631e+08	1.00686e+09	1.57971e+08	2.40377e+08	2.83576e+08	1.66457e+09	1.2262e+09
Basigin OS=Mus musculus OX=10090 GN=Bsg PE=1 SV=2	Bsg	-0.14389	0.004	2.4026		-0.27513	0.0007	3.1475		-0.21284	0.0039	2.4098		-0.037504	0.479	0.31962		-0.094378	0.0589	1.2301		0.18521	0.0228	1.6422		0.040236	0.3108	0.50751		Basigin OS=Mus musculus OX=10090 GN=Bsg PE=1 SV=2	Glycolysis/Gluconeogenesis/TCA	Bsg	8.35774e+08	9.44503e+08	7.5391e+08	5.95088e+08	5.75741e+08	6.42887e+08	5.14125e+08	4.0262e+08	4.29779e+08	4.29721e+08	5.43712e+08	5.85502e+08	8.05521e+08	8.19708e+08	6.95607e+08	7.28307e+08	6.42374e+08
NADH dehydrogenase [ubiquinone] 1 alpha subcomplex subunit 10, mitochondrial OS=Mus musculus OX=10090 GN=Ndufa10 PE=1 SV=1	Ndufa10	-0.16345	0.0403	1.3945		-0.28167	0.0015	2.8186						0.14847	0.1989	0.70127		0.16084	0.0178	1.7488		-0.21416	0.1637	0.78582		-0.010175	0.7661	0.11574		NADH dehydrogenase [ubiquinone] 1 alpha subcomplex subunit 10, mitochondrial OS=Mus musculus OX=10090 GN=Ndufa10 PE=1 SV=1	Glycolysis/Gluconeogenesis/TCA	Ndufa10	7.13728e+07	8.90018e+07	8.56009e+07	4.56764e+07	4.6244e+07	8.32336e+07	4.53981e+07	5.02328e+07	3.40713e+07	0	0	0	9.73942e+07	1.52184e+08	1.02308e+08	1.17201e+08	1.14163e+08
L-lactate dehydrogenase A chain OS=Mus musculus OX=10090 GN=Ldha PE=1 SV=3	Ldha	-0.26709	0.0016	2.7945		-0.16298	0.005	2.3004		-0.29887	0.0031	2.506		-0.061895	0.4751	0.32319		-0.15701	0.0225	1.6487		-0.10444	0.1633	0.78688		-0.12231	0.0871	1.06		L-lactate dehydrogenase A chain OS=Mus musculus OX=10090 GN=Ldha PE=1 SV=3	Glycolysis/Gluconeogenesis/TCA	Ldha	1.79666e+10	1.66686e+10	1.98081e+10	8.47872e+09	1.1344e+10	9.74652e+09	1.42365e+10	1.00943e+10	1.33898e+10	6.97401e+09	9.62567e+09	1.12123e+10	1.23931e+10	1.64711e+10	1.89504e+10	1.20417e+10	1.15281e+10
ATP synthase subunit beta, mitochondrial OS=Mus musculus OX=10090 GN=Atp5f1b PE=1 SV=2	Atp5b	-0.21837	0.0031	2.5117		-0.22256	0.0022	2.6613		-0.28737	0.0091	2.0412		-0.001804	0.8819	0.054588		0.11098	0.0202	1.6938		-0.017034	0.5203	0.28379		0.00076551	0.844	0.073671		ATP synthase subunit beta, mitochondrial OS=Mus musculus OX=10090 GN=Atp5f1b PE=1 SV=2	Glycolysis/Gluconeogenesis/TCA	Atp5b	2.15451e+10	1.89895e+10	2.2439e+10	1.09896e+10	1.24597e+10	1.48343e+10	1.3688e+10	1.01079e+10	1.42624e+10	7.70778e+09	1.04822e+10	1.56084e+10	1.65206e+10	2.1685e+10	2.53086e+10	2.80945e+10	2.58928e+10
2,4-dienoyl-CoA reductase, mitochondrial OS=Mus musculus OX=10090 GN=Decr1 PE=1 SV=1	Decr1	-0.20918	0.0476	1.3221		-0.28438	0.0081	2.0905		-0.40514	0.0162	1.7906		-0.7518	0.0185	1.7321		0.011183	0.5812	0.23568		-0.23712	0.0542	1.266		-0.87588	0.0138	1.8598		2,4-dienoyl-CoA reductase, mitochondrial OS=Mus musculus OX=10090 GN=Decr1 PE=1 SV=1	Fatty acid biosynthesis, uptake and degradation	Decr1	2.45004e+08	3.87361e+08	3.94156e+08	3.44513e+08	1.49978e+08	1.70681e+08	2.5306e+08	1.3536e+08	1.53143e+08	2.14485e+08	1.54256e+08	6.88483e+07	4.33156e+07	6.34811e+07	7.55579e+07	3.23146e+08	3.28937e+08
ATP synthase subunit alpha, mitochondrial OS=Mus musculus OX=10090 GN=Atp5f1a PE=1 SV=1	Atp5a1	-0.24501	0.0012	2.9313		-0.22959	0.0012	2.9192		-0.36398	0.0041	2.3874		0.014077	0.793	0.10074		0.098048	0.0963	1.0164		-0.014122	0.4871	0.31236		-0.019921	0.7026	0.15329		ATP synthase subunit alpha, mitochondrial OS=Mus musculus OX=10090 GN=Atp5f1a PE=1 SV=1	Glycolysis/Gluconeogenesis/TCA	Atp5a1	1.79333e+10	1.60191e+10	1.73667e+10	8.81398e+09	9.27782e+09	1.12294e+10	1.16571e+10	8.45345e+09	1.03662e+10	5.14426e+09	7.76371e+09	1.01084e+10	1.50866e+10	1.7956e+10	2.02974e+10	2.57549e+10	1.89828e+10
Malate dehydrogenase, mitochondrial OS=Mus musculus OX=10090 GN=Mdh2 PE=1 SV=3	Mdh2	-0.23304	0.0007	3.1633		-0.24589	0.0002	3.6701		-0.26548	0.0053	2.2749		0.028732	0.7278	0.13801		0.09113	0.0152	1.8188		-0.079532	0.0715	1.1455		-0.081067	0.1686	0.77301		Malate dehydrogenase, mitochondrial OS=Mus musculus OX=10090 GN=Mdh2 PE=1 SV=3	Glycolysis/Gluconeogenesis/TCA	Mdh2	1.55927e+10	1.41482e+10	1.50068e+10	7.84005e+09	9.28727e+09	9.09059e+09	9.11209e+09	7.73483e+09	8.59364e+09	5.939e+09	9.12682e+09	9.76e+09	1.25872e+10	1.73117e+10	1.85285e+10	1.90142e+10	1.74852e+10
Cytochrome b-c1 complex subunit 2, mitochondrial OS=Mus musculus OX=10090 GN=Uqcrc2 PE=1 SV=1	Uqcrc2	-0.21208	0.0009	3.041		-0.27816	0.0011	2.9667		-0.14861	0.0063	2.1994		-0.040563	0.2192	0.65916		0.13887	0.0149	1.8259		0.037695	0.1991	0.70102		0.071129	0.0826	1.0832		Cytochrome b-c1 complex subunit 2, mitochondrial OS=Mus musculus OX=10090 GN=Uqcrc2 PE=1 SV=1	Glycolysis/Gluconeogenesis/TCA	Uqcrc2	6.2673e+08	6.5822e+08	5.90677e+08	4.073e+08	3.44456e+08	4.01343e+08	3.84046e+08	2.65115e+08	3.50341e+08	3.70814e+08	4.81486e+08	4.88906e+08	5.69711e+08	6.04088e+08	5.35007e+08	9.43693e+08	8.27029e+08
Aladin OS=Mus musculus OX=10090 GN=Aaas PE=1 SV=1	Aaas	-0.09817	0.0482	1.3173		-0.50175	0.0014	2.8656										-0.091886	0.1396	0.85504		-0.43544	0.0271	1.5664		0.15308	0.3864	0.41302		Aladin OS=Mus musculus OX=10090 GN=Aaas PE=1 SV=1	Glycolysis/Gluconeogenesis/TCA	Aaas	6.57426e+07	8.86689e+07	6.20696e+07	4.8591e+07	5.67315e+07	6.66203e+07	3.05639e+07	1.53226e+07	2.41379e+07	0	0	0	0	0	0	5.58847e+07	5.55982e+07
Succinate dehydrogenase [ubiquinone] iron-sulfur subunit, mitochondrial OS=Mus musculus OX=10090 GN=Sdhb PE=1 SV=1	Sdhb	-0.19703	0.0286	1.5432		-0.36165	0.0005	3.3241		-0.22546	0.0002	3.6917		-0.035889	0.8011	0.096308		0.23445	0.0035	2.4534		-0.2642	0.0103	1.9885		-0.01205	0.7661	0.11574		Succinate dehydrogenase [ubiquinone] iron-sulfur subunit, mitochondrial OS=Mus musculus OX=10090 GN=Sdhb PE=1 SV=1	Glycolysis/Gluconeogenesis/TCA	Sdhb	3.47174e+08	3.17453e+08	3.50703e+08	1.42082e+08	2.80829e+08	2.48374e+08	1.81633e+08	1.36398e+08	1.28296e+08	1.98351e+08	2.1124e+08	1.94342e+08	1.7761e+08	3.84169e+08	4.42087e+08	5.5848e+08	5.59313e+08
ATP synthase subunit delta, mitochondrial OS=Mus musculus OX=10090 GN=Atp5f1d PE=1 SV=1	Atp5d	-0.16796	0.0016	2.7833		-0.42049	0.0002	3.712		-0.18372	0.0029	2.5431		0.094037	0.0942	1.026		0.076176	0.0636	1.1965		0.084209	0.0271	1.5664		-0.045673	0.4012	0.39667		ATP synthase subunit delta, mitochondrial OS=Mus musculus OX=10090 GN=Atp5f1d PE=1 SV=1	Glycolysis/Gluconeogenesis/TCA	Atp5d	9.37913e+08	8.80269e+08	8.9416e+08	5.81874e+08	6.91067e+08	5.75373e+08	3.8947e+08	2.9011e+08	3.57834e+08	5.01861e+08	6.18136e+08	6.68915e+08	1.01069e+09	1.11792e+09	1.25105e+09	9.83202e+08	1.20995e+09
Enoyl-CoA delta isomerase 1, mitochondrial OS=Mus musculus OX=10090 GN=Eci1 PE=1 SV=2	Eci1	-0.18188	0.0035	2.4572		-0.41038	0.0004	3.3695		-0.33481	0.0031	2.506		0.19266	0.0514	1.289		0.2437	0.0083	2.0806		-0.10512	0.1541	0.81218		-0.0068282	0.8055	0.093909		Enoyl-CoA delta isomerase 1, mitochondrial OS=Mus musculus OX=10090 GN=Eci1 PE=1 SV=2	Fatty acid biosynthesis, uptake and degradation	Eci1	4.88775e+08	4.89965e+08	5.95062e+08	3.05635e+08	3.59202e+08	3.69535e+08	2.48789e+08	1.80248e+08	1.86638e+08	1.85231e+08	2.41402e+08	3.15472e+08	7.19505e+08	8.08312e+08	9.27294e+08	9.7296e+08	8.46005e+08
Citrate synthase, mitochondrial OS=Mus musculus OX=10090 GN=Cs PE=1 SV=1	Cs	-0.31854	0.0007	3.1633		-0.27801	0.0012	2.9192		-0.36171	0.0028	2.557		-0.068967	0.4533	0.34358		0.0040058	0.5831	0.23426		-0.11052	0.2783	0.55542		-0.02087	0.6877	0.16261		Citrate synthase, mitochondrial OS=Mus musculus OX=10090 GN=Cs PE=1 SV=1	Glycolysis/Gluconeogenesis/TCA	Cs	3.36973e+09	3.25498e+09	3.58162e+09	1.50738e+09	1.90825e+09	1.51266e+09	2.1054e+09	1.42337e+09	1.92102e+09	1.09003e+09	1.54119e+09	1.92225e+09	2.25188e+09	3.00684e+09	3.60302e+09	3.35191e+09	3.14681e+09
Non-specific lipid-transfer protein OS=Mus musculus OX=10090 GN=Scp2 PE=1 SV=3	Scp2	-0.32583	0.0012	2.9332		-0.27641	0.0011	2.9468		-0.49399	0.0002	3.6917		-0.14147	0.0983	1.0072		0.23224	0.0039	2.4094		-0.32334	0.0048	2.3225		-0.34678	0.0019	2.7141		Non-specific lipid-transfer protein OS=Mus musculus OX=10090 GN=Scp2 PE=1 SV=3	Fatty acid biosynthesis, uptake and degradation	Scp2	5.50926e+08	5.6932e+08	5.99097e+08	2.21648e+08	2.83541e+08	3.1491e+08	2.60863e+08	2.81219e+08	3.7954e+08	2.031e+08	1.57611e+08	1.93501e+08	3.39763e+08	4.69089e+08	4.43728e+08	9.13223e+08	1.06399e+09
Succinate--CoA ligase [ADP/GDP-forming] subunit alpha, mitochondrial OS=Mus musculus OX=10090 GN=Suclg1 PE=1 SV=4	Suclg1	-0.22218	0.0013	2.8835		-0.40388	0.0002	3.6701		-0.42455	0.0006	3.2486		0.026868	0.6414	0.19285		0.16368	0.0149	1.8259		-0.10723	0.0451	1.3454		0.076204	0.1467	0.83345		Succinate--CoA ligase [ADP/GDP-forming] subunit alpha, mitochondrial OS=Mus musculus OX=10090 GN=Suclg1 PE=1 SV=4	Glycolysis/Gluconeogenesis/TCA	Suclg1	1.00268e+09	1.14535e+09	1.25536e+09	6.59607e+08	7.31521e+08	6.43912e+08	4.99325e+08	4.02938e+08	4.4015e+08	3.51858e+08	4.63649e+08	4.70603e+08	1.06865e+09	1.30531e+09	1.24429e+09	1.6456e+09	1.60691e+09
Cytosolic acyl coenzyme A thioester hydrolase OS=Mus musculus OX=10090 GN=Acot7 PE=1 SV=2	Acot7	-0.17013	0.0095	2.0229		-0.52826	0.0001	3.8707		-0.31174	0.0007	3.1695		-0.019001	0.7636	0.11715		0.12805	0.031	1.509		-0.016088	0.4871	0.31236		0.070029	0.2111	0.67547		Cytosolic acyl coenzyme A thioester hydrolase OS=Mus musculus OX=10090 GN=Acot7 PE=1 SV=2	Fatty acid biosynthesis, uptake and degradation	Acot7	7.31954e+08	6.44887e+08	7.63939e+08	3.89936e+08	5.20284e+08	5.48796e+08	2.23866e+08	1.86674e+08	2.24481e+08	3.32208e+08	3.13281e+08	4.02227e+08	5.9136e+08	6.75532e+08	7.91636e+08	1.03219e+09	8.50515e+08
Fumarate hydratase, mitochondrial OS=Mus musculus OX=10090 GN=Fh PE=1 SV=3	Fh1	-0.19913	0.0053	2.2758		-0.50981	0.0008	3.1148		-0.96582	0.0005	3.3374		-0.25745	0.0571	1.2437		0.09285	0.0596	1.2246		0.036978	0.3938	0.40478		0.036708	0.573	0.24182		Fumarate hydratase, mitochondrial OS=Mus musculus OX=10090 GN=Fh PE=1 SV=3	Glycolysis/Gluconeogenesis/TCA	Fh1	4.00141e+08	3.57365e+08	4.26906e+08	2.10011e+08	2.46689e+08	2.97762e+08	1.52815e+08	8.55721e+07	1.37949e+08	3.66036e+07	3.13034e+07	6.74671e+07	1.66889e+08	2.41206e+08	2.56141e+08	5.27881e+08	4.39427e+08
Complex I assembly factor ACAD9, mitochondrial OS=Mus musculus OX=10090 GN=Acad9 PE=1 SV=2	Acad9	-0.14308	0.0035	2.4514		-0.64886	<0.0001	4.2748		-0.19824	0.0019	2.723						-0.29706	0.0014	2.8659		-0.26132	0.0383	1.4164		0.17242	0.0799	1.0975		Complex I assembly factor ACAD9, mitochondrial OS=Mus musculus OX=10090 GN=Acad9 PE=1 SV=2	Fatty acid biosynthesis, uptake and degradation	Acad9	1.66801e+08	1.60938e+08	1.60685e+08	1.03136e+08	1.19182e+08	1.30613e+08	4.09601e+07	3.24448e+07	3.67057e+07	8.84089e+07	1.07446e+08	1.15456e+08	0	0	0	8.13317e+07	7.76354e+07
Triokinase/FMN cyclase OS=Mus musculus OX=10090 GN=Tkfc PE=1 SV=1	Tkfc	-0.36729	0.0019	2.7108		-0.30994	0.0001	3.8707		-0.61364	0.0005	3.2825		-0.32107	0.0033	2.481		0.032982	0.2012	0.69641		-0.10514	0.008	2.099		-0.51399	0.0103	1.9881		Triokinase/FMN cyclase OS=Mus musculus OX=10090 GN=Tkfc PE=1 SV=1	Lipid metabolism	Tkfc	5.03189e+08	5.3216e+08	4.919e+08	1.65854e+08	2.68112e+08	2.34273e+08	2.33319e+08	2.68228e+08	2.47389e+08	1.69579e+08	1.05142e+08	1.0656e+08	2.23483e+08	2.54257e+08	2.52303e+08	5.84337e+08	5.65274e+08
ATP synthase subunit gamma, mitochondrial OS=Mus musculus OX=10090 GN=Atp5f1c PE=1 SV=1	Atp5c1	-0.34068	0.0081	2.0899		-0.3379	0.0093	2.0332		-0.31177	0.0163	1.7872		0.022873	0.8011	0.096308		-0.018439	0.5704	0.2438		-0.15882	0.2968	0.52749		-0.15238	0.2136	0.67042		ATP synthase subunit gamma, mitochondrial OS=Mus musculus OX=10090 GN=Atp5f1c PE=1 SV=1	Glycolysis/Gluconeogenesis/TCA	Atp5c1	3.49436e+09	1.90472e+09	2.26257e+09	9.88315e+08	1.46344e+09	9.89664e+08	1.5033e+09	6.83468e+08	1.4202e+09	7.82217e+08	1.32892e+09	1.68134e+09	2.58126e+09	2.48248e+09	2.75235e+09	2.87389e+09	1.82845e+09
Cytochrome b-c1 complex subunit 1, mitochondrial OS=Mus musculus OX=10090 GN=Uqcrc1 PE=1 SV=2	Uqcrc1	-0.34733	0.005	2.3028		-0.38901	0.005	2.3004		-0.39545	0.0053	2.2749		-0.053773	0.5237	0.28091		0.14738	0.0219	1.6595		-0.031435	0.4871	0.31236		-0.022	0.744	0.12842		Cytochrome b-c1 complex subunit 1, mitochondrial OS=Mus musculus OX=10090 GN=Uqcrc1 PE=1 SV=2	Glycolysis/Gluconeogenesis/TCA	Uqcrc1	1.50582e+09	1.38207e+09	1.4785e+09	5.6863e+08	5.16118e+08	9.51798e+08	4.03136e+08	5.07808e+08	1.02317e+09	4.33981e+08	4.96389e+08	9.3003e+08	1.01479e+09	1.30968e+09	1.59686e+09	2.32541e+09	1.79622e+09
ATP synthase subunit epsilon, mitochondrial OS=Mus musculus OX=10090 GN=Atp5f1e PE=1 SV=2	Atp5e	-0.34187	0.0007	3.1633		-0.36143	0.0014	2.8673		-0.3446	0.0011	2.9495						0.032132	0.4493	0.34746		-0.077382	0.1804	0.74376		-0.11528	0.1467	0.83345		ATP synthase subunit epsilon, mitochondrial OS=Mus musculus OX=10090 GN=Atp5f1e PE=1 SV=2	Glycolysis/Gluconeogenesis/TCA	Atp5e	1.25174e+08	1.60439e+08	1.23047e+08	6.25316e+07	6.04537e+07	6.16243e+07	5.03171e+07	5.19339e+07	7.78805e+07	6.97709e+07	5.23426e+07	6.26001e+07	0	0	0	1.34367e+08	1.26336e+08
Malate dehydrogenase, cytoplasmic OS=Mus musculus OX=10090 GN=Mdh1 PE=1 SV=3	Mdh1	-0.27399	0.0024	2.6269		-0.47742	0.0002	3.609		-0.29273	0.0007	3.1489		-0.0082	0.8346	0.078498		0.087243	0.0555	1.2555		-0.14442	0.0193	1.7136		-0.057794	0.265	0.57675		Malate dehydrogenase, cytoplasmic OS=Mus musculus OX=10090 GN=Mdh1 PE=1 SV=3	Glycolysis/Gluconeogenesis/TCA	Mdh1	2.36068e+09	2.58199e+09	2.82207e+09	1.12034e+09	1.48354e+09	1.55933e+09	8.37694e+08	7.29513e+08	1.04035e+09	1.19487e+09	1.26342e+09	1.50831e+09	2.21334e+09	2.63066e+09	2.79155e+09	3.22941e+09	2.90281e+09
Nucleoporin SEH1 OS=Mus musculus OX=10090 GN=Seh1l PE=2 SV=1	Seh1l	-0.20584	0.0616	1.2103		-0.72986	0.0022	2.6563						0.018144	0.8196	0.086403		0.11223	0.1586	0.79957		-0.042744	0.4605	0.33677		0.014923	0.7746	0.11091		Nucleoporin SEH1 OS=Mus musculus OX=10090 GN=Seh1l PE=2 SV=1	Glycolysis/Gluconeogenesis/TCA	Seh1l	1.31809e+08	1.33666e+08	8.45518e+07	9.59451e+07	9.87691e+07	3.79246e+07	1.05795e+07	2.50337e+07	3.63499e+07	0	0	0	1.34068e+08	1.20466e+08	1.04552e+08	1.40266e+08	1.54225e+08
Acyl-coenzyme A thioesterase 9, mitochondrial OS=Mus musculus OX=10090 GN=Acot9 PE=1 SV=1	Acot9	-0.62873	0.0244	1.6127		-0.26464	0.0014	2.8656		-0.40305	0.0028	2.5558		-0.34744	0.0552	1.2583		0.12046	0.0202	1.6955		-0.55257	0.0101	1.9958		-0.10392	0.0495	1.3056		Acyl-coenzyme A thioesterase 9, mitochondrial OS=Mus musculus OX=10090 GN=Acot9 PE=1 SV=1	Fatty acid biosynthesis, uptake and degradation	Acot9	3.14024e+08	2.85622e+08	3.20417e+08	1.15348e+08	1.55602e+08	2.08092e+07	1.86481e+08	1.32064e+08	1.87562e+08	8.80879e+07	1.20631e+08	1.67089e+08	1.90049e+08	1.02121e+08	1.34332e+08	4.26058e+08	3.68544e+08
Cytochrome c1, heme protein, mitochondrial OS=Mus musculus OX=10090 GN=Cyc1 PE=1 SV=1	Cyc1	-0.35662	0.0034	2.4746		-0.38934	0.0011	2.9667		-0.38461	0.0102	1.9901		-0.10987	0.417	0.37988		0.088111	0.1186	0.92589		-0.16405	0.1423	0.84674		-0.021432	0.7209	0.14213		Cytochrome c1, heme protein, mitochondrial OS=Mus musculus OX=10090 GN=Cyc1 PE=1 SV=1	Glycolysis/Gluconeogenesis/TCA	Cyc1	7.12193e+08	5.98402e+08	7.69132e+08	2.25083e+08	3.35582e+08	3.69483e+08	3.34383e+08	2.1201e+08	3.14039e+08	1.73192e+08	2.86133e+08	4.64168e+08	3.751e+08	5.6651e+08	7.22125e+08	9.50427e+08	7.56966e+08
Dihydrolipoyllysine-residue acetyltransferase component of pyruvate dehydrogenase complex, mitochondrial OS=Mus musculus OX=10090 GN=Dlat PE=1 SV=2	Dlat	-0.26	0.0004	3.426		-0.5576	0.0002	3.6828		-0.60558	0.0001	3.9262		0.03989	0.0996	1.0018		0.20127	0.0101	1.9946		-0.078431	0.0451	1.3454		0.025946	0.5244	0.2803		Dihydrolipoyllysine-residue acetyltransferase component of pyruvate dehydrogenase complex, mitochondrial OS=Mus musculus OX=10090 GN=Dlat PE=1 SV=2	Glycolysis/Gluconeogenesis/TCA	Dlat	8.3258e+08	7.97001e+08	8.05715e+08	4.13576e+08	4.3729e+08	4.90629e+08	2.75794e+08	1.81242e+08	2.27212e+08	1.85257e+08	2.13538e+08	2.06093e+08	8.44399e+08	9.16323e+08	9.10208e+08	1.4668e+09	1.17016e+09
Peroxiredoxin-5, mitochondrial OS=Mus musculus OX=10090 GN=Prdx5 PE=1 SV=2	Prdx5	-0.1535	0.005	2.3016		-0.90781	<0.0001	4.2748		-0.11771	0.0031	2.506		0.030437	0.126	0.89966		0.025566	0.4198	0.37696		-0.33468	0.0101	1.9958		-0.081708	0.0642	1.1925		Peroxiredoxin-5, mitochondrial OS=Mus musculus OX=10090 GN=Prdx5 PE=1 SV=2	Fatty acid biosynthesis, uptake and degradation	Prdx5	6.34583e+08	6.7344e+08	6.57603e+08	3.89526e+08	4.94e+08	5.058e+08	6.72906e+07	8.44142e+07	9.35309e+07	4.48064e+08	5.15236e+08	5.39847e+08	7.24793e+08	7.02557e+08	6.81028e+08	8.39221e+08	6.47495e+08
ATP synthase subunit f, mitochondrial OS=Mus musculus OX=10090 GN=Atp5mf PE=1 SV=3	Atp5j2	-0.40014	0.0004	3.426		-0.43868	0.0012	2.9192		-0.45678	0.002	2.6904		-0.14954	0.0942	1.026		0.01474	0.5394	0.26809		-0.12254	0.2101	0.67755		-0.077625	0.3728	0.42851		ATP synthase subunit f, mitochondrial OS=Mus musculus OX=10090 GN=Atp5mf PE=1 SV=3	Glycolysis/Gluconeogenesis/TCA	Atp5j2	1.08392e+09	9.8299e+08	1.2208e+09	3.98339e+08	4.37407e+08	4.70593e+08	5.33857e+08	2.86251e+08	4.11123e+08	2.91716e+08	3.52706e+08	5.38857e+08	6.64243e+08	7.90454e+08	8.81767e+08	1.38423e+09	9.85076e+08
Electron transfer flavoprotein-ubiquinone oxidoreductase, mitochondrial OS=Mus musculus OX=10090 GN=Etfdh PE=1 SV=1	Etfdh	-0.31656	0.001	3.0054		-0.56928	0.0007	3.1668						-0.039877	0.7585	0.12002		0.11062	0.1072	0.96987		-0.23785	0.126	0.89979		-0.13379	0.0533	1.2735		Electron transfer flavoprotein-ubiquinone oxidoreductase, mitochondrial OS=Mus musculus OX=10090 GN=Etfdh PE=1 SV=1	Glycolysis/Gluconeogenesis/TCA	Etfdh	2.35197e+08	2.16699e+08	2.13458e+08	9.20287e+07	1.26649e+08	1.04812e+08	8.13428e+07	4.16614e+07	6.29079e+07	0	0	0	1.37475e+08	2.53048e+08	2.37434e+08	3.54096e+08	2.39946e+08
Oxysterol-binding protein-related protein 3 OS=Mus musculus OX=10090 GN=Osbpl3 PE=1 SV=2	Osbpl3	-0.3474	0.0034	2.4646		-0.53352	<0.0001	4.2748		-1.2032	0.0002	3.6378		-1.0461	0.0006	3.1931		0.0024845	0.6161	0.21032		-0.095373	0.2611	0.58312		0.046	0.5545	0.25607		Oxysterol-binding protein-related protein 3 OS=Mus musculus OX=10090 GN=Osbpl3 PE=1 SV=2	Lipid metabolism	Osbpl3	3.50385e+08	3.88315e+08	3.34148e+08	1.63097e+08	2.09911e+08	1.20499e+08	1.0467e+08	1.11033e+08	9.81352e+07	1.45163e+07	2.43182e+07	3.16434e+07	2.86899e+07	3.21269e+07	3.587e+07	4.04733e+08	3.04272e+08
Long-chain-fatty-acid--CoA ligase 3 OS=Mus musculus OX=10090 GN=Acsl3 PE=1 SV=2	Acsl3					-0.12427	0.0045	2.3486										0.062958	0.2125	0.67254		-0.87668	0.0021	2.6691		0.04262	0.3875	0.41178		Long-chain-fatty-acid--CoA ligase 3 OS=Mus musculus OX=10090 GN=Acsl3 PE=1 SV=2	Fatty acid biosynthesis, uptake and degradation	Acsl3	1.26988e+08	1.37473e+08	1.56836e+08	0	0	0	1.1141e+08	9.33275e+07	1.11607e+08	0	0	0	0	0	0	1.78811e+08	1.36929e+08
Beta-enolase OS=Mus musculus OX=10090 GN=Eno3 PE=1 SV=3	Eno3	-0.39613	0.0008	3.0846		-0.47007	0.0002	3.7537		-0.39091	0.0014	2.8693		-0.0075151	0.793	0.10074		-0.044115	0.2892	0.53884		-0.31992	0.0042	2.3744		0.096603	0.019	1.7214		Beta-enolase OS=Mus musculus OX=10090 GN=Eno3 PE=1 SV=3	Glycolysis/Gluconeogenesis/TCA	Eno3	9.54836e+08	9.08551e+08	1.01991e+09	3.19381e+08	4.61298e+08	3.89197e+08	3.81723e+08	2.89453e+08	3.11391e+08	3.01169e+08	4.0477e+08	4.87621e+08	1.01088e+09	8.89692e+08	9.34015e+08	1.03841e+09	7.79437e+08
Isocitrate dehydrogenase [NADP], mitochondrial OS=Mus musculus OX=10090 GN=Idh2 PE=1 SV=3	Idh2	-0.42018	0.0004	3.3897		-0.45212	0.0005	3.3364		-0.52651	0.0028	2.5558		0.041656	0.7585	0.12002		0.12311	0.038	1.4206		-0.11573	0.1185	0.92646		-0.077358	0.276	0.55915		Isocitrate dehydrogenase [NADP], mitochondrial OS=Mus musculus OX=10090 GN=Idh2 PE=1 SV=3	Glycolysis/Gluconeogenesis/TCA	Idh2	2.67033e+09	2.32984e+09	2.79438e+09	8.56388e+08	1.07125e+09	1.04013e+09	1.05925e+09	7.10981e+08	1.01612e+09	4.92793e+08	8.27054e+08	1.12318e+09	1.98122e+09	2.96683e+09	3.94384e+09	3.33767e+09	3.15296e+09
Casein kinase II subunit alpha OS=Mus musculus OX=10090 GN=Csnk2a1 PE=1 SV=2	Csnk2a1	-0.49766	0.0012	2.9332		-0.40093	0.0011	2.9667		-0.34956	0.0071	2.1463		-0.1558	0.2192	0.65916		-0.010884	0.5704	0.2438		-0.24811	0.0684	1.1649		0.015798	0.7661	0.11574		Casein kinase II subunit alpha OS=Mus musculus OX=10090 GN=Csnk2a1 PE=1 SV=2	Lipid metabolism	Csnk2a1	7.17977e+08	5.6644e+08	7.4857e+08	1.64734e+08	2.2655e+08	2.62155e+08	3.24877e+08	2.0244e+08	2.90188e+08	2.08721e+08	2.94123e+08	4.43311e+08	3.66584e+08	4.50167e+08	6.28836e+08	5.66262e+08	6.27069e+08
Succinyl-CoA:3-ketoacid coenzyme A transferase 1, mitochondrial OS=Mus musculus OX=10090 GN=Oxct1 PE=1 SV=1	Oxct1	-0.43758	0.001	3.0054		-0.46265	0.0002	3.7542		-0.54735	0.0006	3.2292		-0.19937	0.0379	1.421		0.086344	0.0854	1.0686		-0.1976	0.0365	1.4372		-0.070181	0.305	0.51577		Succinyl-CoA:3-ketoacid coenzyme A transferase 1, mitochondrial OS=Mus musculus OX=10090 GN=Oxct1 PE=1 SV=1	Lipid metabolism	Oxct1	2.15764e+09	2.10476e+09	2.48993e+09	6.40528e+08	9.21864e+08	9.32048e+08	7.9449e+08	6.87044e+08	8.47893e+08	5.32604e+08	5.73623e+08	8.43925e+08	1.2756e+09	1.39737e+09	1.60048e+09	2.51026e+09	2.63962e+09
ATP synthase subunit d, mitochondrial OS=Mus musculus OX=10090 GN=Atp5pd PE=1 SV=3	Atp5h	-0.46443	0.0003	3.596		-0.43774	0.0002	3.7537		-0.53038	0.0002	3.7762		0.078405	0.0571	1.2437		0.088753	0.031	1.509		0.020277	0.439	0.35751		-0.096303	0.265	0.57675		ATP synthase subunit d, mitochondrial OS=Mus musculus OX=10090 GN=Atp5pd PE=1 SV=3	Glycolysis/Gluconeogenesis/TCA	Atp5h	2.25844e+09	2.50325e+09	2.48998e+09	7.84606e+08	7.5894e+08	9.55798e+08	8.88253e+08	7.74547e+08	9.94758e+08	6.83102e+08	6.54739e+08	8.0688e+08	2.7448e+09	2.99558e+09	2.94259e+09	2.7337e+09	3.1649e+09
Acetyl-CoA carboxylase 1 OS=Mus musculus OX=10090 GN=Acaca PE=1 SV=1	Acaca	-0.37227	0.0007	3.1633		-0.58099	0.0002	3.809		-1.2238	0.0002	3.7401		-0.37262	0.0571	1.2437		-0.26143	0.0204	1.6914		-0.39188	0.0451	1.3454		-0.08954	0.3239	0.48965		Acetyl-CoA carboxylase 1 OS=Mus musculus OX=10090 GN=Acaca PE=1 SV=1	Fatty acid biosynthesis, uptake and degradation	Acaca	5.38711e+08	5.48151e+08	6.76697e+08	2.51907e+08	2.21372e+08	2.73831e+08	1.52689e+08	1.39305e+08	1.69793e+08	2.89017e+07	3.03244e+07	4.85757e+07	1.70571e+08	2.70423e+08	3.3025e+08	2.72382e+08	3.02988e+08
NADH dehydrogenase [ubiquinone] 1 subunit C2 OS=Mus musculus OX=10090 GN=Ndufc2 PE=1 SV=1	Ndufc2					-0.26302	0.0341	1.4671						0.024323	0.8011	0.096308		-0.010811	0.5704	0.2438		0.18084	0.0426	1.3704		-0.097718	0.0977	1.0103		NADH dehydrogenase [ubiquinone] 1 subunit C2 OS=Mus musculus OX=10090 GN=Ndufc2 PE=1 SV=1	Glycolysis/Gluconeogenesis/TCA	Ndufc2	4.35243e+07	3.81364e+07	4.63595e+07	0	0	0	1.22324e+07	1.82671e+07	5.59726e+07	0	0	0	4.72798e+07	3.21961e+07	5.97997e+07	5.05647e+07	3.44432e+07
Hydroxymethylglutaryl-CoA synthase, cytoplasmic OS=Mus musculus OX=10090 GN=Hmgcs1 PE=1 SV=1	Hmgcs1	-0.78138	0.0007	3.1633		-0.30483	0.0002	3.7542						-0.1124	0.2192	0.65916		-0.09546	0.1387	0.85784		-0.45083	0.0021	2.6691		-0.0243	0.4847	0.3145		Hydroxymethylglutaryl-CoA synthase, cytoplasmic OS=Mus musculus OX=10090 GN=Hmgcs1 PE=1 SV=1	Lipid metabolism	Hmgcs1	7.32231e+08	7.54126e+08	8.04265e+08	1.79882e+08	9.02069e+07	1.23912e+08	4.14259e+08	3.54393e+08	3.68335e+08	0	0	0	6.7789e+08	6.5837e+08	4.57795e+08	7.46996e+08	5.00051e+08
2-oxoglutarate dehydrogenase, mitochondrial OS=Mus musculus OX=10090 GN=Ogdh PE=1 SV=3	Ogdh	-0.47464	0.0003	3.596		-0.49646	0.0003	3.5906		-0.32262	0.0029	2.5431		-0.066173	0.3193	0.49573		0.10865	0.0555	1.2555		-0.21817	0.016	1.7951		-0.091495	0.0754	1.1228		2-oxoglutarate dehydrogenase, mitochondrial OS=Mus musculus OX=10090 GN=Ogdh PE=1 SV=3	Glycolysis/Gluconeogenesis/TCA	Ogdh	1.30801e+09	1.49772e+09	1.43455e+09	4.43108e+08	4.39184e+08	5.44108e+08	5.09957e+08	3.57013e+08	5.00224e+08	5.01277e+08	7.35656e+08	8.20608e+08	1.01844e+09	1.29795e+09	1.34599e+09	2.02644e+09	1.57601e+09
Beta-hexosaminidase subunit beta OS=Mus musculus OX=10090 GN=Hexb PE=1 SV=2	Hexb	-0.20421	0.042	1.3767										0.37265	0.0315	1.5023		0.48952	0.0077	2.114		-0.18118	0.1257	0.90079		0.26877	0.0441	1.3558		Beta-hexosaminidase subunit beta OS=Mus musculus OX=10090 GN=Hexb PE=1 SV=2	Lipid metabolism	Hexb	2.3641e+07	2.07467e+07	3.03104e+07	9.82142e+06	2.32458e+07	1.58873e+07	0	0	0	0	0	0	4.93443e+07	5.82551e+07	6.78564e+07	8.89152e+07	6.34411e+07
Pyruvate dehydrogenase E1 component subunit beta, mitochondrial OS=Mus musculus OX=10090 GN=Pdhb PE=1 SV=1	Pdhb	-0.49835	<0.0001	4.1129		-0.47828	0.0003	3.5454		-0.55326	0.0004	3.3556		-0.15263	0.0605	1.2181		0.07594	0.0558	1.2537		-0.050372	0.2783	0.55542		-0.010819	0.7661	0.11574		Pyruvate dehydrogenase E1 component subunit beta, mitochondrial OS=Mus musculus OX=10090 GN=Pdhb PE=1 SV=1	Glycolysis/Gluconeogenesis/TCA	Pdhb	9.11641e+08	9.41256e+08	1.03569e+09	2.89089e+08	3.31034e+08	2.97028e+08	3.83155e+08	2.5634e+08	3.32461e+08	2.08156e+08	2.96624e+08	3.15046e+08	5.77622e+08	7.42021e+08	7.22467e+08	1.2386e+09	1.05971e+09
Hydroxyacyl-coenzyme A dehydrogenase, mitochondrial OS=Mus musculus OX=10090 GN=Hadh PE=1 SV=2	Hadh	-0.39751	0.0006	3.2115		-0.61482	0.0002	3.7537		-0.49614	0.0006	3.2555		-0.092555	0.5896	0.22947		0.1352	0.0202	1.6955		-0.12547	0.048	1.3183		-0.11222	0.0385	1.4149		Hydroxyacyl-coenzyme A dehydrogenase, mitochondrial OS=Mus musculus OX=10090 GN=Hadh PE=1 SV=2	Fatty acid biosynthesis, uptake and degradation	Hadh	1.14878e+09	1.0627e+09	1.20563e+09	4.18151e+08	5.4336e+08	4.15824e+08	3.4087e+08	2.38905e+08	2.58573e+08	2.82546e+08	3.99152e+08	4.23861e+08	5.38035e+08	1.15392e+09	1.25086e+09	1.57465e+09	1.40357e+09
L-lactate dehydrogenase B chain OS=Mus musculus OX=10090 GN=Ldhb PE=1 SV=2	Ldhb	-0.5528	0.0003	3.5428		-0.43984	0.0003	3.5623		-0.74917	0.0002	3.6917		-0.27825	0.0401	1.3973		-0.092457	0.1935	0.71343		-0.14706	0.0451	1.3454		-0.25958	0.0385	1.4149		L-lactate dehydrogenase B chain OS=Mus musculus OX=10090 GN=Ldhb PE=1 SV=2	Glycolysis/Gluconeogenesis/TCA	Ldhb	5.04783e+08	5.27399e+08	3.93793e+08	1.41579e+08	1.31458e+08	1.23689e+08	1.95079e+08	1.59451e+08	1.61489e+08	6.95309e+07	9.7452e+07	8.75038e+07	2.85922e+08	2.48162e+08	2.16167e+08	4.56698e+08	3.1361e+08
Beta-galactosidase OS=Mus musculus OX=10090 GN=Glb1 PE=1 SV=1	Glb1	-0.20523	0.0024	2.6269										0.17999	0.0514	1.289		0.22681	0.0636	1.1965		-0.21829	0.0271	1.5664		-0.19292	0.0518	1.2861		Beta-galactosidase OS=Mus musculus OX=10090 GN=Glb1 PE=1 SV=1	Lipid metabolism	Glb1	1.20519e+08	1.36376e+08	1.45232e+08	7.4666e+07	8.23972e+07	9.39992e+07	0	0	0	0	0	0	2.31816e+08	1.80808e+08	1.97458e+08	1.62171e+08	3.03583e+08
Aconitate hydratase, mitochondrial OS=Mus musculus OX=10090 GN=Aco2 PE=1 SV=1	Aco2	-0.51767	0.0004	3.3897		-0.52292	0.0004	3.39		-0.76482	0.0006	3.2486		0.11299	0.1832	0.73708		0.115	0.0202	1.6938		-0.19886	0.0271	1.5664		-0.14809	0.0871	1.06		Aconitate hydratase, mitochondrial OS=Mus musculus OX=10090 GN=Aco2 PE=1 SV=1	Glycolysis/Gluconeogenesis/TCA	Aco2	3.02722e+09	3.04734e+09	3.45075e+09	8.07205e+08	9.67381e+08	1.14097e+09	1.10756e+09	7.12324e+08	1.08914e+09	3.91001e+08	5.24649e+08	7.87706e+08	3.37859e+09	4.39031e+09	4.68397e+09	4.39226e+09	3.84438e+09
Trifunctional enzyme subunit beta, mitochondrial OS=Mus musculus OX=10090 GN=Hadhb PE=1 SV=1	Hadhb	-0.54831	0.0017	2.7822		-0.50118	0.0004	3.3695		-0.484	0.0011	2.9495		-0.1475	0.4593	0.33795		0.078614	0.1448	0.83927		-0.21509	0.0271	1.5664		-0.30151	0.0642	1.1925		Trifunctional enzyme subunit beta, mitochondrial OS=Mus musculus OX=10090 GN=Hadhb PE=1 SV=1	Fatty acid biosynthesis, uptake and degradation	Hadhb	1.20307e+09	9.40093e+08	1.2726e+09	4.08599e+08	3.56519e+08	2.23794e+08	3.0018e+08	4.42198e+08	3.40099e+08	2.80185e+08	4.11645e+08	4.40737e+08	4.51395e+08	1.01128e+09	1.13822e+09	1.24598e+09	1.42073e+09
Phosphoenolpyruvate carboxykinase [GTP], mitochondrial OS=Mus musculus OX=10090 GN=Pck2 PE=1 SV=1	Pck2	-0.58882	<0.0001	4.1129		-0.4739	0.0003	3.458		-0.60857	0.0002	3.6378		-0.090534	0.2192	0.65916		0.030605	0.3587	0.44528		0.068872	0.1967	0.7063		0.088575	0.2438	0.61301		Phosphoenolpyruvate carboxykinase [GTP], mitochondrial OS=Mus musculus OX=10090 GN=Pck2 PE=1 SV=1	Glycolysis/Gluconeogenesis/TCA	Pck2	1.88342e+09	1.71419e+09	1.89394e+09	4.18682e+08	5.02127e+08	4.97981e+08	7.86406e+08	5.2037e+08	5.6585e+08	3.62977e+08	4.6489e+08	5.41294e+08	1.22731e+09	1.55213e+09	1.71745e+09	2.29344e+09	1.75218e+09
Nucleoporin NDC1 OS=Mus musculus OX=10090 GN=Ndc1 PE=1 SV=1	Ndc1	-0.79176	0.0003	3.5221		-0.38083	0.0007	3.1668		-0.7529	0.0022	2.665		-0.35136	0.0185	1.7321		-0.34018	0.0202	1.6938		-0.6586	0.009	2.0442		-0.13838	0.0754	1.1228		Nucleoporin NDC1 OS=Mus musculus OX=10090 GN=Ndc1 PE=1 SV=1	Glycolysis/Gluconeogenesis/TCA	Ndc1	2.52727e+08	2.67362e+08	1.95913e+08	4.21228e+07	3.06903e+07	4.31529e+07	1.14201e+08	1.0058e+08	8.30155e+07	2.26231e+07	6.03467e+07	5.34436e+07	1.07121e+08	9.63173e+07	1.13284e+08	1.40839e+08	8.65485e+07
ATP synthase subunit O, mitochondrial OS=Mus musculus OX=10090 GN=Atp5po PE=1 SV=1	Atp5o	-0.54374	0.0007	3.1633		-0.60631	0.0002	3.6223		-0.56953	0.0002	3.7401		0.065219	0.2192	0.65916		0.057821	0.1813	0.74166		-0.14058	0.0865	1.0627		0.018421	0.4966	0.30396		ATP synthase subunit O, mitochondrial OS=Mus musculus OX=10090 GN=Atp5po PE=1 SV=1	Glycolysis/Gluconeogenesis/TCA	Atp5o	1.43389e+09	1.34017e+09	1.40155e+09	3.01012e+08	4.73945e+08	4.41324e+08	4.54892e+08	2.86104e+08	3.13992e+08	3.32651e+08	4.39571e+08	3.60323e+08	1.40323e+09	1.7039e+09	1.76754e+09	1.76244e+09	1.34986e+09
Succinate--CoA ligase [GDP-forming] subunit beta, mitochondrial OS=Mus musculus OX=10090 GN=Suclg2 PE=1 SV=3	Suclg2	-0.61617	0.0006	3.2115		-0.55441	0.0002	3.7272		-0.70411	0.0002	3.6917		-0.106	0.4649	0.33265		0.099233	0.0381	1.4185		-0.22222	0.0271	1.5664		-0.016429	0.744	0.12842		Succinate--CoA ligase [GDP-forming] subunit beta, mitochondrial OS=Mus musculus OX=10090 GN=Suclg2 PE=1 SV=3	Glycolysis/Gluconeogenesis/TCA	Suclg2	6.61673e+08	6.51934e+08	7.63603e+08	1.28804e+08	2.06447e+08	1.75571e+08	1.90968e+08	1.62165e+08	2.30982e+08	1.1491e+08	1.34685e+08	1.64322e+08	3.51051e+08	6.39696e+08	7.05295e+08	8.53515e+08	8.1331e+08
Acetyl-CoA acetyltransferase, mitochondrial OS=Mus musculus OX=10090 GN=Acat1 PE=1 SV=1	Acat1	-0.68157	<0.0001	4.1899		-0.51899	0.0002	3.7272		-0.87749	0.0002	3.7762		0.073419	0.0477	1.3219		0.067059	0.0867	1.0621		-0.31438	0.0082	2.0847		-0.33394	0.0103	1.9881		Acetyl-CoA acetyltransferase, mitochondrial OS=Mus musculus OX=10090 GN=Acat1 PE=1 SV=1	Fatty acid biosynthesis, uptake and degradation	Acat1	2.03062e+09	1.87457e+09	1.82169e+09	3.74652e+08	4.29931e+08	3.88394e+08	6.57876e+08	4.73271e+08	6.17717e+08	2.01152e+08	2.86916e+08	2.80062e+08	2.20078e+09	2.31198e+09	2.26308e+09	2.4051e+09	1.99482e+09
Succinate--CoA ligase [ADP-forming] subunit beta, mitochondrial OS=Mus musculus OX=10090 GN=Sucla2 PE=1 SV=2	Sucla2	-0.62748	0.0018	2.748		-0.59163	0.0002	3.7542		-0.61284	0.0003	3.5178		0.041679	0.5237	0.28091		0.15223	0.0178	1.7488		0.0072275	0.4772	0.32129		-0.27311	0.0386	1.4129		Succinate--CoA ligase [ADP-forming] subunit beta, mitochondrial OS=Mus musculus OX=10090 GN=Sucla2 PE=1 SV=2	Glycolysis/Gluconeogenesis/TCA	Sucla2	1.4784e+08	1.42782e+08	1.32692e+08	2.076e+07	3.93537e+07	4.49426e+07	4.2969e+07	3.07341e+07	3.56171e+07	3.06313e+07	2.98728e+07	4.43952e+07	1.3289e+08	1.50288e+08	1.87038e+08	1.77209e+08	2.12403e+08
Mevalonate kinase OS=Mus musculus OX=10090 GN=Mvk PE=1 SV=1	Mvk	-0.94611	0.0002	3.7754		-0.41275	0.0015	2.8143		-0.93061	0.0002	3.7762		-0.623	0.0185	1.7321		-0.87738	0.0035	2.4534		-0.058295	0.3	0.52283		-0.13969	0.1281	0.8926		Mevalonate kinase OS=Mus musculus OX=10090 GN=Mvk PE=1 SV=1	Lipid metabolism	Mvk	2.36917e+08	2.97347e+08	3.38414e+08	3.81277e+07	2.74958e+07	3.29977e+07	1.21079e+08	8.03025e+07	1.41665e+08	2.96341e+07	3.43481e+07	3.78241e+07	4.97365e+07	8.31957e+07	7.78979e+07	5.0811e+07	3.19886e+07
Isocitrate dehydrogenase [NAD] subunit gamma 1, mitochondrial OS=Mus musculus OX=10090 GN=Idh3g PE=1 SV=1	Idh3g	-0.59112	0.0028	2.5598		-0.63924	0.0004	3.3583		-0.94984	0.0002	3.6917		-0.02813	0.8473	0.071977		-0.15137	0.1277	0.89396		-0.14406	0.1014	0.99402		-0.13688	0.276	0.55915		Isocitrate dehydrogenase [NAD] subunit gamma 1, mitochondrial OS=Mus musculus OX=10090 GN=Idh3g PE=1 SV=1	Glycolysis/Gluconeogenesis/TCA	Idh3g	3.497e+08	3.96723e+08	2.55305e+08	1.25878e+08	5.73417e+07	8.26919e+07	8.41269e+07	5.7169e+07	8.90101e+07	3.1056e+07	3.76748e+07	4.2809e+07	5.86062e+08	2.26037e+08	2.20155e+08	1.97356e+08	2.15119e+08
Dihydrolipoyl dehydrogenase, mitochondrial OS=Mus musculus OX=10090 GN=Dld PE=1 SV=2	Dld	-0.63406	<0.0001	4.1129		-0.58756	<0.0001	4.1663		-0.77352	0.0002	3.6917		-0.37964	0.0033	2.481		0.09327	0.0418	1.3791		-0.16017	0.0097	2.0145		0.046771	0.2878	0.54087		Dihydrolipoyl dehydrogenase, mitochondrial OS=Mus musculus OX=10090 GN=Dld PE=1 SV=2	Glycolysis/Gluconeogenesis/TCA	Dld	1.09596e+09	1.03033e+09	1.00849e+09	2.72746e+08	2.31784e+08	2.25639e+08	2.6721e+08	2.42128e+08	3.03985e+08	2.23419e+08	1.70085e+08	1.43255e+08	4.007e+08	4.35359e+08	4.74074e+08	1.45802e+09	1.21403e+09
Aldehyde dehydrogenase family 3 member A2 OS=Mus musculus OX=10090 GN=Aldh3a2 PE=1 SV=2	Aldh3a2	-0.32621	0.0044	2.3593										0.014423	0.8494	0.070866		-0.099363	0.2663	0.57468		-0.024705	0.4871	0.31236		-0.027392	0.6148	0.2113		Aldehyde dehydrogenase family 3 member A2 OS=Mus musculus OX=10090 GN=Aldh3a2 PE=1 SV=2	Fatty acid biosynthesis, uptake and degradation	Aldh3a2	1.58953e+08	1.73486e+08	1.24628e+08	5.4345e+07	8.70407e+07	7.63176e+07	0	0	0	0	0	0	1.37896e+08	2.24351e+08	1.22727e+08	1.6724e+08	1.11803e+08
Pyruvate carboxylase, mitochondrial OS=Mus musculus OX=10090 GN=Pc PE=1 SV=1	Pcx	-0.43474	0.0009	3.0341		-1.0722	0.0003	3.5623		-0.9503	0.0003	3.467		0.10578	0.1989	0.70127		0.0030512	0.6181	0.20892		-0.11858	0.1616	0.79146		-0.4138	0.0107	1.9692		Pyruvate carboxylase, mitochondrial OS=Mus musculus OX=10090 GN=Pc PE=1 SV=1	Glycolysis/Gluconeogenesis/TCA	Pcx	2.00757e+08	2.34615e+08	1.60876e+08	7.81635e+07	7.63178e+07	6.30466e+07	2.71726e+07	1.20708e+07	1.40309e+07	1.58674e+07	2.98269e+07	2.25686e+07	2.47635e+08	2.54326e+08	2.49837e+08	2.54764e+08	1.68306e+08
Cytoplasmic aconitate hydratase OS=Mus musculus OX=10090 GN=Aco1 PE=1 SV=3	Aco1					-0.36794	0.0008	3.0718										-0.3674	0.0219	1.6604		-0.087942	0.1002	0.99928		-0.11833	0.1467	0.83345		Cytoplasmic aconitate hydratase OS=Mus musculus OX=10090 GN=Aco1 PE=1 SV=3	Glycolysis/Gluconeogenesis/TCA	Aco1	9.63331e+07	1.00069e+08	7.56849e+07	0	0	0	4.68965e+07	3.22331e+07	3.80045e+07	0	0	0	0	0	0	5.16441e+07	2.82183e+07
ATP synthase subunit e, mitochondrial OS=Mus musculus OX=10090 GN=Atp5me PE=1 SV=2	Atp5k	-0.89828	<0.0001	4.2316		-0.53047	0.0002	3.7272		-0.52957	0.0004	3.4358		0.040848	0.1017	0.99276		0.067674	0.052	1.2844		-0.25504	0.0021	2.6691		-0.050198	0.1467	0.83345		ATP synthase subunit e, mitochondrial OS=Mus musculus OX=10090 GN=Atp5me PE=1 SV=2	Glycolysis/Gluconeogenesis/TCA	Atp5k	8.5179e+08	7.9324e+08	7.91404e+08	1.0812e+08	9.34088e+07	1.06903e+08	2.57213e+08	1.93395e+08	2.75425e+08	2.44317e+08	1.93232e+08	2.92005e+08	9.25469e+08	8.72468e+08	8.78148e+08	9.38608e+08	8.83313e+08
Trifunctional enzyme subunit alpha, mitochondrial OS=Mus musculus OX=10090 GN=Hadha PE=1 SV=1	Hadha	-0.65386	0.0009	3.041		-0.73616	0.0002	3.7272		-1.146	0.0002	3.6805		-0.13662	0.2431	0.61424		0.11072	0.129	0.88938		-0.13081	0.1223	0.9125		-0.24351	0.086	1.0653		Trifunctional enzyme subunit alpha, mitochondrial OS=Mus musculus OX=10090 GN=Hadha PE=1 SV=1	Fatty acid biosynthesis, uptake and degradation	Hadha	2.06467e+09	1.6836e+09	2.38732e+09	3.42437e+08	4.40514e+08	6.00991e+08	3.95458e+08	2.98241e+08	4.3536e+08	1.06029e+08	1.42313e+08	2.00594e+08	1.14568e+09	1.55333e+09	1.81473e+09	2.8823e+09	2.21155e+09
Succinate dehydrogenase [ubiquinone] flavoprotein subunit, mitochondrial OS=Mus musculus OX=10090 GN=Sdha PE=1 SV=1	Sdha	-0.72788	0.001	3.0054		-0.71743	0.0002	3.7603		-1.1256	0.0002	3.7762		-0.17028	0.1076	0.96807		-0.041136	0.3587	0.44528		-0.22049	0.0039	2.4057		-0.15962	0.0899	1.0461		Succinate dehydrogenase [ubiquinone] flavoprotein subunit, mitochondrial OS=Mus musculus OX=10090 GN=Sdha PE=1 SV=1	Glycolysis/Gluconeogenesis/TCA	Sdha	8.45289e+08	8.76175e+08	8.22641e+08	1.07143e+08	1.61839e+08	2.30214e+08	1.70455e+08	1.29562e+08	1.94277e+08	5.38656e+07	5.58716e+07	8.50045e+07	4.42552e+08	6.37436e+08	6.66145e+08	9.49419e+08	6.40564e+08
Pyruvate dehydrogenase E1 component subunit alpha, somatic form, mitochondrial OS=Mus musculus OX=10090 GN=Pdha1 PE=1 SV=1	Pdha1	-0.83821	<0.0001	4.1129		-0.62053	0.0002	3.7537		-1.0177	0.0002	3.8017		-0.28706	0.0605	1.2181		0.051569	0.1982	0.70288		-0.29268	0.0215	1.6673		-0.094585	0.1811	0.74211		Pyruvate dehydrogenase E1 component subunit alpha, somatic form, mitochondrial OS=Mus musculus OX=10090 GN=Pdha1 PE=1 SV=1	Glycolysis/Gluconeogenesis/TCA	Pdha1	6.24014e+08	6.4184e+08	7.12604e+08	9.29283e+07	8.34356e+07	1.12549e+08	1.95887e+08	1.37171e+08	1.4609e+08	7.02761e+07	5.31891e+07	6.75821e+07	2.71082e+08	3.10109e+08	4.67376e+08	7.73559e+08	6.46826e+08
Superoxide dismutase [Mn], mitochondrial OS=Mus musculus OX=10090 GN=Sod2 PE=1 SV=3	Sod2					-0.4282	0.0011	2.9784		-0.83189	0.0009	3.0629		-0.57376	0.0571	1.2437		-0.049766	0.3338	0.47648		-0.26303	0.0284	1.5472		0.0099273	0.7661	0.11574		Superoxide dismutase [Mn], mitochondrial OS=Mus musculus OX=10090 GN=Sod2 PE=1 SV=3	Glycolysis/Gluconeogenesis/TCA	Sod2	2.22926e+08	1.68772e+08	2.46486e+08	0	0	0	9.1305e+07	6.02749e+07	8.75025e+07	2.10745e+07	2.91661e+07	4.81878e+07	3.53583e+07	5.10005e+07	9.7704e+07	1.68898e+08	1.88763e+08
Methylmalonyl-CoA mutase, mitochondrial OS=Mus musculus OX=10090 GN=Mmut PE=1 SV=2	Mut					-0.4704	0.0018	2.7408						-0.32771	0.1368	0.86382		0.22371	0.0202	1.6938		-0.48297	0.0048	2.3226		-0.19271	0.0319	1.4958		Methylmalonyl-CoA mutase, mitochondrial OS=Mus musculus OX=10090 GN=Mmut PE=1 SV=2	Fatty acid biosynthesis, uptake and degradation	Mut	8.5713e+07	1.00774e+08	1.07296e+08	0	0	0	5.19373e+07	2.78971e+07	2.48171e+07	0	0	0	5.60767e+07	6.40685e+07	2.68181e+07	1.94394e+08	1.45503e+08
Lysosomal protective protein OS=Mus musculus OX=10090 GN=Ctsa PE=1 SV=1	Ctsa	-0.46673	0.0004	3.3897						-0.69802	0.0007	3.178		-0.056752	0.3988	0.39923		0.081531	0.1186	0.92589		-0.26618	0.0082	2.0847		-0.078664	0.4024	0.39533		Lysosomal protective protein OS=Mus musculus OX=10090 GN=Ctsa PE=1 SV=1	Lipid metabolism	Ctsa	3.87672e+08	4.716e+08	4.1118e+08	1.23433e+08	1.57017e+08	1.54354e+08	0	0	0	5.86941e+07	9.13182e+07	1.12941e+08	3.19414e+08	4.24485e+08	3.74625e+08	5.87585e+08	4.71247e+08
Aldehyde dehydrogenase, mitochondrial OS=Mus musculus OX=10090 GN=Aldh2 PE=1 SV=1	Aldh2	-0.84046	0.0001	3.8324		-0.80565	0.0002	3.7272		-1.0425	0.0002	3.6378		0.026993	0.8011	0.096308		0.022484	0.447	0.34965		-0.42516	0.0101	1.9958		-0.22828	0.0479	1.3201		Aldehyde dehydrogenase, mitochondrial OS=Mus musculus OX=10090 GN=Aldh2 PE=1 SV=1	Fatty acid biosynthesis, uptake and degradation	Aldh2	2.63714e+09	2.45473e+09	3.16244e+09	3.38692e+08	3.91247e+08	4.65063e+08	4.56142e+08	3.26176e+08	5.26808e+08	1.90432e+08	2.21914e+08	3.61118e+08	2.13609e+09	2.85591e+09	4.04367e+09	3.11147e+09	2.55915e+09
Cytochrome b-c1 complex subunit Rieske, mitochondrial OS=Mus musculus OX=10090 GN=Uqcrfs1 PE=1 SV=1	Uqcrfs1					-0.54358	0.0002	3.6701						-0.20289	0.2263	0.64522		-0.02326	0.5205	0.28358		-0.49201	0.0865	1.0627		-0.049339	0.6161	0.21035		Cytochrome b-c1 complex subunit Rieske, mitochondrial OS=Mus musculus OX=10090 GN=Uqcrfs1 PE=1 SV=1	Glycolysis/Gluconeogenesis/TCA	Uqcrfs1	1.18798e+08	1.25069e+08	1.01297e+08	0	0	0	4.0263e+07	3.07241e+07	2.84718e+07	0	0	0	4.57157e+07	9.87527e+07	8.20839e+07	1.32989e+08	8.18787e+07
ATP synthase-coupling factor 6, mitochondrial OS=Mus musculus OX=10090 GN=Atp5pf PE=1 SV=1	Atp5j	-0.68026	0.0011	2.9484		-1.1418	0.0002	3.6223		-0.41067	0.0029	2.5445		0.16547	0.2192	0.65916		0.080841	0.342	0.46603		-0.0053636	0.6161	0.21038		0.059072	0.5545	0.25607		ATP synthase-coupling factor 6, mitochondrial OS=Mus musculus OX=10090 GN=Atp5pf PE=1 SV=1	Glycolysis/Gluconeogenesis/TCA	Atp5j	4.68092e+08	8.09771e+08	6.98038e+08	1.04101e+08	1.7172e+08	1.34748e+08	5.6139e+07	5.86994e+07	3.01502e+07	2.06982e+08	2.98294e+08	2.51186e+08	1.14645e+09	8.33794e+08	8.6809e+08	6.00227e+08	9.62416e+08
Lanosterol 14-alpha demethylase OS=Mus musculus OX=10090 GN=Cyp51a1 PE=1 SV=1	Cyp51	-1.0187	<0.0001	4.1129		-0.77206	0.0002	3.7272		-1.1097	0.0002	3.6917		-0.24764	0.0983	1.0072		-0.034733	0.4198	0.37696		-0.33286	0.0577	1.239		0.07957	0.2344	0.63009		Lanosterol 14-alpha demethylase OS=Mus musculus OX=10090 GN=Cyp51a1 PE=1 SV=1	Lipid metabolism	Cyp51	2.21778e+09	2.43367e+09	3.02523e+09	2.18126e+08	2.38903e+08	2.754e+08	5.23503e+08	3.34412e+08	4.50364e+08	1.45393e+08	2.22209e+08	2.36921e+08	1.07991e+09	1.50326e+09	1.818e+09	2.50241e+09	1.94375e+09
Electron transfer flavoprotein subunit beta OS=Mus musculus OX=10090 GN=Etfb PE=1 SV=3	Etfb	-0.80062	<0.0001	4.1129		-0.98247	<0.0001	4.2748		-0.68515	0.0002	3.7401		0.019335	0.7774	0.10935		0.087723	0.0698	1.156		-0.24621	0.0046	2.3363		-0.1309	0.1052	0.97812		Electron transfer flavoprotein subunit beta OS=Mus musculus OX=10090 GN=Etfb PE=1 SV=3	Glycolysis/Gluconeogenesis/TCA	Etfb	2.2487e+09	2.30237e+09	2.06226e+09	2.95636e+08	3.85503e+08	3.71373e+08	2.79922e+08	2.05068e+08	2.09947e+08	3.76955e+08	5.22785e+08	4.76861e+08	1.90439e+09	2.74263e+09	2.33631e+09	3.08755e+09	2.46594e+09
ATP-dependent 6-phosphofructokinase, muscle type OS=Mus musculus OX=10090 GN=Pfkm PE=1 SV=3	Pfkm					-0.64244	0.0039	2.4139		-0.10432	0.1256	0.90097						0.24142	0.0368	1.4347		-0.03029	0.4871	0.31236		-0.49507	0.0173	1.7616		ATP-dependent 6-phosphofructokinase, muscle type OS=Mus musculus OX=10090 GN=Pfkm PE=1 SV=3	Glycolysis/Gluconeogenesis/TCA	Pfkm	6.72765e+07	1.07255e+08	7.57916e+07	0	0	0	9.43666e+06	3.70344e+07	1.84995e+07	1.38142e+08	3.91266e+07	4.92197e+07	0	0	0	1.49988e+08	1.23488e+08
Choline transporter-like protein 1 OS=Mus musculus OX=10090 GN=Slc44a1 PE=1 SV=3	Slc44a1	-0.67287	0.01	1.9984														-0.40021	0.0068	2.1687		-0.36831	0.0087	2.0586		-0.40027	0.0148	1.829		Choline transporter-like protein 1 OS=Mus musculus OX=10090 GN=Slc44a1 PE=1 SV=3	Phospholipid metabolism	Slc44a1	1.68004e+08	1.25625e+08	1.2451e+08	5.45209e+07	3.92358e+07	1.17691e+07	0	0	0	0	0	0	0	0	0	4.96241e+07	5.70902e+07
Phospholipid phosphatase 3 OS=Mus musculus OX=10090 GN=Plpp3 PE=1 SV=1	Plpp3	-0.67193	0.0008	3.121						-0.67733	0.0007	3.1463		0.070927	0.3208	0.49383		-0.10598	0.0636	1.1965		-0.13757	0.0021	2.6691		-0.39435	0.0098	2.0071		Phospholipid phosphatase 3 OS=Mus musculus OX=10090 GN=Plpp3 PE=1 SV=1	Phospholipid metabolism	Plpp3	1.03513e+08	1.0791e+08	1.11699e+08	3.17952e+07	1.69491e+07	2.23252e+07	0	0	0	1.6596e+07	2.10461e+07	3.31841e+07	1.50776e+08	1.27526e+08	1.05915e+08	9.5868e+07	7.1631e+07
Long-chain specific acyl-CoA dehydrogenase, mitochondrial OS=Mus musculus OX=10090 GN=Acadl PE=1 SV=2	Acadl	-1.3681	<0.0001	4.1129		-0.82457	0.0006	3.2346		-0.765	0.0006	3.2486		-0.1273	0.1989	0.70127		0.28148	0.0178	1.7488		-0.90941	0.0072	2.1434		-0.63543	0.0098	2.0071		Long-chain specific acyl-CoA dehydrogenase, mitochondrial OS=Mus musculus OX=10090 GN=Acadl PE=1 SV=2	Fatty acid biosynthesis, uptake and degradation	Acadl	1.04673e+09	9.3609e+08	7.53716e+08	3.32838e+07	3.56811e+07	4.8908e+07	2.20789e+08	9.4852e+07	1.18477e+08	1.07298e+08	1.85998e+08	1.8761e+08	6.033e+08	6.26039e+08	8.11591e+08	2.03444e+09	1.54364e+09
Platelet-activating factor acetylhydrolase IB subunit alpha OS=Mus musculus OX=10090 GN=Pafah1b1 PE=1 SV=2	Pafah1b1	-1.1024	<0.0001	4.1129		-1.0868	<0.0001	4.2748		-1.4079	0.0002	3.7762		-0.023744	0.793	0.10074		0.061168	0.4744	0.32389		-0.0972	0.2101	0.67755		-0.093244	0.2478	0.60591		Platelet-activating factor acetylhydrolase IB subunit alpha OS=Mus musculus OX=10090 GN=Pafah1b1 PE=1 SV=2	Fatty acid biosynthesis, uptake and degradation	Pafah1b1	1.87374e+09	2.06331e+09	1.61962e+09	1.22655e+08	1.56559e+08	1.60719e+08	1.57585e+08	1.29846e+08	1.67966e+08	5.80438e+07	6.3347e+07	1.01732e+08	1.88851e+09	2.10497e+09	1.33687e+09	3.8368e+09	1.66129e+09
Xanthine dehydrogenase/oxidase OS=Mus musculus OX=10090 GN=Xdh PE=1 SV=5	Xdh	-1.2452	<0.0001	4.1899		-1.0507	<0.0001	4.2748						-0.17296	0.1989	0.70127		0.094527	0.1348	0.87046		-0.45442	0.016	1.7951		-0.052114	0.2368	0.62565		Xanthine dehydrogenase/oxidase OS=Mus musculus OX=10090 GN=Xdh PE=1 SV=5	Peroxisome	Xdh	3.71739e+08	4.26088e+08	4.612e+08	2.17545e+07	2.23197e+07	2.76569e+07	3.92827e+07	3.72763e+07	3.51466e+07	0	0	0	2.01139e+08	3.32288e+08	3.3093e+08	5.62291e+08	4.29037e+08
Electron transfer flavoprotein subunit alpha, mitochondrial OS=Mus musculus OX=10090 GN=Etfa PE=1 SV=2	Etfa	-1.0542	0.0001	3.9168		-1.311	<0.0001	4.2748		-1.6127	0.0002	3.7762		0.070157	0.4416	0.35497		0.059434	0.2326	0.63334		-0.051785	0.3027	0.51892		-0.098765	0.2647	0.57731		Electron transfer flavoprotein subunit alpha, mitochondrial OS=Mus musculus OX=10090 GN=Etfa PE=1 SV=2	Glycolysis/Gluconeogenesis/TCA	Etfa	1.47908e+09	1.09925e+09	1.40663e+09	9.50625e+07	1.34754e+08	1.22759e+08	7.64962e+07	5.64633e+07	6.1793e+07	3.79051e+07	2.16919e+07	4.03865e+07	1.32614e+09	1.48816e+09	1.88149e+09	1.38206e+09	1.50838e+09
Medium-chain specific acyl-CoA dehydrogenase, mitochondrial OS=Mus musculus OX=10090 GN=Acadm PE=1 SV=1	Acadm					-0.98909	0.0002	3.609		-1.133	0.0002	3.6378		-0.5948	0.0315	1.5023		0.22653	0.0047	2.3285		-0.54757	0.0021	2.6691		-0.4724	0.0075	2.1269		Medium-chain specific acyl-CoA dehydrogenase, mitochondrial OS=Mus musculus OX=10090 GN=Acadm PE=1 SV=1	Fatty acid biosynthesis, uptake and degradation	Acadm	2.86923e+08	2.5407e+08	2.78725e+08	0	0	0	3.48504e+07	1.74344e+07	3.60577e+07	1.36569e+07	2.05648e+07	2.88659e+07	7.37568e+07	4.54318e+07	9.96176e+07	4.929e+08	4.28112e+08
3-ketoacyl-CoA thiolase, mitochondrial OS=Mus musculus OX=10090 GN=Acaa2 PE=1 SV=3	Acaa2									-0.86874	0.0002	3.6378		0.33533	0.0437	1.3595		0.90445	0.0021	2.6791		-0.29489	0.0271	1.5664		0.27186	0.0761	1.1189		3-ketoacyl-CoA thiolase, mitochondrial OS=Mus musculus OX=10090 GN=Acaa2 PE=1 SV=3	Fatty acid biosynthesis, uptake and degradation	Acaa2	1.18585e+08	1.60259e+08	1.89686e+08	0	0	0	0	0	0	1.7007e+07	2.25217e+07	2.33037e+07	2.95171e+08	3.72521e+08	3.32386e+08	1.29382e+09	1.12347e+09
Diphosphomevalonate decarboxylase OS=Mus musculus OX=10090 GN=Mvd PE=1 SV=2	Mvd																	0.23972	0.0204	1.6914		0.35165	0.0076	2.1203		0.6594	0.0075	2.1269		Diphosphomevalonate decarboxylase OS=Mus musculus OX=10090 GN=Mvd PE=1 SV=2	Lipid metabolism	Mvd	3.73009e+07	4.86913e+07	4.04685e+07	0	0	0	0	0	0	0	0	0	0	0	0	6.72743e+07	6.51628e+07
Prostaglandin G/H synthase 1 OS=Mus musculus OX=10090 GN=Ptgs1 PE=1 SV=1	Ptgs1									-1.1439	0.0002	3.6917		-0.32472	0.0605	1.2181		0.29664	0.0152	1.8188		-0.63391	0.0296	1.5291		-0.090182	0.0495	1.3056		Prostaglandin G/H synthase 1 OS=Mus musculus OX=10090 GN=Ptgs1 PE=1 SV=1	Fatty acid biosynthesis, uptake and degradation	Ptgs1	4.09884e+08	4.24311e+08	4.76228e+08	0	0	0	0	0	0	2.166e+07	3.30804e+07	4.27766e+07	1.45232e+08	2.21016e+08	2.73857e+08	9.84246e+08	6.86689e+08
3-ketoacyl-CoA thiolase A, peroxisomal OS=Mus musculus OX=10090 GN=Acaa1a PE=1 SV=1	Acaa1a													0.0033085	0.8819	0.054588		-0.079651	0.2473	0.60684		0.036618	0.439	0.35751		-0.03733	0.6091	0.2153		3-ketoacyl-CoA thiolase A, peroxisomal OS=Mus musculus OX=10090 GN=Acaa1a PE=1 SV=1	Fatty acid biosynthesis, uptake and degradation	Acaa1a	1.20528e+08	1.55032e+08	1.94912e+08	0	0	0	0	0	0	0	0	0	1.18148e+08	1.74764e+08	1.80465e+08	1.42634e+08	1.17243e+08
NADH-ubiquinone oxidoreductase 75 kDa subunit, mitochondrial OS=Mus musculus OX=10090 GN=Ndufs1 PE=1 SV=2	Ndufs1									-0.43459	0.0009	3.0426		-0.12419	0.3325	0.47825		-0.40536	0.0077	2.114		-0.39651	0.0076	2.1203		-0.30353	0.0642	1.1925		NADH-ubiquinone oxidoreductase 75 kDa subunit, mitochondrial OS=Mus musculus OX=10090 GN=Ndufs1 PE=1 SV=2	Glycolysis/Gluconeogenesis/TCA	Ndufs1	1.53837e+08	1.1797e+08	1.61051e+08	0	0	0	0	0	0	6.31404e+07	4.42114e+07	5.20207e+07	1.13043e+08	7.89144e+07	1.38935e+08	6.45301e+07	5.17476e+07
Nuclear pore complex protein Nup155 OS=Mus musculus OX=10090 GN=Nup155 PE=1 SV=1	Nup155																									-0.14528	0.1564	0.80586		Nuclear pore complex protein Nup155 OS=Mus musculus OX=10090 GN=Nup155 PE=1 SV=1	Glycolysis/Gluconeogenesis/TCA	Nup155	6.92806e+07	6.81456e+07	8.88427e+07	0	0	0	0	0	0	0	0	0	0	0	0	0	0
ADP-ribosylation factor 3 OS=Mus musculus OX=10090 GN=Arf3 PE=2 SV=2	Arf3									-0.089892	0.1107	0.95572		-0.01877	0.8494	0.070866						-0.72278	0.0089	2.0515		-1.0938	0.0098	2.0071		ADP-ribosylation factor 3 OS=Mus musculus OX=10090 GN=Arf3 PE=2 SV=2	Lipid metabolism	Arf3	2.23922e+08	2.59972e+08	4.08594e+08	0	0	0	0	0	0	1.6264e+08	2.21104e+08	3.5548e+08	2.19395e+08	2.20596e+08	4.31696e+08	0	0
Short-chain specific acyl-CoA dehydrogenase, mitochondrial OS=Mus musculus OX=10090 GN=Acads PE=1 SV=2	Acads													0.25416	0.0477	1.3219		0.5345	0.0101	1.9946										Short-chain specific acyl-CoA dehydrogenase, mitochondrial OS=Mus musculus OX=10090 GN=Acads PE=1 SV=2	Fatty acid biosynthesis, uptake and degradation	Acads	5.63373e+07	7.54811e+07	8.04436e+07	0	0	0	0	0	0	0	0	0	1.15292e+08	1.23764e+08	1.38747e+08	2.98241e+08	1.81172e+08
NADH dehydrogenase [ubiquinone] flavoprotein 1, mitochondrial OS=Mus musculus OX=10090 GN=Ndufv1 PE=1 SV=1	Ndufv1																	-0.50848	0.0111	1.9533		-0.41766	0.0451	1.3454		-0.19467	0.1811	0.74211		NADH dehydrogenase [ubiquinone] flavoprotein 1, mitochondrial OS=Mus musculus OX=10090 GN=Ndufv1 PE=1 SV=1	Glycolysis/Gluconeogenesis/TCA	Ndufv1	9.7974e+07	5.45263e+07	8.46355e+07	0	0	0	0	0	0	0	0	0	0	0	0	2.44689e+07	2.17924e+07
Phosphatidylinositide phosphatase SAC1 OS=Mus musculus OX=10090 GN=Sacm1l PE=1 SV=1	Sacm1l																	-0.060938	0.3183	0.49713						-0.21864	0.0503	1.2986		Phosphatidylinositide phosphatase SAC1 OS=Mus musculus OX=10090 GN=Sacm1l PE=1 SV=1	Phospholipid metabolism	Sacm1l	1.61915e+08	1.57866e+08	1.31247e+08	0	0	0	0	0	0	0	0	0	0	0	0	1.42385e+08	1.00355e+08
Nuclear pore complex protein Nup133 OS=Mus musculus OX=10090 GN=Nup133 PE=1 SV=2	Nup133													-0.091384	0.5679	0.24571														Nuclear pore complex protein Nup133 OS=Mus musculus OX=10090 GN=Nup133 PE=1 SV=2	Glycolysis/Gluconeogenesis/TCA	Nup133	4.66396e+07	3.52658e+07	7.78253e+07	0	0	0	0	0	0	0	0	0	3.72636e+07	3.6504e+07	5.00555e+07	0	0
Cytochrome c, somatic OS=Mus musculus OX=10090 GN=Cycs PE=1 SV=2	Cycs													0.1313	0.2503	0.60146		-0.23691	0.0178	1.7488		0.11721	0.2408	0.61843		0.24722	0.0417	1.3796		Cytochrome c, somatic OS=Mus musculus OX=10090 GN=Cycs PE=1 SV=2	Glycolysis/Gluconeogenesis/TCA	Cycs	4.14114e+07	4.14703e+07	4.03026e+07	0	0	0	0	0	0	0	0	0	7.59269e+07	5.26513e+07	4.28822e+07	1.91889e+07	2.60923e+07
NADPH:adrenodoxin oxidoreductase, mitochondrial OS=Mus musculus OX=10090 GN=Fdxr PE=1 SV=1	Fdxr																	0.48996	0.014	1.8536		0.14499	0.1616	0.79146		0.33838	0.0539	1.2684		NADPH:adrenodoxin oxidoreductase, mitochondrial OS=Mus musculus OX=10090 GN=Fdxr PE=1 SV=1	Lipid metabolism	Fdxr	3.14306e+07	3.54818e+07	2.15857e+07	0	0	0	0	0	0	0	0	0	0	0	0	8.90476e+07	7.24281e+07
Prostacyclin synthase OS=Mus musculus OX=10090 GN=Ptgis PE=1 SV=1	Ptgis																	-0.18838	0.0269	1.5698										Prostacyclin synthase OS=Mus musculus OX=10090 GN=Ptgis PE=1 SV=1	Fatty acid biosynthesis, uptake and degradation	Ptgis	5.09151e+07	4.71115e+07	6.29935e+07	0	0	0	0	0	0	0	0	0	0	0	0	3.93176e+07	3.17094e+07
Acetyl-coenzyme A synthetase, cytoplasmic OS=Mus musculus OX=10090 GN=Acss2 PE=1 SV=2	Acss2																	-0.06386	0.5394	0.26809						0.82271	0.0642	1.1925		Acetyl-coenzyme A synthetase, cytoplasmic OS=Mus musculus OX=10090 GN=Acss2 PE=1 SV=2	Fatty acid biosynthesis, uptake and degradation	Acss2	6.44532e+07	1.39731e+07	6.73375e+07	0	0	0	0	0	0	0	0	0	0	0	0	3.96418e+07	3.2392e+07
Fatty acyl-CoA reductase 1 OS=Mus musculus OX=10090 GN=Far1 PE=1 SV=1	Far1																	-0.48154	0.0219	1.6604		-0.30966	0.1162	0.93467		0.016898	0.7661	0.11574		Fatty acyl-CoA reductase 1 OS=Mus musculus OX=10090 GN=Far1 PE=1 SV=1	Fatty acid biosynthesis, uptake and degradation	Far1	9.56991e+07	9.10415e+07	1.04106e+08	0	0	0	0	0	0	0	0	0	0	0	0	1.92886e+07	4.2117e+07
Phosphatidylinositol 3,4,5-trisphosphate 5-phosphatase 2 OS=Mus musculus OX=10090 GN=Inppl1 PE=1 SV=1	Inppl1									-0.2644	0.012	1.9209		-0.0026068	0.8819	0.054588		0.063782	0.3866	0.41269						-0.037316	0.744	0.12842		Phosphatidylinositol 3,4,5-trisphosphate 5-phosphatase 2 OS=Mus musculus OX=10090 GN=Inppl1 PE=1 SV=1	Phospholipid metabolism	Inppl1	1.70206e+07	1.99094e+07	1.83576e+07	0	0	0	0	0	0	6.72081e+06	1.08213e+07	1.37701e+07	1.39052e+07	1.97224e+07	2.22789e+07	3.15035e+07	1.67945e+07
ADP-dependent glucokinase OS=Mus musculus OX=10090 GN=Adpgk PE=1 SV=2	Adpgk																									0.19094	0.0871	1.06		ADP-dependent glucokinase OS=Mus musculus OX=10090 GN=Adpgk PE=1 SV=2	Glycolysis/Gluconeogenesis/TCA	Adpgk	2.41983e+07	1.93598e+07	2.16143e+07	0	0	0	0	0	0	0	0	0	0	0	0	0	0
Paired amphipathic helix protein Sin3a OS=Mus musculus OX=10090 GN=Sin3a PE=1 SV=3	Sin3a																	1.128	0.0006	3.1908		-0.079742	0.223	0.65175						Paired amphipathic helix protein Sin3a OS=Mus musculus OX=10090 GN=Sin3a PE=1 SV=3	Peroxisome	Sin3a	3.33094e+06	3.08885e+06	3.36613e+06	0	0	0	0	0	0	0	0	0	0	0	0	5.15843e+07	4.13629e+07
Long-chain-fatty-acid--CoA ligase 1 OS=Mus musculus OX=10090 GN=Acsl1 PE=1 SV=2	Acsl1																													Long-chain-fatty-acid--CoA ligase 1 OS=Mus musculus OX=10090 GN=Acsl1 PE=1 SV=2	Fatty acid biosynthesis, uptake and degradation	Acsl1	5.18787e+07	6.4776e+07	5.64587e+07	0	0	0	0	0	0	0	0	0	0	0	0	0	0
Carnitine O-palmitoyltransferase 1, liver isoform OS=Mus musculus OX=10090 GN=Cpt1a PE=1 SV=4	Cpt1a													0.36718	0.0208	1.6822		0.50812	0.0047	2.3285		-0.26499	0.0865	1.0627						Carnitine O-palmitoyltransferase 1, liver isoform OS=Mus musculus OX=10090 GN=Cpt1a PE=1 SV=4	Fatty acid biosynthesis, uptake and degradation	Cpt1a	5.49049e+07	6.93652e+07	4.85295e+07	0	0	0	0	0	0	0	0	0	1.17957e+08	1.39624e+08	1.41782e+08	2.07757e+08	1.77339e+08
Lysocardiolipin acyltransferase 1 OS=Mus musculus OX=10090 GN=Lclat1 PE=1 SV=2	Lclat1									-0.3148	0.002	2.6931		-0.23126	0.1989	0.70127		-0.013505	0.3636	0.43935						0.022128	0.7209	0.14213		Lysocardiolipin acyltransferase 1 OS=Mus musculus OX=10090 GN=Lclat1 PE=1 SV=2	Phospholipid metabolism	Lclat1	1.1347e+08	1.18232e+08	1.14824e+08	0	0	0	0	0	0	5.04958e+07	4.78105e+07	7.25211e+07	9.17487e+07	4.23717e+07	8.02018e+07	1.13284e+08	1.18647e+08
Acid ceramidase OS=Mus musculus OX=10090 GN=Asah1 PE=1 SV=1	Asah1																	0.68969	0.0068	2.1687						0.6791	0.0098	2.0071		Acid ceramidase OS=Mus musculus OX=10090 GN=Asah1 PE=1 SV=1	Phospholipid metabolism	Asah1	2.02434e+07	2.04469e+07	3.38198e+07	0	0	0	0	0	0	0	0	0	0	0	0	1.00279e+08	1.30746e+08
Alpha-methylacyl-CoA racemase OS=Mus musculus OX=10090 GN=Amacr PE=1 SV=4	Amacr																	-0.059468	0.3065	0.51362		-0.083091	0.334	0.47629		0.16657	0.1372	0.8628		Alpha-methylacyl-CoA racemase OS=Mus musculus OX=10090 GN=Amacr PE=1 SV=4	Fatty acid biosynthesis, uptake and degradation	Amacr	8.74635e+07	7.81504e+07	6.69976e+07	0	0	0	0	0	0	0	0	0	0	0	0	7.79247e+07	5.36903e+07
NADH dehydrogenase [ubiquinone] flavoprotein 2, mitochondrial OS=Mus musculus OX=10090 GN=Ndufv2 PE=1 SV=2	Ndufv2													0.0046026	0.8819	0.054588		-0.031794	0.4855	0.3138		-0.17317	0.2101	0.67755		-0.0083536	0.8055	0.093909		NADH dehydrogenase [ubiquinone] flavoprotein 2, mitochondrial OS=Mus musculus OX=10090 GN=Ndufv2 PE=1 SV=2	Glycolysis/Gluconeogenesis/TCA	Ndufv2	1.12691e+08	1.00498e+08	1.44566e+08	0	0	0	0	0	0	0	0	0	7.80965e+07	1.23738e+08	1.74898e+08	1.05208e+08	8.89882e+07
Phosphomevalonate kinase OS=Mus musculus OX=10090 GN=Pmvk PE=1 SV=3	Pmvk																					0.65492	0.0161	1.7924		0.79278	0.019	1.7214		Phosphomevalonate kinase OS=Mus musculus OX=10090 GN=Pmvk PE=1 SV=3	Lipid metabolism	Pmvk	2.69368e+07	3.87829e+07	1.49386e+07	0	0	0	0	0	0	0	0	0	0	0	0	0	0
Nucleoporin NUP188 homolog OS=Mus musculus OX=10090 GN=Nup188 PE=1 SV=2	Nup188																													Nucleoporin NUP188 homolog OS=Mus musculus OX=10090 GN=Nup188 PE=1 SV=2	Glycolysis/Gluconeogenesis/TCA	Nup188	2.52492e+07	1.99408e+07	1.78897e+07	0	0	0	0	0	0	0	0	0	0	0	0	0	0
NADH dehydrogenase [ubiquinone] iron-sulfur protein 6, mitochondrial OS=Mus musculus OX=10090 GN=Ndufs6 PE=1 SV=2	Ndufs6													-0.2932	0.0983	1.0072		-0.25504	0.0125	1.9039						-0.19085	0.265	0.57675		NADH dehydrogenase [ubiquinone] iron-sulfur protein 6, mitochondrial OS=Mus musculus OX=10090 GN=Ndufs6 PE=1 SV=2	Glycolysis/Gluconeogenesis/TCA	Ndufs6	5.33679e+07	6.46039e+07	5.95336e+07	0	0	0	0	0	0	0	0	0	4.21757e+07	2.09892e+07	3.05953e+07	3.51926e+07	3.57254e+07
Acyl-coenzyme A thioesterase 13 OS=Mus musculus OX=10090 GN=Acot13 PE=1 SV=1	Acot13													0.16392	0.479	0.31962		0.066431	0.4151	0.38182		0.11957	0.2478	0.60596		0.10234	0.4966	0.30396		Acyl-coenzyme A thioesterase 13 OS=Mus musculus OX=10090 GN=Acot13 PE=1 SV=1	Fatty acid biosynthesis, uptake and degradation	Acot13	3.26451e+07	3.49747e+07	1.76574e+07	0	0	0	0	0	0	0	0	0	2.69995e+07	3.26214e+07	7.1025e+07	2.74972e+07	3.07002e+07
Long-chain fatty acid transport protein 4 OS=Mus musculus OX=10090 GN=Slc27a4 PE=1 SV=1	Slc27a4																													Long-chain fatty acid transport protein 4 OS=Mus musculus OX=10090 GN=Slc27a4 PE=1 SV=1	Fatty acid biosynthesis, uptake and degradation	Slc27a4	1.31939e+07	9.63262e+06	1.37426e+07	0	0	0	0	0	0	0	0	0	0	0	0	0	0
NADH dehydrogenase [ubiquinone] 1 alpha subcomplex subunit 8 OS=Mus musculus OX=10090 GN=Ndufa8 PE=1 SV=3	Ndufa8																													NADH dehydrogenase [ubiquinone] 1 alpha subcomplex subunit 8 OS=Mus musculus OX=10090 GN=Ndufa8 PE=1 SV=3	Glycolysis/Gluconeogenesis/TCA	Ndufa8	3.85627e+07	3.05786e+07	3.13736e+07	0	0	0	0	0	0	0	0	0	0	0	0	0	0
Acyl-CoA (8-3)-desaturase OS=Mus musculus OX=10090 GN=Fads1 PE=1 SV=1	Fads1																									-0.55445	0.0495	1.3056		Acyl-CoA (8-3)-desaturase OS=Mus musculus OX=10090 GN=Fads1 PE=1 SV=1	Fatty acid biosynthesis, uptake and degradation	Fads1	1.0385e+08	7.88035e+07	6.07409e+07	0	0	0	0	0	0	0	0	0	0	0	0	0	0
Acyl-CoA 6-desaturase OS=Mus musculus OX=10090 GN=Fads2 PE=1 SV=1	Fads2																													Acyl-CoA 6-desaturase OS=Mus musculus OX=10090 GN=Fads2 PE=1 SV=1	Fatty acid biosynthesis, uptake and degradation	Fads2	4.13079e+07	1.73166e+07	4.68451e+07	0	0	0	0	0	0	0	0	0	0	0	0	0	0
NADH dehydrogenase [ubiquinone] iron-sulfur protein 8, mitochondrial OS=Mus musculus OX=10090 GN=Ndufs8 PE=1 SV=1	Ndufs8													-0.088045	0.4966	0.30397		0.095188	0.1083	0.96535										NADH dehydrogenase [ubiquinone] iron-sulfur protein 8, mitochondrial OS=Mus musculus OX=10090 GN=Ndufs8 PE=1 SV=1	Glycolysis/Gluconeogenesis/TCA	Ndufs8	2.50899e+07	1.8523e+07	2.41592e+07	0	0	0	0	0	0	0	0	0	1.43784e+07	1.62562e+07	2.61475e+07	2.68378e+07	2.68832e+07
Multiple inositol polyphosphate phosphatase 1 OS=Mus musculus OX=10090 GN=Minpp1 PE=1 SV=3	Minpp1																	-0.47082	0.0111	1.9533						-0.33588	0.0653	1.185		Multiple inositol polyphosphate phosphatase 1 OS=Mus musculus OX=10090 GN=Minpp1 PE=1 SV=3	Phospholipid metabolism	Minpp1	7.41537e+07	5.13475e+07	5.64723e+07	0	0	0	0	0	0	0	0	0	0	0	0	1.93858e+07	1.66151e+07
Cytochrome b-c1 complex subunit 6, mitochondrial OS=Mus musculus OX=10090 GN=Uqcrh PE=1 SV=2	Uqcrh													0.091178	0.3325	0.47825		-0.17695	0.0269	1.5698		-0.15599	0.1633	0.78688		-0.24697	0.0098	2.0071		Cytochrome b-c1 complex subunit 6, mitochondrial OS=Mus musculus OX=10090 GN=Uqcrh PE=1 SV=2	Glycolysis/Gluconeogenesis/TCA	Uqcrh	2.51833e+08	2.89413e+08	2.5971e+08	0	0	0	0	0	0	0	0	0	4.04161e+08	3.43638e+08	2.55858e+08	1.48068e+08	1.85765e+08
1-phosphatidylinositol 3-phosphate 5-kinase OS=Mus musculus OX=10090 GN=Pikfyve PE=1 SV=3	Pikfyve																													1-phosphatidylinositol 3-phosphate 5-kinase OS=Mus musculus OX=10090 GN=Pikfyve PE=1 SV=3	Phospholipid metabolism	Pikfyve	1.93622e+07	1.71732e+07	1.87668e+07	0	0	0	0	0	0	0	0	0	0	0	0	0	0
Tricarboxylate transport protein, mitochondrial OS=Mus musculus OX=10090 GN=Slc25a1 PE=1 SV=1	Slc25a1																	-0.070214	0.2325	0.63367		-0.10069	0.4037	0.39399		0.093611	0.4024	0.39533		Tricarboxylate transport protein, mitochondrial OS=Mus musculus OX=10090 GN=Slc25a1 PE=1 SV=1	Fatty acid biosynthesis, uptake and degradation	Slc25a1	1.01063e+08	8.30185e+07	1.25888e+08	0	0	0	0	0	0	0	0	0	0	0	0	8.20044e+07	8.81176e+07
NADH dehydrogenase [ubiquinone] 1 beta subcomplex subunit 9 OS=Mus musculus OX=10090 GN=Ndufb9 PE=1 SV=3	Ndufb9													0.154	0.3598	0.44389		0.074928	0.4151	0.38182										NADH dehydrogenase [ubiquinone] 1 beta subcomplex subunit 9 OS=Mus musculus OX=10090 GN=Ndufb9 PE=1 SV=3	Glycolysis/Gluconeogenesis/TCA	Ndufb9	3.01974e+07	3.26409e+07	1.52063e+07	0	0	0	0	0	0	0	0	0	3.17857e+07	3.36626e+07	4.05855e+07	3.73951e+07	2.52176e+07
NADH dehydrogenase [ubiquinone] iron-sulfur protein 3, mitochondrial OS=Mus musculus OX=10090 GN=Ndufs3 PE=1 SV=2	Ndufs3																	-0.041772	0.5116	0.29104						-0.19089	0.3728	0.42851		NADH dehydrogenase [ubiquinone] iron-sulfur protein 3, mitochondrial OS=Mus musculus OX=10090 GN=Ndufs3 PE=1 SV=2	Glycolysis/Gluconeogenesis/TCA	Ndufs3	7.26559e+07	3.02541e+07	5.40818e+07	0	0	0	0	0	0	0	0	0	0	0	0	4.55913e+07	4.88444e+07
NADH dehydrogenase [ubiquinone] 1 beta subcomplex subunit 4 OS=Mus musculus OX=10090 GN=Ndufb4 PE=1 SV=3	Ndufb4																	-0.10247	0.1362	0.86593										NADH dehydrogenase [ubiquinone] 1 beta subcomplex subunit 4 OS=Mus musculus OX=10090 GN=Ndufb4 PE=1 SV=3	Glycolysis/Gluconeogenesis/TCA	Ndufb4	4.96034e+07	6.90643e+07	4.85953e+07	0	0	0	0	0	0	0	0	0	0	0	0	4.75308e+07	3.94301e+07
[truncated: 13 more columns]

## Sheet: Fig. 4c
Fig. 4c
ACSL5
relative change
[% of vehicle control]	n1	n2	n3	average
vehicle	135.634	53.9742	110.392	100
VAL	144.428	277.949	263.639	228.672
MC	247.633	151.651	240.152	213.145
18:1 + VAL	0	0	0	0
18:1	0	0	0	0
18:1 + Serum	0	0	0	0
Serum		127.672	166.697	147.185
CAY	0	0	0	0
CAY + PI(18:1/18:1)	0	0	0	0
absolute intensities [area]	n1	n2	n3	average
vehicle	3.89065e+07	1.54825e+07	3.16659e+07	2.8685e+07
VAL	4.1429e+07	7.97296e+07	7.56248e+07
MC	7.10334e+07	4.35011e+07	6.88874e+07
18:1 + VAL	0	0	0
18:1	0	0	0
18:1 + Serum	0	0	0
Serum		3.66226e+07	4.78171e+07
CAY	0	0	0
CAY + PI(18:1/18:1)	0	0	0

## Sheet: Fig. 4d
Fig. 4d
ACSL5
relative change
[% of vehicle control]	w/o	STS	CHX	VAL	ETO	TPG	MC
n1	100	185.853	132.603	297.017	232.834	726.857	350.663
n2	100	92.6915	57.639	132.011	55.579	192.225	83.4643
n3	100	92.0005	94.2931	210.658	128.694	521.865	230.11
n4	100	143.187	112.779	252.021	138.951	445.44	298.781
ACSL5
raw
[ACSL5 / β-actin]	w/o	STS	CHX	VAL	ETO	TPG	MC
n1	0.089703	0.166716	0.118949	0.266434	0.20886	0.652014	0.314555
n2	0.132491	0.122808	0.076367	0.174903	0.073637	0.254681	0.110583
n3	0.133281	0.122619	0.125675	0.280767	0.171525	0.695548	0.306693
n4	0.107066	0.153305	0.120748	0.269829	0.14877	0.476915	0.319893
Repeated measures one-way ANOVA	log-transformed data
Dunnett's multiple comparisons test	Summary	Adjusted P Value
w/o vs. STS	ns	0.712
w/o vs. CHX	ns	0.99942
w/o vs. VAL	**	0.00208577
w/o vs. ETO	ns	0.693348
w/o vs. TPG	****	8.90005e-07
w/o vs. MC	**	0.00231589

## Sheet: Fig. 4e
Fig. 4e
left panel												right panel
ACSL5 / β-actin
relative change													PUFA-PC / total PC [% of control]
[% of vehicle control]	siRNA ctrl	siAcsl5 #1	siAcsl5 #2	siAcsl5 #3									siRNActrl + DMSO	siACSL5 #1+ DMSO	siACSL5 #2+ DMSO	siACSL5 #3+ DMSO	siRNA ctrl + VAL	siACSL5 #1 + VAL	siACSL5 #2 + VAL	siACSL5 #3 + VAL
n1	100	60.0365	75.7839	95.6919								n1	11.07	13.53	12.67	15.27	14.72	15.53	14.93	16.34
n2	100	50.9901	69.5756	71.0796								n2	11.92	14.76	13.38	16.18	15.37	15.33	15.51	17.53
n3	100	44.6365	55.1059	58.4674								n3	11.23	13.53	12.96	14.55	16.58	16.97	16.08	17.82
left panel													Repeated measures one-way ANOVA	log-transformed data			Repeated measures one-way ANOVA	log-transformed data
ACSL5 / β-actin													Dunnett's multiple comparisons test	Summary	Adjusted P Value		Dunnett's multiple comparisons test	Summary	Adjusted P Value
raw													siRNActrl + DMSO vs. siACSL5 #1+ DMSO	****	3.93309e-05		siRNA ctrl+ VAL vs. siACSL5 #1 + VAL	ns	0.453702
[ACSL5 / β-actin]	siRNA ctrl	siAcsl5 #1	siAcsl5 #2	siAcsl5 #3									siRNActrl + DMSO vs. siACSL5 #2+ DMSO	***	0.000434289		siRNA ctrl+ VAL vs. siACSL5 #2 + VAL	ns	0.998109
n1	0.311542	0.187039	0.236099	0.29812									siRNActrl + DMSO vs. siACSL5 #3+ DMSO	****	4.03141e-06		siRNA ctrl+ VAL vs. siACSL5 #3 + VAL	**	0.00348608
n2	0.420265	0.214294	0.292402	0.298723
n3	0.355567	0.158713	0.195939	0.207891

## Sheet: Fig. 4f 
Fig. 4f
PLA2G4A
relative change
[% of vehicle control]	n1	n2	n3	average
vehicle	103.958	87.3087	108.733	100
VAL	106.609	157.689	181.9	148.732
MC	276.651	136.74	203.083	205.491
18:1 + VAL	99.649	133.474	174.612	135.911
18:1	102.182	87.9891	95.3726	95.1811
18:1 + Serum	158.69	137.214	172.45	156.118
Serum		172.012	177.161	174.586
CAY	273.814	252.06	423.515	316.463
CAY + PI(18:1/18:1)	97.1983	152.219	157.352	135.59
absolute intensities [area]	n1	n2	n3	average
vehicle	3.0614e+08	2.5711e+08	3.20202e+08	2.94484e+08
VAL	3.13947e+08	4.64367e+08	5.35666e+08
MC	8.14692e+08	4.02677e+08	5.98047e+08
18:1 + VAL	2.9345e+08	3.93059e+08	5.14203e+08
18:1	3.00908e+08	2.59114e+08	2.80857e+08
18:1 + Serum	4.67317e+08	4.04074e+08	5.07839e+08
Serum		5.06546e+08	5.21712e+08
CAY	8.06339e+08	7.42276e+08	1.24718e+09
CAY + PI(18:1/18:1)	286233475	4.48262e+08	4.63376e+08

## Sheet: Fig. 4g
Fig. 4g
HK1
relative change
[% of vehicle control]	n1	n2	n3	average
vehicle	84.8427	82.7254	132.432	100
VAL	48.195	93.0643	80.3292	73.8628
MC	51.733	46.4271	73.026	57.062
18:1 + VAL	58.1799	36.8788	52.0893	49.0493
18:1	74.0686	33.9915	57.5899	55.2167
18:1 + Serum	77.3163	74.0087	93.3121	81.5457
Serum		109.409	105.514	107.462
CAY	43.7447	82.7279	61.2677	62.5801
CAY + PI(18:1/18:1)	49.0152	66.5405	62.5392	59.365
absolute intensities [area]	n1	n2	n3	average
vehicle	1.08249e+09	1.05548e+09	1.68968e+09	1.27588e+09
VAL	6.14912e+08	1.18739e+09	1.02491e+09
MC	6.60053e+08	5.92356e+08	9.31725e+08
18:1 + VAL	7.42307e+08	4.7053e+08	6.64597e+08
18:1	9.45028e+08	4.33692e+08	7.34779e+08
18:1 + Serum	9.86465e+08	9.44264e+08	1.19055e+09
Serum		1.39593e+09	1.34624e+09
CAY	5.58131e+08	1.05551e+09	7.81704e+08
CAY + PI(18:1/18:1)	625376680	8.48979e+08	7.97927e+08

## Sheet: Fig. 4h
Fig. 4h
HK2
relative change
[% of vehicle control]	n1	n2	n3	average
vehicle	87.0993	79.7844	133.116	100
VAL	123.216	198.481	142.048	154.582
MC	503.216	253.704	484.707	413.876
18:1 + VAL	151.545	160.624	258.521	190.23
18:1
18:1 + Serum
Serum
CAY	122.228	40.4556	182.791	115.158
CAY + PI(18:1/18:1)	167.742	242.968	303.999	238.236
absolute intensities [area]	n1	n2	n3	average
vehicle	2.1201e+07	1.94205e+07	3.24022e+07	2.43412e+07
VAL	2.99923e+07	4.83126e+07	3.45763e+07
MC	1.22489e+08	6.17547e+07	1.17984e+08
18:1 + VAL	3.68879e+07	3.90978e+07	6.29272e+07
18:1	0	0	0
18:1 + Serum	0	0	0
Serum		0	0
CAY	2.97519e+07	9.84739e+06	4.44936e+07
CAY + PI(18:1/18:1)	40830387	5.91415e+07	7.39971e+07
