# Supplementary material for: Attenuated growth factor signaling during cell death initiation sensitizes membranes towards peroxidation
Source: Nat Commun. 2025 Feb 25;16:1774. doi: 10.1038/s41467-025-56711-2 (PMC11861335; doi:10.1038/s41467-025-56711-2)
Supplement: Supplementary file 9 — Source Data [file 41467_2025_56711_MOESM9_ESM.zip › Source_data_Fig_5.xlsx]

## Sheet: Fig. 5a_b
Fig. 5a_b
										adj. P value used for radar charts				adj. P value used for radar charts				adj. P value used for radar charts				adj. P value used for radar charts				adj. P value used for radar charts
Volcano plot		VAL vs. vehicle				MC vs. vehicle				18:1 + VAL vs. vehicle				18:1 vs. vehicle				18:1 + Serum vs. vehicle				CAY vs. vehicle				CAY + 18:1 vs. vehicle				absolute intensities		n1	n2	n3	n1	n2	n3	n1	n2	n3	n1	n2	n3	n1	n2	n3	n1	n2	n3
Protein	Gene Symbol	Difference	adj. P value	-log10(adj. P value)		Difference	adj. P value	-log10(adj. P value)		Difference	adj. P value	-log10(adj. P value)		Difference	adj. P value	-log10(adj. P value)		Difference	adj. P value	-log10(adj. P value)		Difference	adj. P value	-log10(adj. P value)		Difference	adj. P value	-log10(adj. P value)		Protein	Gene Symbol	vehicle	vehicle	vehicle	VAL	VAL	VAL	MC	MC	MC	18:1 + VAL	18:1 + VAL	18:1 + VAL	18:1	18:1	18:1	18:1 + Serum	18:1 + Serum	18:1 + Serum
Insulin-like growth factor-binding protein 6 OS=Mus musculus OX=10090 GN=Igfbp6 PE=2 SV=2	IGFBP6	0.62256	0.0005	3.3349		0.98955	<0.0001	4.0662		0.48872	0.0005	3.2851		0.36216	0.0509	1.2929		0.34387	0.013	1.8876		1.1681	0.0011	2.9478		0.84172	0.0041	2.3842		Insulin-like growth factor-binding protein 6 OS=Mus musculus OX=10090 GN=Igfbp6 PE=2 SV=2	Igfbp6	3.10743e+07	4.37732e+07	2.99036e+07	1.703e+08	1.26517e+08	1.39207e+08	3.82277e+08	2.80236e+08	3.53243e+08	1.13687e+08	1.04565e+08	1.00093e+08	1.04486e+08	8.10008e+07	5.86487e+07	8.0771e+07	8.33059e+07	6.50134e+07
Cystatin-C OS=Mus musculus OX=10090 GN=Cst3 PE=1 SV=2	CST3	0.36827	0.0013	2.8757		0.91349	<0.0001	4.0662		0.070755	0.0414	1.3833		-0.062889	0.5458	0.26293		0.23892	0.0344	1.4639		0.4592	0.0585	1.2329		-0.31467	0.0098	2.0092		Cystatin-C OS=Mus musculus OX=10090 GN=Cst3 PE=1 SV=2	Cst3	1.69797e+08	2.28193e+08	1.78321e+08	3.74792e+08	4.73254e+08	4.95867e+08	1.22878e+09	1.67214e+09	1.84995e+09	2.24352e+08	2.43293e+08	2.06367e+08	2.01446e+08	1.4312e+08	1.55206e+08	4.21689e+08	2.74075e+08	3.11417e+08
General transcription factor IIF subunit 2 OS=Mus musculus OX=10090 GN=Gtf2f2 PE=1 SV=1	GTF2F2	0.5704	0.0016	2.7996		0.73615	<0.0001	4.3116		0.70096	0.0003	3.558		0.41523	0.0543	1.2651		0.14599	0.1708	0.7675		0.5856	0.0107	1.9724		0.44778	0.0149	1.8279		General transcription factor IIF subunit 2 OS=Mus musculus OX=10090 GN=Gtf2f2 PE=1 SV=1	Gtf2f2	6.975e+07	7.83395e+07	7.95754e+07	4.25964e+08	2.42105e+08	2.16836e+08	3.71688e+08	4.79052e+08	3.94641e+08	4.85546e+08	3.18232e+08	3.56627e+08	3.2411e+08	1.61845e+08	1.45946e+08	9.39816e+07	1.57923e+08	8.03112e+07
Platelet-derived growth factor receptor alpha OS=Mus musculus OX=10090 GN=Pdgfra PE=1 SV=3	PDGFRA	0.40462	0.003	2.5221		0.79449	0.0004	3.3812		0.33539	0.009	2.0437		0.38677	0.0509	1.2929		0.50891	0.0117	1.9313		0.087605	0.4068	0.39066		0.0632	0.499	0.3019		Platelet-derived growth factor receptor alpha OS=Mus musculus OX=10090 GN=Pdgfra PE=1 SV=3	Pdgfra	7.50676e+07	5.98849e+07	1.14615e+08	2.03928e+08	2.07275e+08	1.99452e+08	5.87264e+08	3.99975e+08	5.30412e+08	2.25976e+08	1.78206e+08	1.29777e+08	1.83753e+08	2.03298e+08	1.99507e+08	2.66392e+08	2.5754e+08	2.52561e+08
DCC-interacting protein 13-alpha OS=Mus musculus OX=10090 GN=Appl1 PE=1 SV=1	APPL1	0.31684	0.063	1.2009		0.5431	0.0091	2.0412						0.087621	0.8429	0.074204		-0.092163	0.5146	0.28857						0.23489	0.1366	0.86463		DCC-interacting protein 13-alpha OS=Mus musculus OX=10090 GN=Appl1 PE=1 SV=1	Appl1	8.70286e+07	1.15684e+08	5.91126e+07	4.22383e+08	1.42211e+08	8.841e+07	2.3558e+08	6.44789e+08	1.66864e+08	0	0	0	2.37203e+08	1.02218e+08	4.49605e+07	5.18613e+07	1.88601e+08	3.21913e+07
Hexokinase-2 OS=Mus musculus OX=10090 GN=Hk2 PE=1 SV=1	HK2	0.19155	0.0318	1.4977		0.60847	0.0018	2.7479		0.27756	0.0116	1.9355										-0.0033529	0.7409	0.13023		0.37563	0.0573	1.242		Hexokinase-2 OS=Mus musculus OX=10090 GN=Hk2 PE=1 SV=1	Hk2	2.1201e+07	1.94205e+07	3.24022e+07	2.99923e+07	4.83126e+07	3.45763e+07	1.22489e+08	6.17547e+07	1.17984e+08	3.68879e+07	3.90978e+07	6.29272e+07	0	0	0	0	0	0
Galectin-1 OS=Mus musculus OX=10090 GN=Lgals1 PE=1 SV=3	LGALS1	0.33928	0.0187	1.7275		0.22161	0.0098	2.0078		0.35352	0.0059	2.2277		0.13704	0.5458	0.26293		0.30755	0.013	1.8876		0.22589	0.0725	1.1397		0.16557	0.139	0.85701		Galectin-1 OS=Mus musculus OX=10090 GN=Lgals1 PE=1 SV=3	Lgals1	1.98913e+10	1.88529e+10	2.55996e+10	3.11763e+10	8.04808e+10	3.98665e+10	4.41505e+10	3.93561e+10	2.55367e+10	4.89823e+10	6.67141e+10	3.37725e+10	1.78319e+10	4.75395e+10	2.91844e+10	3.85929e+10	4.08814e+10	5.09197e+10
Insulin-degrading enzyme OS=Mus musculus OX=10090 GN=Ide PE=1 SV=1	IDE	0.14369	0.19	0.72128		0.298	0.0466	1.3318										0.31516	0.1342	0.87216		0.1346	0.4068	0.39066		0.34447	0.1526	0.81639		Insulin-degrading enzyme OS=Mus musculus OX=10090 GN=Ide PE=1 SV=1	Ide	4.8404e+07	1.4699e+08	4.84701e+07	2.02194e+08	1.86377e+08	2.46925e+07	3.1083e+08	9.51819e+07	9.13226e+07	0	0	0	0	0	0	1.27472e+08	1.41897e+08	1.68167e+08
Glycogen synthase kinase-3 beta OS=Mus musculus OX=10090 GN=Gsk3b PE=1 SV=2	GSK3B	-0.3123	0.0004	3.3766		-0.42063	0.0033	2.4808		-0.45443	0.0014	2.8617		-0.098817	0.1211	0.91682		-0.4565	0.0103	1.989		-0.30202	0.0166	1.7811		0.14061	0.0573	1.242		Glycogen synthase kinase-3 beta OS=Mus musculus OX=10090 GN=Gsk3b PE=1 SV=2	Gsk3b	1.45067e+08	1.81054e+08	1.57272e+08	7.4132e+07	8.19239e+07	7.86513e+07	9.11934e+07	5.7869e+07	4.28295e+07	4.27755e+07	7.27653e+07	5.74924e+07	1.17714e+08	1.39764e+08	1.26868e+08	7.0075e+07	5.44703e+07	4.62175e+07
Tyrosine-protein phosphatase non-receptor type 11 OS=Mus musculus OX=10090 GN=Ptpn11 PE=1 SV=2	PTPN11	-0.35509	0.0028	2.5477		-0.34917	0.0014	2.8649						-0.24507	0.0509	1.2929		-0.04875	0.3965	0.40174		-0.078678	0.4278	0.3688		0.095653	0.3133	0.50399		Tyrosine-protein phosphatase non-receptor type 11 OS=Mus musculus OX=10090 GN=Ptpn11 PE=1 SV=2	Ptpn11	1.20944e+08	1.72289e+08	1.8741e+08	5.98152e+07	6.87551e+07	8.17055e+07	7.75824e+07	6.65225e+07	6.78275e+07	0	0	0	9.18476e+07	8.9658e+07	8.72508e+07	1.67051e+08	1.21678e+08	1.37191e+08
Reticulocalbin-1 OS=Mus musculus OX=10090 GN=Rcn1 PE=1 SV=1	RCN1	-0.48975	0.0002	3.7703		-0.31225	0.0005	3.2751		-0.39354	0.0005	3.2608		0.00069397	0.9345	0.02942		0.11279	0.0982	1.008		-0.29115	0.0166	1.7811		-0.13691	0.044	1.3569		Reticulocalbin-1 OS=Mus musculus OX=10090 GN=Rcn1 PE=1 SV=1	Rcn1	5.59553e+08	6.00847e+08	6.88887e+08	2.00774e+08	1.94431e+08	2.01392e+08	3.25016e+08	2.58697e+08	3.18648e+08	2.86147e+08	2.52137e+08	2.11786e+08	6.85373e+08	5.75604e+08	5.89908e+08	6.59527e+08	8.40628e+08	9.10542e+08
5'-AMP-activated protein kinase catalytic subunit alpha-1 OS=Mus musculus OX=10090 GN=Prkaa1 PE=1 SV=2	PRKAA1	-0.37537	0.0004	3.4242		-0.47175	0.0008	3.1117		-0.52516	0.0013	2.9011		-0.0075094	0.8953	0.048031		0.030472	0.4063	0.39118		-0.23783	0.0118	1.9274		0.047479	0.2601	0.58494		5'-AMP-activated protein kinase catalytic subunit alpha-1 OS=Mus musculus OX=10090 GN=Prkaa1 PE=1 SV=2	Prkaa1	2.17114e+08	1.99407e+08	2.30265e+08	7.95789e+07	9.99642e+07	9.37337e+07	9.75377e+07	5.72016e+07	6.86785e+07	4.51305e+07	7.58889e+07	7.73618e+07	1.98449e+08	2.00512e+08	2.3787e+08	2.72727e+08	1.92164e+08	2.34785e+08
Acetyl-CoA carboxylase 1 OS=Mus musculus OX=10090 GN=Acaca PE=1 SV=1	ACACA	-0.37227	0.0005	3.2627		-0.58099	<0.0001	4.0662		-1.2238	0.0001	3.8339		-0.37262	0.0509	1.2929		-0.26143	0.0242	1.6171		-0.39188	0.0585	1.2329		-0.08954	0.3133	0.50399		Acetyl-CoA carboxylase 1 OS=Mus musculus OX=10090 GN=Acaca PE=1 SV=1	Acaca	5.38711e+08	5.48151e+08	6.76697e+08	2.51907e+08	2.21372e+08	2.73831e+08	1.52689e+08	1.39305e+08	1.69793e+08	2.89017e+07	3.03244e+07	4.85757e+07	1.70571e+08	2.70423e+08	3.3025e+08	2.72382e+08	3.02988e+08	3.97877e+08
Flotillin-2 OS=Mus musculus OX=10090 GN=Flot2 PE=1 SV=2	FLOT2	-0.61291	0.0016	2.7996		-0.44478	0.0068	2.1696		-0.15143	0.0415	1.3818		-0.09313	0.5393	0.26819		-0.0028909	0.6533	0.18486		-0.24106	0.0725	1.1397		-0.42048	0.0149	1.8279		Flotillin-2 OS=Mus musculus OX=10090 GN=Flot2 PE=1 SV=2	Flot2	2.72671e+08	2.94742e+08	4.5472e+08	6.60149e+07	7.24118e+07	1.10829e+08	1.21477e+08	1.90526e+08	7.31199e+07	2.15594e+08	1.86552e+08	3.19215e+08	2.82141e+08	3.05755e+08	2.22635e+08	3.03553e+08	3.18263e+08	3.70793e+08
Phosphoenolpyruvate carboxykinase [GTP], mitochondrial OS=Mus musculus OX=10090 GN=Pck2 PE=1 SV=1	PCK2	-0.58882	0.0002	3.7703		-0.4739	0.0004	3.3812		-0.60857	0.0003	3.558		-0.090534	0.2297	0.63889		0.030605	0.3795	0.42073		0.068872	0.2514	0.59959		0.088575	0.2396	0.62046		Phosphoenolpyruvate carboxykinase [GTP], mitochondrial OS=Mus musculus OX=10090 GN=Pck2 PE=1 SV=1	Pck2	1.88342e+09	1.71419e+09	1.89394e+09	4.18682e+08	5.02127e+08	4.97981e+08	7.86406e+08	5.2037e+08	5.6585e+08	3.62977e+08	4.6489e+08	5.41294e+08	1.22731e+09	1.55213e+09	1.71745e+09	2.29344e+09	1.75218e+09	1.87985e+09
Collagen alpha-1(VI) chain OS=Mus musculus OX=10090 GN=Col6a1 PE=1 SV=1	COL6A1	-0.34283	0.0154	1.8135						-1.0709	0.0003	3.5248		-0.2811	0.0115	1.939		0.11679	0.0646	1.19		-0.15392	0.1013	0.99423		-0.012297	0.7233	0.14067		Collagen alpha-1(VI) chain OS=Mus musculus OX=10090 GN=Col6a1 PE=1 SV=1	Col6a1	2.98125e+08	3.7306e+08	3.50926e+08	9.63697e+07	1.58249e+08	2.3968e+08	0	0	0	1.87266e+07	3.53999e+07	3.60799e+07	1.67154e+08	1.91936e+08	1.74504e+08	3.91971e+08	4.44222e+08	5.02246e+08
Ribosomal protein S6 kinase alpha-5 OS=Mus musculus OX=10090 GN=Rps6ka5 PE=1 SV=2	RPS6KA5	-0.3639	0.0176	1.7549														-0.21842	0.0284	1.5463						-0.5636	0.0098	2.0092		Ribosomal protein S6 kinase alpha-5 OS=Mus musculus OX=10090 GN=Rps6ka5 PE=1 SV=2	Rps6ka5	5.39951e+07	4.39424e+07	6.64546e+07	1.71677e+07	1.80404e+07	4.12193e+07	0	0	0	0	0	0	0	0	0	3.10644e+07	3.45892e+07	3.24573e+07
Insulin-like growth factor 1 receptor OS=Mus musculus OX=10090 GN=Igf1r PE=1 SV=3	IGF1R					-0.35836	0.0003	3.5547		-0.39362	0.0044	2.3587		-0.086456	0.2139	0.66971		-0.094705	0.1484	0.82857						0.0297	0.4106	0.38658		Insulin-like growth factor 1 receptor OS=Mus musculus OX=10090 GN=Igf1r PE=1 SV=3	Igf1r	1.05937e+08	1.12777e+08	1.18476e+08	0	0	0	5.28978e+07	4.19464e+07	5.3666e+07	3.13165e+07	4.57158e+07	6.51913e+07	7.7442e+07	9.69668e+07	1.03736e+08	7.44686e+07	8.79687e+07	1.12327e+08
Fibrillin-1 OS=Mus musculus OX=10090 GN=Fbn1 PE=1 SV=2	FBN1					-0.36466	0.0068	2.1696		-0.29131	0.005	2.3033		-0.038022	0.906	0.042876		0.019842	0.5681	0.24559		0.083384	0.3267	0.48579		0.026862	0.6916	0.16016		Fibrillin-1 OS=Mus musculus OX=10090 GN=Fbn1 PE=1 SV=2	Fbn1	2.60418e+07	4.1671e+07	2.60424e+07	0	0	0	1.87074e+07	8.94936e+06	1.35955e+07	1.561e+07	1.4034e+07	1.72453e+07	4.37862e+07	4.36444e+07	1.13725e+07	2.67308e+07	3.12025e+07	3.88608e+07
Cadherin-2 OS=Mus musculus OX=10090 GN=Cdh2 PE=1 SV=2	CDH2	-0.57886	0.0004	3.4476		-0.83084	<0.0001	4.0662		-0.71527	0.0001	3.8339		-0.45007	0.0033	2.4833		0.048008	0.1402	0.85338		-0.25378	0.1005	0.99798		-0.030697	0.499	0.3019		Cadherin-2 OS=Mus musculus OX=10090 GN=Cdh2 PE=1 SV=2	Cdh2	3.17045e+08	3.17405e+08	3.38665e+08	6.95023e+07	8.92986e+07	1.00711e+08	5.95213e+07	3.74792e+07	4.91493e+07	5.07908e+07	7.25361e+07	6.61231e+07	1.19397e+08	1.01344e+08	1.25745e+08	3.89539e+08	3.24511e+08	3.7562e+08
Cdc42-interacting protein 4 OS=Mus musculus OX=10090 GN=Trip10 PE=1 SV=2	TRIP10	-0.46989	0.0022	2.6503		-1.1262	0.0001	3.8752		-0.41471	0.0031	2.5135		-0.38891	0.0509	1.2929		-0.068124	0.3586	0.4454		-0.27932	0.0292	1.5349		-0.29127	0.0808	1.0927		Cdc42-interacting protein 4 OS=Mus musculus OX=10090 GN=Trip10 PE=1 SV=2	Trip10	2.86213e+08	2.69199e+08	4.14319e+08	8.16702e+07	1.14976e+08	1.3236e+08	3.31121e+07	1.87599e+07	2.14867e+07	1.03026e+08	1.07855e+08	1.63744e+08	9.87442e+07	1.61924e+08	1.36003e+08	3.27167e+08	2.2784e+08	2.675e+08
Calumenin OS=Mus musculus OX=10090 GN=Calu PE=1 SV=1	CALU	-0.58106	0.0013	2.8757		-0.95459	<0.0001	4.3116		-0.60062	0.0004	3.4308		0.090717	0.1707	0.76779		0.16251	0.0646	1.19		-0.14878	0.0424	1.3727		-0.026083	0.499	0.3019		Calumenin OS=Mus musculus OX=10090 GN=Calu PE=1 SV=1	Calu	3.36889e+09	4.3136e+09	4.40677e+09	7.38408e+08	1.29468e+09	1.21008e+09	4.28047e+08	4.08567e+08	5.01086e+08	1.14851e+09	8.09823e+08	1.08656e+09	5.07491e+09	4.81627e+09	4.90295e+09	4.73034e+09	6.24033e+09	6.6661e+09
Glycogen phosphorylase, brain form OS=Mus musculus OX=10090 GN=Pygb PE=1 SV=3	PYGB					-0.49225	0.0082	2.0874		-0.48191	0.0072	2.1429		-0.30978	0.6298	0.20077		0.29819	0.1183	0.92691		0.12655	0.4068	0.39066		0.13144	0.4106	0.38658		Glycogen phosphorylase, brain form OS=Mus musculus OX=10090 GN=Pygb PE=1 SV=3	Pygb	4.68775e+07	1.05393e+08	1.24674e+08	0	0	0	1.75814e+07	4.04258e+07	2.89125e+07	2.18769e+07	3.09649e+07	3.25823e+07	9.26636e+06	8.73067e+07	8.95908e+07	1.59544e+08	1.37213e+08	2.20729e+08
Nucleobindin-1 OS=Mus musculus OX=10090 GN=Nucb1 PE=1 SV=2	NUCB1	-0.82939	0.0004	3.4242		-0.84039	<0.0001	4.3116		-0.46611	0.0014	2.8617		0.18529	0.0509	1.2929		0.084938	0.2456	0.60981		0.090796	0.3267	0.48579		-0.3633	0.0082	2.0859		Nucleobindin-1 OS=Mus musculus OX=10090 GN=Nucb1 PE=1 SV=2	Nucb1	7.6524e+08	9.78478e+08	9.56497e+08	9.75182e+07	1.43978e+08	1.65762e+08	1.45331e+08	1.27063e+08	1.16816e+08	2.24976e+08	3.60642e+08	3.52768e+08	1.53157e+09	1.34598e+09	1.24952e+09	8.586e+08	1.35408e+09	1.10767e+09
Collagen alpha-1(V) chain OS=Mus musculus OX=10090 GN=Col5a1 PE=1 SV=2	COL5A1					-0.57881	0.0036	2.4422										0.1802	0.0759	1.1198						-0.16374	0.5014	0.29983		Collagen alpha-1(V) chain OS=Mus musculus OX=10090 GN=Col5a1 PE=1 SV=2	Col5a1	1.36081e+08	8.50546e+07	1.12476e+08	0	0	0	2.40901e+07	1.91913e+07	5.16632e+07	0	0	0	0	0	0	1.55186e+08	1.47737e+08	1.97158e+08
ATP-dependent 6-phosphofructokinase, muscle type OS=Mus musculus OX=10090 GN=Pfkm PE=1 SV=3	PFKM					-0.64244	0.0053	2.2721		-0.10432	0.1194	0.92286						0.24142	0.0344	1.4639		-0.03029	0.5691	0.24484		-0.49507	0.0123	1.9088		ATP-dependent 6-phosphofructokinase, muscle type OS=Mus musculus OX=10090 GN=Pfkm PE=1 SV=3	Pfkm	6.72765e+07	1.07255e+08	7.57916e+07	0	0	0	9.43666e+06	3.70344e+07	1.84995e+07	1.38142e+08	3.91266e+07	4.92197e+07	0	0	0	1.49988e+08	1.23488e+08	1.56486e+08
DNA-directed RNA polymerase II subunit RPB1 OS=Mus musculus OX=10090 GN=Polr2a PE=1 SV=3	POLR2A	-0.66361	0.0004	3.4476						-1.0893	0.0001	3.8339		-0.52576	0.004	2.3963		-0.28219	0.0117	1.9313		-0.41436	0.012	1.9213		-0.17739	0.0745	1.1276		DNA-directed RNA polymerase II subunit RPB1 OS=Mus musculus OX=10090 GN=Polr2a PE=1 SV=3	Polr2a	2.50759e+08	3.26508e+08	3.02912e+08	5.23593e+07	6.53629e+07	7.40149e+07	0	0	0	1.87477e+07	2.85005e+07	2.50466e+07	8.20481e+07	9.85322e+07	8.11971e+07	1.73064e+08	1.48818e+08	1.37103e+08
Flotillin-1 OS=Mus musculus OX=10090 GN=Flot1 PE=1 SV=1	FLOT1	-0.94324	0.0003	3.5361										-0.25936	0.271	0.56704		0.030298	0.3965	0.40174										Flotillin-1 OS=Mus musculus OX=10090 GN=Flot1 PE=1 SV=1	Flot1	2.19029e+08	2.18537e+08	1.71393e+08	1.86658e+07	2.90306e+07	2.24081e+07	0	0	0	0	0	0	1.74145e+08	1.32351e+08	5.93344e+07	2.39023e+08	1.94601e+08	2.17436e+08
Collagen alpha-1(III) chain OS=Mus musculus OX=10090 GN=Col3a1 PE=1 SV=4	COL3A1					-1.6927	<0.0001	4.3116		-1.9475	0.0001	3.8339		0.020837	0.8953	0.048031		0.80454	0.0108	1.9677		-0.70163	0.0089	2.0496		-0.85555	0.0082	2.0859		Collagen alpha-1(III) chain OS=Mus musculus OX=10090 GN=Col3a1 PE=1 SV=4	Col3a1	1.58445e+09	2.35946e+09	2.83519e+09	0	0	0	3.62845e+07	5.39655e+07	4.52182e+07	1.62753e+07	2.63677e+07	3.54948e+07	1.99005e+09	2.27111e+09	2.70821e+09	9.47894e+09	1.68876e+10	1.71623e+10
DNA-directed RNA polymerase II subunit RPB2 OS=Mus musculus OX=10090 GN=Polr2b PE=1 SV=2	POLR2B													-0.064729	0.6774	0.16916		-0.44461	0.0002	3.7152		0.062182	0.205	0.68824		0.014398	0.7233	0.14067		DNA-directed RNA polymerase II subunit RPB2 OS=Mus musculus OX=10090 GN=Polr2b PE=1 SV=2	Polr2b	1.14833e+08	1.1643e+08	1.22036e+08	0	0	0	0	0	0	0	0	0	1.46334e+08	7.05573e+07	1.01051e+08	4.44238e+07	4.23402e+07	4.02189e+07
Collagen alpha-2(V) chain OS=Mus musculus OX=10090 GN=Col5a2 PE=1 SV=1	COL5A2																	0.92068	0.0038	2.4232						-0.18516	0.2601	0.58494		Collagen alpha-2(V) chain OS=Mus musculus OX=10090 GN=Col5a2 PE=1 SV=1	Col5a2	9.87809e+06	1.35101e+07	1.28897e+07	0	0	0	0	0	0	0	0	0	0	0	0	7.41606e+07	1.19167e+08	1.12532e+08
Collagen alpha-2(VI) chain OS=Mus musculus OX=10090 GN=Col6a2 PE=1 SV=3	COL6A2													-0.36797	0.0543	1.2651		-0.23655	0.013	1.8876		-0.22883	0.1013	0.99423		0.12363	0.3808	0.41929		Collagen alpha-2(VI) chain OS=Mus musculus OX=10090 GN=Col6a2 PE=1 SV=3	Col6a2	1.65802e+08	1.53578e+08	2.02672e+08	0	0	0	0	0	0	0	0	0	6.40892e+07	5.64125e+07	1.12364e+08	1.06096e+08	1.05792e+08	8.97228e+07
Fibroblast growth factor receptor 1 OS=Mus musculus OX=10090 GN=Fgfr1 PE=1 SV=2	FGFR1																	0.32315	0.0344	1.4639										Fibroblast growth factor receptor 1 OS=Mus musculus OX=10090 GN=Fgfr1 PE=1 SV=2	Fgfr1	4.79929e+07	6.19639e+07	5.66474e+07	0	0	0	0	0	0	0	0	0	0	0	0	1.56464e+08	1.24033e+08	8.09085e+07
Mitogen-activated protein kinase kinase kinase kinase 4 OS=Mus musculus OX=10090 GN=Map4k4 PE=1 SV=1	MAP4K4																									-0.18498	0.139	0.85701		Mitogen-activated protein kinase kinase kinase kinase 4 OS=Mus musculus OX=10090 GN=Map4k4 PE=1 SV=1	Map4k4	1.85951e+07	2.15028e+07	1.81986e+07	0	0	0	0	0	0	0	0	0	0	0	0	0	0	0
cAMP-dependent protein kinase catalytic subunit alpha OS=Mus musculus OX=10090 GN=Prkaca PE=1 SV=3	PRKACA																	-0.60329	0.0043	2.3657										cAMP-dependent protein kinase catalytic subunit alpha OS=Mus musculus OX=10090 GN=Prkaca PE=1 SV=3	Prkaca	1.54711e+08	1.47862e+08	1.35329e+08	0	0	0	0	0	0	0	0	0	0	0	0	2.81136e+07	4.17328e+07	4.08784e+07
Growth factor receptor-bound protein 14 OS=Mus musculus OX=10090 GN=Grb14 PE=1 SV=1	GRB14																													Growth factor receptor-bound protein 14 OS=Mus musculus OX=10090 GN=Grb14 PE=1 SV=1	Grb14	2.17828e+07	1.85648e+07	2.15547e+07	0	0	0	0	0	0	0	0	0	0	0	0	0	0	0
Mitogen-activated protein kinase 14 OS=Mus musculus OX=10090 GN=Mapk14 PE=1 SV=3	MAPK14																													Mitogen-activated protein kinase 14 OS=Mus musculus OX=10090 GN=Mapk14 PE=1 SV=3	Mapk14	2.67822e+07	2.80685e+07	2.527e+07	0	0	0	0	0	0	0	0	0	0	0	0	0	0	0
Cytoplasmic protein NCK1 OS=Mus musculus OX=10090 GN=Nck1 PE=1 SV=1	NCK1																	0.44214	0.0326	1.4866		-0.13286	0.3722	0.42917						Cytoplasmic protein NCK1 OS=Mus musculus OX=10090 GN=Nck1 PE=1 SV=1	Nck1	3.43187e+07	2.30629e+07	4.08381e+07	0	0	0	0	0	0	0	0	0	0	0	0	6.00499e+07	9.42613e+07	1.21083e+08
Mitogen-activated protein kinase kinase kinase kinase 5 OS=Mus musculus OX=10090 GN=Map4k5 PE=1 SV=2	MAP4K5																	0.08174	0.3795	0.42073						-0.26743	0.1366	0.86463		Mitogen-activated protein kinase kinase kinase kinase 5 OS=Mus musculus OX=10090 GN=Map4k5 PE=1 SV=2	Map4k5	8.47358e+07	1.13198e+08	5.62583e+07	0	0	0	0	0	0	0	0	0	0	0	0	1.14966e+08	7.96186e+07	1.03688e+08
Phosphatidylinositol 3,4,5-trisphosphate 5-phosphatase 2 OS=Mus musculus OX=10090 GN=Inppl1 PE=1 SV=1	INPPL1									-0.2644	0.0114	1.9445		-0.0026068	0.9345	0.02942		0.063782	0.3965	0.40174						-0.037316	0.686	0.16369		Phosphatidylinositol 3,4,5-trisphosphate 5-phosphatase 2 OS=Mus musculus OX=10090 GN=Inppl1 PE=1 SV=1	Inppl1	1.70206e+07	1.99094e+07	1.83576e+07	0	0	0	0	0	0	6.72081e+06	1.08213e+07	1.37701e+07	1.39052e+07	1.97224e+07	2.22789e+07	3.15035e+07	1.67945e+07	1.8267e+07
V-type proton ATPase 116 kDa subunit a isoform 1 OS=Mus musculus OX=10090 GN=Atp6v0a1 PE=1 SV=3	ATP6V0A1									-0.28282	0.0023	2.6327						-0.39452	0.0344	1.4639										V-type proton ATPase 116 kDa subunit a isoform 1 OS=Mus musculus OX=10090 GN=Atp6v0a1 PE=1 SV=3	Atp6v0a1	6.5529e+07	6.02857e+07	5.91958e+07	0	0	0	0	0	0	2.81655e+07	2.88588e+07	4.07833e+07	0	0	0	3.53976e+07	1.54071e+07	2.80987e+07
V-type proton ATPase subunit d 1 OS=Mus musculus OX=10090 GN=Atp6v0d1 PE=1 SV=2	ATP6V0D1													0.02962	0.9326	0.030311														V-type proton ATPase subunit d 1 OS=Mus musculus OX=10090 GN=Atp6v0d1 PE=1 SV=2	Atp6v0d1	8.55007e+07	1.03293e+08	3.18114e+08	0	0	0	0	0	0	0	0	0	7.83543e+07	1.1235e+08	3.916e+08	0	0	0
DNA-directed RNA polymerases I, II, and III subunit RPABC3 OS=Mus musculus OX=10090 GN=Polr2h PE=1 SV=3	POLR2H																					-0.084089	0.5247	0.2801						DNA-directed RNA polymerases I, II, and III subunit RPABC3 OS=Mus musculus OX=10090 GN=Polr2h PE=1 SV=3	Polr2h	3.99879e+07	4.10914e+07	2.94538e+07	0	0	0	0	0	0	0	0	0	0	0	0	0	0	0
Fibroblast growth factor receptor substrate 2 OS=Mus musculus OX=10090 GN=Frs2 PE=1 SV=3	FRS2													0.053741	0.6358	0.19669														Fibroblast growth factor receptor substrate 2 OS=Mus musculus OX=10090 GN=Frs2 PE=1 SV=3	Frs2	1.87609e+07	1.53672e+07	2.27643e+07	0	0	0	0	0	0	0	0	0	1.75318e+07	2.2424e+07	2.41986e+07	0	0	0
Mitogen-activated protein kinase kinase kinase 7 OS=Mus musculus OX=10090 GN=Map3k7 PE=1 SV=1	MAP3K7									-0.75273	0.0062	2.2084		0.022701	0.6774	0.16916														Mitogen-activated protein kinase kinase kinase 7 OS=Mus musculus OX=10090 GN=Map3k7 PE=1 SV=1	Map3k7	3.20928e+07	3.1427e+07	2.60707e+07	0	0	0	0	0	0	1.35728e+07	3.29936e+06	3.24031e+06	2.90713e+07	3.2241e+07	3.28166e+07	0	0	0
Serine/threonine-protein phosphatase 2A 56 kDa regulatory subunit epsilon isoform OS=Mus musculus OX=10090 GN=Ppp2r5e PE=1 SV=3	PPP2R5E																													Serine/threonine-protein phosphatase 2A 56 kDa regulatory subunit epsilon isoform OS=Mus musculus OX=10090 GN=Ppp2r5e PE=1 SV=3	Ppp2r5e	2.96239e+07	3.26181e+07	3.8073e+07	0	0	0	0	0	0	0	0	0	0	0	0	0	0	0
Eukaryotic translation initiation factor 4E type 2 OS=Mus musculus OX=10090 GN=Eif4e2 PE=1 SV=1	EIF4E2																	-0.13926	0.0284	1.5463										Eukaryotic translation initiation factor 4E type 2 OS=Mus musculus OX=10090 GN=Eif4e2 PE=1 SV=1	Eif4e2	4.92056e+07	4.9454e+07	4.25071e+07	0	0	0	0	0	0	0	0	0	0	0	0	3.83821e+07	3.2517e+07	3.16711e+07
V-type proton ATPase subunit F OS=Mus musculus OX=10090 GN=Atp6v1f PE=1 SV=2	ATP6V1F													0.060055	0.7336	0.13457		0.52153	0.0117	1.9313										V-type proton ATPase subunit F OS=Mus musculus OX=10090 GN=Atp6v1f PE=1 SV=2	Atp6v1f	4.08074e+07	2.59765e+07	4.29863e+07	0	0	0	0	0	0	0	0	0	3.62334e+07	3.24377e+07	5.87025e+07	1.39856e+08	1.21477e+08	9.84153e+07
Exocyst complex component 7 OS=Mus musculus OX=10090 GN=Exoc7 PE=1 SV=2	EXOC7																									0.37091	0.0711	1.1479		Exocyst complex component 7 OS=Mus musculus OX=10090 GN=Exoc7 PE=1 SV=2	Exoc7	8.08322e+06	9.02847e+06	1.7388e+07	0	0	0	0	0	0	0	0	0	0	0	0	0	0	0
[truncated: 12 more columns]

## Sheet: Fig. 5c
Fig. 5c
relative change [% of vehicle]		n1	n2	n3	n1	n2	n3	n1	n2	n3	n1	n2	n3	n1	n2	n3	n1	n2	n3	n1	n2	n3	n1	n2	n3	n1	n2	n3	n1	n2	n3
Protein	Gene Symbol	vehicle	vehicle	vehicle	VAL	VAL	VAL	MC	MC	MC	18:1 + VAL	18:1 + VAL	18:1 + VAL	18:1	18:1	18:1	18:1 + Serum	18:1 + Serum	18:1 + Serum	Serum	Serum	Serum	CAY	CAY	CAY	CAY + PI(18:1/18:1)	CAY + PI(18:1/18:1)	CAY + PI(18:1/18:1)	CAY + PI(16:0/16:0)	CAY + PI(16:0/16:0)	CAY + PI(16:0/16:0)
Insulin-like growth factor-binding protein 6 OS=Mus musculus OX=10090 GN=Igfbp6 PE=2 SV=2	IGFBP6	88.9947	125.363	85.642	487.728	362.336	398.68	1094.82	802.577	1011.66	325.593	299.466	286.66	299.242	231.981	167.966	231.323	238.582	186.194		395.917	319.495	1271.15	1699.12	1412.88	609.178	690.746	760.891	1050.81	905.135	1338.12
Cystatin-C OS=Mus musculus OX=10090 GN=Cst3 PE=1 SV=2	CST3	88.3881	118.787	92.8252	195.099	246.354	258.125	639.645	870.437	962.996	116.787	126.647	107.425	104.863	74.5014	80.793	219.511	142.67	162.109		90.7115	81.7596	159.175	455.363	320.759	45.1746	48.5877	50.5117	204.125	188.378	446.789
General transcription factor IIF subunit 2 OS=Mus musculus OX=10090 GN=Gtf2f2 PE=1 SV=1	GTF2F2	91.9114	103.23	104.859	561.303	319.028	285.731	489.783	631.259	520.028	639.817	419.343	469.936	427.089	213.268	192.316	123.842	208.099	105.828		78.5944	90.1481	385.727	515.123	286.014	393.664	234.821	237.283	351.01	393.849	158.394
Platelet-derived growth factor receptor alpha OS=Mus musculus OX=10090 GN=Pdgfra PE=1 SV=3	PDGFRA	90.2372	71.9864	137.776	245.137	249.161	239.758	705.938	480.802	637.598	271.641	214.217	156.002	220.885	244.381	239.824	320.224	309.584	303.598		269.444	224.775	87.9782	123.695	150.625	93.9385	115.127	128.054	106.875	90.2713	154.644
DCC-interacting protein 13-alpha OS=Mus musculus OX=10090 GN=Appl1 PE=1 SV=1	APPL1	99.7176	132.551	67.7314	483.967	162.946	101.3	269.928	738.801	191.193	0	0	0	271.788	117.122	51.5159	59.4228	216.1	36.8849		97.3577	52.8427	0	0	0	186.617	133.201	182.46	0	0	0
Hexokinase-2 OS=Mus musculus OX=10090 GN=Hk2 PE=1 SV=1	HK2	87.0993	79.7844	133.116	123.216	198.481	142.048	503.216	253.704	484.707	151.545	160.624	258.521	0	0	0	0	0	0		0	0	122.228	40.4556	182.791	167.742	242.968	303.999	583.437	609.134	737.063
Galectin-1 OS=Mus musculus OX=10090 GN=Lgals1 PE=1 SV=3	LGALS1	92.7422	87.9009	119.357	145.358	375.238	185.876	205.85	183.496	119.064	228.378	311.052	157.463	83.1404	221.651	136.071	179.938	190.608	237.411		166.211	218.364	218.571	128.328	165.145	128.768	123.346	192.256	74.1806	106.427	193.987
Insulin-degrading enzyme OS=Mus musculus OX=10090 GN=Ide PE=1 SV=1	IDE	59.5464	180.826	59.6277	248.738	229.28	30.3766	382.381	117.092	112.345	0	0	0	0	0	0	156.816	174.561	206.879		187.011	163.31	96.2846	135.236	124.94	168.717	209.878	195.815	127.975	154.249	189.873
Glycogen synthase kinase-3 beta OS=Mus musculus OX=10090 GN=Gsk3b PE=1 SV=2	GSK3B	90.0301	112.365	97.6052	46.0073	50.843	48.812	56.5958	35.9142	26.5805	26.547	45.159	35.6805	73.0549	86.7392	78.7362	43.4894	33.805	28.6832		112.946	121.277	54.4874	40.3465	55.7618	124.145	153.559	136.807	115.855	108.455	130.2
Tyrosine-protein phosphatase non-receptor type 11 OS=Mus musculus OX=10090 GN=Ptpn11 PE=1 SV=2	PTPN11	75.489	107.536	116.975	37.3344	42.9144	50.9976	48.4241	41.5209	42.3354	0	0	0	57.3279	55.9613	54.4587	104.267	75.947	85.6293		149.009	151.083	121.417	58.8456	77.1799	103.963	148.825	118.833	64.8294	44.0411	42.6898
Reticulocalbin-1 OS=Mus musculus OX=10090 GN=Rcn1 PE=1 SV=1	RCN1	90.7734	97.4722	111.754	32.5705	31.5415	32.6707	52.7256	41.9671	51.6926	46.4201	40.9028	34.3569	111.184	93.3772	95.6977	106.991	136.371	147.712		112.591	111.96	41.2109	55.4518	57.9076	69.5907	69.4665	79.4424	50.9743	51.4953	56.418
5'-AMP-activated protein kinase catalytic subunit alpha-1 OS=Mus musculus OX=10090 GN=Prkaa1 PE=1 SV=2	PRKAA1	100.704	92.4914	106.804	36.9112	46.3666	43.4767	45.2411	26.5319	31.8553	20.933	35.1997	35.8828	92.0471	93.0038	110.331	126.5	89.1318	108.901		163.755	163.481	50.5147	61.9575	61.4806	99.2135	119.526	116.451	78.1723	75.4248	89.359
Acetyl-CoA carboxylase 1 OS=Mus musculus OX=10090 GN=Acaca PE=1 SV=1	ACACA	91.6405	93.2462	115.113	42.8521	37.6578	46.5816	25.974	23.6972	28.8837	4.91648	5.1585	8.26324	29.0159	46.0018	56.1791	46.3351	51.5414	67.6831		94.8367	98.5776	34.0135	28.4186	67.9144	61.403	93.0697	92.731	38.2098	52.818	41.754
Flotillin-2 OS=Mus musculus OX=10090 GN=Flot2 PE=1 SV=2	FLOT2	80.0299	86.5079	133.462	19.3757	21.2531	32.5288	35.6541	55.9201	21.461	63.2776	54.7539	93.6909	82.8097	89.7402	65.3442	89.094	93.4113	108.829		133.498	126.145	45.6101	60.2652	63.5872	38.2616	35.0833	37.7026	21.9877	24.5409	23.0534
Phosphoenolpyruvate carboxykinase [GTP], mitochondrial OS=Mus musculus OX=10090 GN=Pck2 PE=1 SV=1	PCK2	102.89	93.645	103.465	22.8724	27.4309	27.2044	42.9609	28.4275	30.9121	19.8292	25.3967	29.5706	67.0472	84.7921	93.8235	125.289	95.7203	102.695		100.432	106.53	105.295	105.94	143.814	97.2347	142.5	132.66	123.627	130.883	131.208
Collagen alpha-1(VI) chain OS=Mus musculus OX=10090 GN=Col6a1 PE=1 SV=1	COL6A1	87.5027	109.497	103	28.2855	46.4478	70.3486	0	0	0	5.49646	10.3902	10.5898	49.0614	56.3351	51.2186	115.048	130.384	147.414		157.811	156.754	90.634	62.6698	60.0006	92.4221	130.592	75.1069	119.334	105.425	91.3487
Ribosomal protein S6 kinase alpha-5 OS=Mus musculus OX=10090 GN=Rps6ka5 PE=1 SV=2	RPS6KA5	98.5359	80.1908	121.273	31.3293	32.9221	75.2213	0	0	0	0	0	0	0	0	0	56.6896	63.1219	59.2315		93.0215	72.3994	0	0	0	24.5143	23.206	34.3295	37.4329	49.21	85.8402
Insulin-like growth factor 1 receptor OS=Mus musculus OX=10090 GN=Igf1r PE=1 SV=3	IGF1R	94.2531	100.338	105.409	0	0	0	47.0634	37.3199	47.7469	27.8625	40.6736	58.0011	68.9006	86.2719	92.2948	66.2551	78.2662	99.9379		82.2429	76.7413	0	0	0	120.798	102.556	98.7905	86.8817	66.217	82.7603
Fibrillin-1 OS=Mus musculus OX=10090 GN=Fbn1 PE=1 SV=2	FBN1	83.3291	133.34	83.331	0	0	0	59.8603	28.6364	43.5033	49.9493	44.9064	55.1817	140.108	139.654	36.3899	85.5337	99.8423	124.348		64.0602	32.029	125.362	123.929	106.018	91.859	146.257	82.9681	124.568	85.372	93.709
Cadherin-2 OS=Mus musculus OX=10090 GN=Cdh2 PE=1 SV=2	CDH2	97.7413	97.8524	104.406	21.4267	27.5297	31.0479	18.3497	11.5544	15.1522	15.6582	22.362	20.385	36.8088	31.2432	38.7656	120.09	100.043	115.799		133.805	149.555	42.42	88.5825	46.0369	100.859	104.864	76.3739	49.1788	48.4501	41.4571
Cdc42-interacting protein 4 OS=Mus musculus OX=10090 GN=Trip10 PE=1 SV=2	TRIP10	88.544	83.2806	128.175	25.2658	35.5696	40.9474	10.2437	5.80366	6.64721	31.8725	33.3666	50.6567	30.5479	50.0935	42.0744	101.214	70.4856	82.7551		77.3778	79.5126	56.4413	47.2903	51.4239	63.2237	35.3352	56.5715	80.5863	74.0475	88.5408
Calumenin OS=Mus musculus OX=10090 GN=Calu PE=1 SV=1	CALU	83.6003	107.044	109.356	18.3239	32.128	30.0285	10.6222	10.1388	12.4347	28.5009	20.0961	26.9635	125.936	119.518	121.669	117.385	154.857	165.422		136.996	154.286	73.4672	68.4403	69.6435	94.0376	93.2016	93.2478	61.4687	62.5012	71.1749
Glycogen phosphorylase, brain form OS=Mus musculus OX=10090 GN=Pygb PE=1 SV=3	PYGB	50.78	114.167	135.053	0	0	0	19.045	43.7912	31.3194	23.6981	33.5426	35.2947	10.0378	94.5748	97.0491	172.826	148.636	239.104		126.714	111.603	132.931	94.5757	149.27	105.973	144.336	126.906	136.429	151.706	160.857
Nucleobindin-1 OS=Mus musculus OX=10090 GN=Nucb1 PE=1 SV=2	NUCB1	85.0199	108.711	106.269	10.8345	15.9963	18.4165	16.1466	14.1169	12.9785	24.9953	40.0681	39.1934	170.161	149.541	138.824	95.3924	150.441	123.065		152.133	144.284	95.9049	164.138	116.826	38.9161	44.7224	45.8836	92.4337	127.624	147.311
Collagen alpha-1(V) chain OS=Mus musculus OX=10090 GN=Col5a1 PE=1 SV=2	COL5A1	122.371	76.4853	101.144	0	0	0	21.663	17.2577	46.4581	0	0	0	0	0	0	139.551	132.852	177.295		135.521	193.28	0	0	0	22.2517	102.328	134.161	138.66	172.515	120.966
ATP-dependent 6-phosphofructokinase, muscle type OS=Mus musculus OX=10090 GN=Pfkm PE=1 SV=3	PFKM	80.6276	128.54	90.8324	0	0	0	11.3094	44.3839	22.1707	165.556	46.8913	58.9873	0	0	0	179.753	147.994	187.541		107.864	149.379	89.9276	73.86	114.971	31.3875	26.4489	37.1025	0	0	0
DNA-directed RNA polymerase II subunit RPB1 OS=Mus musculus OX=10090 GN=Polr2a PE=1 SV=3	POLR2A	85.4685	111.287	103.244	17.8461	22.2783	25.2272	0	0	0	6.38996	9.7141	8.53689	27.9653	33.5837	27.6752	58.9873	50.723	46.73		53.7539	62.9699	42.8314	29.9194	43.7854	54.8065	78.0832	67.3842	36.5264	47.1499	44.4812
Flotillin-1 OS=Mus musculus OX=10090 GN=Flot1 PE=1 SV=1	FLOT1	107.903	107.661	84.4356	9.19559	14.3018	11.0392	0	0	0	0	0	0	85.7917	65.2018	29.2307	117.753	95.8687	107.118		113.848	144.589	0	0	0	0	0	0	33.336	24.3413	30.2028
Collagen alpha-1(III) chain OS=Mus musculus OX=10090 GN=Col3a1 PE=1 SV=4	COL3A1	70.118	104.415	125.467	0	0	0	1.60572	2.38817	2.00107	0.720242	1.16687	1.57078	88.0669	100.505	119.848	419.478	747.337	759.496		646.989	814.064	21.0545	19.556	17.523	17.1297	11.2663	12.91	18.0026	18.01	22.4155
DNA-directed RNA polymerase II subunit RPB2 OS=Mus musculus OX=10090 GN=Polr2b PE=1 SV=2	POLR2B	97.5091	98.8656	103.625	0	0	0	0	0	0	0	0	0	124.258	59.9131	85.8069	37.7221	35.9528	34.1515		114.262	119.265	131.69	117.604	99.1125	66.8054	146.326	112.88	17.3175	21.32	24.7318
Collagen alpha-2(V) chain OS=Mus musculus OX=10090 GN=Col5a2 PE=1 SV=1	COL5A2	81.6867	111.722	106.591	0	0	0	0	0	0	0	0	0	0	0	0	613.27	985.453	930.585		580.824	773.317	0	0	0	43.4464	58.9932	105.629	58.6308	59.0072	106.361
Collagen alpha-2(VI) chain OS=Mus musculus OX=10090 GN=Col6a2 PE=1 SV=3	COL6A2	95.279	88.2544	116.467	0	0	0	0	0	0	0	0	0	36.8292	32.4178	64.5709	60.9687	60.7942	51.5597		213.621	290.338	60.0987	40.502	82.8124	84.9759	199.664	135.589	133.674	70.2297	112.486
Fibroblast growth factor receptor 1 OS=Mus musculus OX=10090 GN=Fgfr1 PE=1 SV=2	FGFR1	86.4196	111.577	102.003	0	0	0	0	0	0	0	0	0	0	0	0	281.741	223.344	145.69		101.472	126.198	0	0	0	0	0	0	0	0	0
Mitogen-activated protein kinase kinase kinase kinase 4 OS=Mus musculus OX=10090 GN=Map4k4 PE=1 SV=1	MAP4K4	95.6923	110.656	93.6521	0	0	0	0	0	0	0	0	0	0	0	0	0	0	0		75.2035	87.0639	0	0	0	76.6168	45.6017	79.0913	0	0	0
cAMP-dependent protein kinase catalytic subunit alpha OS=Mus musculus OX=10090 GN=Prkaca PE=1 SV=3	PRKACA	105.99	101.298	92.7116	0	0	0	0	0	0	0	0	0	0	0	0	19.2602	28.5905	28.0051		83.4288	70.8982	0	0	0	0	0	0	0	0	0
Growth factor receptor-bound protein 14 OS=Mus musculus OX=10090 GN=Grb14 PE=1 SV=1	GRB14	105.567	89.9714	104.462	0	0	0	0	0	0	0	0	0	0	0	0	0	0	0		47.1572	64.3882	0	0	0	0	0	0	185.794	188.845	202.693
Mitogen-activated protein kinase 14 OS=Mus musculus OX=10090 GN=Mapk14 PE=1 SV=3	MAPK14	100.282	105.098	94.6197	0	0	0	0	0	0	0	0	0	0	0	0	0	0	0		0	0	0	0	0	0	0	0	87.5187	76.475	18.1703
Cytoplasmic protein NCK1 OS=Mus musculus OX=10090 GN=Nck1 PE=1 SV=1	NCK1	104.822	70.4429	124.735	0	0	0	0	0	0	0	0	0	0	0	0	183.415	287.909	369.833		0	0	43.5265	99.618	84.8439	0	0	0	70.613	63.0135	58.7625
Mitogen-activated protein kinase kinase kinase kinase 5 OS=Mus musculus OX=10090 GN=Map4k5 PE=1 SV=2	MAP4K5	100.006	133.597	66.3966	0	0	0	0	0	0	0	0	0	0	0	0	135.685	93.9667	122.373		33.3251	56.5077	0	0	0	37.5856	63.391	58.6978	87.4031	19.1191	56.4417
Phosphatidylinositol 3,4,5-trisphosphate 5-phosphatase 2 OS=Mus musculus OX=10090 GN=Inppl1 PE=1 SV=1	INPPL1	92.3567	108.032	99.6115	0	0	0	0	0	0	36.4683	58.7185	74.7189	75.4518	107.017	120.889	170.943	91.1301	99.1198		62.0318	79.9027	0	0	0	159.161	69.7716	69.1615	0	0	0
V-type proton ATPase 116 kDa subunit a isoform 1 OS=Mus musculus OX=10090 GN=Atp6v0a1 PE=1 SV=3	ATP6V0A1	106.257	97.755	95.9877	0	0	0	0	0	0	45.6712	46.7953	66.1313	0	0	0	57.3982	24.9831	45.5628		250.224	242.524	0	0	0	0	0	0	28.7115	46.054	41.6086
V-type proton ATPase subunit d 1 OS=Mus musculus OX=10090 GN=Atp6v0d1 PE=1 SV=2	ATP6V0D1	50.6014	61.1312	188.267	0	0	0	0	0	0	0	0	0	46.372	66.4917	231.759	0	0	0		219.467	100.492	0	0	0	0	0	0	41.59	254.714	7.91295
DNA-directed RNA polymerases I, II, and III subunit RPABC3 OS=Mus musculus OX=10090 GN=Polr2h PE=1 SV=3	POLR2H	108.532	111.527	79.9412	0	0	0	0	0	0	0	0	0	0	0	0	0	0	0		72.802	68.0161	159.836	42.8688	78.9995	0	0	0	0	0	0
Fibroblast growth factor receptor substrate 2 OS=Mus musculus OX=10090 GN=Frs2 PE=1 SV=3	FRS2	98.9284	81.0331	120.038	0	0	0	0	0	0	0	0	0	92.4469	118.244	127.602	0	0	0		0	0	0	0	0	0	0	0	0	0	0
Mitogen-activated protein kinase kinase kinase 7 OS=Mus musculus OX=10090 GN=Map3k7 PE=1 SV=1	MAP3K7	107.465	105.236	87.2995	0	0	0	0	0	0	45.4493	11.0481	10.8504	97.3471	107.961	109.889	0	0	0		60.1782	74.1489	0	0	0	0	0	0	0	0	0
Serine/threonine-protein phosphatase 2A 56 kDa regulatory subunit epsilon isoform OS=Mus musculus OX=10090 GN=Ppp2r5e PE=1 SV=3	PPP2R5E	88.5927	97.5469	113.86	0	0	0	0	0	0	0	0	0	0	0	0	0	0	0		89.7591	113.797	0	0	0	0	0	0	0	0	0
Eukaryotic translation initiation factor 4E type 2 OS=Mus musculus OX=10090 GN=Eif4e2 PE=1 SV=1	EIF4E2	104.569	105.097	90.3338	0	0	0	0	0	0	0	0	0	0	0	0	81.5677	69.1035	67.3059		0	0	0	0	0	0	0	0	77.5137	65.6324	48.2468
V-type proton ATPase subunit F OS=Mus musculus OX=10090 GN=Atp6v1f PE=1 SV=2	ATP6V1F	111.526	70.9934	117.481	0	0	0	0	0	0	0	0	0	99.0251	88.6516	160.433	382.223	331.996	268.967		205.181	214.54	0	0	0	0	0	0	234.568	307.381	274.504
Exocyst complex component 7 OS=Mus musculus OX=10090 GN=Exoc7 PE=1 SV=2	EXOC7	70.2894	78.5091	151.201	0	0	0	0	0	0	0	0	0	0	0	0	0	0	0		317.335	418.563	0	0	0	191.764	210.09	268.494	108.297	30.8	161.171

## Sheet: Fig. 5d
Fig. 5d
IGF1R
relative change
[% of vehicle control]	n1	n2	n3	Average
vehicle	94.2531	100.338	105.409	100
VAL	0	0	0	0
MC	47.0634	37.3199	47.7469	44.0434
18:1 + VAL	27.8625	40.6736	58.0011	42.179
18:1	68.9006	86.2719	92.2948	82.4891
18:1 + Serum	66.2551	78.2662	99.9379	81.4864
Serum		82.2429	76.7413	79.4921
CAY	0	0	0	0
CAY + PI(18:1/18:1)	120.798	102.556	98.7905	107.382
absolute intensities [area]	n1	n2	n3	Average
vehicle	1.05937e+08	1.12777e+08	1.18476e+08	1.12397e+08
VAL	0	0	0
MC	5.28978e+07	4.19464e+07	5.3666e+07
18:1 + VAL	3.13165e+07	4.57158e+07	6.51913e+07
18:1	7.7442e+07	9.69668e+07	1.03736e+08
18:1 + Serum	7.44686e+07	8.79687e+07	1.12327e+08
Serum		9.24384e+07	8.62547e+07
CAY	0	0	0
CAY + PI(18:1/18:1)	135772928	1.1527e+08	1.11037e+08

## Sheet: Fig. 5e
Fig. 5e
FGFR1
relative change
[% of vehicle control]	n1	n2	n3	average
vehicle	86.4196	111.577	102.003	100
VAL	0	0	0	0
MC	0	0	0	0
18:1 + VAL	0	0	0	0
18:1	0	0	0	0
18:1 + Serum	281.741	223.344	145.69	216.925
Serum		101.472	126.198	113.835
CAY	0	0	0	0
CAY + PI(18:1/18:1)	0	0	0	0
absolute intensities [area]	n1	n2	n3	average
vehicle	4.79929e+07	6.19639e+07	5.66474e+07	5.55347e+07
VAL	0	0	0
MC	0	0	0
18:1 + VAL	0	0	0
18:1	0	0	0
18:1 + Serum	1.56464e+08	1.24033e+08	8.09085e+07
Serum		5.6352e+07	7.00835e+07
CAY	0	0	0
CAY + PI(18:1/18:1)	0	0	0

## Sheet: Fig. 5f
Fig. 5f
PTPN11
relative change
[% of vehicle control]	n1	n2	n3	average
vehicle	75.489	107.536	116.975	100
VAL	37.3344	42.9144	50.9976	43.7488
MC	48.4241	41.5209	42.3354	44.0935
18:1 + VAL	0	0	0	0
18:1	57.3279	55.9613	54.4587	55.916
18:1 + Serum	104.267	75.947	85.6293	88.6144
Serum		149.009	151.083	150.046
CAY	121.417	58.8456	77.1799	85.814
CAY + PI(18:1/18:1)	103.963	148.825	118.833	123.873
absolute intensities [area]	n1	n2	n3	average
vehicle	1.20944e+08	1.72289e+08	1.8741e+08	1.60214e+08
VAL	5.98152e+07	6.87551e+07	8.17055e+07
MC	7.75824e+07	6.65225e+07	6.78275e+07
18:1 + VAL	0	0	0
18:1	9.18476e+07	8.9658e+07	8.72508e+07
18:1 + Serum	1.67051e+08	1.21678e+08	1.37191e+08
Serum		2.38734e+08	2.42056e+08
CAY	1.94527e+08	9.42791e+07	1.23653e+08
CAY + PI(18:1/18:1)	166563761	2.38439e+08	1.90387e+08

## Sheet: Fig. 5g
Fig. 5g
GSK3B
relative change
[% of vehicle control]	n1	n2	n3	average
vehicle	90.0301	112.365	97.6052	100
VAL	46.0073	50.843	48.812	48.5541
MC	56.5958	35.9142	26.5805	39.6969
18:1 + VAL	26.547	45.159	35.6805	35.7955
18:1	73.0549	86.7392	78.7362	79.5101
18:1 + Serum	43.4894	33.805	28.6832	35.3258
Serum		112.946	121.277	117.111
CAY	54.4874	40.3465	55.7618	50.1986
CAY + PI(18:1/18:1)	124.145	153.559	136.807	138.17
absolute intensities [area]	n1	n2	n3	average
vehicle	1.45067e+08	1.81054e+08	1.57272e+08	1.61131e+08
VAL	7.4132e+07	8.19239e+07	7.86513e+07
MC	9.11934e+07	5.7869e+07	4.28295e+07
18:1 + VAL	4.27755e+07	7.27653e+07	5.74924e+07
18:1	1.17714e+08	1.39764e+08	1.26868e+08
18:1 + Serum	7.0075e+07	5.44703e+07	4.62175e+07
Serum		1.81991e+08	1.95415e+08
CAY	8.77961e+07	6.50108e+07	8.98496e+07
CAY + PI(18:1/18:1)	200036148	2.47431e+08	2.20439e+08

## Sheet: Fig. 5h
Fig. 5h
IGFBP6
relative change
[% of vehicle control]	n1	n2	n3	average		Adjusted P Value
vehicle	88.9947	125.363	85.642	100
VAL	487.728	362.336	398.68	416.248		0.000462466
MC	1094.82	802.577	1011.66	969.685		8.58539e-05
18:1 + VAL	325.593	299.466	286.66	303.907		0.0008892
18:1	299.242	231.981	167.966	233.063		0.0509453
18:1 + Serum	231.323	238.582	186.194	218.7		0.0129544
Serum		395.917	319.495	357.706		-
CAY	1271.15	1699.12	1412.88	1461.05		0.0011277
CAY + PI(18:1/18:1)	609.178	690.746	760.891	686.938		0.00412862
absolute intensities [area]	n1	n2	n3	average
vehicle	3.10743e+07	4.37732e+07	2.99036e+07	3.4917e+07
VAL	1.703e+08	1.26517e+08	1.39207e+08
MC	3.82277e+08	2.80236e+08	3.53243e+08
18:1 + VAL	1.13687e+08	1.04565e+08	1.00093e+08
18:1	1.04486e+08	8.10008e+07	5.86487e+07
18:1 + Serum	8.0771e+07	8.33059e+07	6.50134e+07
Serum		1.38243e+08	1.11558e+08
CAY	4.43849e+08	5.93283e+08	4.93337e+08
CAY + PI(18:1/18:1)	212706840	2.41188e+08	2.65681e+08
																				1.38243e+08	1.11558e+08	4.43849e+08	5.93283e+08	4.93337e+08	212706840	2.41188e+08	2.65681e+08
