# Supplementary material for: Attenuated growth factor signaling during cell death initiation sensitizes membranes towards peroxidation
Source: Nat Commun. 2025 Feb 25;16:1774. doi: 10.1038/s41467-025-56711-2 (PMC11861335; doi:10.1038/s41467-025-56711-2)
Supplement: Supplementary file 9 — Source Data [file 41467_2025_56711_MOESM9_ESM.zip › Source_data_Fig_6.xlsx]

## Sheet: Fig. 6a
Fig. 6a
PI(3,4,5)P3 [pmol/mg]
	w/o	VAL	MC	STS	CHX	ETO	TPG		Serum
n1	354.154	3.84019	8.90534	73.3977	7.12462	17.3728	4.51768		17.412
n2	15.3364		10.2988		8.31734	13.9817			18.0965
n3	323.051	23.1174	3.86743	99.4792	46.3972	18.0731	11.4167
n4	360.25	7.25391	12.4179		13.7898	8.68658	4.27911		51.3302
n5	168.448	8.38784	6.45566	73.9047	26.9955	37.3275	5.1312		63.4816
n6	51.7203	7.43467	15.7526	82.2451	0	3.17207	13.4758		46.7904
Mixed-effects model (REML)	log-transformed data
Dunnett's multiple comparisons test	Summary	Adjusted P Value
w/o vs. VAL	****	2.26853e-05
w/o vs. MC	****	1.09517e-05
w/o vs. STS	*	0.0109575
w/o vs. CHX	****	2.01996e-05
w/o vs. ETO	****	1.91238e-05
w/o vs. TPG	****	1.90452e-05
w/o vs. Serum	***	0.000263551

## Sheet: Fig. 6b
Fig. 6b
PUFA-PC [% of vehicle]	0.17 h				1 h				6 h				24 h				48 h									p-AKT [% of vehicle]	0.17 h				1 h				6 h				24 h				48 h
	n1	n2	n3		n1	n2	n3		n1	n2	n3		n1	n2	n3		n1	n2	n3	n4	n5	n6	n7				n1	n2	n3		n1	n2	n3		n1	n2	n3		n1	n2	n3		n1	n2	n3	n4	n5	n6	n7
VAL	110.723	99.6172	83.4543		105.864	99.5098	91.5769		76.4557	80.5605	67.5319		93.1352	99.1511	80.1449		162.546	151.131	110.392	103.785						VAL	112.184	205.044	108.437		131.953	65.2295	213.365		264.763	53.4392	149.102			32.9223	28.2652		23.8634	13.1219	21.5704	23.1458	28.8246	31.3131	12.6809
MC	115.22	102.215	91.2979		111.406	105.532	89.4824		110.734	103.048	87.0933		114.36	125.163	95.4513		162.511	146.844	128.247	152.199						MC	108.632	140.788	118.394		128.302	101.46	85.7455		102.328	28.1515	52.8455		34.9704	58.8749	4.97766		10.8393	11.3789	25.0129	35.6909	19.5245	46.9071	7.94264
STS	106.33	101.476	84.7946		107.921	98.4419	93.665		121.545	107.988	90.7494		157.967	129.752	126.997		212.831	172.88	159.147	160.111						STS*	101.89	138.723	100.03		78.2108	272.327	122.07		237.564	221.517	150.695		114.519	380.389	277.335		360.793	290.459	410.807	628.361	263.504	909.965	890.914
CHX	106.057	106.224	88.052		108.444	100.511	91.4148		107.177	107.216	81.6057		130.327	153.681	118.175		167.182	195.897	149.763	159.545						CHX	81.5759	129.402	154.786		159.003	154.131	96.363		140.596	48.1263	110.989		59.5564	126.664	55.7451		94.8703	43.8747	50.3535	75.8181	122.443	94.5674	113.6
ETO	110.537	109.709	88.3698		111.417	107.148	99.8896		115.037	101.981	90.3841		119.546	121.089	93.2273		149.329	177.834	116.385	128.986						ETO	110.422	88.4445	118.672		83.0019	102.866	147.433		93.3552	64.2967	170.283		92.6586	95.7055	86.8549		63.1896	127.421	120.434	75.9311	152.051	174.576	89.2258
TPG	102.096	95.519	76.1785		96.8345	89.3347	80.4988		74.9615	71.4573	60.9386		81.737	83.901	66.7918		158.909	107.825	75.188	114.171						TPG	67.2256	145.245	121.34		73.1908	163.815	116.804		86.9523	95.78	145.499		16.0155	51.8889	20.6965		4.20478	5.60281	25.1117	20.4564	6.92637	10.3415	1.91257
Serum	116.716	105.599	83.6301		106.319	102.886	91.3575		96.3079	88.8743	78.5737		121.186	122.072	102.586		196.828	156.816	183.247	132.264						Serum	113.744	80.503	78.8021		95.2351	115.343	70.066		258.721	74.0452	135.561		70.7632	10.0366	90.1279		112.859	44.3412	38.0009	112.561	141.197	69.1913	46.5463
																										* data for STS not used (pan-kinase inhibitor)
																										p-Akt/loading control [ratio]	0.17 h				1 h				6 h				24 h				48 h
																											n1	n2	n3		n1	n2	n3		n1	n2	n3		n1	n2	n3		n1	n2	n3	n4	n5	n6	n7
																										loading control	ß-actin	GAPDH	GAPDH		GAPDH	GAPDH	GAPDH		GAPDH	GAPDH	ß-actin		GAPDH	GAPDH	ß-actin		GAPDH	GAPDH	ß-actin	ß-actin	ß-actin	ß-actin	ß-actin
																										vehicle	0.00485486	0.0703485	0.0367827		0.00391008	0.0212655	0.0119156		0.00301062	0.034562	0.0187995		0.00431958	0.0373253	0.0676993		0.00986005	0.0687158	0.024131	0.0711602	0.969648	0.0280013	0.0190545
																										VAL	0.00544639	0.144245	0.039886		0.00515947	0.0138714	0.0254237		0.00797101	0.0184697	0.0280303			0.0122884	0.0191354		0.00235294	0.00901679	0.00520514	0.0164706	0.279497	0.00876808	0.00241629
																										MC	0.00527395	0.0990423	0.0435484		0.00501672	0.021576	0.0102171		0.00308071	0.00972973	0.00993468		0.00151057	0.0219752	0.00336984		0.00106876	0.0078191	0.00603586	0.0253977	0.189319	0.0131346	0.00151343
																										STS*	0.00494663	0.0975898	0.0367937		0.0030581	0.0579116	0.0145455		0.00715215	0.0765607	0.0283299		0.00494673	0.141982	0.187754		0.0355744	0.199591	0.099132	0.447143	2.55507	0.254802	0.169759
																										CHX	0.0039604	0.0910326	0.0569343		0.00621712	0.0327767	0.0114823		0.0042328	0.0166334	0.0208653		0.00257258	0.0472779	0.037739		0.00935425	0.0301489	0.0121508	0.0539523	1.18726	0.0264801	0.0216459
																										ETO	0.00536082	0.0622194	0.0436508		0.00324544	0.021875	0.0175676		0.00281057	0.0222222	0.0320122		0.00400246	0.0357224	0.0588002		0.00623053	0.0875586	0.0290619	0.0540327	1.47436	0.0488838	0.0170015
																										TPG	0.00326371	0.102178	0.0446321		0.00286182	0.0348361	0.0139179		0.0026178	0.0331034	0.027353		0.000691802	0.0193677	0.0140114		0.000414594	0.00385002	0.00605971	0.0145568	0.0671614	0.00289575	0.000364431
																										Serum	0.00552209	0.0566327	0.0289855		0.00372376	0.0245283	0.00834879		0.0077891	0.0255915	0.0254848		0.00305667	0.00374618	0.0610159		0.0111279	0.0304694	0.00917	0.0800984	1.36911	0.0193745	0.00886918
																										* data for STS not used (pan-kinase inhibitor)
[truncated: 1 more columns]

## Sheet: Fig. 6c
Fig. 6c
	p-Akt														PUFA-PC
VAL	-131.905	-142.646	-134.198	-132.622	-126.944	-124.455	-143.087	-104.163						VAL	87.6963	76.282	35.5421	28.9352
MC	-50.2692	-49.7296	-36.0956	-25.4176	-41.584	-14.2013	-53.1658	-28.0371						MC	62.2197	46.552	27.9552	51.9077
STS*	157.535	87.1998	207.549	425.102	60.2456	706.707	687.655	90.1896						STS	106.07	66.1188	52.3861	53.35
CHX	-5.03348	-56.029	-49.5503	-24.0856	22.5391	-5.33633	13.6963	-55.6431						CHX	68.5153	97.2308	51.0964	60.8784
ETO	-46.1219	18.1098	11.1225	-33.3804	42.7394	65.265	-20.0857	0.4098						ETO	46.8611	75.3661	13.9179	26.5188
TPG	-105.206	-103.808	-84.2987	-88.9541	-102.484	-99.069	-107.498	-89.3366						TPG	89.79	38.7064	6.06887	45.0517
Serum	-43.2503	-111.768	-118.108	-43.5483	-14.9122	-86.9178	-109.563	-62.2965						Serum	108.91	68.8971	95.3286	44.3449
	n1	n2	n3	n4	n5	n6	n7	n8							n1	n2	n3	n4
* data for STS not used (pan-kinase inhibitor)
	VAL	MC	STS*	CHX	ETO	TPG		Serum							VAL	MC	STS	CHX	ETO	TPG		Serum
48h - 6h [average]	-131.905	-50.2692	157.535	-5.03348	-46.1218	-105.206		-43.2503	n1					48h - 6h [average]	87.6963	62.2197	106.07	68.5153	46.8611	89.79		108.91	n1
	-142.646	-49.7296	87.1998	-56.029	18.1098	-103.808		-111.768	n2						76.282	46.552	66.1188	97.2308	75.3661	38.7064		68.8971	n2
	-134.198	-36.0956	207.549	-49.5503	11.1225	-84.2987		-118.108	n3						35.5421	27.9552	52.3861	51.0964	13.9179	6.06887		95.3286	n3
	-132.622	-25.4176	425.102	-24.0856	-33.3804	-88.9541		-43.5484	n4						28.9352	51.9077	53.35	60.8784	26.5188	45.0517		44.3449	n4
	-126.944	-41.584	60.2456	22.5391	42.7394	-102.484		-14.9122	n5
	-124.455	-14.2013	706.707	-5.33633	65.265	-99.069		-86.9178	n6
	-143.087	-53.1658	687.655	13.6963	-20.0857	-107.498		-109.563	n7
	-104.163	-28.0371	90.1896	-55.6431	0.409796	-89.3366		-62.2965	n8
[% of w/o]	VAL	MC	STS*	CHX	ETO	TPG		Serum						[% of w/o]	VAL	MC	STS	CHX	ETO	TPG		Serum
48h	23.8634	10.8393	360.793	94.8703	63.1896	4.20478		112.859	n1					48h	162.546	162.511	212.831	167.182	149.329	158.909		196.828	n1
	13.1219	11.3789	290.459	43.8747	127.421	5.60281		44.3412	n2						151.131	146.844	172.88	195.897	177.834	107.825		156.816	n2
	21.5704	25.0129	410.807	50.3535	120.434	25.1117		38.0009	n3						110.392	128.247	159.147	149.763	116.385	75.188		183.247	n3
	23.1458	35.6909	628.361	75.8181	75.9311	20.4564		112.561	n4						103.785	152.199	160.111	159.545	128.986	114.171		132.264	n4
	28.8246	19.5245	263.504	122.443	152.051	6.92637		141.197	n5
	31.3131	46.9071	909.965	94.5674	174.576	10.3415		69.1913	n6
	12.6809	7.94264	890.914	113.6	89.2258	1.91257		46.5463	n7
	51.6053	33.0714	293.448	44.2606	109.721	20.0738		93.8126	n8
															VAL	MC	STS	CHX	ETO	TPG		Serum
6h	264.763	102.328	237.564	140.596	93.3552	86.9523		258.721	n1					6h	76.4557	110.734	121.545	107.177	115.037	74.9615		96.3079	n1
	53.4392	28.1515	221.517	48.1263	64.2967	95.78		74.0452	n2						80.5605	103.048	107.988	107.216	101.981	71.4573		88.8743	n2
	149.102	52.8455	150.695	110.989	170.283	145.499		135.561	n3						67.5319	87.0933	90.7494	81.6057	90.3841	60.9386		78.5737	n3
	155.768	61.1085	203.259	99.9037	109.311	109.41		156.109	n4						74.8494	100.292	106.761	98.6664	102.467	69.1191		87.9186	n4

## Sheet: Fig. 6d
Fig. 6d
	48 h														p-Akt
p-Akt/loading control [% of vehicle]	n1	n2	n3	n4	n5	n6	n7	n8	average						Repeated measures one-way ANOVA	log-transformed data
loading control	GAPDH	GAPDH	β-actin	β-actin	β-actin	β-actin	β-actin	β-actin							Dunnett's multiple comparisons test	Summary	Adjusted P Value
vehicle	100	100	100	100	100	100	100	100							w/o vs. VAL	****	1.93511e-06
VAL	23.8634	13.1219	21.5704	23.1458	28.8246	31.3131	12.6809	51.6053	25.7657						w/o vs. MC	****	2.25181e-07
MC	10.8393	11.3789	25.0129	35.6909	19.5245	46.9071	7.94264	33.0714	23.796						w/o vs. CHX	ns	0.65613
STS*	360.793	290.459	410.807	628.361	263.504	909.965	890.914	293.448	506.032						w/o vs. ETO	ns	0.998909
CHX	94.8703	43.8747	50.3535	75.8181	122.443	94.5674	113.6	44.2606	79.9734						w/o vs. TPG	****	3.595e-12
ETO	63.1896	127.421	120.434	75.9311	152.051	174.576	89.2258	109.721	114.069
TPG	4.20478	5.60281	25.1117	20.4564	6.92637	10.3415	1.91257	20.0738	11.8287						w/o vs. Serum	ns	0.651398
Serum	112.859	44.3412	38.0009	112.561	141.197	69.1913	46.5463	93.8126	82.3136
* data for STS not used (pan-kinase inhibitor)															Akt
															Repeated measures one-way ANOVA	log-transformed data
															Dunnett's multiple comparisons test	Summary	Adjusted P Value
															w/o vs. VAL	**	0.00396706
	48 h														w/o vs. MC	ns	0.0701136
p-Akt/loading control [ratio]	n1	n2	n3	n4	n5	n6	n7	n8							w/o vs. CHX	**	0.00297389
loading control	GAPDH	GAPDH	β-actin	β-actin	β-actin	β-actin	β-actin	β-actin							w/o vs. ETO	ns	0.96153
vehicle	0.00986005	0.0687158	0.024131	0.0711602	0.969648	0.0280013	0.0190545	0.0510849							w/o vs. TPG	**	0.00153888
VAL	0.00235294	0.00901679	0.00520514	0.0164706	0.279497	0.00876808	0.00241629	0.0263625
MC	0.00106876	0.0078191	0.00603586	0.0253977	0.189319	0.0131346	0.00151343	0.0168945							w/o vs. Serum	ns	0.300994
STS*	0.0355744	0.199591	0.099132	0.447143	2.55507	0.254802	0.169759	0.149908
CHX	0.00935425	0.0301489	0.0121508	0.0539523	1.18726	0.0264801	0.0216459	0.0226105
ETO	0.00623053	0.0875586	0.0290619	0.0540327	1.47436	0.0488838	0.0170015	0.056051
TPG	0.000414594	0.00385002	0.00605971	0.0145568	0.0671614	0.00289575	0.000364431	0.0102547
Serum	0.0111279	0.0304694	0.00917	0.0800984	1.36911	0.0193745	0.00886918	0.047924
* data for STS not used (pan-kinase inhibitor)
	48 h
Akt/loading control [% of vehicle]						n1	n2	n3
loading control						β-actin	β-actin	β-actin
vehicle						100	100	100
VAL						66.8324	39.6913	62.2223
MC						85.4961	61.2227	61.5868
STS*						82.3185	50.8214	63.4349
CHX						54.0257	45.8381	62.203
ETO						143.611	60.7074	87.6679
TPG						57.3625	39.6642	57.6454
Serum						84.8159	59.2294	92.6275
* data for STS not used (pan-kinase inhibitor)
						48 h
Akt/loading control [ratio]						n1	n2	n3
loading control						β-actin	β-actin	β-actin
vehicle						0.387026	0.553113	0.320206
VAL						0.258658	0.219537	0.19924
MC						0.330892	0.33863	0.197205
STS*						0.318594	0.2811	0.203122
CHX						0.209093	0.253536	0.199178
ETO						0.555812	0.335781	0.280718
TPG						0.222008	0.219388	0.184584
Serum						0.328259	0.327605	0.296599
* data for STS not used (pan-kinase inhibitor)

## Sheet: Fig.6e
Fig. 6e
Viable cells [% of vehicle]						Repeated measures one-way ANOVA	log-transformed data					Viable cells [% of vehicle]
× 10 6	w/o	iPI3K	iRTK	iAkt		Dunnett's multiple comparisons test	Summary	Adjusted P Value				× 10 6	w/o	iSREBP1
n1	3.9	1.515	1.218	2.243		w/o vs. iPI3K	****	6.71675e-05				n1	5.915	1.38775
n2	4.095	1.381	0.962	2.607		w/o vs. iRTK	****	1.08376e-05				n2	5.8175	1.326
n3	3.127	1.398	0.878	2.181		w/o vs. iAkt	**	0.0037185				n3	5.6225	1.638
PUFA-PC / total-PC [% of control]						Repeated measures one-way ANOVA	log-transformed data					PUFA-PC / total-PC [% of control]	w/o	iSREBP1
	w/o	iPI3K	iRTK	iAkt		Dunnett's multiple comparisons test	Summary	Adjusted P Value				n1	10.1119	12.0181
n1	11.66	14.47	12.34	12.83		w/o vs. iPI3K	****	3.75236e-07				n2	9.78725	11.5541
n2	10.8	14.2	12.57	12.36		w/o vs. iRTK	***	0.000149667				n3	9.72916	11.9552
n3	11.04	15.02	12.76	12.55		w/o vs. iAkt	***	0.00039504
n4	10.91	14.12	12.79	11.96

## Sheet: Fig. 6f
Fig. 6f
	24 h					48 h					24 h					48 h
p-mTOR/β-actin [% of vehicle]	n1	n2	n3		p-mTOR/β-actin [% of vehicle]	n1	n2	n3		p-p70/p85 S6K/β-actin [% of vehicle]	n1	n2	n3		p-p70/p85 S6K/β-actin [% of vehicle]	n1	n2	n3
vehicle	100	100	100		vehicle	100	100	100		vehicle	100	100	100		vehicle	100	100	100
VAL	156.596	127.271	136.38		VAL	128.142	58.9293	93.304		VAL	214.952	155.663	100.447		VAL	94.652	85.5568	164.225
MC	71.9581	91.033	70.2582		MC	71.4994	71.2989	44.5428		MC	187.498	13.7488	427.377		MC	285.743	126.606	262.853
STS*	44.4338	23.3202	43.6765		STS*	53.36	45.8567	47.9539		STS*	57.5772	2.79447	160.629		STS*	8.08007	49.0978	34.1323
CHX	165.126	168.532	131.886		CHX	95.4893	158.739	124.688		CHX	185.745	4.2672	130.398		CHX	227.46	150.425	135.67
ETO	102.947	128.409	131.377		ETO	95.7235	110.325	127.258		ETO	120.474	20.553	255.355		ETO	120.901	45.9837	17.2121
TPG	82.7336	125.049	75.8018		TPG	85.0184	73.5666	122.065		TPG	139.216	83.9314	344.101		TPG	451.703	204.043	182.596
Serum	95.1075	117.472	91.1995		Serum	74.1731	80.1684	104.293		Serum	174.959	61.722	683.516		Serum	162.141	65.117	142.218
* data for STS not used (pan-kinase inhibitor)					* data for STS not used (pan-kinase inhibitor)					* data for STS not used (pan-kinase inhibitor)					* data for STS not used (pan-kinase inhibitor)
	24 h					48 h					24 h					48 h
p-mTOR/β-actin [ratio]	n1	n2	n3		p-mTOR/β-actin [ratio]	n1	n2	n3		p-p70/p85 S6K/β-actin [ratio]	n1	n2	n3		p-p70/p85 S6K/β-actin [ratio]	n1	n2	n3
vehicle	0.181126	0.167045	0.0769492		vehicle	0.20275	0.163421	8.03824		vehicle	0.00894519	0.00731948	0.0147854		vehicle	0.0155219	0.0237423	0.0515059
VAL	0.283636	0.2126	0.104943		VAL	0.259808	0.0963031	7.5		VAL	0.0192279	0.0113937	0.0148515		VAL	0.0146918	0.0203132	0.0845854
MC	0.130334	0.152066	0.0540631		MC	0.144965	0.116518	3.58046		MC	0.016772	0.00100634	0.0631893		MC	0.0443528	0.0300592	0.135385
STS*	0.080481	0.0389551	0.0336087		STS*	0.108187	0.0749396	3.85465		STS*	0.00515039	0.000204541	0.0237497		STS*	0.00125418	0.011657	0.0175801
CHX	0.299084	0.281524	0.101485		CHX	0.193604	0.259412	10.0227		CHX	0.0166152	0.000312337	0.0192798		CHX	0.0353061	0.0357143	0.0698782
ETO	0.186463	0.214501	0.101094		ETO	0.194079	0.180295	10.2293		ETO	0.0107767	0.00150438	0.0377551		ETO	0.0187661	0.0109176	0.00886525
TPG	0.149852	0.208888	0.0583289		TPG	0.172374	0.120223	9.81188		TPG	0.0124531	0.00614334	0.0508766		TPG	0.0701129	0.0484444	0.0940476
Serum	0.172264	0.196231	0.0701773		Serum	0.150386	0.131012	8.38333		Serum	0.0156504	0.00451773	0.10106		Serum	0.0251673	0.0154603	0.0732505
* data for STS not used (pan-kinase inhibitor)					* data for STS not used (pan-kinase inhibitor)					* data for STS not used (pan-kinase inhibitor)					* data for STS not used (pan-kinase inhibitor)
	24 h					48 h					24 h					48 h
mTOR/β-actin [% of vehicle]	n1	n2	n3		mTOR/β-actin [% of vehicle]	n1	n2	n3		p70/p85 S6K/β-actin [% of vehicle]	n1	n2	n3		p70/p85 S6K/β-actin [% of vehicle]	n1	n2	n3
vehicle	100	100	100		vehicle	100	100	100		vehicle	100	100	100		vehicle	100	100	100
VAL	69.7909	117.028	131.571		VAL	168.885	133.756	98.7725		VAL	58.9682	97.1963	79.8893		VAL	45.4134	57.268	68.5566
MC	98.5092	139.678	110.767		MC	228.764	100.594	90.9755		MC	75.2319	64.4084	103.592		MC	64.4972	58.6203	73.1005
STS*	43.3528	137.326	141.326		STS*	52.9208	96.9477	93.6133		STS*	42.3734	85.303	64.8221		STS*	56.5931	39.2249	43.8948
CHX	90.8904	95.5573	221.778		CHX	57.0501	48.2467	69.8689		CHX	43.2412	33.5682	71.4677		CHX	70.7327	70.0753	44.0692
ETO	142.979	120.985	92.3077		ETO	83.1861	159.975	102.125		ETO	69.5297	114.911	100.997		ETO	86.529	80.5011	83.1819
TPG	85.8508	203.275	159.045		TPG	225.04	128.548	191.036		TPG	55.764	103.214	97.7236		TPG	84.115	61.381	44.7691
Serum	58.2867	225.101	101.53		Serum	66.5095	98.2872	189.662		Serum	72.346	91.385	152.854		Serum	92.4352	47.1951	85.2257
* data for STS not used (pan-kinase inhibitor)					* data for STS not used (pan-kinase inhibitor)					* data for STS not used (pan-kinase inhibitor)					* data for STS not used (pan-kinase inhibitor)
	24 h					48 h					24 h					48 h
mTOR/β-actin [ratio]	n1	n2	n3		mTOR/β-actin [ratio]	n1	n2	n3		p70/p85 S6K/β-actin [ratio]	n1	n2	n3		p70/p85 S6K/β-actin [ratio]	n1	n2	n3
vehicle	0.296874	0.362372	0.229903		vehicle	0.709167	0.224195	1.47191		vehicle	0.40913	0.228272	0.782333		vehicle	1.20262	1.25772	3.58453
VAL	0.207191	0.424078	0.302486		VAL	1.19767	0.299875	1.45385		VAL	0.241257	0.221872	0.625		VAL	0.546151	0.720271	2.45743
MC	0.292448	0.506156	0.254656		MC	1.62232	0.225527	1.33908		MC	0.307796	0.147026	0.810432		MC	0.775658	0.737278	2.62031
STS*	0.128703	0.49763	0.324914		STS*	0.375297	0.217352	1.37791		STS*	0.173362	0.194723	0.507125		STS*	0.680602	0.493339	1.57342
CHX	0.26983	0.346273	0.509876		CHX	0.40458	0.108167	1.02841		CHX	0.176913	0.0766268	0.559115		CHX	0.850648	0.881351	1.57967
ETO	0.424467	0.438416	0.212219		ETO	0.589928	0.358655	1.50318		ETO	0.284467	0.262309	0.790136		ETO	1.04062	1.01248	2.98168
TPG	0.254869	0.736614	0.365651		TPG	1.59591	0.288199	2.81188		TPG	0.228147	0.235609	0.764524		TPG	1.01159	0.772	1.60476
Serum	0.173038	0.815705	0.233422		Serum	0.471664	0.220355	2.79167		Serum	0.295989	0.208606	1.19583		Serum	1.11165	0.593582	3.05494
* data for STS not used (pan-kinase inhibitor)					* data for STS not used (pan-kinase inhibitor)					* data for STS not used (pan-kinase inhibitor)					* data for STS not used (pan-kinase inhibitor)
	24 h					48 h					24 h					48 h
p-GSK3-β/β-actin [% of vehicle]	n1	n2	n3		p-GSK3-β/β-actin [% of vehicle]	n1	n2	n3		p-MARCKS/β-actin [% of vehicle]	n1	n2	n3		p-MARCKS/β-actin [% of vehicle]	n1	n2	n3
vehicle	100	100	100		vehicle	100	100	100		vehicle	100	100	100		vehicle	100	100	100
VAL	211.355	204.667	106.592		VAL	205.396	161.269	288.687		VAL	61.2372	100.908	126.255		VAL	68.6696	149.616	158.368
MC	180.851	170.529	286.626		MC	251.859	152.796	223.305		MC	66.6877	117.073	104.461		MC	67.8907	125.634	92.5655
STS*	12.2683	5.18212	3.41955		STS*	9.20522	19.4255	12.7602		STS*	5.59901	2.72822	6.83672		STS*	4.84284	10.9168	4.38543
CHX	125.303	133.678	110.04		CHX	100.866	144.388	100.439		CHX	136.219	116.97	99.0325		CHX	93.7842	109.667	102.48
ETO	83.012	100.884	108.644		ETO	113.693	111.997	147.905		ETO	85.1933	75.4838	99.3691		ETO	43.2449	157.871	110.926
TPG	195.103	167.963	110.59		TPG	152.288	142.986	180.042		TPG	71.7986	92.5109	87.1287		TPG	70.844	70.7645	93.5729
Serum	150.194	181.286	171.479		Serum	156.409	152.484	180.847		Serum	83.1186	129.944	112.186		Serum	56.8092	118.78	140.136
* data for STS not used (pan-kinase inhibitor)					* data for STS not used (pan-kinase inhibitor)					* data for STS not used (pan-kinase inhibitor)					* data for STS not used (pan-kinase inhibitor)
	24 h					48 h					24 h					48 h
p-GSK3-β/β-actin [ratio]	n1	n2	n3		p-GSK3-β/β-actin [ratio]	n1	n2	n3		p-MARCKS/β-actin [ratio]	n1	n2	n3		p-MARCKS/β-actin [ratio]	n1	n2	n3
vehicle	0.426027	0.39797	0.0260136		vehicle	0.571758	0.581781	0.0879506		vehicle	0.659244	1.82401	0.327468		vehicle	1.42238	0.677604	4.50753
VAL	0.900427	0.814514	0.0277283		VAL	1.17437	0.938232	0.253902		VAL	0.403702	1.84056	0.413444		VAL	0.976744	1.0138	7.13846
MC	0.770473	0.678653	0.0745618		MC	1.44003	0.888937	0.196398		MC	0.439634	2.13543	0.342075		MC	0.965665	0.851301	4.17241
STS*	0.0522664	0.0206233	0.000889548		STS*	0.0526316	0.113014	0.0112227		STS*	0.0369111	0.049763	0.0223881		STS*	0.0688836	0.0739726	0.197674
CHX	0.533825	0.532	0.0286252		CHX	0.576707	0.840022	0.088337		CHX	0.898017	2.13354	0.324299		CHX	1.33397	0.743104	4.61932
ETO	0.353653	0.401486	0.0282622		ETO	0.650051	0.651576	0.130084		ETO	0.561631	1.37683	0.325402		ETO	0.615108	1.06974	5
TPG	0.83119	0.668442	0.0287685		TPG	0.870719	0.831864	0.158348		TPG	0.473328	1.68741	0.285319		TPG	1.00767	0.479503	4.21782
Serum	0.639866	0.721464	0.0446078		Serum	0.89428	0.887126	0.159056		Serum	0.547954	2.37019	0.367374		Serum	0.808044	0.804855	6.31667
* data for STS not used (pan-kinase inhibitor)					* data for STS not used (pan-kinase inhibitor)					* data for STS not used (pan-kinase inhibitor)					* data for STS not used (pan-kinase inhibitor)
	24 h					48 h					24 h					48 h
GSK3-β/β-actin [% of vehicle]	n1	n2	n3		GSK3-β/β-actin [% of vehicle]	n1	n2	n3		MARCKS/β-actin [% of vehicle]	n1	n2	n3		MARCKS/β-actin [% of vehicle]	n1	n2	n3
vehicle	100	100			vehicle	100	100	100		vehicle	100	100	100		vehicle	100	100	100
VAL	117.892	127.253			VAL	97.7436	42.8073	88.4183		VAL	91.9237	57.0607	94.8368		VAL	25.7992	32.2663	42.8005
MC	117.515	114.596			MC	157.683	65.7515	129.61		MC	67.6076	48.8633	90.0027		MC	45.0789	53.4978	54.0677
STS*	94.6534	127.907			STS*	102.359	71.7745	78.1475		STS*	163.426	87.3053	121.4		STS*	175.414	56.2537	52.5848
CHX	86.2941	136.665			CHX	83.5448	70.8163	84.7347		CHX	64.9735	32.4399	54.2711		CHX	100.546	40.3614	48.2006
ETO	76.7248	116.476			ETO	145.889	22.3829	75.4891		ETO	71.9549	59.1957	47.9806		ETO	52.5934	29.6531	49.0015
TPG	150.432	123.935			TPG	157.818	101.984	108.447		TPG	75.9552	34.9219	61.1272		TPG	36.3344	25.8368	31.24
Serum	104.538	93.0033			Serum	121.36	67.8387	99.3265		Serum	86.2303	29.8356	73.5775		Serum	68.2014	45.7347	35.2776
* data for STS not used (pan-kinase inhibitor)					* data for STS not used (pan-kinase inhibitor)					* data for STS not used (pan-kinase inhibitor)					* data for STS not used (pan-kinase inhibitor)
	24 h					48 h					24 h					48 h
GSK3-β/β-actin [ratio]	n1	n2	n3		GSK3-β/β-actin [ratio]	n1	n2	n3		MARCKS/β-actin [ratio]	n1	n2	n3		MARCKS/β-actin [ratio]	n1	n2	n3
vehicle	0.0437429	0.00813998			vehicle	0.0134557	0.122568	0.0336416		vehicle	0.756647	0.0572591	1.23748		vehicle	0.0321119	0.088883	0.0286873
VAL	0.0515695	0.0103584			VAL	0.0131521	0.0524681	0.0297453		VAL	0.695538	0.0326725	1.17358		VAL	0.0082846	0.0286792	0.0122783
MC	0.0514043	0.00932811			MC	0.0212175	0.0805902	0.0436027		MC	0.511551	0.0279787	1.11376		MC	0.0144757	0.0475504	0.0155106
STS*	0.0414041	0.0104116			STS*	0.0137731	0.0879725	0.02629		STS*	1.23656	0.0499902	1.5023		STS*	0.0563288	0.05	0.0150852
CHX	0.0377475	0.0111245			CHX	0.0112416	0.0867981	0.0285061		CHX	0.49162	0.0185748	0.671593		CHX	0.0322872	0.0358744	0.0138274
ETO	0.0335616	0.00948112			ETO	0.0196305	0.0274343	0.0253957		ETO	0.544444	0.0338949	0.59375		ETO	0.0168887	0.0263566	0.0140572
TPG	0.0658031	0.0100883			TPG	0.0212355	0.125	0.0364833		TPG	0.574713	0.019996	0.756436		TPG	0.0116677	0.0229645	0.00896191
Serum	0.045728	0.00757045			Serum	0.0163299	0.0831486	0.033415		Serum	0.652459	0.0170836	0.910506		Serum	0.0219007	0.0406504	0.0101202
* data for STS not used (pan-kinase inhibitor)					* data for STS not used (pan-kinase inhibitor)					* data for STS not used (pan-kinase inhibitor)					* data for STS not used (pan-kinase inhibitor)
	24 h					48 h					24 h					48 h
p-ERK1/2/β-actin [% of vehicle]	n1	n2	n3		p-ERK1/2/β-actin [% of vehicle]	n1	n2	n3		p-IκBα/β-actin [% of vehicle]	n1	n2	n3		p-IκBα/β-actin [% of vehicle]	n1	n2	n3
vehicle	100	100	100		vehicle	100	100	100		vehicle	100	100	100		vehicle	100	100	100
VAL	205.796	244.4	143.713		VAL	132.448	34.592	154.343		VAL	129.004	57.9867	183.498		VAL	158.387	279.941	228.42
MC	204.897	131.749	210.715		MC	273.022	77.0759	153.446		MC	86.1764	34.4174	178.152		MC	124.003	250.509	176.231
STS*	121.047	248.388	125.717		STS*	143.568	79.6013	78.9769		STS*	140.432	154.482	178.653		STS*	213.603	289.165	167.817
CHX	142.514	352.125	395.712		CHX	172.746	141.891	139.15		CHX	73.1944	35.6071	122.172		CHX	114.51	187.814	136.441
ETO	112.837	247.574	388.119		ETO	211.9	46.3397	95.0857		ETO	176.412	222.173	198.571		ETO	96.4337	171.952	124.118
TPG	189.879	91.6314	164.936		TPG	224.651	135.905	302.438		TPG	77.7355	51.878	143.348		TPG	214.297	426.3	198.872
Serum	123.398	98.2744	306.206		Serum	113.349	54.1845	120.636		Serum	79.116	225.326	161.199		Serum	136.797	201.441	193.539
* data for STS not used (pan-kinase inhibitor)					* data for STS not used (pan-kinase inhibitor)					* data for STS not used (pan-kinase inhibitor)					* data for STS not used (pan-kinase inhibitor)
	24 h					48 h					24 h					48 h
p-ERK1/2/β-actin [ratio]	n1	n2	n3		p-ERK1/2/β-actin [ratio]	n1	n2	n3		p-IκBα/β-actin [ratio]	n1	n2	n3		p-IκBα/β-actin [ratio]	n1	n2	n3
vehicle	0.0594869	0.00584886	0.289994		vehicle	0.0148951	0.0608703	2.3955		vehicle	0.00205382	0.00350871	0.00719424		vehicle	0.00665443	0.00302343	0.0209515
VAL	0.122422	0.0142946	0.416759		VAL	0.0197282	0.0210563	3.6973		VAL	0.00264951	0.00203459	0.0132013		VAL	0.0105398	0.00846382	0.0478575
MC	0.121887	0.00770583	0.61106		MC	0.0406668	0.0469164	3.6758		MC	0.00176991	0.00120761	0.0128167		MC	0.00825168	0.00757396	0.0369231
STS*	0.0720072	0.0145278	0.364573		STS*	0.0213846	0.0484536	1.89189		STS*	0.00288422	0.00542033	0.0128528		STS*	0.014214	0.00874271	0.0351603
CHX	0.0847772	0.0205953	1.14754		CHX	0.0257307	0.0863695	3.33333		CHX	0.00150328	0.00124935	0.00878934		CHX	0.00762002	0.00567842	0.0285866
ETO	0.0671233	0.0144803	1.12552		ETO	0.0315627	0.0282071	2.27778		ETO	0.00362319	0.0077954	0.0142857		ETO	0.00641711	0.00519886	0.0260047
TPG	0.112953	0.00535939	0.478306		TPG	0.033462	0.0827259	7.2449		TPG	0.00159655	0.00182025	0.0103128		TPG	0.0142602	0.0128889	0.0416667
Serum	0.0734055	0.00574793	0.887978		Serum	0.0168835	0.0329823	2.88983		Serum	0.0016249	0.00790603	0.0115971		Serum	0.00910308	0.00609042	0.0405494
* data for STS not used (pan-kinase inhibitor)					* data for STS not used (pan-kinase inhibitor)					* data for STS not used (pan-kinase inhibitor)					* data for STS not used (pan-kinase inhibitor)
	24 h					48 h					24 h					48 h
ERK1/2/β-actin [% of vehicle]	n1	n2	n3		ERK1/2/β-actin [% of vehicle]	n1	n2	n3		IκBα/β-actin [% of vehicle]	n1	n2	n3		IκBα/β-actin [% of vehicle]	n1	n2	n3
vehicle	100	100	100		vehicle	100	100	100		vehicle	100	100	100		vehicle	100	100	100
VAL	66.5384	78.6576	82.2132		VAL	42.111	50.5361	64.4134		VAL	70.8525	84.8307	73.4847		VAL	31.4752	32.9943	74.5919
MC	73.2378	82.1432	93.8323		MC	54.8109	122.107	63.1477		MC	66.6237	58.7421	125.507		MC	46.7404	32.851	54.085
STS*	89.5094	82.9942	102.932		STS*	87.7179	63.2403	69.9533		STS*	51.5985	122.237	76.2532		STS*	47.4528	47.2611	99.0114
CHX	53.5252	63.5626	72.2459		CHX	42.1206	38.6126	54.2378		CHX	65.3669	71.8659	86.953		CHX	98.3378	83.9863	94.0922
ETO	111.216	109.783	132.886		ETO	70.1119	66.5566	90.4674		ETO	124.182	161.562	161.381		ETO	142.572	90.42	96.9222
TPG	66.8088	79.6806	81.3852		TPG	51.9547	52.8103	62.2106		TPG	34.7285	52.4407	67.038		TPG	27.1864	11.0427	11.9826
Serum	79.6153	102.865	92.8899		Serum	56.1732	81.5077	80.9219		Serum	87.4388	118.251	165.152		Serum	149.359	45.7583	116.888
* data for STS not used (pan-kinase inhibitor)					* data for STS not used (pan-kinase inhibitor)					* data for STS not used (pan-kinase inhibitor)					* data for STS not used (pan-kinase inhibitor)
	24 h					48 h					24 h					48 h
ERK1/2/β-actin [ratio]	n1	n2	n3		ERK1/2/β-actin [ratio]	n1	n2	n3		IκBα/β-actin [ratio]	n1	n2	n3		IκBα/β-actin [ratio]	n1	n2	n3
vehicle	9.92066	0.761388	8.00496		vehicle	0.464635	0.67204	0.284514		vehicle	0.0728662	0.0431714	0.183577		vehicle	0.113649	0.116718	0.203668
VAL	6.60105	0.59889	6.58113		VAL	0.195663	0.339623	0.183265		VAL	0.0516276	0.0366226	0.134901		VAL	0.0357713	0.0385104	0.15192
MC	7.26568	0.625428	7.51124		MC	0.254671	0.820605	0.179664		MC	0.0485461	0.0253598	0.230402		MC	0.0531202	0.0383432	0.110154
STS*	8.87993	0.631908	8.23963		STS*	0.407569	0.425	0.199027		STS*	0.0375979	0.0527715	0.139983		STS*	0.0539298	0.0551624	0.201655
CHX	5.31006	0.483958	5.78325		CHX	0.195707	0.259492	0.154314		CHX	0.0476304	0.0310255	0.159626		CHX	0.11176	0.0980275	0.191636
ETO	11.0333	0.835877	10.6375		ETO	0.325765	0.447287	0.257392		ETO	0.0904868	0.0697484	0.296259		ETO	0.162032	0.105537	0.1974
TPG	6.62787	0.606679	6.51485		TPG	0.2414	0.354906	0.176998		TPG	0.0253053	0.0226394	0.123066		TPG	0.0308972	0.0128889	0.0244048
Serum	7.89836	0.783201	7.4358		Serum	0.261001	0.547764	0.230234		Serum	0.0637133	0.0510504	0.303181		Serum	0.169746	0.0534083	0.238064
* data for STS not used (pan-kinase inhibitor)					* data for STS not used (pan-kinase inhibitor)					* data for STS not used (pan-kinase inhibitor)					* data for STS not used (pan-kinase inhibitor)
24 h				24 h
p-mTOR				p-p70S6K
Repeated measures one-way ANOVA	log-transformed data			Repeated measures one-way ANOVA	log-transformed data
Dunnett's multiple comparisons test	Summary	Adjusted P Value		Dunnett's multiple comparisons test	Summary	Adjusted P Value
w/o vs. VAL	*	0.041366		w/o vs. VAL	ns	0.983771
w/o vs. MC	ns	0.134828		w/o vs. MC	ns	1
w/o vs. CHX	**	0.00811724		w/o vs. CHX	ns	0.800903
w/o vs. ETO	ns	0.385918		w/o vs. ETO	ns	0.999911
w/o vs. TPG	ns	0.93467		w/o vs. TPG	ns	0.969366
w/o vs. Serum	ns	1		w/o vs. Serum	ns	0.869887
24 h				48 h
p-GSK-3β				p-MARCKS
Repeated measures one-way ANOVA	log-transformed data			Repeated measures one-way ANOVA	log-transformed data
Dunnett's multiple comparisons test	Summary	Adjusted P Value		Dunnett's multiple comparisons test	Summary	Adjusted P Value
w/o vs. VAL	ns	0.0892308		w/o vs. VAL	ns	0.942517
w/o vs. MC	*	0.012489		w/o vs. MC	ns	0.998278
w/o vs. CHX	ns	0.783443		w/o vs. CHX	ns	1
w/o vs. ETO	ns	0.999979		w/o vs. ETO	ns	0.995911
w/o vs. TPG	ns	0.177546		w/o vs. TPG	ns	0.738326
w/o vs. Serum	ns	0.0860031		w/o vs. Serum	ns	1
48 h				48 h
p-ERK 1/2				p-IKBα
Repeated measures one-way ANOVA	log-transformed data			Repeated measures one-way ANOVA	log-transformed data
Dunnett's multiple comparisons test	Summary	Adjusted P Value		Dunnett's multiple comparisons test	Summary	Adjusted P Value
w/o vs. VAL	ns	0.997034		w/o vs. VAL	***	0.00036243
w/o vs. MC	ns	0.614922		w/o vs. MC	**	0.0046461
w/o vs. CHX	ns	0.575207		w/o vs. CHX	ns	0.0742499
w/o vs. ETO	ns	1		w/o vs. ETO	ns	0.316494
w/o vs. TPG	ns	0.112588		w/o vs. TPG	****	4.28412e-05
w/o vs. Serum	ns	0.998625		w/o vs. Serum	**	0.00519949

## Sheet: Fig. 6g
Fig. 6g
			individual data sets of lipid species are shown in Fig. 1c, individual data sets of p-Akt are shown in Fig. 6d					r < -0.60
[% of vehicle]	VAL	MC	CHX	ETO	TPG	Serum		correlation					STS
p-Akt	25.7657	23.796	79.9734	114.069	11.8287	82.3136		pAkt					506.032
PC(14:0_16:0)	100.106	129.206	87.7283	89.7054	107.556	84.3386		-0.743382					81.0638
PC(16:0/16:0)	140.187	123.462	114.831	106.845	144.078	75.6645		-0.742109					123.036
PC(16:0_16:1)	54.3872	75.0605	58.0433	79.0894	54.2334	73.8005		0.574433					59.625
PC(16:0_18:1)	107.75	154.523	121.884	112.368	105.047	149.753		0.0658251					132.644
PC(16:1_18:1)	26.5456	65.937	27.1385	75.2142	32.0516	112.225		0.497313					60.4163
PC(16:1_18:1) iso	46.9698	90.583	52.9267	83.4513	48.5489	123.992		0.437231					111.477
PC(18:0_18:1)	114.4	89.5179	170.412	103.643	127.559	69.1144		-0.0347144					117.772
PC(18:1/18:1)	38.0992	66.8654	55.1786	89.4331	45.5167	99.8399		0.732217					110.478
PC(16:0_20:3 n-6)	139.048	266.082	227.405	130.512	107.274	170.308		-0.0238036					108.428
PC(16:0_20:3 n-9)	64.6135	69.1969	85.9256	113.675	57.6425	70.1075		0.868353					202.822
PC(18:1_18:2)	38.8734	77.2652	49.8692	103.765	45.1015	107.02		0.682625					74.7459
PC(16:0_20:4)	222.749	215.732	261.594	213.791	151.372	189.412		0.387374					261.51
PC(18:0_20:3 n-6)	326.294	180.014	385.114	192.255	279.348	111.442		-0.241482					171.592
PC(18:0_20:3 n-9)	160.319	92.8202	243.151	141.222	136.124	127.653		0.31319					200.6
PC(18:0_20:4)	406.454	282.973	683.956	240.816	330.531	310.024		0.0566311					342.524
PC(18:1_20:3 n-6)	81.8539	165.825	131.34	176.484	93.8527	186.407		0.668793					156.768
PC(18:1_20:3 n-9)	39.7962	84.2894	61.615	123.487	50.3678	127.603		0.739963					234.461
PC(18:1_20:4)	139.932	213.651	189.965	178.144	134.761	387.528		0.398054					311.972
PC(16:0_22:5)	322.554	263.941	244.308	136.503	219.344	222.351		-0.68979					213.359
PC(16:0_22:6)	169.494	116.347	140.05	115.286	163.876	83.5083		-0.604468					131.614
PC(18:0_22:5)	513.352	273.497	445.685	191.599	424.16	174.632		-0.584209					257.124
PC(18:0_22:6)	413.492	212.878	311.373	155.943	301.07	85.7539		-0.584238					251.454
PC(18:1_22:5)	91.1952	191.462	130.436	116.614	135.188	169.857		-0.102626					161.698
PC(18:1_22:6)	80.4557	135.377	87.9066	116.287	103.602	121.944		0.118411					165.729
PC(O-16:0/16:0)	182.488	68.1576	88.166	100.472	139.299	47.5836		-0.476136					58.7118
PC(O-16:0/16:1)	165.079	80.6173	106.846	88.4742	79.0704	105.652		-0.11804					34.8756
PC(O-18:1/16:0)	128.573	81.9614	118.953	113.873	157.27	86.1717		-0.336074					66.5569
PC(O-16:0/18:1)	143.531	74.4077	105.969	81.0652	116.041	59.3778		-0.503582					51.2876
PE(16:0_18:1)	63.2441	89.377	37.5796	83.0128	70.2268	53.7794		-0.221168					83.2158
PE(16:1_18:1)	20.5593	48.4499	14.0764	61.938	32.4482	65.099		0.443635					41.7747
PE(18:0_18:1)	162.204	176.913	72.4137	103.97	131.978	99.2331		-0.757893					112.733
PE(18:1/18:1)	35.1581	65.3474	34.1832	77.8449	53.0114	78.2047		0.436395					70.4389
PE(18:0_18:2)	199.308	180.156	72.7055	124.315	100.207	98.6588		-0.476324					74.7909
PE(18:1_18:2)	37.142	63.8514	21.4518	80.8112	46.3673	68.1561		0.370275					44.8943
PE(16:0_20:4)	44.7061	62.8301	84.2521	126.681	57	112.273		0.935876					165.802
PE(18:0_20:3 n-6)	147.325	198.067	116.14	142.42	128.881	139.023		-0.355566					120.801
PE(18:0_20:3 n-9)	81.0099	74.9776	174.369	121.092	79.0605	104.395		0.690096					125.355
PE(18:0_20:4)	113.652	114.477	259.869	153.275	103.453	191.122		0.655326					200.152
PE(18:1_20:4)	42.6551	71.2532	93.2561	123.958	51.4597	204.267		0.709488					173.063
PE(18:0_22:5)	190.976	205.648	128.061	113.443	162.643	124.612		-0.876148					142.952
PE(18:0_22:6)	129.961	151.098	118.861	109.391	115.519	76.6654		-0.567556					109.302
PE(O-18:1/16:0)	192.716	73.0383	131.708	98.8057	201.958	62.6929		-0.549553					62.6895
PE(O-18:1/16:1)	179.323	99.882	185.578	101.3	143.52	127.438		-0.200185					40.0964
PE(O-18:1/18:1)	153.975	75.0513	175.798	89.4797	181.745	69.5703		-0.380078					61.6361
PG(14:0_18:1)	264.605	221.673	213.987	120.146	248.45	274.347		-0.620448					222.308
PG(16:0_18:1)	33.4921	94.5331	72.8625	67.6454	71.4649	33.3072		-0.154032					70.5758
PG(16:1_18:1)	18.6968	48.3208	27.9161	103.552	16.9923	38.733		0.713238					35.9616
PG(18:0_18:1)	180.187	128.069	61.9884	94.6246	129.402	50.3529		-0.717578					88.9119
PG(18:1/18:1)	47.4905	48.1622	75.4979	101.038	50.5802	57.3332		0.87929					65.7205
PS(16:0_18:1)	72.6503	94.5399	13.9668	69.1081	34.065	71.512		-0.101593					122.041
PS(18:0_16:1)	93.2325	100.057	71.4448	95.45	129.703	82.9599		-0.615125					66.2824
PS(16:1_18:1)	45.7238	68.5709	36.4709	63.1314	57.0364	134.886		0.257734					57.9582
PS(18:0_18:1)	128	145.574	79.1849	104.732	336.209	121.23		-0.65229					107.088
PS(18:1/18:1)	24.95	54.8441	43.6432	66.1344	34.8222	81.8783		0.668727					79.4766
PS(18:0_18:2)	137.293	106.539	135.801	122.771	82.5525	87.0661		0.25413					57.2671
PS(18:0_20:3)	153.351	107.283	162.797	140.985	133.58	122.071		0.255046					101.056
PS(18:0_20:4)	272.4	285.993	325.759	163.695	71.6994	137.88		-0.00173709					247.487
PS(18:1_20:4)	87.0456	151.47	87.2353	90.7046	78.2918	150.701		0.0239574					203.71
PS(18:0_22:5)	187.294	53.3331	169.71	91.4674	107.005	93.5259		-0.0444957					91.9355
PS(18:0_22:6)	98.0749	86.0201	127.537	112.87	64.562	76.4105		0.593747					100.614
PS(18:1_22:6)	91.915	93.6546	55.8603	101.541	35.7093	200.753		0.422205					126.33
PI(16:0_18:1)	209.14	103.349	51.7235	100.111	92.1979	23.7242		-0.474749					35.3936
PI(16:1_18:1)	45.0966	75.6475	25.7645	58.1027	43.8425	35.6111		-0.245657					32.0999
PI(18:0_18:1)	237.589	81.1318	68.7864	89.4132	191.977	33.3422		-0.65576					42.1113
PI(18:1/18:1)	49.1866	62.6258	31.1887	58.3644	58.1198	22.306		-0.419157					23.8367
PI(16:0_20:3 n-6)	338.315	177.253	76.6034	192.66	151.215	48.4366		-0.406185					60.4898
PI(16:0_20:4)	95.0798	84.5641	73.3186	114.121	74.9786	59.6882		0.228336					116.413
PI(18:0_20:3 n-6)	257.763	171.931	128.946	122.919	233.97	94.6607		-0.832094					73.5973
PI(18:0_20:4)	78.3043	94.6317	159.187	118.382	104.542	165.947		0.65791					159.505
PI(18:1_20:3 n-6)	89.003	186.224	75.0671	95.1333	120.59	68.9895		-0.565286					52.466
PI(18:1_20:4)	47.733	109.154	58.5	86.6741	60.8749	85.4513		0.19133					87.4165
PI(18:1_20:5)	20.6219	100.26	49.1289	75.5924	56.5234	86.3637		0.232707					70.275
PI(18:0_22:5)	461.389	200.629	140.791	158.814	302.457	111.7		-0.684902					123.574
PI(18:0_22:6)	551.17	200.956	96.1502	141.042	217.021	60.0674		-0.574397					80.4307
