# Supplementary material for: Attenuated growth factor signaling during cell death initiation sensitizes membranes towards peroxidation
Source: Nat Commun. 2025 Feb 25;16:1774. doi: 10.1038/s41467-025-56711-2 (PMC11861335; doi:10.1038/s41467-025-56711-2)
Supplement: Supplementary file 9 — Source Data [file 41467_2025_56711_MOESM9_ESM.zip › Source_data_Fig_7.xlsx]

## Sheet: Fig. 7a
Fig. 7a
		w/o			insulin						w/o			PDGF						w/o			bFGF
[% of total PC]	average w/o	n1	n2	n3	n1	n2	n3		[% of total PC]	average w/o	n1	n2	n3	n1	n2	n3		[% of total PC]	average w/o	n1	n2	n3	n1	n2	n3
PC(16:0/16:0)	4.02162	3.79194	4.19036	4.08255	4.3037	4.33916	2.09455		PC(16:0/16:0)	4.02162	3.79194	4.19036	4.08255	4.8122	4.59471	4.43264		PC(16:0/16:0)	4.02162	3.79194	4.19036	4.08255	5.10254	5.59428	4.64415
PC(16:0_18:0)	0.483267	0.648004	0.3118	0.489997	0.525738	0.195255	0.416839		PC(16:0_18:0)	0.483267	0.648004	0.3118	0.489997	0.702572	0.366979	0.541391		PC(16:0_18:0)	0.483267	0.648004	0.3118	0.489997	0.760243	0.273836	0.843412
PC(16:0_16:1)	9.50401	10.4866	10.3044	7.72104	11.7153	12.4525	19.2782		PC(16:0_16:1)	9.50401	10.4866	10.3044	7.72104	12.0566	13.3131	15.2561		PC(16:0_16:1)	9.50401	10.4866	10.3044	7.72104	12.1788	12.9575	9.91279
PC(16:0_18:1)	26.5762	25.1118	25.683	28.9338	26.1901	24.3897	19.3455		PC(16:0_18:1)	26.5762	25.1118	25.683	28.9338	25.2108	25.172	23.9654		PC(16:0_18:1)	26.5762	25.1118	25.683	28.9338	26.6643	26.2622	24.0103
PC(18:0_18:1)	7.48918	7.40001	7.9104	7.15714	5.0589	6.15254	6.23447		PC(18:0_18:1)	7.48918	7.40001	7.9104	7.15714	6.27941	6.93404	5.99503		PC(18:0_18:1)	7.48918	7.40001	7.9104	7.15714	7.03016	6.89473	6.91957
PC(16:0_18:1)	11.1397	11.6026	11.7145	10.1021	11.8654	13.3509	14.3201		PC(16:0_18:1)	11.1397	11.6026	11.7145	10.1021	11.3653	11.2883	13.7025		PC(16:0_18:1)	11.1397	11.6026	11.7145	10.1021	10.6994	12.6572	11.1402
PC(18:1/18:1)	23.4226	23.6022	23.4823	23.1832	23.2371	24.1692	21.0154		PC(18:1/18:1)	23.4226	23.6022	23.4823	23.1832	21.19	21.885	19.493		PC(18:1/18:1)	23.4226	23.6022	23.4823	23.1832	19.9672	19.5881	22.0723
PC(16:1_18:2)	0.601278	0.609798	0.643268	0.550769	0.672906	0.703167	1.3489		PC(16:1_18:2)	0.601278	0.609798	0.643268	0.550769	0.620746	0.665656	0.685566		PC(16:1_18:2)	0.601278	0.609798	0.643268	0.550769	0.576516	0.549661	0.764455
PC(18:1_18:2)	2.70803	2.29499	2.87121	2.95788	2.56414	2.40727	2.48032		PC(18:1_18:2)	2.70803	2.29499	2.87121	2.95788	2.51826	2.44748	2.30091		PC(18:1_18:2)	2.70803	2.29499	2.87121	2.95788	2.32626	2.70218	2.52665
PC(18:0_20:3)	1.10304	1.17212	1.07033	1.06666	1.16653	0.992811	1.01232		PC(18:0_20:3)	1.10304	1.17212	1.07033	1.06666	1.18168	1.14846	1.01805		PC(18:0_20:3)	1.10304	1.17212	1.07033	1.06666	1.09953	0.910495	1.09823
PC(16:0_20:4)	0.453372	0.539349	0.467615	0.353153	0.467646	0.532852	0.929474		PC(16:0_20:4)	0.453372	0.539349	0.467615	0.353153	0.582796	0.505574	0.660556		PC(16:0_20:4)	0.453372	0.539349	0.467615	0.353153	0.45728	0.556534	0.513225
PC(18:1_20:3)	0.377402	0.322339	0.413827	0.39604	0.345006	0.384861	0.181234		PC(18:1_20:3)	0.377402	0.322339	0.413827	0.39604	0.3479	0.338378	0.329543		PC(18:1_20:3)	0.377402	0.322339	0.413827	0.39604	0.361607	0.304403	0.445035
PC(18:0_20:4)	0.648683	0.656591	0.655691	0.633769	0.634985	0.58425	0.4971		PC(18:0_20:4)	0.648683	0.656591	0.655691	0.633769	0.696929	0.666795	0.506083		PC(18:0_20:4)	0.648683	0.656591	0.655691	0.633769	0.52177	0.519456	0.624484
PC(18:1_20:4)	0.489749	0.465315	0.521625	0.482306	0.514927	0.441494	0.44273		PC(18:1_20:4)	0.489749	0.465315	0.521625	0.482306	0.500971	0.401984	0.525209		PC(18:1_20:4)	0.489749	0.465315	0.521625	0.482306	0.4222	0.501188	0.527581
PC(O-32:0)	1.06115	1.0788	0.939885	1.16476	0.960787	0.878717	0.960543		PC(O-32:0)	1.06115	1.0788	0.939885	1.16476	1.03256	0.966753	0.895944		PC(O-32:0)	1.06115	1.0788	0.939885	1.16476	1.17181	1.00762	1.7263
PC(O-32:1)	1.57658	1.41647	1.66568	1.64759	1.54559	1.41929	1.79681		PC(O-32:1)	1.57658	1.41647	1.66568	1.64759	1.62805	1.4443	1.83897		PC(O-32:1)	1.57658	1.41647	1.66568	1.64759	1.51783	1.73345	1.67965
PC(O-34:1)	4.21113	4.53747	3.49127	4.60465	4.34565	3.29192	3.99493		PC(O-34:1)	4.21113	4.53747	3.49127	4.60465	5.00265	4.19913	4.31495		PC(O-34:1)	4.21113	4.53747	3.49127	4.60465	4.96434	3.51248	5.3117
PC(O-34:2)	1.01398	0.901036	0.961278	1.17964	0.875101	0.906276	0.877693		PC(O-34:2)	1.01398	0.901036	0.961278	1.17964	1.01097	0.933883	0.870934		PC(O-34:2)	1.01398	0.901036	0.961278	1.17964	0.942729	0.981215	1.51455
PC(O-34:2) iso	0.49811	0.527088	0.447885	0.519357	0.421978	0.40925	0.406483		PC(O-34:2) iso	0.49811	0.527088	0.447885	0.519357	0.522838	0.499171	0.470775		PC(O-34:2) iso	0.49811	0.527088	0.447885	0.519357	0.571732	0.538447	0.549115
PC(O-36:1)	0.574731	0.6333	0.500135	0.590759	0.52945	0.5261	0.528169		PC(O-36:1)	0.574731	0.6333	0.500135	0.590759	0.606356	0.497037	0.500199		PC(O-36:1)	0.574731	0.6333	0.500135	0.590759	0.597599	0.459046	0.760866
PC(O-36:2)	0.915448	0.83248	0.919271	0.994593	0.81136	0.800588	0.598074		PC(O-36:2)	0.915448	0.83248	0.919271	0.994593	0.7638	0.823462	0.710576		PC(O-36:2)	0.915448	0.83248	0.919271	0.994593	0.814989	0.877939	0.732154
PC(O-36:2) iso	1.13076	1.36973	0.83427	1.18828	1.2477	0.671887	1.24016		PC(O-36:2) iso	1.13076	1.36973	0.83427	1.18828	1.36663	0.907843	0.985685		PC(O-36:2) iso	1.13076	1.36973	0.83427	1.18828	1.25118	0.61803	1.68324
	PUFA-PC									PUFA-PC									PUFA-PC
[% of total PC]	6.38155	6.0605	6.64357	6.44058	6.36614	6.04671	6.89209		[% of total PC]	6.38155	6.0605	6.64357	6.44058	6.44927	6.17433	6.02592		[% of total PC]	6.38155	6.0605	6.64357	6.44058	5.76516	6.04392	6.49966
[% of w/o]		94.9691	104.106	100.925	99.7586	94.753	108		[% of w/o]		94.9691	104.106	100.925	101.061	96.7527	94.4272		[% of w/o]		94.9691	104.106	100.925	90.341	94.7093	101.851
		w/o			insulin						w/o			PDGF						w/o			bFGF
[% of total PE]	average w/o	n1	n2	n3	n1	n2	n3		[% of total PE]	average w/o	n1	n2	n3	n1	n2	n3		[% of total PE]	average w/o	n1	n2	n3	n1	n2	n3
PE(16:0_16:1)	5.23087	3.97696	3.82669	7.88895	0.620478	6.35173	7.65591		PE(16:0_16:1)	5.23087	3.97696	3.82669	7.88895	5.16596	4.89314	6.70063		PE(16:0_16:1)	5.23087	3.97696	3.82669	7.88895	5.76789	5.74305	9.01794
PE(16:0_18:1)	11.2508	12.2685	11.1433	10.3406	13.1815	14.3065	8.245		PE(16:0_18:1)	11.2508	12.2685	11.1433	10.3406	13.491	13.516	10.6426		PE(16:0_18:1)	11.2508	12.2685	11.1433	10.3406	12.3598	14.2109	10.5961
PE(18:0_18:1)	12.5121	11.7089	12.9209	12.9063	12.7125	9.24315	14.443		PE(18:0_18:1)	12.5121	11.7089	12.9209	12.9063	11.0589	14.5509	15.8843		PE(18:0_18:1)	12.5121	11.7089	12.9209	12.9063	11.5446	14.8439	18.8128
PE(16:1_18:1)	17.5589	18.696	16.768	17.2127	23.5586	20.8222	17.2519		PE(16:1_18:1)	17.5589	18.696	16.768	17.2127	18.4637	18.6384	12.9379		PE(16:1_18:1)	17.5589	18.696	16.768	17.2127	22.4459	18.1709	16.0234
PE(18:1/18:1)	27.8019	29.3147	31.1729	22.918	28.9279	29.386	26.9185		PE(18:1/18:1)	27.8019	29.3147	31.1729	22.918	30.2263	28.0496	28.5371		PE(18:1/18:1)	27.8019	29.3147	31.1729	22.918	26.9359	25.8051	20.5196
PE(18:1_18:2)	5.62307	5.50332	5.27825	6.08765	4.76986	5.69247	5.22107		PE(18:1_18:2)	5.62307	5.50332	5.27825	6.08765	4.70582	4.63268	4.11305		PE(18:1_18:2)	5.62307	5.50332	5.27825	6.08765	5.4286	5.18341	4.65672
PE(16:0_20:4)	2.71833	2.28854	2.53171	3.33474	1.97185	2.027	2.63385		PE(16:0_20:4)	2.71833	2.28854	2.53171	3.33474	2.92905	2.09999	2.63154		PE(16:0_20:4)	2.71833	2.28854	2.53171	3.33474	2.87646	2.61447	3.01107
PE(18:0_20:4)	6.48181	6.73743	6.43364	6.27437	6.42463	4.79225	4.77755		PE(18:0_20:4)	6.48181	6.73743	6.43364	6.27437	5.65704	5.78217	5.97948		PE(18:0_20:4)	6.48181	6.73743	6.43364	6.27437	5.04966	4.92096	5.91006
PE(18:1_20:4)	4.12836	3.61149	3.7106	5.06298	2.777	2.9657	4.3852		PE(18:1_20:4)	4.12836	3.61149	3.7106	5.06298	3.30413	3.11716	3.33725		PE(18:1_20:4)	4.12836	3.61149	3.7106	5.06298	3.25804	3.23008	4.09628
PE(18:0_22:5)	1.34658	1.43529	1.38052	1.22392	1.82088	1.49758	1.09755		PE(18:0_22:5)	1.34658	1.43529	1.38052	1.22392	1.19443	1.12622	1.48982		PE(18:0_22:5)	1.34658	1.43529	1.38052	1.22392	1.05664	1.14707	1.42402
PE(O-34:1)	3.76381	2.67773	2.77115	5.84254	1.86681	1.86837	6.29918		PE(O-34:1)	3.76381	2.67773	2.77115	5.84254	2.47394	2.48859	6.70063		PE(O-34:1)	3.76381	2.67773	2.77115	5.84254	1.78016	2.66118	4.97005
PE(O-36:2)	1.58357	1.78111	2.06235	0.907244	1.36798	1.04713	1.07128		PE(O-36:2)	1.58357	1.78111	2.06235	0.907244	1.32977	1.10504	1.04573		PE(O-36:2)	1.58357	1.78111	2.06235	0.907244	1.49639	1.46895	0.961913
	PUFA-PE									PUFA-PE									PUFA-PE
[% of total PE]	20.2982	19.5761	19.3347	21.9837	17.7642	16.975	18.1152		[% of total PE]	20.2982	19.5761	19.3347	21.9837	17.7905	16.7582	17.5511		[% of total PE]	20.2982	19.5761	19.3347	21.9837	17.6694	17.096	19.0982
[% of w/o]		96.4426	95.2536	108.304	87.5165	83.6283	89.2457		[% of w/o]		96.4426	95.2536	108.304	87.6458	82.5604	86.4667		[% of w/o]		96.4426	95.2536	108.304	87.0493	84.2243	94.0881
		w/o			insulin						w/o			PDGF						w/o			bFGF
[% of total PI]	average w/o	n1	n2	n3	n1	n2	n3		[% of total PI]	average w/o	n1	n2	n3	n1	n2	n3		[% of total PI]	average w/o	n1	n2	n3	n1	n2	n3
PI(16:0_16:1)	0.385505	0.269061	0.342701	0.544753	0.700808	0.836066	1.42622		PI(16:0_16:1)	0.385505	0.269061	0.342701	0.544753	1.02073	0.721939	1.366		PI(16:0_16:1)	0.385505	0.269061	0.342701	0.544753	1.55741	1.08275	1.63611
PI(16:0_18:1)	5.15064	4.81917	5.30743	5.32533	6.14127	5.59657	6.36614		PI(16:0_18:1)	5.15064	4.81917	5.30743	5.32533	7.70486	6.84436	3.40805		PI(16:0_18:1)	5.15064	4.81917	5.30743	5.32533	8.89733	8.78924	9.23151
PI(18:0_18:1)	7.9387	8.36693	7.91281	7.53636	8.74578	6.80585	5.57437		PI(18:0_18:1)	7.9387	8.36693	7.91281	7.53636	8.34833	8.24627	6.56268		PI(18:0_18:1)	7.9387	8.36693	7.91281	7.53636	8.03507	7.97207	7.01528
PI(16:1_18:1)	5.78756	5.7232	5.69955	5.93993	8.5577	8.81414	4.77914		PI(16:1_18:1)	5.78756	5.7232	5.69955	5.93993	9.54276	9.50085	4.5893		PI(16:1_18:1)	5.78756	5.7232	5.69955	5.93993	10.9996	10.0661	11.5722
PI(18:1/18:1)	36.8375	36.8585	37.2552	36.3989	37.1788	37.8263	52.995		PI(18:1/18:1)	36.8375	36.8585	37.2552	36.3989	42.6459	45.0933	45.7295		PI(18:1/18:1)	36.8375	36.8585	37.2552	36.3989	43.0368	45.4738	42.6096
PI(20:0_18:2)	2.7519	2.55939	3.03722	2.65909	1.95482	2.62985	0.914511		PI(20:0_18:2)	2.7519	2.55939	3.03722	2.65909	1.82864	2.07072	2.37885		PI(20:0_18:2)	2.7519	2.55939	3.03722	2.65909	0.810756	1.77271	1.91222
PI(18:1_18:2)	8.12269	8.01326	7.90606	8.44874	7.74813	8.86813	10.0095		PI(18:1_18:2)	8.12269	8.01326	7.90606	8.44874	7.61654	7.47388	14.6737		PI(18:1_18:2)	8.12269	8.01326	7.90606	8.44874	7.88627	7.21526	9.51737
PI(18:0_20:3)	8.7779	8.73103	9.20671	8.39597	7.44557	7.77761	0.687353		PI(18:0_20:3)	8.7779	8.73103	9.20671	8.39597	5.27396	4.71917	4.41845		PI(18:0_20:3)	8.7779	8.73103	9.20671	8.39597	4.05187	3.87367	3.33612
PI(16:0_20:4)	2.40039	2.64773	2.18414	2.3693	2.70919	2.30089	1.10381		PI(16:0_20:4)	2.40039	2.64773	2.18414	2.3693	1.75546	1.54612	3.13828		PI(16:0_20:4)	2.40039	2.64773	2.18414	2.3693	2.04043	1.67242	1.61594
PI(18:0_20:4)	14.1749	14.3052	13.9408	14.2787	10.6675	11.7906	11.9198		PI(18:0_20:4)	14.1749	14.3052	13.9408	14.2787	7.54084	8.46951	9.36008		PI(18:0_20:4)	14.1749	14.3052	13.9408	14.2787	6.70734	7.55884	6.00973
PI(18:1_20:4)	6.68313	6.59456	6.30468	7.15013	7.26158	5.56777	3.50851		PI(18:1_20:4)	6.68313	6.59456	6.30468	7.15013	5.69453	4.73703	3.91243		PI(18:1_20:4)	6.68313	6.59456	6.30468	7.15013	5.06675	3.8421	5.01428
PI(18:0_22:5)	0.989165	1.112	0.902684	0.952814	0.888889	1.18626	0.715705		PI(18:0_22:5)	0.989165	1.112	0.902684	0.952814	1.02745	0.576837	0.46269		PI(18:0_22:5)	0.989165	1.112	0.902684	0.952814	0.910336	0.681131	0.529677
	PUFA-PI									PUFA-PI									PUFA-PI
[% of total PI]	43.9001	43.9632	43.4823	44.2547	38.6757	40.1211	28.8591		[% of total PI]	43.9001	43.9632	43.4823	44.2547	30.7374	29.5933	38.3445		[% of total PI]	43.9001	43.9632	43.4823	44.2547	27.4738	26.6161	27.9353
[% of w/o]		100.144	99.0485	100.808	88.0993	91.3918	65.7383		[% of w/o]		100.144	99.0485	100.808	70.0168	67.4105	87.3448		[% of w/o]		100.144	99.0485	100.808	62.5825	60.6289	63.6339
		w/o			insulin						w/o			PDGF						w/o			bFGF
[% of total PG]	average w/o	n1	n2	n3	n1	n2	n3		[% of total PG]	average w/o	n1	n2	n3	n1	n2	n3		[% of total PG]	average w/o	n1	n2	n3	n1	n2	n3
PG(16:0_16:1)	1.56518	1.48844	1.52898	1.67812	1.71916	1.24059	1.50802		PG(16:0_16:1)	1.56518	1.48844	1.52898	1.67812	1.54595	1.2124	1.70111		PG(16:0_16:1)	1.56518	1.48844	1.52898	1.67812	1.7326	1.19073	1.7206
PG(16:0_18:1)	32.8818	32.0086	33.9078	32.7291	34.0381	36.426	33.9177		PG(16:0_18:1)	32.8818	32.0086	33.9078	32.7291	29.894	36.0515	36.8149		PG(16:0_18:1)	32.8818	32.0086	33.9078	32.7291	31.8494	35.5349	32.8037
PG(18:0_18:1)	9.07724	9.92653	9.98474	7.32045	9.28215	10.4316	9.71311		PG(18:0_18:1)	9.07724	9.92653	9.98474	7.32045	11.0803	12.7292	8.62142		PG(18:0_18:1)	9.07724	9.92653	9.98474	7.32045	11.9534	12.7553	9.25657
PG(16:1_18:1)	10.7732	10.4037	10.6573	11.2586	12.5631	10.7835	13.5119		PG(16:1_18:1)	10.7732	10.4037	10.6573	11.2586	14.857	10.907	12.542		PG(16:1_18:1)	10.7732	10.4037	10.6573	11.2586	11.642	10.6766	13.9638
PG(18:1/18:1)	33.3095	33.6802	31.5328	34.7156	30.0421	30.0699	29.4199		PG(18:1/18:1)	33.3095	33.6802	31.5328	34.7156	28.4649	28.5304	28.9814		PG(18:1/18:1)	33.3095	33.6802	31.5328	34.7156	31.5962	29.2029	30.2959
PG(18:1_18:2)	4.30706	4.33487	4.22268	4.36363	4.56022	3.98398	3.69531		PG(18:1_18:2)	4.30706	4.33487	4.22268	4.36363	4.82007	3.43503	3.7317		PG(18:1_18:2)	4.30706	4.33487	4.22268	4.36363	3.8875	3.44564	4.14545
PG(18:0_20:3)	2.17897	2.22602	2.08315	2.22773	1.90351	1.75724	1.74257		PG(18:0_20:3)	2.17897	2.22602	2.08315	2.22773	1.63669	1.6619	1.77952		PG(18:0_20:3)	2.17897	2.22602	2.08315	2.22773	1.80652	1.57256	1.88767
PG(18:1_20:3)	2.24661	2.39571	2.42259	1.92153	2.36743	2.07892	2.29307		PG(18:1_20:3)	2.24661	2.39571	2.42259	1.92153	3.45818	2.04695	2.14493		PG(18:1_20:3)	2.24661	2.39571	2.42259	1.92153	1.98892	2.28665	2.20344
PG(18:0_22:6)	1.73	1.72621	1.71892	1.74487	1.60812	1.66398	1.95458		PG(18:0_22:6)	1.73	1.72621	1.71892	1.74487	2.07057	1.75677	1.65901		PG(18:0_22:6)	1.73	1.72621	1.71892	1.74487	1.69188	1.78566	1.81019
PG(18:1_22:6)	1.93037	1.80967	1.94107	2.04038	1.91608	1.56438	2.24386		PG(18:1_22:6)	1.93037	1.80967	1.94107	2.04038	2.17234	1.66877	2.02403		PG(18:1_22:6)	1.93037	1.80967	1.94107	2.04038	1.85169	1.54908	1.91263
	PUFA-PG									PUFA-PG									PUFA-PG
[% of total PG]	12.393	12.4925	12.3884	12.2981	12.3554	11.0485	11.9294		[% of total PG]	12.393	12.4925	12.3884	12.2981	14.1579	10.5694	11.3392		[% of total PG]	12.393	12.4925	12.3884	12.2981	11.2265	10.6396	11.9594
[% of w/o]		100.803	99.9628	99.2345	99.6962	89.1511	96.2589		[% of w/o]		100.803	99.9628	99.2345	114.241	85.2854	91.4966		[% of w/o]		100.803	99.9628	99.2345	90.5874	85.8516	96.501
		w/o			insulin						w/o			PDGF						w/o			bFGF
[% of total PS]	average w/o	n1	n2	n3	n1	n2	n3		[% of total PS]	average w/o	n1	n2	n3	n1	n2	n3		[% of total PS]	average w/o	n1	n2	n3	n1	n2	n3
PS(18:0_16:1)	20.2723	19.0285	19.99	21.7983	19.1274	22.3056	19.0417		PS(18:0_16:1)	20.2723	19.0285	19.99	21.7983	14.8338	21.7448	21.6121		PS(18:0_16:1)	20.2723	19.0285	19.99	21.7983	18.916	21.8141	22.7931
PS(18:0_18:1)	45.9844	48.3087	46.6411	43.0034	50.1913	44.7286	51.4068		PS(18:0_18:1)	45.9844	48.3087	46.6411	43.0034	56.7142	48.078	46.8911		PS(18:0_18:1)	45.9844	48.3087	46.6411	43.0034	52.6812	49.3128	46.8914
PS(16:1_18:1)	3.81594	3.78724	3.35449	4.30609	3.80736	3.89029	3.69781		PS(16:1_18:1)	3.81594	3.78724	3.35449	4.30609	3.22501	3.14939	5.05274		PS(16:1_18:1)	3.81594	3.78724	3.35449	4.30609	2.99783	2.96624	3.01379
PS(18:1/18:1)	16.5911	15.9636	16.4255	17.3843	15.5664	16.4096	13.5945		PS(18:1/18:1)	16.5911	15.9636	16.4255	17.3843	13.517	15.1451	14.0037		PS(18:1/18:1)	16.5911	15.9636	16.4255	17.3843	13.3587	13.5114	15.3725
PS(20:0_18:2)	2.90115	2.74065	3.13617	2.82663	2.67349	2.71147	3.49442		PS(20:0_18:2)	2.90115	2.74065	3.13617	2.82663	3.00377	2.93219	2.11366		PS(20:0_18:2)	2.90115	2.74065	3.13617	2.82663	2.53892	3.30654	3.16403
PS(16:0_20:3)	1.56591	1.62676	1.36744	1.70353	1.37967	1.23551	1.03462		PS(16:0_20:3)	1.56591	1.62676	1.36744	1.70353	1.16981	1.13577	1.76986		PS(16:0_20:3)	1.56591	1.62676	1.36744	1.70353	1.26983	1.10093	1.23678
PS(18:0_20:3)	2.78983	2.68203	2.95423	2.73322	2.29674	2.71734	2.34779		PS(18:0_20:3)	2.78983	2.68203	2.95423	2.73322	2.58256	2.97292	2.67513		PS(18:0_20:3)	2.78983	2.68203	2.95423	2.73322	2.9344	2.51973	2.3127
PS(18:0_20:4)	1.56538	1.43701	1.57314	1.68598	1.19582	1.32153	1.56962		PS(18:0_20:4)	1.56538	1.43701	1.57314	1.68598	1.20704	1.34392	1.81309		PS(18:0_20:4)	1.56538	1.43701	1.57314	1.68598	1.08459	1.12709	1.41281
PS(18:0_22:4)	1.68317	1.6695	1.7269	1.6531	1.49759	2.03507	1.61825		PS(18:0_22:4)	1.68317	1.6695	1.7269	1.6531	1.45891	1.31903	1.67068		PS(18:0_22:4)	1.68317	1.6695	1.7269	1.6531	1.7847	1.66605	1.40978
PS(18:0_22:5)	1.57621	1.61646	1.60293	1.50923	1.45122	1.61867	1.35444		PS(18:0_22:5)	1.57621	1.61646	1.60293	1.50923	1.38276	1.18102	1.22313		PS(18:0_22:5)	1.57621	1.61646	1.60293	1.50923	1.65711	1.40444	1.41736
PS(18:0_22:6)	1.25465	1.13954	1.22814	1.39628	0.813095	1.02633	0.840076		PS(18:0_22:6)	1.25465	1.13954	1.22814	1.39628	0.905173	0.99776	1.17482		PS(18:0_22:6)	1.25465	1.13954	1.22814	1.39628	0.776786	1.27069	0.975765
	PUFA-PS									PUFA-PS									PUFA-PS
[% of total PS]	13.3363	12.9119	13.5889	13.508	11.3076	12.6659	12.2592		[% of total PS]	13.3363	12.9119	13.5889	13.508	11.71	11.8826	12.4404		[% of total PS]	13.3363	12.9119	13.5889	13.508	12.0463	12.3955	11.9292
[% of w/o]		96.8181	101.895	101.287	84.7883	94.9734	91.9237		[% of w/o]		96.8181	101.895	101.287	87.8057	89.0999	93.2821		[% of w/o]		96.8181	101.895	101.287	90.3275	92.9455	89.4493
Volcano plot							Bar chart
Multiple unpaired t-test	log-transformed data						PUFA-PE							PUFA-PI
Multiple comparisons	False Discovery Rate (FDR)						[% of w/o]	w/o	insulin		PDGF	bFGF		[% of w/o]	w/o	insulin	PDGF	bFGF
Method	Two-stage step-up (Benjamini, Krieger, and Yekutieli)						n1	96.4426	87.5165		87.6458	87.0493		n1	100.144	88.0993	70.0168	62.5825
Desired FDR (Q)	5.00%						n2	95.2536	83.6283		82.5604	84.2243		n2	99.0485	91.3918	67.4105	60.6289
		difference	adj. P value	-log10(adj. P value)			n3	108.304	89.2457		86.4667	94.0881		n3	100.808	65.7383	87.3448	63.6339
insulin	PC(16:0/16:0)	-0.0732353	0.783321	0.10606			average	100						average	100
	PC(16:0_18:0)	-0.121431	0.766898	0.115262
	PC(16:0_16:1)	0.175915	0.388822	0.410249			[% of total PE]	w/o	insulin		PDGF	bFGF		[% of total PI]	w/o	insulin	PDGF	bFGF
	PC(16:0_18:1)	-0.0596689	0.622796	0.205654			n1	19.5761	17.7642		17.7905	17.6694		n1	43.9632	38.6757	30.7374	27.4738
	PC(18:0_18:1)	-0.11142	0.188938	0.723682			n2	19.3347	16.975		16.7582	17.096		n2	43.4823	40.1211	29.5933	26.6161
	PC(16:0_18:1)	0.0726835	0.356115	0.44841			n3	21.9837	18.1152		17.5511	19.0982		n3	44.2547	28.8591	38.3445	27.9353
	PC(18:1/18:1)	-0.0122949	0.783321	0.10606			average	20.2982						average	43.9001
	PC(16:1_18:2)	0.156815	0.528045	0.277329
	PC(18:1_18:2)	-0.0349507	0.676701	0.169603											unpaired student t-test	log-transformed data
	PC(18:0_20:3)	-0.0191453	0.766898	0.115262											P-value	0.112016	0.0217928	6.13677e-06
	PC(16:0_20:4)	0.138346	0.630541	0.200287
	PC(18:1_20:3)	-0.113837	0.669609	0.174179
	PC(18:0_20:4)	-0.0567073	0.486753	0.312692
	PC(18:1_20:4)	-0.0218744	0.752559	0.123459
	PC(O-32:0)	-0.05442	0.486753	0.312692
	PC(O-32:1)	0.0020065	0.982958	0.00746497
	PC(O-34:1)	-0.0353269	0.783321	0.10606
	PC(O-34:2)	-0.0555607	0.528045	0.277329
	PC(O-34:2) iso	-0.0807317	0.188938	0.723682
	PC(O-36:1)	-0.0348122	0.668308	0.175024
	PC(O-36:2)	-0.0973617	0.42517	0.371437
	PC(O-36:2) iso	-0.0386581	0.851338	0.0698981
PDGF	PC(16:0/16:0)	0.05974	0.188938	0.723682
	PC(16:0_18:0)	0.0497317	0.836045	0.0777702
	PC(16:0_16:1)	0.155872	0.210613	0.676516
	PC(16:0_18:1)	-0.0296135	0.569798	0.244279
	PC(18:0_18:1)	-0.0684912	0.209895	0.677997
	PC(16:0_18:1)	0.0357726	0.669609	0.174179
	PC(18:1/18:1)	-0.0509031	0.194012	0.712171
	PC(16:1_18:2)	0.0392233	0.522815	0.281652
	PC(18:1_18:2)	-0.0460357	0.658159	0.181669
	PC(18:0_20:3)	0.00462303	0.93046	0.0313021
	PC(16:0_20:4)	0.113163	0.486974	0.312495
	PC(18:1_20:3)	-0.0447027	0.630541	0.200287
	PC(18:0_20:4)	-0.021509	0.822707	0.0847547
	PC(18:1_20:4)	-0.014694	0.84281	0.0742703
	PC(O-32:0)	-0.0402487	0.665742	0.176694
	PC(O-32:1)	0.0154172	0.836045	0.0777702
	PC(O-34:1)	0.0314471	0.783321	0.10606
	PC(O-34:2)	-0.0314436	0.759874	0.119259
	PC(O-34:2) iso	0.000306781	0.99892	0.000469249
	PC(O-36:1)	-0.0312793	0.766898	0.115262
	PC(O-36:2)	-0.0770753	0.278122	0.555765
	PC(O-36:2) iso	-0.0151533	0.93046	0.0313021
bFGF	PC(16:0/16:0)	0.103464	0.188938	0.723682
	PC(16:0_18:0)	0.0829464	0.830526	0.0806468
	PC(16:0_16:1)	0.0909956	0.528045	0.277329
	PC(16:0_18:1)	-0.0150898	0.790115	0.10231
	PC(18:0_18:1)	-0.0322029	0.315813	0.50057
	PC(16:0_18:1)	0.0136335	0.830526	0.0806468
	PC(18:1/18:1)	-0.0575696	0.188938	0.723682
	PC(16:1_18:2)	0.0165689	0.851338	0.0698981
	PC(18:1_18:2)	-0.0296362	0.766898	0.115262
	PC(18:0_20:3)	-0.0284451	0.686848	0.163139
	PC(16:0_20:4)	0.05542	0.686848	0.163139
	PC(18:1_20:3)	-0.0109336	0.93046	0.0313021
	PC(18:0_20:4)	-0.0691249	0.295046	0.53011
	PC(18:1_20:4)	-0.00687409	0.93046	0.0313021
	PC(O-32:0)	0.0790053	0.669609	0.174179
	PC(O-32:1)	0.0185684	0.783321	0.10606
	PC(O-34:1)	0.0345717	0.822707	0.0847547
	PC(O-34:2)	0.0456965	0.793869	0.100251
	PC(O-34:2) iso	0.0464962	0.435	0.36151
	PC(O-36:1)	0.0158259	0.927698	0.0325935
	PC(O-36:2)	-0.0540813	0.51558	0.287704
	PC(O-36:2) iso	-0.00612833	0.982958	0.00746497
insulin	PE(16:0/16:1)	-0.199926	0.819111	0.086657
	PE(16:0/18:1)	0.0137789	0.93046	0.0313021
	PE(18:0/18:1)	-0.020303	0.851338	0.0698981
	PE(16:1/18:1)	0.0651453	0.528045	0.277329
	PE(18:1/18:1)	0.0128233	0.871074	0.0599448
	PE(18:1/18:2)	-0.0319995	0.669609	0.174179
	PE(16:0/20:4)	-0.0879053	0.603585	0.219261
	PE(18:0/20:4)	-0.0889761	0.414086	0.38291
	PE(18:1/20:4)	-0.0912814	0.668308	0.175024
	PE(18:0/22:5)	0.0304534	0.830526	0.0806468
	PE(O-34:1)	-0.0983938	0.830526	0.0806468
	PE(O-36:2)	-0.112264	0.679653	0.167712
PDGF	PE(16:0/16:1)	0.0498202	0.830526	0.0806468
	PE(16:0/18:1)	0.0458641	0.668308	0.175024
	PE(18:0/18:1)	0.0389849	0.759874	0.119259
	PE(16:1/18:1)	-0.027829	0.822707	0.0847547
	PE(18:1/18:1)	0.0208942	0.822707	0.0847547
	PE(18:1/18:2)	-0.0983109	0.188938	0.723682
	PE(16:0/20:4)	-0.0256268	0.836045	0.0777702
	PE(18:0/20:4)	-0.0477259	0.188677	0.724282
	PE(18:1/20:4)	-0.0984439	0.414086	0.38291
	PE(18:0/22:5)	-0.0276059	0.783321	0.10606
	PE(O-34:1)	-0.00719012	0.982958	0.00746497
	PE(O-36:2)	-0.112067	0.676701	0.169603
bFGF	PE(16:0/16:1)	0.131958	0.669609	0.174179
	PE(16:0/18:1)	0.0398094	0.686848	0.163139
	PE(18:0/18:1)	0.072589	0.668308	0.175024
	PE(16:1/18:1)	0.0277296	0.793869	0.100251
	PE(18:1/18:1)	-0.0556105	0.674142	0.171249
	PE(18:1/18:2)	-0.0433936	0.528045	0.277329
	PE(16:0/20:4)	0.0229761	0.832181	0.0797825
	PE(18:0/20:4)	-0.0892058	0.194012	0.712171
	PE(18:1/20:4)	-0.0656591	0.668308	0.175024
	PE(18:0/22:5)	-0.0492341	0.668308	0.175024
	PE(O-34:1)	-0.0883782	0.822707	0.0847547
	PE(O-36:2)	-0.065863	0.822707	0.0847547
insulin	PI(16:0/16:1)	0.407023	0.202352	0.693893
	PI(16:0/18:1)	0.0686178	0.202352	0.693893
	PI(18:0/18:1)	-0.0590606	0.674142	0.171249
	PI(16:1/18:1)	0.0898753	0.669609	0.174179
	PI(18:1/18:1)	0.0578371	0.668308	0.175024
	PI(20:0/18:2)	-0.214373	0.528045	0.277329
	PI(18:1/18:2)	0.0362932	0.669609	0.174179
	PI(18:0/20:3)	-0.409773	0.668308	0.175024
	PI(16:0/20:4)	-0.0997149	0.755246	0.121912
	PI(18:0/20:4)	-0.0928684	0.0836056	1.07776
	PI(18:1/20:4)	-0.107109	0.668308	0.175024
	PI(18:0/22:5)	-0.0342953	0.822707	0.0847547
PDGF	PI(16:0/16:1)	0.433967	0.188938	0.723682
	PI(16:0/18:1)	0.0401335	0.851338	0.0698981
	PI(18:0/18:1)	-0.0143734	0.836045	0.0777702
	PI(16:1/18:1)	0.110641	0.669609	0.174179
	PI(18:1/18:1)	0.0817912	0.0332911	1.47767
	PI(20:0/18:2)	-0.120243	0.209895	0.677997
	PI(18:1/18:2)	0.064427	0.783321	0.10606
	PI(18:0/20:3)	-0.262656	0.0194562	1.71094
	PI(16:0/20:4)	-0.0688161	0.783321	0.10606
	PI(18:0/20:4)	-0.225971	0.0332911	1.47767
	PI(18:1/20:4)	-0.149917	0.209895	0.677997
	PI(18:0/22:5)	-0.180846	0.51558	0.287704
bFGF	PI(16:0/16:1)	0.579928	0.100133	0.999422
	PI(16:0/18:1)	0.241427	0.0125326	1.90196
	PI(18:0/18:1)	-0.0151509	0.783321	0.10606
	PI(16:1/18:1)	0.273463	0.0125326	1.90196
	PI(18:1/18:1)	0.0740986	0.0332911	1.47767
	PI(20:0/18:2)	-0.292093	0.329687	0.481899
	PI(18:1/18:2)	0.0016931	0.982958	0.00746497
	PI(18:0/20:3)	-0.370074	0.0127714	1.89376
	PI(16:0/20:4)	-0.131761	0.194012	0.712171
	PI(18:0/20:4)	-0.323537	0.0184823	1.73324
	PI(18:1/20:4)	-0.161219	0.188938	0.723682
	PI(18:0/22:5)	-0.154733	0.397278	0.400905
insulin	PG(16:0/16:1)	-0.0248682	0.813815	0.0894743
	PG(16:0/18:1)	0.0244347	0.435	0.36151
	PG(18:0/18:1)	0.0375612	0.759874	0.119259
	PG(16:1/18:1)	0.0554158	0.486753	0.312692
	PG(18:1/18:1)	-0.047386	0.188938	0.723682
	PG(18:1/18:2)	-0.0251528	0.686848	0.163139
	PG(18:0/20:3)	-0.0828452	0.101108	0.995213
	PG(18:1/20:3)	0.00172363	0.982958	0.00746497
	PG(18:0/22:6)	0.00146921	0.982958	0.00746497
	PG(18:1/22:6)	-0.0092	0.93046	0.0313021
PDGF	PG(16:0/16:1)	-0.0261275	0.813815	0.0894743
	PG(16:0/18:1)	0.0160103	0.819635	0.0863795
	PG(18:0/18:1)	0.0747536	0.668308	0.175024
	PG(16:1/18:1)	0.0705603	0.490815	0.309082
	PG(18:1/18:1)	-0.0649748	0.103225	0.986217
	PG(18:1/18:2)	-0.0371739	0.75049	0.124655
	PG(18:0/20:3)	-0.109746	0.0392138	1.40656
	PG(18:1/20:3)	0.0446689	0.813815	0.0894743
	PG(18:0/22:6)	0.0221805	0.766898	0.115262
	PG(18:1/22:6)	0.00339653	0.973563	0.0116358
bFGF	PG(16:0/16:1)	-0.0105882	0.93046	0.0313021
	PG(16:0/18:1)	0.00639339	0.836045	0.0777702
	PG(18:0/18:1)	0.09632	0.528045	0.277329
	PG(16:1/18:1)	0.0477121	0.623668	0.205046
	PG(18:1/18:1)	-0.0400724	0.301183	0.521169
	PG(18:1/18:2)	-0.0526334	0.388822	0.410249
	PG(18:0/20:3)	-0.094912	0.188938	0.723682
	PG(18:1/20:3)	-0.015481	0.836045	0.0777702
	PG(18:0/22:6)	0.00792671	0.732596	0.135136
	PG(18:1/22:6)	-0.0386929	0.668308	0.175024
insulin	PS(18:0/16:1)	-0.00295477	0.968305	0.0139878
	PS(18:0/18:1)	0.0253123	0.669609	0.174179
	PS(16:1/18:1)	0.000172694	0.99892	0.000469249
	PS(18:1/18:1)	-0.0393857	0.559509	0.252193
	PS(20:0/18:2)	0.00604544	0.951273	0.0216949
	PS(16:0/20:3)	-0.110726	0.334107	0.476114
	PS(18:0/20:3)	-0.0565558	0.39392	0.404592
	PS(18:0/20:4)	-0.0621807	0.528045	0.277329
	PS(18:0/22:4)	0.00495505	0.958696	0.0183189
	PS(18:0/22:5)	-0.0298612	0.668127	0.175141
	PS(18:0/22:6)	-0.148399	0.188938	0.723682
PDGF	PS(18:0/16:1)	-0.025112	0.832181	0.0797825
	PS(18:0/18:1)	0.040144	0.623668	0.205046
	PS(16:1/18:1)	-0.00924932	0.958696	0.0183189
	PS(18:1/18:1)	-0.0671361	0.188938	0.723682
	PS(20:0/18:2)	-0.0385427	0.766898	0.115262
	PS(16:0/20:3)	-0.069079	0.674142	0.171249
	PS(18:0/20:3)	-0.007668	0.851338	0.0698981
	PS(18:0/20:4)	-0.0375217	0.783321	0.10606
	PS(18:0/22:4)	-0.0569921	0.462283	0.335092
	PS(18:0/22:5)	-0.0972528	0.186801	0.72862
	PS(18:0/22:6)	-0.0884075	0.397278	0.400905
PDGF	PS(18:0/16:1)	0.0182431	0.793869	0.100251
	PS(18:0/18:1)	0.0331372	0.528045	0.277329
	PS(16:1/18:1)	-0.103302	0.194012	0.712171
	PS(18:1/18:1)	-0.0718659	0.198865	0.701442
	PS(20:0/18:2)	0.0129138	0.857115	0.0669611
	PS(16:0/20:3)	-0.113595	0.194012	0.712171
	PS(18:0/20:3)	-0.0341966	0.669609	0.174179
	PS(18:0/20:4)	-0.114591	0.248437	0.604784
	PS(18:0/22:4)	-0.0185827	0.796159	0.0990003
	PS(18:0/22:5)	-0.0246334	0.676701	0.169603
	PS(18:0/22:6)	-0.10242	0.532161	0.273957

## Sheet: Fig. 7b
Fig. 7b
		w/o			insulin			PDGF			bFGF
[% of w/o]		Average			Average			Average			Average
14:0		100			70.9533			76.1705			75.6604
16:0		100			91.5863			91.8083			96.5374
18:0		100			108.644			104.493			104.989
20:0		100			105.837			137.816			131.788
16:1		100			96.6374			101.02			99.8889
18:1		100			105.24			107.794			94.3514
18:2		100			100.856			100.473			102.174
20:3		100			121.127			97.0622			77.5162
20:4		100			116.476			111.045			101.622
20:5		100			73.4503			79.3486			65.3694
22:6		100			81.6259			99.8344			97.5705
	w/o			insulin			PDGF			bFGF
[% of w/o]	n1	n2	n3	n1	n2	n3	n1	n2	n3	n1	n2	n3
14:0	78.1727	63.3482	158.479	65.0279	69.5397	78.2924	62.2633	67.474	98.7741	79.6007	92.3523	55.0282
16:0	99.7358	85.4506	114.814	94.3694	90.3781	90.0114	85.0315	84.2339	106.16	94.3862	96.2365	98.9895
18:0	99.4201	115.307	85.2729	106.293	102.852	116.787	115.312	110.068	88.0997	104.667	103.696	106.604
20:0	83.6433	124.615	91.7414	97.6514	96.0425	123.818	90.6358	103.963	218.851	81.373	99.7327	214.259
16:1	77.164	103.5	119.336	60.9332	131.272	97.7074	68.0736	122.285	112.702	75.4768	149.082	75.1079
18:1	125.153	101.809	73.0383	116.59	124.898	74.2311	112.234	119.76	91.3868	118.321	98.6708	66.0618
18:2	96.1333	93.5373	110.329	102.171	126.961	73.4363	88.0393	106.888	106.492	96.6401	130.13	79.7511
20:3	84.3653	133.398	82.2368	94.9474	187.945	80.4884	78.8714	119.961	92.3544	63.1464	109.588	59.8141
20:4	175.406	81.7459	42.8481	164.535	155.784	29.109	160.918	135.716	36.5017	179.613	86.6408	38.613
20:5	54.4603	26.7588	218.781	62.273	39.9574	118.121	49.547	34.8173	153.681	53.5835	32.243	110.282
22:6	61.9322	130.446	107.622	52.53	113.331	79.0171	64.7971	123.805	110.901	64.1853	135.733	92.7936
	w/o			insulin			PDGF			bFGF
[% total FFA]	n1	n2	n3	n1	n2	n3	n1	n2	n3	n1	n2	n3
14:0	2.41204	1.95463	4.88991	2.00645	2.14567	2.41573	1.92115	2.08193	3.0477	2.4561	2.84955	1.69791
16:0	33.7862	28.947	38.8939	31.9683	30.6162	30.492	28.805	28.5348	35.9624	31.974	32.6008	33.5334
18:0	42.9489	49.812	36.8374	45.9179	44.4315	50.4513	49.8143	47.5487	38.0586	45.2155	44.7959	46.0526
20:0	2.57381	3.83457	2.823	3.00486	2.95535	3.81004	2.78898	3.19906	6.73432	2.50395	3.0689	6.59304
16:1	1.54782	2.0761	2.39374	1.22225	2.63316	1.9599	1.36548	2.4529	2.26067	1.51398	2.99042	1.50658
18:1	9.10219	7.40445	5.31199	8.47943	9.08366	5.39874	8.16265	8.70997	6.64645	8.60537	7.17621	4.80459
18:2	0.617555	0.600878	0.708749	0.65634	0.815589	0.471751	0.565559	0.686642	0.684101	0.620811	0.835949	0.512316
20:3	0.127966	0.202339	0.124737	0.144017	0.285077	0.122085	0.119633	0.181957	0.140084	0.0957809	0.166224	0.0907265
20:4	4.49377	2.09427	1.09774	4.21525	3.99107	0.745752	4.12259	3.47693	0.935147	4.60156	2.21967	0.989236
20:5	1.21346	0.59623	4.87479	1.38754	0.890316	2.63192	1.10399	0.775786	3.42427	1.19393	0.718426	2.45725
22:6	1.17624	2.47747	2.04399	0.997667	2.15241	1.50072	1.23065	2.35134	2.10628	1.21903	2.57788	1.76237

## Sheet: Fig. 7c
Fig. 7c
PUFA-PI [% of w/o]	NIH-3T3			3T3-L1			Hepa 1-6
	n1	n2	n3	n1	n2	n3	n1	n2	n3
w/o	100.007	99.4982	100.494	102.074	98.0431	99.8833	102.921	100.105	96.9744
insulin	98.7808	94.7213	97.9701	93.7147	96.8777	99.0193	96.8147	96.111	92.4379
PDGF	78.1708	79.7231	80.033	88.5024	84.0477	82.6887	97.9852	97.1787	100.693
bFGF	81.7084	81.4938	80.287	86.9635	86.3046	84.6688	96.1032	92.6577	98.263
PUFA-PI [% of total PI]	NIH-3T3	PUFA-PI		3T3-L1	PUFA-PI		Hepa 1-6	PUFA-PI
w/o	n1	81.9316		n1	72.908		n1	63.0501
	n2	81.5144		n2	70.0291		n2	61.3248
	n3	82.3305		n3	71.3435		n3	59.4072
	average	81.9255			71.4269			61.2607
insulin	n1	80.9267		n1	66.9375		n1	59.3093
	n2	77.6009		n2	69.1967		n2	58.8782
	n3	80.2625		n3	70.7264		n3	56.6281
PDGF	n1	64.0418		n1	63.2145		n1	60.0264
	n2	65.3135		n2	60.0327		n2	59.5324
	n3	65.5675		n3	59.062		n3	61.6851
bFGF	n1	66.94		n1	62.1153		n1	58.8735
	n2	66.7642		n2	61.6447		n2	56.7628
	n3	65.7756		n3	60.4763		n3	60.1966
[% of total PI]	NIH-3T3	PI(16:0_16:1)	PI(16:0_18:1)	PI(18:0_18:1)	PI(16:1_18:1)	PI(18:1/18:1)	PI(18:1_20:1)	PI(18:1_18:2)	PI(18:0_20:3)	PI(18:0_22:3)	PI(16:0_20:4)	PI(18:0_20:4)	PI(18:0_22:4)	PI(18:1_20:4)	PI(18:0_22:5)	PI(18:0_22:6)	PI(18:1_22:6)				[% of total PI]	NIH-3T3	PI(16:0_16:1)	PI(16:0_18:1)	PI(18:0_18:1)	PI(16:1_18:1)	PI(18:1/18:1)	PI(18:1_20:1)	PI(18:1_18:2)	PI(18:0_20:3)	PI(18:0_22:3)	PI(16:0_20:4)	PI(18:0_20:4)	PI(18:0_22:4)	PI(18:1_20:4)	PI(18:0_22:5)	PI(18:0_22:6)	PI(18:1_22:6)
w/o	n1	0.290514	1.25423	3.22528	1.14382	8.47364	3.68094	5.27722	42.7289	0.77317	1.0959	24.9922	1.34145	4.36402	1.03112	0.32759					w/o	n1	102.562	88.0258	90.3274	94.4369	97.8569	125.83	91.0823	92.6046	101.276	93.9479	115.476	101.01	118.098	100.702	88.4234
	n2	0.274345	1.58389	3.87293	1.19104	8.80046	2.76294	6.11367	47.8925	0.75292	1.27454	19.1361	1.29558	3.64622	1.02387	0.378961						n2	96.8536	111.162	108.466	98.3357	101.631	94.449	105.519	103.795	98.6231	109.261	88.4183	97.5553	98.6729	99.9944	102.29
	n3	0.284913	1.43642	3.61375	1.29873	8.70356	2.33209	5.99081	47.8022	0.764205	1.12906	20.7999	1.3471	3.07554	1.0168	0.404885						n3	100.584	100.812	101.207	107.227	100.512	79.7207	103.399	103.6	100.101	96.7906	96.1056	101.435	83.2292	99.3037	109.287
	average	0.283257	1.42485	3.57065	1.2112	8.65922	2.92532	5.7939	46.1412	0.763432	1.1665	21.6427	1.32805	3.69526	1.02393	0.370478						average	100	100	100	100	100	100	100	100	100	100	100	100	100	100	100
insulin	n1	0.254224	1.30232	3.24439	1.37775	9.36346	3.5312	7.81297	41.9237	0.687709	1.44154	22.815	1.15705	3.82594	0.896304	0.366437					insulin	n1	89.7503	91.4004	90.8625	113.751	108.133	120.712	134.848	90.8596	90.0813	123.578	105.416	87.124	103.536	87.5357	98.9091
	n2	0.363204	1.6132	5.01552	1.30381	11.4652	2.63814	7.1606	40.1542	0.665356	1.36279	22.3096	1.10255	3.363	1.12841	0.354408						n2	128.224	113.219	140.465	107.646	132.405	90.1829	123.589	87.0245	87.1533	116.827	103.081	83.0202	91.0083	110.204	95.6623
	n3	0.282236	1.85844	2.79203	1.30579	11.3563	2.14273	8.02496	44.8133	0.426182	1.41015	19.6537	1.10427	3.24186	1.15876	0.429266						n3	99.6394	130.431	78.1938	107.81	131.147	73.2477	138.507	97.1221	55.8245	120.887	90.8097	83.1498	87.7302	113.168	115.868
PDGF	n1	0.3646	2.66135	10.5817	2.02463	14.0117	6.31417	5.83663	30.7333	1.50426	1.07409	19.0297	1.52965	2.49952	1.38942	0.445327					PDGF	n1	128.717	186.781	296.353	167.159	161.812	215.845	100.737	66.6069	197.039	92.0781	87.9264	115.181	67.6411	135.695	120.203
	n2	0.35873	2.82519	11.6449	1.98079	12.8942	4.98259	6.15612	37.6241	1.4284	0.922163	13.2254	1.80218	2.49706	1.28441	0.373782						n2	126.645	198.28	326.129	163.54	148.908	170.326	106.252	81.5411	187.102	79.0538	61.1076	135.702	67.5748	125.439	100.892
	n3	0.462151	3.13965	10.8075	2.38872	12.654	4.98056	7.4734	37.5465	1.54341	1.18538	11.6179	1.93324	2.72623	1.07921	0.462151						n3	163.156	220.35	302.674	197.22	146.133	170.257	128.988	81.3731	202.167	101.619	53.6803	145.57	73.7763	105.399	124.744
bFGF	n1	0.277626	2.36335	7.66503	2.23375	16.142	4.37826	6.49696	33.1874	1.1046	1.50179	17.7831	1.58282	3.56635	1.26271	0.454301					bFGF	n1	98.0118	165.867	214.667	184.425	186.414	149.668	112.134	71.9258	144.688	128.743	82.1665	119.184	96.5113	123.32	122.626
	n2	0.30201	2.75474	8.92371	2.46077	14.9622	3.83236	7.42331	36.1211	1.25086	1.27169	14.1833	1.64897	3.17633	1.24343	0.445232						n2	106.62	193.335	249.918	203.169	172.79	131.006	128.123	78.2838	163.847	109.017	65.5336	124.165	85.9567	121.437	120.177
	n3	0.373288	3.12095	9.17816	2.26392	15.2918	3.99633	6.60332	33.7848	0.993189	1.50438	16.233	1.63775	3.3094	1.28709	0.42268						n3	131.784	219.038	257.044	186.916	176.595	136.611	113.97	73.2204	130.095	128.965	75.0042	123.32	89.558	125.701	114.09
	3T3-L1																					3T3-L1	PI(16:0_16:1)	PI(16:0_18:1)	PI(18:0_18:1)	PI(16:1_18:1)	PI(18:1/18:1)	PI(18:1_20:1)	PI(18:1_18:2)	PI(18:0_20:3)	PI(18:0_22:3)	PI(16:0_20:4)	PI(18:0_20:4)	PI(18:0_22:4)	PI(18:1_20:4)	PI(18:0_22:5)	PI(18:0_22:6)	PI(18:1_22:6)
w/o	n1	0.472639	2.86435	4.75566	2.03325	13.5615	3.40459	5.35656	30.8257	0.529826	2.35176	24.8337	1.20027	5.99266	1.06966	0.483312	0.26448				w/o	n1	102.46	84.8169	90.0098	103.463	96.3231	99.9336	98.1724	101.995	90.0501	108.903	101.112	94.0311	111.866	96.9001	105.754	107.945
	n2	0.544209	4.0576	5.34486	2.19893	14.6198	3.20544	6.16425	28.9964	0.669401	2.50995	23.3555	1.32603	5.13419	1.14151	0.482154	0.249708					n2	117.975	120.151	101.162	111.894	103.84	94.088	112.975	95.9426	113.772	116.228	95.0931	103.883	95.841	103.408	105.501	101.916
	n3	0.367031	3.20934	5.74995	1.6634	14.0562	3.61053	4.84804	30.8459	0.565877	1.61677	25.4928	1.30308	4.94411	1.10048	0.405575	0.220851					n3	79.5657	95.0326	108.829	84.6432	99.8369	105.978	88.8524	102.062	96.1774	74.868	103.795	102.086	92.2928	99.6916	88.7447	90.1386
	average	0.461293	3.3771	5.28349	1.9652	14.0792	3.40685	5.45629	30.2227	0.588368	2.15949	24.5607	1.27646	5.35699	1.10388	0.457014	0.245013					average	100	100	100	100	100	100	100	100	100	100	100	100	100	100	100	100
insulin	n1	0.397246	3.84238	5.19822	2.21237	17.8711	3.5412	5.77858	27.1068	0.449279	2.16834	23.8748	1.2918	4.29566	1.17373	0.525326	0.273169				insulin	n1	86.1159	113.778	98.3862	112.578	126.933	103.943	105.907	89.6903	76.3602	100.41	97.2074	101.202	80.188	106.327	114.948	111.492
	n2	0.6389	4.65607	5.23241	2.17164	14.6001	3.50418	5.65157	28.8248	0.518471	1.50927	24.1797	1.09168	5.25118	1.21368	0.687385	0.269011					n2	138.502	137.872	99.0333	110.505	103.7	102.857	103.579	95.3747	88.1202	69.8902	98.4487	85.5242	98.0249	109.946	150.408	109.794
	n3	0.422322	4.28417	5.50453	2.0901	12.9063	4.06619	5.31452	28.0927	0.772226	1.55019	28.6017	1.16157	3.08173	1.47992	0.501911	0.169933					n3	91.5518	126.859	104.184	106.356	91.6691	119.353	97.4018	92.9523	131.249	71.7848	116.453	90.9989	57.5273	134.065	109.824	69.3566
PDGF	n1	0.423636	3.308	6.55727	2.95893	19.6858	3.85187	5.52731	21.811	0.515913	2.61965	23.1345	1.39627	6.06792	1.32916	0.576033	0.236751				PDGF	n1	91.8367	97.9538	124.109	150.566	139.822	113.063	101.302	72.1675	87.6855	121.308	94.1933	109.386	113.271	120.408	126.043	96.6281
	n2	0.552883	5.72217	7.83939	2.55753	20.4178	2.87759	5.83062	21.7794	0.538737	1.92684	20.4414	1.51483	5.63316	1.50422	0.584713	0.278799					n2	119.855	169.44	148.375	130.141	145.021	84.4648	106.861	72.063	91.5647	89.2265	83.228	118.674	105.155	136.266	127.942	113.79
	n3	0.381485	4.09667	7.28029	3.14868	22.5282	3.50267	6.5872	20.6323	0.86321	1.6806	23.1297	1.22636	2.72882	1.50074	0.47256	0.240576					n3	82.699	121.307	137.793	160.222	160.011	102.813	120.727	68.2675	146.713	77.8236	94.1735	96.0754	50.9394	135.951	103.402	98.1891
bFGF	n1	0.370652	4.0982	4.58298	2.40219	23.1732	3.2575	6.40313	20.2697	0.506343	2.29738	23.1097	1.17871	6.08074	1.36032	0.677773	0.231559				bFGF	n1	80.3507	121.353	86.7415	122.237	164.591	95.6163	117.353	67.0678	86.059	106.385	94.0921	92.3423	113.51	123.23	148.305	94.5089
	n2	0.542887	4.71263	6.43804	2.99761	20.8525	2.81167	7.16258	25.1003	0.562783	2.26827	16.5858	1.3403	6.16306	1.47825	0.669925	0.313453					n2	117.688	139.547	121.852	152.535	148.108	82.5299	131.272	83.0511	95.6516	105.037	67.5299	105.001	115.047	133.914	146.588	127.933
	n3	0.426378	4.27568	7.21754	2.63264	21.3323	3.63921	5.80917	25.0332	0.85421	1.60112	19.5721	1.64194	3.65594	1.56063	0.542544	0.205395					n3	92.431	126.608	136.606	133.963	151.517	106.82	106.468	82.8293	145.183	74.1434	79.6887	128.632	68.2462	141.376	118.715	83.8304
	Hepa1-6																					Hepa1-6	PI(16:0_16:1)	PI(16:0_18:1)	PI(18:0_18:1)	PI(16:1_18:1)	PI(18:1/18:1)	PI(18:1_20:1)	PI(18:1_18:2)	PI(18:0_20:3)	PI(18:0_22:3)	PI(16:0_20:4)	PI(18:0_20:4)	PI(18:0_22:4)	PI(18:1_20:4)	PI(18:0_22:5)	PI(18:0_22:6)	PI(18:1_22:6)
w/o	n1	0.427666	3.33992	8.14729	2.50743	18.3833	4.14429	4.10309	21.3535	0.675308	1.40906	24.5483	1.46119	6.96447	1.68835	0.622766	0.223961				w/o	n1	83.6088	86.6952	90.6037	98.3081	100.513	91.2242	99.1073	90.3823	89.7265	98.4331	117.224	89.7064	115.224	92.6304	100.329	88.6301
	n2	0.617234	4.96271	8.06135	2.66735	17.473	4.89357	3.84555	25.826	0.771582	1.4648	19.1697	1.79594	5.48422	2.10986	0.601195	0.255977					n2	120.669	128.818	89.648	104.578	95.5353	107.717	92.8864	109.313	102.518	102.327	91.5393	110.258	90.7336	115.757	96.8542	101.3
	n3	0.489625	3.25484	10.7681	2.47697	19.0123	4.59106	4.47151	23.6978	0.810998	1.42061	19.1064	1.62945	5.68424	1.6698	0.638205	0.278136					n3	95.7218	84.4866	119.748	97.1139	103.952	101.058	108.006	100.305	107.755	99.24	91.2371	100.036	94.0428	91.6131	102.817	110.07
	average	0.511508	3.85249	8.99223	2.55059	18.2895	4.54298	4.14005	23.6258	0.752629	1.43149	20.9415	1.62886	6.04431	1.82267	0.620722	0.252691					average	100	100	100	100	100	100	100	100	100	100	100	100	100	100	100	100
insulin	n1	0.432739	2.84495	8.34273	2.88029	22.1069	4.08301	4.51162	21.2497	0.816227	1.50613	18.8134	1.82495	7.82014	1.82871	0.694413	0.244003				insulin	n1	84.6006	73.8471	92.7771	112.927	120.872	89.8753	108.975	89.9429	108.45	105.214	89.8382	112.038	129.38	100.331	111.872	96.5618
	n2	0.482045	2.85089	8.48312	2.98032	21.2452	5.08019	4.46387	21.3949	0.973336	1.44085	18.0536	2.28564	7.30332	2.05453	0.624678	0.283504					n2	94.24	74.0013	94.3383	116.848	116.161	111.825	107.822	90.5574	129.325	100.654	86.2098	140.322	120.83	112.721	100.637	112.194
	n3	0.630525	3.159	13.8461	2.49121	18.0724	5.17266	5.01576	19.8816	0.863417	1.63809	17.3125	2.0823	7.13386	1.68859	0.656511	0.355467					n3	123.268	81.9989	153.978	97.6721	98.813	113.861	121.152	84.1523	114.72	114.432	82.6708	127.838	118.026	92.6438	105.766	140.672
PDGF	n1	0.453646	3.56778	9.19654	2.58179	19.6044	4.56943	4.4417	23.4075	0.772971	1.56778	20.1648	1.28389	5.73136	1.68191	0.720231	0.254223				PDGF	n1	88.688	92.6097	102.272	101.223	107.189	100.582	107.286	99.076	102.703	109.521	96.2913	78.8213	94.8224	92.2774	116.031	100.606
	n2	0.481385	4.07261	11.4504	2.40833	17.9281	4.12682	5.04286	21.5502	0.771151	1.69466	19.0217	1.73579	6.83286	1.9648	0.72862	0.18975					n2	94.1109	105.714	127.337	94.4225	98.0237	90.8397	121.807	91.2145	102.461	118.384	90.8328	106.565	113.046	107.798	117.383	75.0915
	n3	0.398787	2.88121	10.3897	2.71199	17.0035	4.92978	4.24883	21.0933	0.665052	1.10665	26.8957	1.58903	3.88185	1.54989	0.434261	0.220597					n3	77.9629	74.7883	115.54	106.328	92.9684	108.514	102.627	89.2807	88.3638	77.3077	128.433	97.5547	64.2232	85.0338	69.9607	87.2988
bFGF	n1	0.385389	3.26476	8.49029	2.87268	21.7458	4.36762	3.81271	21.9256	0.758371	1.40608	21.0883	1.54147	5.84902	1.62209	0.634471	0.235468				bFGF	n1	75.3436	84.7441	94.418	112.628	118.897	96.14	92.0934	92.8035	100.763	98.2251	100.701	94.6347	96.769	88.9955	102.215	93.1841
	n2	0.653411	3.97569	9.64288	3.12383	22.2622	3.57925	4.98423	19.17	0.875935	1.4833	18.39	1.75072	6.97267	1.96885	0.80259	0.36453					n2	127.742	103.198	107.236	122.475	121.721	78.7865	120.391	81.1401	116.383	103.619	87.816	107.481	115.359	108.02	129.299	144.259
	n3	0.463155	2.85034	8.63055	2.1741	21.7484	3.93687	4.88642	25.1911	0.7705	0.934976	19.1363	1.71614	4.58742	2.14429	0.553847	0.275642					n3	90.5468	73.987	95.9778	85.2394	118.912	86.6584	118.028	106.625	102.374	65.3148	91.3798	105.358	75.8966	117.645	89.2263	109.083

## Sheet: Fig. 7d
Fig. 7d
	PUFA-PI [% of vehicle]		n1	n2	n3			PUFA-PI
	w/o		99.0255	101.441	99.5337			Repeated measures one-way ANOVA	log-transformed data
bFGF	w/o		63.9487	66.6204	66.9788			Dunnett's multiple comparisons test	Summary	Adjusted P Value
	Dexamethason		78.6137	77.3479	75.5943			w/o + bFGF vs. w/o	****	1.4991e-11
	U0126	MEK1/2 Inhibitor	60.0113	60.5985	62.0839			w/o + bFGF vs. Dexamethason + bFGF	****	9.11111e-05
	SB203580	p38 MAPK Inhibitor	68.9528	68.0927	68.4218			w/o + bFGF vs. U0126 + bFGF	ns	0.0637551
	U73122	PLC Inhibitor	64.8344	66.9395	63.9073			w/o + bFGF vs. SB203580 + bFGF	ns	0.647679
	LY294002	PI3K Inhibitor	69.8033	68.5513	67.75			w/o + bFGF vs. U73122 + bFGF	ns	0.999963
	Go6976	PKC Inhibitor	51.1754	49.2783	50.6364			w/o + bFGF vs. LY294002 + bFGF	ns	0.57088
	BEL	iPLA2β Inhibitor	64.0851	71.3585	60.8282			w/o + bFGF vs. Go6976 + bFGF	****	3.85764e-08
	Pyrrophenon	cPLA2α Inhibitor	64.7063	65.7924	66.5358			w/o + bFGF vs. BEL + bFGF	ns	0.999986
	BAPTA-AM	Ca2+ chelator	69.2174	64.146	69.1471			w/o + bFGF vs. Pyrrophenon + bFGF	ns	1
								w/o + bFGF vs. BAPTA-AM + bFGF	ns	0.952822
	20:4-PI [% of vehicle]		n1	n2	n3
	w/o		101.106	99.2787	99.6157
bFGF	w/o		55.7876	54.1946	57.7467			20:4 PI
	Dexamethason		73.9881	63.2488	69.0999			Repeated measures one-way ANOVA	log-transformed data
	U0126	MEK1/2 Inhibitor	55.8892	56.0444	59.1821			Dunnett's multiple comparisons test	Summary	Adjusted P Value
	SB203580	p38 MAPK Inhibitor	66.551	61.6727	63.0345			w/o + bFGF vs. w/o	****	1.236e-12
	U73122	PLC Inhibitor	57.2703	54.1474	55.3129			w/o + bFGF vs. Dexamethason + bFGF	****	4.18887e-05
	LY294002	PI3K Inhibitor	65.8313	62.8978	63.638			w/o + bFGF vs. U0126 + bFGF	ns	0.996453
	Go6976	PKC Inhibitor	39.9831	34.4542	39.8501			w/o + bFGF vs. SB203580 + bFGF	**	0.00614207
	BEL	iPLA2β Inhibitor	55.541	55.0824	51.7685			w/o + bFGF vs. U73122 + bFGF	ns	1
	Pyrrophenon	cPLA2α Inhibitor	65.7987	65.2674	69.7012			w/o + bFGF vs. LY294002 + bFGF	**	0.00406241
	BAPTA-AM	Ca2+ chelator	65.2761	54.7127	60.6767			w/o + bFGF vs. Go6976 + bFGF	****	2.22377e-09
								w/o + bFGF vs. BEL + bFGF	ns	0.92435
								w/o + bFGF vs. Pyrrophenon + bFGF	***	0.00022793
	PUFA-PI [% of total PI]		n1	n2	n3	average		w/o + bFGF vs. BAPTA-AM + bFGF	ns	0.233706
	w/o		51.0902	52.3363	51.3523	51.5929
bFGF	w/o		32.993	34.3714	34.5563	33.9736
	Dexamethason		40.5591	39.9061	39.0013	39.8222
	U0126	MEK1/2 Inhibitor	30.9616	31.2645	32.0309	31.419
	SB203580	p38 MAPK Inhibitor	35.5748	35.131	35.3008	35.3355
	U73122	PLC Inhibitor	33.45	34.536	32.9717	33.6526
	LY294002	PI3K Inhibitor	36.0136	35.3677	34.9542	35.4452
	Go6976	PKC Inhibitor	26.4029	25.4241	26.1248	25.9839
	BEL	iPLA2β Inhibitor	33.0634	36.8159	31.383	33.7541
	Pyrrophenon	cPLA2α Inhibitor	33.3839	33.9442	34.3278	33.8853
	BAPTA-AM	Ca2+ chelator	35.7113	33.0948	35.675	34.827
	20:4-PI [% of total PI]		n1	n2	n3	average
	w/o		29.4424	28.9104	29.0085	29.1204
bFGF	w/o		16.2456	15.7817	16.8161	16.2811
	Dexamethason		21.5457	18.4183	20.1222	20.0287
	U0126	MEK1/2 Inhibitor	16.2752	16.3204	17.2341	16.6099
	SB203580	p38 MAPK Inhibitor	19.3799	17.9594	18.3559	18.5651
	U73122	PLC Inhibitor	16.6774	15.768	16.1073	16.1842
	LY294002	PI3K Inhibitor	19.1704	18.3161	18.5317	18.6727
	Go6976	PKC Inhibitor	11.6433	10.0332	11.6045	11.0937
	BEL	iPLA2β Inhibitor	16.1738	16.0402	15.0752	15.7631
	Pyrrophenon	cPLA2α Inhibitor	19.1609	19.0062	20.2973	19.4881
	BAPTA-AM	Ca2+ chelator	19.0087	15.9326	17.6693	17.5369
[% total PI]				PI(16:0_16:1)	PI(16:0_18:1)	PI(18:0_18:1)	PI(16:1_18:1)	PI(18:1/18:1)	PI(20:0_18:2)	PI(18:1_18:2)	PI(18:0_20:3)	PI(16:0_20:4)	PI(18:0_20:4)	PI(18:1_20:4)	PI(18:0_22:5)
n1		w/o		0.449238	3.0358	10.3893	3.30662	31.7289	3.78005	5.24167	10.6446	2.21931	19.5387	7.68442	1.98142
	bFGF	w/o		0.907635	4.07484	12.0508	5.70892	44.2648	3.76416	6.39978	4.563	1.48928	9.25424	5.50207	2.02046
		Dexamethason		0.615768	4.94022	12.392	5.42472	36.0682	4.47436	5.38124	7.44554	1.62121	14.2616	5.66283	1.71231
		U0126	MEK1/2 Inhibitor	0.906024	6.05942	13.7686	5.58016	42.7242	3.59568	5.44048	4.04845	1.40118	9.57081	5.3032	1.6018
		SB203580	p38 MAPK Inhibitor	0.836607	5.07766	12.4922	5.35418	40.6646	4.42973	5.34062	4.63306	1.63662	11.9418	5.80149	1.79141
		U73122	PLC Inhibitor	0.809788	6.19045	11.4608	5.53687	42.5521	3.97477	5.97723	4.87402	1.6358	9.952	5.08957	1.9466
		LY294002	PI3K Inhibitor	0.911196	4.73903	10.556	5.23734	42.5428	3.80343	5.67124	5.42717	1.72612	11.2035	6.24074	1.94138
		Go6976	PKC Inhibitor	0.917512	7.0033	13.293	6.58554	45.7978	3.54187	5.78894	3.59636	1.24861	6.86318	3.53149	1.83243
		BEL	iPLA2β Inhibitor	0.809381	4.85003	11.2229	6.37805	43.6763	3.82526	6.15119	4.95172	1.50377	9.56446	5.10557	1.96139
		Pyrrophenon	cPLA2α Inhibitor	1.24095	10.2225	19.0106	4.3739	31.7681	3.66973	4.08016	5.05594	1.99723	12.4316	4.73202	1.41719
		BAPTA-AM	Ca2+ chelator	0.923864	3.20983	12.7478	5.88858	41.5187	3.85647	5.23934	5.73276	2.14151	11.037	5.83015	1.87402
n2		w/o		0.453763	2.40115	12.1083	3.08549	29.615	4.59486	4.88814	12.1679	1.8563	20.2059	6.84817	1.77499
	bFGF	w/o		0.59117	6.41235	12.6646	5.00646	40.954	4.62516	5.45471	6.40944	1.58024	9.78006	4.4214	2.10039
		Dexamethason		0.567289	3.55771	14.7289	4.29386	36.9462	4.90103	4.86531	10.0898	1.37784	11.9986	5.04191	1.63163
		U0126	MEK1/2 Inhibitor	0.824436	3.79544	15.2099	5.54168	43.364	3.81491	4.17844	5.33395	1.54111	10.577	4.20224	1.61685
		SB203580	p38 MAPK Inhibitor	0.752685	4.97306	12.5393	4.96842	41.6354	3.92231	5.29547	6.00989	1.5789	11.0641	5.31635	1.94399
		U73122	PLC Inhibitor	0.821388	5.47689	12.2301	5.33931	41.5963	3.94594	6.12967	6.80587	1.6176	9.26476	4.88559	1.88662
		LY294002	PI3K Inhibitor	0.787573	5.89671	10.7582	5.0551	42.1348	3.5547	5.50145	5.76496	1.7795	11.1239	5.41272	2.23043
		Go6976	PKC Inhibitor	0.837599	8.00893	15.3699	5.81885	44.5406	4.39986	4.92952	4.26929	1.02409	6.30909	2.70003	1.79222
		BEL	iPLA2β Inhibitor	0.983772	6.36917	14.4793	6.61332	34.7385	4.63092	6.86809	7.2582	1.82636	8.64881	5.56507	2.0185
		Pyrrophenon	cPLA2α Inhibitor	1.36126	9.465	21.0421	4.58725	29.6002	3.69217	3.87865	5.8219	1.92519	13.1454	3.93557	1.54537
		BAPTA-AM	Ca2+ chelator	0.69049	4.79848	14.2147	5.31424	41.8873	3.96459	5.3046	5.86856	1.60464	9.87171	4.45625	2.02447
n3		w/o		0.384647	3.99923	11.2554	3.29809	29.7103	4.12262	5.73837	10.6581	1.91677	19.8591	7.2327	1.82472
	bFGF	w/o		0.683495	6.11956	13.0319	5.31745	40.2912	4.0508	5.51875	5.96781	1.61939	10.5761	4.62064	2.20286
		Dexamethason		0.512294	4.9974	13.2104	4.83662	37.442	3.97546	5.55242	7.69983	1.3924	12.9902	5.73963	1.65141
		U0126	MEK1/2 Inhibitor	0.802251	5.08947	15.2293	5.77083	41.0772	3.36042	4.96003	4.6914	1.46017	10.5184	5.25554	1.78498
		SB203580	p38 MAPK Inhibitor	0.739687	6.65814	13.4656	5.06203	38.7738	3.20372	5.65148	6.10888	1.44741	11.0274	5.88114	1.98079
		U73122	PLC Inhibitor	0.785367	6.87769	12.3006	4.86387	42.2009	3.52132	6.02771	5.36331	1.47222	10.1447	4.49043	1.95196
		LY294002	PI3K Inhibitor	0.725464	6.63125	10.6547	4.2546	42.7798	2.99484	5.92995	5.19228	1.36262	11.9482	5.22085	2.30548
		Go6976	PKC Inhibitor	0.979422	7.86188	13.7914	5.44569	45.7968	3.30378	4.95259	4.39168	1.13999	7.79716	2.66737	1.87224
		BEL	iPLA2β Inhibitor	0.763605	4.67954	12.4555	5.47006	45.2483	2.88868	5.48066	5.88546	1.37779	9.58374	4.11367	2.05302
		Pyrrophenon	cPLA2α Inhibitor	1.05635	10.6185	18.7626	4.90847	30.3264	2.94593	4.14714	5.46255	2.06553	13.5031	4.72871	1.47487
		BAPTA-AM	Ca2+ chelator	0.769089	5.94039	11.0163	4.97058	41.6286	3.12822	6.04844	6.56981	1.66623	10.8434	5.15968	2.25918

## Sheet: Fig.7e
Fig. 7e
	SREBP1							SREBP1
	integrated desity per cell from individual cells							integrated desity per nucleus from individual cells
				Unpaired t test							Unpaired t test
	w/o	Serum		P value	1.7586e-11			w/o	Serum		P value	2.10046e-07
n1	10	10.2613		P value summary	****		n1	34.3	18.2375		P value summary	****
	10.4	10.4453		Significantly different (P < 0.05)?	Yes			45	20.3081		Significantly different (P < 0.05)?	Yes
	87.9	10.9726		One- or two-tailed P value?	Two-tailed			46.8	10.2437		One- or two-tailed P value?	Two-tailed
	61.1	13.0257						27.4	30.1278
	58.5	38.8021						26.3	15.0318
	104.3	56.4394						22.8	29.73
	61.8	22.4496						30.8	12.7419
	111.1	45.6869						57.8	15.4639
	60.8	22.8516						28.5	15.4664
	47.6	13.0842						46.6	5.85344
	74.9	47.0397						31.1	7.17753
	83.1	65.0429						34.1	18.824
	55.1	33.7587						37.3	12.4753
	12.5	46.509						34.5	14.1174
	63.2	37.2356						33	17.0077
	7.6	34.1545						29.4	29.3612
	77.5	46.1205						31.1	8.98473
	71.2	78.0511						23.5	23.7123
	10	26.9681						25.7	35.5018
	86	46.5192						26.1	11.8657
	7.9	41.1897						18.2	18.9245
	63.5	9.36331						58.3	15.2495
	125.4	23.0228						43.8	10.1286
	134.1	62.8449						53.1	9.07645
	48.1	31.771						42.9	8.74321
	63.9	27.3504						23.9	8.79566
	45	73.6857						36.5	10.5701
	60.4	27.7308						42.8	29.5747
	114.5	29.9218						31.6	36.6309
	33.7	78.7125						33.7	19.1262
	112.2	29.1384						49.8	6.72187
	89.4	57.6611						47.4	25.7799
	3.9	78.8107						46.1	14.8078
	83.5	34.2693						32.8	23.6838
	84.6	54.3442						36.3	11.1508
	8.6	24.6426						34.4	7.06992
	42.7	16.2709						52.2	8.70627
	68.5	8.12405						30.9	16.2245
	63.6	82.5449						49	13.2406
	78.7	28.8872						50.9	15.0571
	63	44.801						42.3	13.8493
	130.2	45.9573						31.3	11.4897
	96.6	43.7939						60.8	15.876
	128.5	50.0798						37.5	12.3817
	109.2	53.8752						34.2	17.3473
	139.1	67.7067						35.4	19.527
	9.2	35.0237						59.3	10.4721
	5.5	76.4849						38.3	10.1102
	65.5	61.1924						55.2	19.6359
	8.8	41.5324						35.1	6.76962
	10.1	38.4644						40.6	17.8289
	92.5	75.9018						48.4	12.4053
	52.2	44.4672						28.1	25.6666
	69.6	70.5714							22.6002
	146.7	21.6131							14.2769
	64.4	41.0718							14.7009
	11.9	61.33							13.8789
	10	37.3475							28.164
	139.9	45.8479							31.1341
	103.3	37.1108							15.4313
	88.1	24.9183							14.1272
	55.8	26.9847							8.09991
	10.2	28.4061							14.2952
	10.5	14.043							21.0273
	7.4	46.6087							14.8798
	73.6	59.2404							9.56709
	111	61.4273							10.3669
	134.5	45.8152							13.3015
	13.8	4.97651							11.8349
	9	43.334							19.3048
	120.6	42.8705							23.073
	13.3	45.219							6.58963
	8.4	13.5534							8.66921
	9.1	11.2364							8.34029
	67.7	76.6946							31.0863
	105	47.8017							23.2654
	5.4	12.0254							7.79521
	57.4	20.9328							12.7771
	6.1	23.4159							8.71715
	81	5.92148							8.35048
	116.1	28.5211							9.70144
	111.9	26.6571							10.3654
	6.7	11.1865							10.602
	54	70.4326							9.60374
	51.9	34.7097							14.6751
	10.6	42.0379							10.2278
	9.8	76.8991							9.67722
		31.5911							18.9962
		85.4963							12.3616
		30.2423							13.2528
		10.5935					n2	9.02074	5.40223
		62.7943						6.03136	21.6292
		41.4351						15.2766	15.2174
		43.78						5.9719	9.32825
		6.09414						3.43309	18.2052
		29.2047						7.28908	12.2134
		27.2409						14.9599	36.7622
		15.7118						31.7216	13.8702
		33.7328						7.44657	9.03533
		20.7673						8.88019	13.0128
		20.1435						5.32562	14.9506
		6.38612						6.16429	17.7584
		5.01252						33.6141	14.7741
		24.4691						4.54922	19.7701
		26.2521						5.56043	15.9934
n2	13.2559	34.1077						10.0397	20.2047
	13.1535	24.399						22.0767	15.3681
	20.6504	22.2556						20.1352	18.4489
	13.9705	4.39679						5.06886	20.7834
	14.5885	28.5023						7.43084	20.8274
	20.134	9.59689						8.12155	14.6313
	40.4887	57.0613						10.5	15.2405
	10.7285	33.434						5.93809	19.8572
	7.94376	19.6569						9.53143	23.2806
	28.8773	9.89188						35.6416	15.8123
	9.262	20.1646						9.87721	16.9738
	6.08493	22.1206						10.3475	18.2981
	19.3526	9.7209						6.55778	16.0394
	10.332	21.2711						20.0322	15.2633
	49.7825	25.2081						11.4654	10.0185
	14.7506	19.5235						12.0645	16.4541
	95.6699	37.6552						6.08637	15.9575
	56.4191	22.9129						10.6556	17.7922
	6.19182	29.3538						10.9355	21.7143
	26.6998	35.9674						10.8351	17.6426
	32.0013	37.9951						25.4781	20.0274
	71.9941	32.4292						5.81427	16.9007
	22.0567	22.9879						23.199	17.5772
	19.3657	75.1528						14.8303	22.2113
	102.631	27.6979						30.8014	17.8689
	8.96707	34.2783						7.47655	19.5549
	82.3493	32.8093						11.0815	17.3865
	40.1382	37.3556						29.6146	21.699
	68.5863	30.4732						31.9209	25.518
	73.5801	7.99181						10.8146	20.4572
	53.3145	26.1393						35.1285	18.1467
	23.5646	7.15565						11.7282	15.9925
	14.015	29.4965						7.16533	20.4319
	18.983	8.45721						4.57326	30.5026
	45.7137	7.38035						7.38225	29.7246
	18.99	28.7083						9.75258	17.2105
	24.1526	31.0743						10.6544	12.985
	48.7331	6.26801						17.2403	20.3414
	25.8677	30.4987						24.9015	15.8326
	43.3912	28.629						8.05591	15.5101
	46.0707	24.3113						23.3163	36.1566
	30.4847	39.6558						5.38297	15.4397
	3.99834	20.1436						9.77043	24.2603
	27.5477	35.843						8.43933	15.005
	50.0142	32.43						11.0493	10.6342
	75.4836	6.39908						26.9808	17.1938
	43.2721	4.11266						12.222	21.1815
	30.6224	30.339						6.08823	9.929
	21.4972	47.3656						7.37416	21.6052
	53.777	28.2318						6.64411	19.5567
	25.0477	37.3357						4.8219	29.1172
	18.1716	39.6864						10.6573	14.7966
	57.496	30.5619						26.4135	13.8815
	50.7949	37.1895						10.3381	23.6317
	28.2999	25.4645						14.67	23.4688
	23.492	51.2225						8.6643
	23.0732	39.4115						20.5939
	22.6086	30.698						11.3652
	12.811	40.4327						7.1775
	8.3333	38.0113						14.5912
	40.3863	27.0315						8.35712
	23.3019	22.7548						10.2413
	47.7795	47.039						11.6089
	32.8319	70.0076						11.2031
	86.2723	24.7659						9.96345
	35.5769	24.8315						7.82779
	14.8238	19.8206						21.7222
	29.2777	37.4076						16.6143
	68.1048	16.2201						15.8876
	69.3873	32.5247						22.1461
	39.4733	32.3387						12.4089
	54.5343	43.848						7.56839
	51.1182	35.9974						10.3736
	11.9202	47.2475						5.16405
	41.8936	21.0942						6.29228
	55.3106	15.1576						17.1299
	30.4772							11.4785
	32.8079							15.0991
	73.8614							22.4089
	32.5291							21.9323
	13.4329							16.2678
	50.0781							37.6237
	54.7142							5.48254
	27.7181							9.05931
	18.7204							8.72337
	26.4635							28.9351
	95.4195							6.81046
	19.0243							12.0268
	19.4794							9.9123
	59.8673							7.57469
	50.0644							10.9179
	56.1069							12.9121
	20.5039							36.4119
	12.355							19.6863
	15.9484							34.9067
	12.9241							8.29035
	106.136							11.428
	13.0584							11.0658
	25.9524							8.61552
	15.7478							13.0654
	47.6641							7.31341
	63.0638							10.0539
	14.7243							16.1144
	85.3092							11.6849
	23.8465							23.4798
	31.5892							10.6106
	8.61639							21.0616
	8.13603							16.1586
	13.2698							11.5872
	50.7807							5.75317
	34.3879							51.5904
	56.2043							11.1839
	18.5184							6.30134
	28.8167							8.96207
	17.9784							10.7648
n3	43.141	35.2802						10.5212
	90.3299	19.9645						21.7021
	34.6002	33.3313						11.1921
	90.483	21.5974						8.84183
	88.0574	24.5203						18.8589
	45.9048	28.4201						8.91389
	25.322	44.3516						8.52809
	25.1305	38.3383						8.72124
	61.7056	31.2412						17.1923
	9.45894	30.5225						13.6368
	74.9188	17.1744						11.4755
	58.8312	23.767						32.0881
	16.4001	32.6128						24.4927
	113.035	11.0237						7.5986
	33.869	8.50804						15.0296
	47.5308	19.7627						10.2071
	91.2798	18.5474						12.3705
	63.6228	11.4171						9.95029
	13.6521	24.4808						27.5724
	24.5502	22.3762						5.1762
	48.9528	27.9624						30.2731
	32.0356	32.7769						9.06474
	40.429	14.3518						8.55135
	35.3421	18.1221						20.3055
	59.0355	17.4197						21.156
	47.5498	13.3221						10.4885
	70.6483	10.7815						18.7155
	87.7482	40.9957						12.5723
	24.456	22.6108						17.1243
	15.4124	22.3665						8.99412
	140.212	24.7386						28.8116
	19.2923	18.2245						12.8336
	25.2967	34.4178						9.14843
	53.2796	22.3683						13.1183
	68.858	31.4002						9.81663
	37.2607	16.0956						18.9879
	50.8385	28.1444						5.98002
	138.768	44.1039						11.5051
	65.6831	70.6559					n3	14.8894	21.9418
	25.7121	36.2203						15.465	17.1138
	92.9978	40.9382						23.8971	20.4909
	41.868	17.909						55.8964	25.2361
	107.259	22.7137						54.2201	16.4729
	139.022	40.6696						18.1481	13.962
	70.7311	44.2814						18.3493	12.5082
	19.8937	23.4966						24.145	18.0757
	107.159	21.9849						20.3611	27.6253
	30.9546	34.6631						12.6279	11.9942
	30.0822	24.7463						15.3245	26.7474
	38.2241	26.1757						9.2637	10.0475
	24.3228	19.8365						18.7111	20.7777
	91.2016	50.9116						11.9748	21.3655
	33.0632	23.7826						14.761	17.0406
	44.9609	23.2554						56.7352	9.81753
	107.292	74.7465						14.8046	8.62254
	48.6346	33.22						18.6283	9.04347
	109.435	22.7068						14.7985	12.6771
	37.0782	65.9034						12.7013	11.6856
	44.2073	38.409						19.0406	8.62272
	11.6604	39.9351						30.8771	15.3958
	120.321	22.0186						49.0058	26.0249
	32.864	23.1868						31.2301	15.8942
	77.7942	30.9734						31.3501	12.2209
	51.9912	17.4082						10.3433	10.4847
	67.6107	26.926						19.0924	16.4155
	46.6919	37.2511						54.1663	12.2168
	11.0805	27.1338						14.7958	9.18662
	110.92	5.8952						9.70727	26.2518
	21.2982	65.4147						18.1703	12.9538
	45.4228	61.7104						27.3901	15.8919
	7.84927	21.2306						12.3128	10.817
	122.589	9.4918						13.9495	18.0522
	49.4334	20.2058						16.0157	15.3902
	53.61	12.6268						23.2969	14.9055
	56.1803	12.0216						18.7084	20.9194
	15.8864	18.5519						33.0504	9.55284
	72.9911	4.92244						15.5631	15.0664
	105.013	5.69052						26.8371	15.7827
	42.4043	50.9159						20.3218	15.0133
	27.1556	21.1122						30.249	20.9722
	49.5695	32.7051						21.8475	16.0611
	6.0392	49.1424						29.6726	27.3261
	35.7257	31.9854						36.6234	22.2478
	37.0315	22.5199						53.9432	23.3228
	9.34835	32.8143						18.7154	15.6468
	51.5346	48.9293						22.7972	25.4195
	10.8211							19.4691	20.6345
								20.0463	17.8436
								12.6601	17.4186
								19.687	10.2067
								40.8052	19.8479
								26.5219	30.3085
								17.5241	14.3145
								18.857	14.3473
								24.8181	22.2494
								33.4668	38.4515
								23.5992	21.5984
								43.5102	15.1584
								9.51493	17.6518
								19.9233	24.8383
								48.2361	20.4701
								16.0086	21.3014
								12.4706	15.4371
								26.0648	16.6979
								27.4445	11.3776
								26.8724	18.5137
								55.023	19.8551
								10.602	21.1624
								30.9232	7.62754
								33.8684	20.8398
								17.0941	15.6901
								60.8291	14.9094
								15.8054	14.6155
								28.6113	10.2383
								19.9311	36.2796
								23.1873	14.7383
								56.4001	9.54317
								22.377	11.9626
								15.9079	20.7427
								24.8218	9.48035
								16.0538	14.7269
								19.9155	30.1832
								36.3028	16.9987
								57.1791	18.2805
								22.252	19.1834
								11.8391	24.9047
								54.382	13.8046
								35.5559	30.2845
								16.536	11.3088
								34.3239	12.4733
								38.8496
								15.1154
								19.9449
								41.7844
								20.6195
								34.4492
								38.8879
								16.0325
								9.02325
								15.0645
								21.8045
								24.7656
								16.9613
								51.7633
								11.1281
								22.1299
								12.5885
								22.5859
								26.8742
								9.34097
								43.9858
								16.7442
								57.1915
								20.4804
								7.73094
								25.8281
								17.6914
								24.6395
								19.1202
								32.7317
								51.7771
								25.8124
								19.8166
								49.2364
								40.2077
								16.9262
								13.5327
								17.9671
								13.2226
								16.2368
								24.7412
								28.0951
								41.5668
								8.43072
								10.9056
