# Supplementary material for: Attenuated growth factor signaling during cell death initiation sensitizes membranes towards peroxidation
Source: Nat Commun. 2025 Feb 25;16:1774. doi: 10.1038/s41467-025-56711-2 (PMC11861335; doi:10.1038/s41467-025-56711-2)
Supplement: Supplementary file 9 — Source Data [file 41467_2025_56711_MOESM9_ESM.zip › Source_data_Fig_8.xlsx]

## Sheet: Fig. 8a
Fig. 8a
membrane intactness
[%]		w/o					RSL3
		n1	n2	n3	n4		n1	n2	n3	n4
WT	w/o	97.8	97.3	96.2			97.2	97	92.8
WT	VAL	84	79.5	80			60.8	59.2	68
LPCAT3-/-	w/o	97.9	98.9	97.7	98.5		98.5	98.1	96.7	98
LPCAT3-/-	VAL	89.7	87.2	77.3	84.8		84	85.9	71.4	84.1
Statistics
P values, RSL3 vs. vehicle control; two-tailed paired student t-test.

## Sheet: Fig. 8b
Fig. 8b
[% of vehicle]	w/o	RSL3	VAL	MC	STS	CHX	ETO	TPG	Serum
n1	101.881	0.164152	14.6158	64.3412	23.4737	12.2861	13.4857	15.7396	23.2906
n2	107.583	0.473515	23.4611	62.8322	22.4193	13.0816	16.4783	16.5351	47.2947
n3	101.035	0	16.9139	60.0101	23.7452	9.86173	12.5197	15.3798	62.9775
n4	89.5006	0	14.7168	52.92	21.8132	8.73793	12.6523	15.607	50.8807
average	100
		+ Fer-1
		RSL3	VAL	MC	STS	CHX	ETO	TPG	Serum
		113.378	23.4548	66.7151	20.7084	11.8	16.2258	14.2244	100.922
		114.616	28.8655	66.3426	24.2755	12.3682	17.4064	15.0073	108.687
		106.004	26.1064	61.2854	20.6452	8.76949	13.814	13.5362	107.134
		105.272	24.5723	55.4517	17.2549	8.75687	12.9617	11.8757	91.401
absorbance [570 nm]	w/o	RSL3	VAL	MC	STS	CHX	ETO	TPG	Serum
n1	0.5379	0.000866667	0.0771667	0.3397	0.123933	0.0648667	0.0712	0.0831	0.122967
n2	0.568	0.0025	0.123867	0.331733	0.118367	0.0690667	0.087	0.0873	0.2497
n3	0.533433	0	0.0893	0.316833	0.125367	0.0520667	0.0661	0.0812	0.3325
n4	0.472533	0	0.0777	0.2794	0.115167	0.0461333	0.0668	0.0824	0.268633
average	0.527967
		+ Fer-1
		RSL3	VAL	MC	STS	CHX	ETO	TPG	Serum
		0.5986	0.123833	0.352233	0.109333	0.0623	0.0856667	0.0751	0.532833
		0.605133	0.1524	0.350267	0.128167	0.0653	0.0919	0.0792333	0.573833
		0.559667	0.137833	0.323567	0.109	0.0463	0.0729333	0.0714667	0.565633
		0.5558	0.129733	0.292767	0.0911	0.0462333	0.0684333	0.0627	0.482567
	Multiple paired t-test	log-transformed data
	Multiple comparisons	False Discovery Rate (FDR)
	Method	Two-stage step-up (Benjamini, Krieger, and Yekutieli)
	Desired FDR (Q)	5.00%
		RSL3	VAL	MC	STS	CHX	ETO	TPG	Serum
	difference	109.658	8.32281	2.42282	-2.14187	-0.568218	1.31795	-2.15449	55.9252
	adjusted P value	0.000133668	0.0112977	0.0207165	0.154401	0.082749	0.082749	0.034006	0.0152444
	-log10(adjusted P value)	3.87397	1.94701	1.68368	0.811349	1.08224	1.08224	1.46845	1.81689

## Sheet: Fig. 8c
Fig. 8c
integrated desity normalized to cell number per image	w/o	VAL	RSL3	VAL+RSL3
n1	0.996345	9.26752	3.36655	17.3699
n2	1.33686	14.5832	6.06015	18.547
n3	0.871335	10.7213	9.10803	23.6472
Statistics
P values vs. vehicle control; two-tailed paired student t-test of log-transformed data and repeated measures one-way ANOVA + Dunnett´s post hoc test of log-transformed data.
Repeated measures one-way ANOVA	log-transformed data
Dunnett's multiple comparisons test	Summary	Adjusted P Value
w/o vs. VAL	***	0.000102194
w/o vs. RSL3	***	0.000687495
w/o vs. VAL+ RSL3	****	3.05468e-05

## Sheet: Fig. 8e-f
Fig. 8e, f
8e				8f	PE(16:0_20:4+2[O])				PE(18:0_20:4+2[O])
Chromatogram				[% of vehicle]	w/o	VAL		[% of vehicle]	w/o	VAL
	w/o	VAL		n1	60.4335			n1	89.0809
time [min]	intensity [cps]	intensity [cps]		n2	111.48	1244.42		n2	61.5474	1292.4
0	0	0		n3	58.655	2526.46		n3	74.259	2068.87
0.0108	0	0		n4	169.431	1171.84		n4	175.113	2916.21
0.0215	0	0
0.0323	0	0
0.043	0	0
0.0538	0	0
0.0645	0	0			PE(16:0_20:4+2[O])				PE(18:0_20:4+2[O])
0.0753	0	0		[nmol/106 cells]	w/o	VAL		[nmol/106 cells]	w/o	VAL
0.0861	0	0		n1	2.26275e-06			n1	3.62603e-06
0.0968	0	0		n2	4.17403e-06	4.65935e-05		n2	2.50528e-06	5.26071e-05
0.1076	0	0		n3	2.19616e-06	9.45957e-05		n3	3.0227e-06	8.42132e-05
0.1184	0	0		n4	6.34386e-06	4.38762e-05		n4	7.12794e-06	0.000118704
0.1291	0	0		average	3.7442e-06			average	4.07049e-06
0.1399	0	0
0.1506	0	0
0.1614	0	0
0.1722	0	0		Statistics
0.1829	0	0		P values vs. vehicle control; two-tailed unpaired student t-test of log-transformed data .
0.1937	0	0
0.2044	0	0
0.2152	0	0
0.226	0	0
0.2367	0	0
0.2475	0	0
0.2582	0	0
0.269	0	0
0.2797	0	0
0.2905	0	0
0.3013	0	0
0.312	0	0
0.3228	0	0
0.3335	0	0
0.3443	0	0
0.355	0	0
0.3658	0	0
0.3766	0	0
0.3873	0	0
0.3981	0	0
0.4088	0	0
0.4196	0	0
0.4304	0	0
0.4411	0	0
0.4519	0	0
0.4627	0	0
0.4734	0	0
0.4842	0	0
0.4949	0	0
0.5057	0	0
0.5164	0	0
0.5272	0	0
0.538	0	0
0.5487	0	0
0.5595	0	0
0.5702	0	0
0.581	0	0
0.5918	0	0
0.6025	0	0
0.6133	0	0
0.624	0	0
0.6348	0	0
0.6455	0	0
0.6563	0	0
0.6671	0	0
0.6778	0	0
0.6886	0	0
0.6994	0	0
0.7101	0	0
0.7209	0	0
0.7316	0	0
0.7424	0	0
0.7531	0	0
0.7639	0	0
0.7747	0	0
0.7854	0	0
0.7962	0	0
0.8069	0	0
0.8177	0	0
0.8285	0	0
0.8392	0	0
0.85	0	0
0.8607	0	0
0.8715	0	0
0.8822	0	0
0.893	0	0
0.9038	0	0
0.9145	0	0
0.9253	0	0
0.9361	0	0
0.9468	0	0
0.9576	0	500
0.9683	0	0
0.9791	0	0
0.9899	0	0
1.0006	0	0
1.0114	0	0
1.0221	0	0
1.0329	0	0
1.0436	0	0
1.0544	0	0
1.0652	0	0
1.0759	0	0
1.0867	0	0
1.0974	0	0
1.1082	0	500
1.1189	0	0
1.1297	0	0
1.1405	0	0
1.1512	0	0
1.162	0	0
1.1728	0	0
1.1835	0	0
1.1943	0	0
1.205	0	0
1.2158	0	0
1.2266	0	0
1.2373	0	0
1.2481	0	0
1.2588	0	0
1.2696	0	0
1.2803	0	0
1.2911	0	0
1.3019	0	0
1.3126	0	0
1.3234	0	0
1.3341	0	0
1.3449	0	0
1.3557	0	0
1.3664	0	0
1.3772	0	0
1.3879	0	0
1.3987	0	0
1.4095	0	0
1.4202	0	0
1.431	0	0
1.4417	0	0
1.4525	0	0
1.4632	0	0
1.474	0	0
1.4848	0	0
1.4955	0	0
1.5063	0	0
1.5171	0	0
1.5278	0	0
1.5386	0	0
1.5493	0	0
1.5601	0	500
1.5708	0	0
1.5816	0	0
1.5923	0	0
1.6031	0	0
1.6139	0	0
1.6246	0	0
1.6354	0	0
1.6462	0	0
1.6569	0	0
1.6677	0	0
1.6784	0	0
1.6892	0	0
1.7	0	0
1.7107	0	0
1.7215	0	0
1.7322	0	0
1.743	0	0
1.7537	0	0
1.7645	0	0
1.7753	0	0
1.786	0	0
1.7968	0	0
1.8075	0	0
1.8183	0	1000
1.8291	0	500
1.8398	0	0
1.8506	0	0
1.8613	0	0
1.8721	0	0
1.8828	0	0
1.8936	0	0
1.9044	0	0
1.9151	0	0
1.9259	0	0
1.9367	0	0
1.9474	0	0
1.9582	0	0
1.9689	0	0
1.9797	0	0
1.9905	0	0
2.0012	0	0
2.012	0	0
2.0227	0	0
2.0335	0	0
2.0442	0	0
2.055	0	0
2.0658	0	0
2.0765	0	0
2.0873	0	0
2.098	0	0
2.1088	0	0
2.1195	0	0
2.1303	0	0
2.1411	0	0
2.1518	0	0
2.1626	0	500
2.1734	0	0
2.1841	0	0
2.1949	0	0
2.2056	0	0
2.2164	0	0
2.2272	0	0
2.2379	0	0
2.2487	0	0
2.2594	0	0
2.2702	0	0
2.2809	0	500
2.2917	0	0
2.3025	0	0
2.3132	0	0
2.324	0	0
2.3347	0	0
2.3455	500	0
2.3563	0	0
2.367	0	0
2.3778	0	0
2.3885	0	0
2.3993	0	0
2.4101	0	0
2.4208	0	0
2.4316	0	0
2.4423	0	1000
2.4531	0	500
2.4638	0	0
2.4746	0	1500
2.4854	500	2000
2.4961	0	3000
2.5069	500	500
2.5177	1000	1000
2.5284	2500	0
2.5392	0	2000
2.5499	0	500
2.5607	0	0
2.5714	500	0
2.5822	500	0
2.593	0	0
2.6037	0	0
2.6145	0	0
2.6252	0	0
2.636	0	0
2.6467	0	0
2.6575	0	0
2.6683	0	0
2.679	0	0
2.6898	0	0
2.7005	0	0
2.7113	0	0
2.7221	500	0
2.7328	0	0
2.7436	500	0
2.7544	0	0
2.7651	0	0
2.7759	0	0
2.7866	0	500
2.7974	0	500
2.8081	0	500
2.8189	0	0
2.8297	0	0
2.8404	500	500
2.8512	0	500
2.8619	0	1500
2.8727	0	0
2.8834	0	500
2.8942	0	1000
2.905	0	1000
2.9157	0	0
2.9265	0	0
2.9373	0	0
2.948	0	0
2.9588	0	2500
2.9695	0	500
2.9803	0	3000
2.9911	0	2000
3.0018	0	7501
3.0126	500	14504
3.0233	500	12003
3.0341	0	7501
3.0448	0	6001
3.0556	0	2000
3.0664	0	1000
3.0771	0	1500
3.0879	0	0
3.0986	0	500
3.1094	500	500
3.1202	0	1000
3.1309	0	1000
3.1417	0	2500
3.1524	0	1000
3.1632	0	1000
3.174	0	500
3.1847	0	500
3.1955	0	1000
3.2062	0	0
3.217	0	0
3.2277	0	0
3.2385	0	0
3.2493	0	0
3.26	0	0
3.2708	500	0
3.2816	0	0
3.2923	0	0
3.3031	0	0
3.3138	0	0
3.3246	0	0
3.3354	0	0
3.3461	0	500
3.3569	0	0
3.3676	0	0
3.3784	0	0
3.3891	500	0
3.3999	0	0
3.4107	0	0
3.4214	0	0
3.4322	0	0
3.4429	500	0
3.4537	500	0
3.4644	0	0
3.4752	0	0
3.486	0	0
3.4967	0	0
3.5075	0	0
3.5183	0	0
3.529	0	0
3.5398	0	0
3.5505	0	0
3.5613	0	0
3.572	0	0
3.5828	0	500
3.5936	0	0
3.6043	0	1000
3.6151	0	0
3.6258	0	500
3.6366	0	0
3.6473	0	0
3.6581	0	500
3.6689	0	0
3.6796	0	1500
3.6904	0	1000
3.7012	1000	500
3.7119	0	500
3.7227	500	500
3.7334	0	0
3.7442	500	0
3.755	0	0
3.7657	500	0
3.7765	0	2000
3.7872	500	1000
3.798	0	1500
3.8087	0	2000
3.8195	0	1000
3.8303	0	0
3.841	0	500
3.8518	0	500
3.8625	0	4000
3.8733	0	5000
3.8841	0	8501
3.8948	0	17505
3.9056	0	8501
3.9163	0	10502
3.9271	0	2500
3.9379	0	3000
3.9486	0	1500
3.9594	0	1000
3.9701	0	0
3.9809	500	0
3.9916	1000	1000
4.0024	500	1000
4.0132	0	1000
4.0239	0	1000
4.0347	0	500
4.0454	0	1000
4.0562	500	0
4.067	0	500
4.0777	0	0
4.0885	0	500
4.0992	0	1000
4.11	0	0
4.1208	0	500
4.1315	0	0
4.1423	0	0
4.153	0	500
4.1638	0	500
4.1746	0	0
4.1853	0	1000
4.1961	0	0
4.2068	0	0
4.2176	0	2000
4.2283	0	6001
4.2391	0	3000
4.2499	500	8001
4.2606	0	4500
4.2714	0	1000
4.2821	0	1000
4.2929	0	500
4.3037	500	0
4.3144	0	500
4.3252	0	2000
4.336	0	0
4.3467	0	0
4.3575	0	0
4.3682	0	0
4.379	0	0
4.3897	0	500
4.4005	0	1000
4.4113	0	500
4.422	0	0
4.4328	0	500
4.4435	0	0
4.4543	0	0
4.465	0	0
4.4758	0	1000
4.4866	0	0
4.4973	0	0
4.5081	0	0
4.5188	0	0
4.5296	0	0
4.5404	0	0
4.5511	0	0
4.5619	0	0
4.5727	0	1000
4.5834	1000	0
4.5942	0	0
4.6049	0	0
4.6157	500	0
4.6265	1000	1000
4.6372	0	0
4.648	0	0
4.6587	0	500
4.6695	0	0
4.6802	1000	500
4.691	0	1000
4.7017	0	2000
4.7125	500	2000
4.7233	500	3500
4.734	0	1500
4.7448	1500	500
4.7556	0	1000
4.7663	500	1000
4.7771	0	0
4.7878	0	1000
4.7986	1000	1000
4.8094	500	500
4.8201	0	2000
4.8309	500	2500
4.8416	0	3500
4.8524	1000	1000
4.8632	0	2500
4.8739	0	500
4.8847	0	0
4.8954	0	0
4.9062	0	1500
4.9169	0	500
4.9277	0	500
4.9384	1000	1500
4.9492	500	2000
4.96	0	3000
4.9707	0	2500
4.9815	1000	2000
4.9923	0	3500
5.003	0	3000
5.0138	500	1500
5.0245	1000	1500
5.0353	0	4000
5.0461	500	11502
5.0568	1500	18006
5.0676	1000
5.0783	2500
5.0891	4000
5.0999	1500
5.1106	2500
5.1214	1500
5.1321	1000
5.1429	1000
5.1536	2000
5.1644	1000	18006
5.1752	0	16004
5.1859	0	12503
5.1967	500	6001
5.2074	0	7001
5.2182	500	2500
5.229	0	6501
5.2397	500	3500
5.2505	0	4000
5.2612	0	1500
5.272	500	4000
5.2828	0	2000
5.2935	0	2500
5.3043	0	500
5.315	0	500
5.3258	0	3000
5.3365	0	2000
5.3473	0	0
5.3581	1500	0
5.3688	0	1000
5.3796	500	0
5.3903	0	500
5.4011	0	0
5.4119	500	0
5.4226	0	0
5.4334	0	1000
5.4441	0	1000
5.4549	500	1500
5.4657	0	500
5.4764	0	500
5.4872	0	1500
5.4979	0	3000
5.5087	1000	1500
5.5195	0	1000
5.5302	0	500
5.541	0	500
5.5517	0	0
5.5625	0	0
5.5732	0	0
5.584	500	1000
5.5948	0	0
5.6055	0	0
5.6163	0	1000
5.627	0	0
5.6378	0	1000
5.6486	0	1500
5.6593	500	1500
5.6701	0	2000
5.6808	0	1500
5.6916	0	3000
5.7024	0	500
5.7131	0	1500
5.7239	500	1000
5.7346	0	1000
5.7454	0	1500
5.7561	0	500
5.7669	0	0
5.7777	1000	0
5.7884	0	500
5.7992	0	1000
5.8099	0	0
5.8207	0	500
5.8315	0	0
5.8422	0	500
5.853	0	0
5.8637	0	500
5.8745	0	0
5.8853	0	500
5.896	0	0
5.9068	500	0
5.9176	0	0
5.9283	0	3500
5.9391	500	3500
5.9498	0	8501
5.9606	0	9502
5.9713	0	7001
5.9821	0	8001
5.9928	0	10502

## Sheet: Fig. 8g
Fig. 8g
upper panel
membrane intactness
[%]		w/o	RSL3	RSL3 + Fer-1	VAL	RSL3 + VAL	RSL3 + VAL + Fer-1
n1		96.7	96.7	96.4	79.2	65.1	76.5
n2		95	95.2	94.2	80	68.2	74.8
n3		95.9	96.8	95.5	81.6	70.8	77.8
lower panel
membrane intactness
[%]		w/o	RSL3	RSL3 + Fer-1	MC	RSL3 + MC	RSL3 + MC + Fer-1
n1		96.7	96.7	96.4	90.4	56.7	93.3
n2		95	95.2	94.2	92	47.4	86.9
n3		95.9	96.8	95.5	88.1	46.6	91.6
Statistics
P values as indicated; two-tailed unpaired student t-test.

## Sheet: Fig. 8h
Fig. 8h
percentage of cl. Caspase 3 positiv cells	w/o	VAL	ABT-737	RSL3		percentage of 4-HNE positive cells	w/o	VAL	ABT-737	RSL3
n1	0	66.7	11.2	0		n1	2.2	88.9	63.3	46.8
n2	0.4	70	25.6	0		n2	5.5	100	49.3	92.3
n3	0.9	66.7	26.3	9		n3	1.7	100	98	99.1
Repeated measures one-way ANOVA	log-transformed data
Dunnett's multiple comparisons test	Summary	Adjusted P Value
w/o vs. VAL	****	4.48014e-06
w/o vs. ABT-737	**	0.00351673
w/o vs. RSL3	ns	0.828602
number of cl. Caspase 3 positiv cells	w/o	VAL	ABT-737	RSL3		number of 4-HNE positiv cells	w/o	VAL	ABT-737	RSL3
n1	0	6	11	0		n1	5	8	62	110
n2	1	7	55	0		n2	14	10	106	108
n3	2	4	26	21		n3	4	6	97	232
number of cells	w/o	VAL	ABT-737	RSL3		number of cells	w/o	VAL	ABT-737	RSL3
n1	223	9	98	235		n1	223	9	98	235
n2	256	10	215	117		n2	256	10	215	117
n3	234	6	99	234		n3	234	6	99	234
Statistics
P values vs. vehicle control; repeated measures one-way ANOVA of log-transformed data + Dunnett´s post hoc test.

## Sheet: Fig. 8j
Fig. 8j
[% of vehicle]	w/o	VAL	MC	STS	CHX	ETO	TPG		Serum		Repeated measures one-way ANOVA	log-transformed data
n1	98.2455	124.562	148.276	100.477	172.684	118.619	134.193		112.774		Dunnett's multiple comparisons test	Summary	Adjusted P Value
n2	101.717	130.165	155.272	105.74	173.641	134.117	147.878		125.506		w/o vs. VAL	****	2.24082e-07
n3	100.038	131.559	150.404	97.3509	176.334	131.402	138.957		125.021		w/o vs. MC	****	3.4478e-10
average	100										w/o vs. STS	ns	0.997941
											w/o vs. CHX	****	6.474e-12
											w/o vs. ETO	****	2.94752e-07
fluorescence intensity	w/o	VAL	MC	STS	CHX	ETO	TPG		Serum		w/o vs. TPG	****	4.99715e-09
n1	1.1733e+07	1.48759e+07	1.77079e+07	1.19995e+07	20622840	1.41661e+07	1.6026e+07		1.34681e+07
n2	1.21476e+07	1.5545e+07	1.85434e+07	1.2628e+07	20737080	1.6017e+07	1.76603e+07		1.49886e+07		w/o vs. Serum	****	6.5694e-06
n3	1.1947e+07	1.57115e+07	1.79621e+07	1.16262e+07	21058680	1.56928e+07	1.6595e+07		1.49307e+07
average	1.19425e+07
Statistics
P values vs. vehicle control; repeated measures one-way ANOVA of log-transformed data + Dunnett´s post hoc test.
