# Supplementary material for: Attenuated growth factor signaling during cell death initiation sensitizes membranes towards peroxidation
Source: Nat Commun. 2025 Feb 25;16:1774. doi: 10.1038/s41467-025-56711-2 (PMC11861335; doi:10.1038/s41467-025-56711-2)
Supplement: Supplementary file 9 — Source Data [file 41467_2025_56711_MOESM9_ESM.zip › Source_data_Fig_9.xlsx]

## Sheet: Fig. 9a
Fig. 9a
NAD(P)H photonflux / cell area
[s-1 µm-2]	w/o	VAL
n1	0.639989	8.15568
n2	5.0979	18.5689
n3	5.21054	33.4791

## Sheet: Fig. 9c_d
Fig. 9c,d
	9c					9d				adj. P value used for radar charts				adj. P value used for radar charts				adj. P value used for radar charts				adj. P value used for radar charts				adj. P value used for radar charts
Volcano plot		VAL vs. vehicle				MC vs. vehicle				18:1 + VAL vs. vehicle				18:1 vs. vehicle				18:1 + Serum vs. vehicle				CAY vs. vehicle				CAY + PI(18:1/18:1) vs. vehicle				absolute intensities		n1	n2	n3	n1	n2	n3	n1	n2	n3	n1	n2	n3	n1	n2	n3	n1	n2	n3
Protein	Gene Symbol	Difference	adj. P value	-log10(adj. P value)		Difference	adj. P value	-log10(adj. P value)		Difference	adj. P value	-log10(adj. P value)		Difference	adj. P value	-log10(adj. P value)		Difference	adj. P value	-log10(adj. P value)		Difference	adj. P value	-log10(adj. P value)		Difference	adj. P value	-log10(adj. P value)		Protein	Gene Symbol	vehicle	vehicle	vehicle	VAL	VAL	VAL	MC	MC	MC	18:1 + VAL	18:1 + VAL	18:1 + VAL	18:1	18:1	18:1	18:1 + Serum	18:1 + Serum	18:1 + Serum
Heme oxygenase 1 OS=Mus musculus OX=10090 GN=Hmox1 PE=1 SV=1	HMOX1	1.4143	0.0002	2.114		1.5876	<0.0001	4.942		1.1669	0.0006	3.19		-0.44132	0.0006	3.195		0.21542	0.0277	1.557		0.16703	0.0664	1.178		0.33377	0.0629	1.202		Heme oxygenase 1 OS=Mus musculus OX=10090 GN=Hmox1 PE=1 SV=1	HMOX1	1.52739e+08	1.54504e+08	1.64651e+08	2.91974e+09	3.78307e+09	6.15232e+09	6.39778e+09	5.06094e+09	6.95021e+09	1.80447e+09	2.19938e+09	3.10144e+09	5.70797e+07	6.05263e+07	5.33404e+07	3.1875e+08	2.18539e+08	2.47021e+08
ERO1-like protein alpha OS=Mus musculus OX=10090 GN=Ero1a PE=1 SV=2	ERO1A	0.66523	0.0003	2.113		1.1323	<0.0001	4.412		0.78391	0.0006	3.19		-0.27579	0.0194	1.712		0.042419	0.4234	0.3732		0.46096	0.0029	2.536		0.35375	0.0107	1.971		ERO1-like protein alpha OS=Mus musculus OX=10090 GN=Ero1a PE=1 SV=2	ERO1A	1.30975e+08	1.57881e+08	1.15766e+08	4.90896e+08	6.75349e+08	7.14921e+08	2.01212e+09	1.53622e+09	1.93201e+09	6.42412e+08	8.69233e+08	9.63556e+08	7.02789e+07	7.96732e+07	6.36186e+07	1.71786e+08	1.36488e+08	1.36859e+08
Glutamate--cysteine ligase regulatory subunit OS=Mus musculus OX=10090 GN=Gclm PE=1 SV=1	GCLM	0.32324	0.002	1.946		0.62946	<0.0001	4.302		-0.10614	0.0367	1.436		-0.26498	0.007	2.153		-0.82581	0.005	2.303		0.45295	0.007	2.156		0.38234	0.0096	2.016		Glutamate--cysteine ligase regulatory subunit OS=Mus musculus OX=10090 GN=Gclm PE=1 SV=1	GCLM	2.52303e+08	2.45237e+08	2.19374e+08	4.14804e+08	4.6611e+08	6.54758e+08	9.84947e+08	9.19375e+08	1.15923e+09	1.59725e+08	1.86236e+08	2.19199e+08	1.19948e+08	1.32444e+08	1.37002e+08	4.85095e+07	3.1547e+07	2.95455e+07
Glutathione S-transferase A4 OS=Mus musculus OX=10090 GN=Gsta4 PE=1 SV=3	GSTA4	0.30689	0.0044	2.851		0.52231	0.0015	2.811		-0.12244	0.0403	1.394		-0.18784	0.0502	1.299		0.036728	0.5276	0.2777		0.30444	0.0224	1.65		0.26326	0.0213	1.673		Glutathione S-transferase A4 OS=Mus musculus OX=10090 GN=Gsta4 PE=1 SV=3	GSTA4	2.49208e+08	2.19461e+08	1.68362e+08	3.29344e+08	4.31541e+08	5.39715e+08	9.46389e+08	4.635e+08	7.74439e+08	1.53727e+08	1.50107e+08	1.71273e+08	1.29916e+08	1.36715e+08	1.41634e+08	3.17273e+08	2.05815e+08	1.81735e+08
Cystathionine gamma-lyase OS=Mus musculus OX=10090 GN=Cth PE=1 SV=1	CTH	0.36783	0.0077	2.284		0.28177	0.0057	2.242		-0.089825	0.1591	0.7982										0.58339	0.007	2.156		0.54777	0.01	2.001		Cystathionine gamma-lyase OS=Mus musculus OX=10090 GN=Cth PE=1 SV=1	CTH	1.52399e+08	9.06472e+07	8.26767e+07	1.73559e+08	2.44456e+08	3.41626e+08	2.20906e+08	1.66821e+08	2.17054e+08	7.18538e+07	8.60868e+07	9.9279e+07	0	0	0	0	0	0
Peroxiredoxin-1 OS=Mus musculus OX=10090 GN=Prdx1 PE=1 SV=1	PRDX1	0.21727	0.0077	3.291		0.2901	0.0009	3.047		0.034774	0.1922	0.7162		-0.0078874	0.7247	0.1398		0.063967	0.0097	2.011		0.14408	0.0144	1.841		0.037503	0.2185	0.6605		Peroxiredoxin-1 OS=Mus musculus OX=10090 GN=Prdx1 PE=1 SV=1	PRDX1	1.60447e+10	1.64836e+10	1.60964e+10	1.99891e+10	2.71355e+10	3.52035e+10	3.11658e+10	2.62581e+10	3.85891e+10	1.43274e+10	1.84691e+10	2.04562e+10	1.29952e+10	1.71686e+10	1.8069e+10	1.91518e+10	1.81301e+10	1.90725e+10
N-alpha-acetyltransferase 30 OS=Mus musculus OX=10090 GN=Naa30 PE=1 SV=2	NAA30	0.33494	0.0248	2.352		0.198	0.0318	1.498		0.3606	0.0476	1.322																		N-alpha-acetyltransferase 30 OS=Mus musculus OX=10090 GN=Naa30 PE=1 SV=2	NAA30	3.47855e+06	5.40155e+06	1.01702e+07	7.00457e+06	1.50776e+07	1.82962e+07	9.68514e+06	7.71734e+06	1.00383e+07	8.22569e+06	1.6443e+07	1.70562e+07	0	0	0	0	0	0
Glutathione S-transferase omega-1 OS=Mus musculus OX=10090 GN=Gsto1 PE=1 SV=2	GSTO1	0.20462	0.0021	2.408		0.22451	0.0008	3.102		0.11967	0.068	1.168		-0.070055	0.3476	0.4589		0.15241	0.0221	1.656		0.25924	0.0038	2.418		0.23312	0.0169	1.773		Glutathione S-transferase omega-1 OS=Mus musculus OX=10090 GN=Gsto1 PE=1 SV=2	GSTO1	5.52064e+09	6.07095e+09	6.18637e+09	8.1206e+09	9.5698e+09	1.09658e+10	1.09207e+10	8.61618e+09	1.03905e+10	5.89628e+09	8.04152e+09	9.995e+09	3.94878e+09	5.27273e+09	6.13787e+09	9.53699e+09	7.76544e+09	8.02297e+09
S-formylglutathione hydrolase OS=Mus musculus OX=10090 GN=Esd PE=1 SV=1	ESD	0.11837	0.0067	2.785		0.12585	0.0044	2.354		0.040716	0.2117	0.6743		-0.047299	0.3476	0.4589		0.087762	0.1369	0.8636		0.06987	0.0351	1.455		0.12237	0.01	2.001		S-formylglutathione hydrolase OS=Mus musculus OX=10090 GN=Esd PE=1 SV=1	ESD	9.02417e+09	1.02199e+10	1.01464e+10	1.11248e+10	1.38766e+10	1.37313e+10	1.48017e+10	1.13965e+10	1.32323e+10	8.006e+09	1.21001e+10	1.27971e+10	7.38626e+09	9.80771e+09	9.31705e+09	1.43003e+10	1.06781e+10	1.1236e+10
Lamin-B1 OS=Mus musculus OX=10090 GN=Lmnb1 PE=1 SV=3	LMNB1	-0.12175	0.0019			-0.1409	0.0019	2.724		-0.14007	0.029	1.538		-0.061399	0.0878	1.057		-0.076154	0.0061	2.212		-0.010292	0.3724	0.429		-0.066721	0.0091	2.042		Lamin-B1 OS=Mus musculus OX=10090 GN=Lmnb1 PE=1 SV=3	LMNB1	4.31548e+09	4.40714e+09	4.59471e+09	3.1347e+09	3.25632e+09	3.69206e+09	3.20024e+09	2.85442e+09	3.6144e+09	2.65161e+09	3.15161e+09	3.97375e+09	3.55607e+09	3.8438e+09	4.18329e+09	3.70841e+09	3.71291e+09	3.7504e+09
Choline/ethanolamine kinase OS=Mus musculus OX=10090 GN=Chkb PE=1 SV=3	CHKB	-0.091003	0.1003	3.253		-0.15756	0.0447	1.35		-0.095054	0.1922	0.7163		0.18055	0.3098	0.5089		-0.092127	0.4616	0.3358		-0.14237	0.2285	0.6411		-0.11343	0.3332	0.4773		Choline/ethanolamine kinase OS=Mus musculus OX=10090 GN=Chkb PE=1 SV=3	CHKB	5.95581e+07	5.41624e+07	1.27097e+08	3.59406e+07	7.88232e+07	7.71835e+07	3.96283e+07	4.68541e+07	7.43582e+07	5.31785e+07	6.88755e+07	5.8051e+07	9.20034e+07	1.36047e+08	1.14005e+08	4.19525e+07	6.38397e+07	8.1011e+07
Peroxiredoxin-2 OS=Mus musculus OX=10090 GN=Prdx2 PE=1 SV=3	PRDX2	-0.24016	0.0042	3.495		-0.11889	0.0127	1.898		-0.26944	0.0302	1.521		-0.28551	0.0194	1.712		0.14948	0.0365	1.438		-0.087648	0.0664	1.178		-0.080456	0.1271	0.8957		Peroxiredoxin-2 OS=Mus musculus OX=10090 GN=Prdx2 PE=1 SV=3	PRDX2	1.07965e+09	1.18953e+09	1.38858e+09	5.61022e+08	8.38998e+08	7.21107e+08	9.98902e+08	7.63565e+08	1.02848e+09	4.20829e+08	7.53948e+08	8.73907e+08	5.31631e+08	6.36891e+08	7.32844e+08	1.56107e+09	1.71886e+09	1.86641e+09
Serine/threonine-protein kinase PAK 2 OS=Mus musculus OX=10090 GN=Pak2 PE=1 SV=1	PAK2	-0.16986	0.011	3.493		-0.19294	0.0036	2.442		-0.11046	0.0644	1.191		-0.16116	0.0194	1.712		-0.043938	0.2023	0.694		-0.040637	0.2739	0.5625		-0.053942	0.1514	0.8197		Serine/threonine-protein kinase PAK 2 OS=Mus musculus OX=10090 GN=Pak2 PE=1 SV=1	PAK2	8.17657e+08	1.01257e+09	9.36219e+08	5.47851e+08	5.36437e+08	8.1584e+08	6.46395e+08	4.78983e+08	6.60284e+08	5.57178e+08	7.78487e+08	8.33218e+08	6.03027e+08	6.58036e+08	6.41674e+08	8.58277e+08	8.19123e+08	8.13924e+08
Caspase-3 OS=Mus musculus OX=10090 GN=Casp3 PE=1 SV=1	CASP3	-0.24131	0.0015	2.013		-0.17332	0.0041	2.391		-0.42775	0.0006	3.19		-0.017259	0.6038	0.2191		0.23017	0.0206	1.687		-0.026664	0.2807	0.5517		0.056925	0.2149	0.6678		Caspase-3 OS=Mus musculus OX=10090 GN=Casp3 PE=1 SV=1	CASP3	2.60889e+08	2.89248e+08	3.141e+08	1.60619e+08	1.46679e+08	1.89974e+08	2.32093e+08	1.64417e+08	1.87601e+08	1.12156e+08	9.51535e+07	1.15693e+08	3.22701e+08	2.45037e+08	2.66062e+08	5.72063e+08	4.36575e+08	4.65385e+08
S-phase kinase-associated protein 1 OS=Mus musculus OX=10090 GN=Skp1 PE=1 SV=3	SKP1	-0.24898	0.0132	3.546		-0.27741	0.0006	3.227		-0.52118	0.0006	3.19		0.098992	0.2754	0.56		-0.014106	0.6039	0.219		-0.20027	0.0125	1.904		0.027972	0.3274	0.4849		S-phase kinase-associated protein 1 OS=Mus musculus OX=10090 GN=Skp1 PE=1 SV=3	SKP1	5.06952e+08	6.86866e+08	5.97309e+08	2.16382e+08	4.55821e+08	3.77637e+08	3.10645e+08	3.10388e+08	3.17425e+08	1.85237e+08	1.75104e+08	1.75179e+08	9.16895e+08	6.11151e+08	7.35439e+08	4.65877e+08	6.05313e+08	6.69064e+08
Serine hydroxymethyltransferase, mitochondrial OS=Mus musculus OX=10090 GN=Shmt2 PE=1 SV=1	SHMT2	-0.29305	0.0002			-0.23506	0.0031	2.511		-0.38664	0.0012	2.906		-0.10869	0.0454	1.343		-0.0015711	0.6978	0.1562		0.20161	0.007	2.156		0.1398	0.0304	1.517		Serine hydroxymethyltransferase, mitochondrial OS=Mus musculus OX=10090 GN=Shmt2 PE=1 SV=1	SHMT2	3.55618e+09	3.34433e+09	3.61656e+09	1.66969e+09	1.87145e+09	1.8181e+09	2.64638e+09	1.67916e+09	1.90841e+09	1.19147e+09	1.54259e+09	1.61931e+09	2.43965e+09	2.97512e+09	2.79693e+09	4.3583e+09	3.08651e+09	3.16294e+09
Poly [ADP-ribose] polymerase 1 OS=Mus musculus OX=10090 GN=Parp1 PE=1 SV=3	PARP1	-0.16028	0.0077	2.992		-0.47964	0.0002	3.755						-0.24233	0.1037	0.984		-0.085452	0.1175	0.9299		0.030888	0.2739	0.5625		-0.039898	0.1574	0.803		Poly [ADP-ribose] polymerase 1 OS=Mus musculus OX=10090 GN=Parp1 PE=1 SV=3	PARP1	2.58297e+08	2.31029e+08	2.4067e+08	1.38781e+08	1.65508e+08	2.0664e+08	9.34062e+07	8.13126e+07	6.88284e+07	0	0	0	9.50063e+07	1.42967e+08	1.98257e+08	2.12089e+08	1.69579e+08	2.2129e+08
S-adenosylmethionine synthase isoform type-2 OS=Mus musculus OX=10090 GN=Mat2a PE=1 SV=2	MAT2A	-0.29698	0.0077	2.989		-0.29375	0.0008	3.102		-0.70067	0.001	3.012		-0.17024	0.0502	1.299		-0.18353	0.0808	1.093		0.12699	0.044	1.356		0.065153	0.1514	0.8198		S-adenosylmethionine synthase isoform type-2 OS=Mus musculus OX=10090 GN=Mat2a PE=1 SV=2	MAT2A	4.38592e+08	5.66362e+08	5.85115e+08	1.89608e+08	2.54433e+08	3.87271e+08	2.80041e+08	2.40678e+08	2.83459e+08	8.15638e+07	1.12586e+08	1.25143e+08	3.6771e+08	3.20568e+08	3.80417e+08	2.72937e+08	3.52094e+08	4.25677e+08
Cytochrome c oxidase subunit 2 OS=Mus musculus OX=10090 GN=Mtco2 PE=1 SV=1	MTCO2	-0.20435	0.0113			-0.4459	0.0034	2.473						-0.10598	0.3476	0.4589		0.4029	0.0206	1.687		0.044814	0.395	0.4034		0.23271	0.1316	0.8807		Cytochrome c oxidase subunit 2 OS=Mus musculus OX=10090 GN=Mtco2 PE=1 SV=1	MTCO2	1.84818e+08	1.52402e+08	2.47519e+08	9.61306e+07	1.22239e+08	1.44622e+08	1.06299e+08	4.86184e+07	6.19898e+07	0	0	0	1.15145e+08	1.45664e+08	1.99892e+08	4.31976e+08	4.35832e+08	5.9878e+08
Cullin-associated NEDD8-dissociated protein 1 OS=Mus musculus OX=10090 GN=Cand1 PE=1 SV=2	CAND1	-0.31073	0.0018	2.88		-0.36228	0.0008	3.082		-0.26444	0.006	2.225		-0.021708	0.4928	0.3073		-0.016503	0.4616	0.3358		-0.10769	0.0723	1.141		-0.07153	0.0629	1.202		Cullin-associated NEDD8-dissociated protein 1 OS=Mus musculus OX=10090 GN=Cand1 PE=1 SV=2	CAND1	1.56496e+09	1.56451e+09	1.63036e+09	5.99884e+08	8.53484e+08	9.11392e+08	8.73031e+08	5.52264e+08	6.77887e+08	6.91672e+08	8.86388e+08	1.04789e+09	1.33143e+09	1.52005e+09	1.69771e+09	1.70942e+09	1.38609e+09	1.50318e+09
Epoxide hydrolase 1 OS=Mus musculus OX=10090 GN=Ephx1 PE=1 SV=2	EPHX1	-0.65789	0.0014	3.546		-0.17202	0.0263	1.58		-0.20389	0.0693	1.159		-0.35386	0.0194	1.712		0.36158	0.0097	2.011		-0.324	0.0614	1.212		0.093129	0.2286	0.641		Epoxide hydrolase 1 OS=Mus musculus OX=10090 GN=Ephx1 PE=1 SV=2	EPHX1	3.20191e+08	2.88658e+08	4.09286e+08	4.71307e+07	9.23343e+07	9.23607e+07	2.5382e+08	1.46467e+08	3.10097e+08	1.46592e+08	1.83885e+08	3.43159e+08	1.48359e+08	1.31126e+08	1.6875e+08	7.17296e+08	7.71706e+08	8.30649e+08
V-type proton ATPase subunit E 1 OS=Mus musculus OX=10090 GN=Atp6v1e1 PE=1 SV=2	ATP6V1E1	-0.16998	0.0052			-0.63222	0.0002	3.708		-0.34163	0.0076	2.12		-0.04606	0.0731	1.136		0.16099	0.0448	1.348		-0.29064	0.0012	2.917		-0.08539	0.0091	2.042		V-type proton ATPase subunit E 1 OS=Mus musculus OX=10090 GN=Atp6v1e1 PE=1 SV=2	ATP6V1E1	4.57456e+08	4.30508e+08	4.55616e+08	2.53739e+08	2.98386e+08	3.66284e+08	1.08612e+08	8.15432e+07	1.28525e+08	1.47352e+08	2.74513e+08	2.09469e+08	3.93625e+08	3.89612e+08	4.25632e+08	7.78202e+08	5.35156e+08	6.55147e+08
Serine hydroxymethyltransferase, cytosolic OS=Mus musculus OX=10090 GN=Shmt1 PE=1 SV=3	SHMT1	-0.32317	0.0005	3.979		-0.38079	0.0001	3.842		-0.28974	0.0053	2.272		-0.039903	0.3476	0.4589		-0.035837	0.4234	0.3732		-0.020357	0.3724	0.429		-0.073765	0.0655	1.184		Serine hydroxymethyltransferase, cytosolic OS=Mus musculus OX=10090 GN=Shmt1 PE=1 SV=3	SHMT1	7.4523e+08	9.30929e+08	8.03803e+08	3.54281e+08	3.98044e+08	4.24184e+08	3.34703e+08	3.43113e+08	3.49854e+08	3.51631e+08	5.02819e+08	4.26219e+08	8.10903e+08	7.5781e+08	6.8884e+08	8.74882e+08	6.83851e+08	7.27673e+08
Serine/threonine-protein kinase PAK 1 OS=Mus musculus OX=10090 GN=Pak1 PE=1 SV=1	PAK1	-0.26146	0.0044	4.277		-0.51756	0.0005	3.306		-0.33046	0.0064	2.191		-0.23723	0.0313	1.504		-0.026929	0.4234	0.3732		-0.064236	0.2255	0.6469		-0.14207	0.0261	1.583		Serine/threonine-protein kinase PAK 1 OS=Mus musculus OX=10090 GN=Pak1 PE=1 SV=1	PAK1	3.43017e+08	4.45317e+08	3.85047e+08	1.63581e+08	2.57934e+08	2.29017e+08	9.20937e+07	1.24298e+08	1.43922e+08	1.59433e+08	2.40976e+08	1.56158e+08	2.37218e+08	2.54676e+08	1.89096e+08	3.55258e+08	3.74771e+08	3.66776e+08
Peroxiredoxin-5, mitochondrial OS=Mus musculus OX=10090 GN=Prdx5 PE=1 SV=2	PRDX5	-0.1535	0.0039	3.546		-0.90781	<0.0001	4.412		-0.11771	0.0067	2.173		0.030437	0.0878	1.057		0.025566	0.4616	0.3358		-0.33468	0.007	2.156		-0.081708	0.0297	1.528		Peroxiredoxin-5, mitochondrial OS=Mus musculus OX=10090 GN=Prdx5 PE=1 SV=2	PRDX5	6.34583e+08	6.7344e+08	6.57603e+08	3.89526e+08	4.94e+08	5.058e+08	6.72906e+07	8.44142e+07	9.35309e+07	4.48064e+08	5.15236e+08	5.39847e+08	7.24793e+08	7.02557e+08	6.81028e+08	8.39221e+08	6.47495e+08	6.1707e+08
Dynamin-1 OS=Mus musculus OX=10090 GN=Dnm1 PE=1 SV=2	DNM1	-0.43295	0.0016			-0.35384	0.0017	2.765		-0.7199	0.0021	2.685		-0.097196	0.3122	0.5056		0.21045	0.0112	1.952		-0.1015	0.0897	1.047		-0.097103	0.1232	0.9093		Dynamin-1 OS=Mus musculus OX=10090 GN=Dnm1 PE=1 SV=2	DNM1	1.28764e+09	1.40356e+09	1.58169e+09	3.77082e+08	6.08907e+08	6.25602e+08	7.97543e+08	4.63632e+08	6.70978e+08	1.78546e+08	2.91539e+08	3.80195e+08	9.08256e+08	1.06309e+09	1.51279e+09	2.14981e+09	2.32861e+09	2.44349e+09
Cullin-1 OS=Mus musculus OX=10090 GN=Cul1 PE=1 SV=1	CUL1					-0.1268	0.0263	1.58						-0.15139	0.3843	0.4154		-0.22696	0.2659	0.5752						-0.5324	0.0272	1.566		Cullin-1 OS=Mus musculus OX=10090 GN=Cul1 PE=1 SV=1	CUL1	5.75219e+07	7.58136e+07	5.11116e+07	0	0	0	4.9519e+07	3.43748e+07	5.45363e+07	0	0	0	5.6057e+07	2.21151e+07	6.31836e+07	1.96619e+07	3.23777e+07	7.30025e+07
Spectrin alpha chain, non-erythrocytic 1 OS=Mus musculus OX=10090 GN=Sptan1 PE=1 SV=4	SPTAN1	-0.38399	0.0006			-0.48965	0.0007	3.18		-0.43395	0.001	3.012		-0.022492	0.4578	0.3393		0.035607	0.1807	0.743		-0.18188	0.0091	2.039		-0.15149	0.0077	2.113		Spectrin alpha chain, non-erythrocytic 1 OS=Mus musculus OX=10090 GN=Sptan1 PE=1 SV=4	SPTAN1	4.52073e+09	4.54477e+09	4.99741e+09	1.58893e+09	2.18245e+09	2.08671e+09	2.01216e+09	1.15986e+09	1.49432e+09	1.43633e+09	1.80603e+09	1.97527e+09	4.00162e+09	4.82135e+09	4.55602e+09	4.85486e+09	4.95609e+09	5.45723e+09
Isocitrate dehydrogenase [NADP], mitochondrial OS=Mus musculus OX=10090 GN=Idh2 PE=1 SV=3	IDH2	-0.42018	0.0003			-0.45212	0.0005	3.268		-0.52651	0.006	2.22		0.041656	0.587	0.2313		0.12311	0.0448	1.348		-0.11573	0.0756	1.121		-0.077358	0.1514	0.8198		Isocitrate dehydrogenase [NADP], mitochondrial OS=Mus musculus OX=10090 GN=Idh2 PE=1 SV=3	IDH2	2.67033e+09	2.32984e+09	2.79438e+09	8.56388e+08	1.07125e+09	1.04013e+09	1.05925e+09	7.10981e+08	1.01612e+09	4.92793e+08	8.27054e+08	1.12318e+09	1.98122e+09	2.96683e+09	3.94384e+09	3.33767e+09	3.15296e+09	3.86681e+09
Glutathione S-transferase Mu 2 OS=Mus musculus OX=10090 GN=Gstm2 PE=1 SV=2	GSTM2	-0.65755	0.0003			-0.37109	0.0015	2.815		-0.77189	0.0067	2.172		-0.046288	0.3574	0.4469		0.11609	0.0753	1.123		-0.32534	0.0124	1.907		-0.26689	0.0077	2.113		Glutathione S-transferase Mu 2 OS=Mus musculus OX=10090 GN=Gstm2 PE=1 SV=2	GSTM2	2.41192e+08	2.56489e+08	2.66535e+08	4.22414e+07	6.08902e+07	6.82756e+07	1.37849e+08	7.85723e+07	1.17288e+08	2.00604e+07	5.54531e+07	7.16569e+07	1.92198e+08	2.65539e+08	2.34663e+08	3.61446e+08	2.77106e+08	3.67083e+08
Methionine adenosyltransferase 2 subunit beta OS=Mus musculus OX=10090 GN=Mat2b PE=1 SV=1	MAT2B	-0.23853	0.0097							-0.19579	0.0056	2.256		-0.12687	0.3476	0.4589		0.071644	0.1525	0.8169		-0.36048	0.0998	1.001		0.0012	0.5755	0.2399		Methionine adenosyltransferase 2 subunit beta OS=Mus musculus OX=10090 GN=Mat2b PE=1 SV=1	MAT2B	2.87423e+08	3.19435e+08	2.46496e+08	1.13191e+08	1.89872e+08	2.02697e+08	0	0	0	1.91496e+08	1.84274e+08	1.65847e+08	3.35928e+08	1.51848e+08	1.84697e+08	3.07146e+08	3.52333e+08	3.43041e+08
Glutathione S-transferase Mu 1 OS=Mus musculus OX=10090 GN=Gstm1 PE=1 SV=2	GSTM1	-0.61189	0.0003			-0.46621	0.0002	3.69		-0.60827	0.0019	2.716		0.0025341	0.7703	0.1133		0.16593	0.0448	1.348		-0.3806	0.007	2.156		-0.31942	0.0078	2.106		Glutathione S-transferase Mu 1 OS=Mus musculus OX=10090 GN=Gstm1 PE=1 SV=2	GSTM1	3.42847e+09	3.7156e+09	4.50955e+09	7.92627e+08	1.07326e+09	9.85864e+08	1.32481e+09	1.17477e+09	1.47411e+09	6.94331e+08	1.03084e+09	1.20138e+09	3.10396e+09	3.9737e+09	4.73974e+09	5.41934e+09	5.07313e+09	6.57412e+09
Thymidylate synthase OS=Mus musculus OX=10090 GN=Tyms PE=1 SV=1	TYMS	-0.32297	0.001															-0.49993	0.0057	2.246		-0.46863	0.014	1.855		-0.39747	0.0304	1.517		Thymidylate synthase OS=Mus musculus OX=10090 GN=Tyms PE=1 SV=1	TYMS	9.20227e+07	9.56366e+07	1.1148e+08	5.52541e+07	4.66657e+07	4.08726e+07	0	0	0	0	0	0	0	0	0	3.78384e+07	2.97981e+07	2.75306e+07
Glutathione S-transferase Mu 5 OS=Mus musculus OX=10090 GN=Gstm5 PE=1 SV=1	GSTM5	-0.65962	0.001			-0.67227	0.0003	3.479		-0.5502	0.0018	2.744						-0.037893	0.5276	0.2777		-0.46376	0.007	2.156		-0.47387	0.0077	2.113		Glutathione S-transferase Mu 5 OS=Mus musculus OX=10090 GN=Gstm5 PE=1 SV=1	GSTM5	1.22125e+08	8.96518e+07	9.57427e+07	1.53743e+07	2.36299e+07	3.02944e+07	2.37134e+07	1.62091e+07	2.62357e+07	2.96958e+07	2.25835e+07	3.49443e+07	0	0	0	6.48158e+07	9.87719e+07	1.2603e+08
Cytoplasmic aconitate hydratase OS=Mus musculus OX=10090 GN=Aco1 PE=1 SV=3	ACO1					-0.36794	0.0009	3.054										-0.3674	0.0277	1.557		-0.087942	0.0664	1.178		-0.11833	0.0782	1.107		Cytoplasmic aconitate hydratase OS=Mus musculus OX=10090 GN=Aco1 PE=1 SV=3	ACO1	9.63331e+07	1.00069e+08	7.56849e+07	0	0	0	4.68965e+07	3.22331e+07	3.80045e+07	0	0	0	0	0	0	5.16441e+07	2.82183e+07	3.95682e+07
Heme oxygenase 2 OS=Mus musculus OX=10090 GN=Hmox2 PE=1 SV=1	HMOX2	-0.42284	0.0013							-0.43213	0.015	1.823		-0.12459	0.1828	0.7381		0.15519	0.1032	0.9865		-0.42732	0.0116	1.936		-0.10101	0.0261	1.583		Heme oxygenase 2 OS=Mus musculus OX=10090 GN=Hmox2 PE=1 SV=1	HMOX2	5.58256e+08	5.20266e+08	5.14476e+08	1.49928e+08	2.15588e+08	2.49115e+08	0	0	0	1.20266e+08	1.92243e+08	3.26628e+08	3.35441e+08	3.56738e+08	5.28079e+08	1.0087e+09	6.21775e+08	6.95984e+08
Glutathione reductase, mitochondrial OS=Mus musculus OX=10090 GN=Gsr PE=1 SV=3	GSR	-0.86355	0.0003			-0.6296	<0.0001	4.334		-0.04526	0.2073	0.6834		0.17282	0.0165	1.783		0.084086	0.1807	0.743		-0.14681	0.0146	1.834		-0.11099	0.01	2.001		Glutathione reductase, mitochondrial OS=Mus musculus OX=10090 GN=Gsr PE=1 SV=3	GSR	3.12253e+08	3.02333e+08	3.14516e+08	3.40472e+07	5.92787e+07	3.77565e+07	8.24066e+07	6.36006e+07	7.31824e+07	2.05228e+08	3.04985e+08	3.47008e+08	4.13659e+08	4.90181e+08	4.83181e+08	4.62533e+08	3.14507e+08	3.64855e+08
Superoxide dismutase [Mn], mitochondrial OS=Mus musculus OX=10090 GN=Sod2 PE=1 SV=3	SOD2					-0.4282	0.001	2.981		-0.83189	0.0021	2.685		-0.57376	0.0421	1.376		-0.049766	0.4136	0.3834		-0.26303	0.0175	1.757		0.0099273	0.5155	0.2877		Superoxide dismutase [Mn], mitochondrial OS=Mus musculus OX=10090 GN=Sod2 PE=1 SV=3	SOD2	2.22926e+08	1.68772e+08	2.46486e+08	0	0	0	9.1305e+07	6.02749e+07	8.75025e+07	2.10745e+07	2.91661e+07	4.81878e+07	3.53583e+07	5.10005e+07	9.7704e+07	1.68898e+08	1.88763e+08	2.0626e+08
Lanosterol 14-alpha demethylase OS=Mus musculus OX=10090 GN=Cyp51a1 PE=1 SV=1	CYP51A1	-1.0187	0.0001			-0.77206	0.0002	3.708		-1.1097	0.0006	3.19		-0.24764	0.0709	1.149		-0.034733	0.4616	0.3358		-0.33286	0.0401	1.397		0.07957	0.1271	0.8957		Lanosterol 14-alpha demethylase OS=Mus musculus OX=10090 GN=Cyp51a1 PE=1 SV=1	CYP51A1	2.21778e+09	2.43367e+09	3.02523e+09	2.18126e+08	2.38903e+08	2.754e+08	5.23503e+08	3.34412e+08	4.50364e+08	1.45393e+08	2.22209e+08	2.36921e+08	1.07991e+09	1.50326e+09	1.818e+09	2.50241e+09	1.94375e+09	2.64083e+09
Xanthine dehydrogenase/oxidase OS=Mus musculus OX=10090 GN=Xdh PE=1 SV=5	XDH	-1.2452	<0.0001			-1.0507	<0.0001	4.942						-0.17296	0.145	0.8387		0.094527	0.1525	0.8169		-0.45442	0.0103	1.988		-0.052114	0.1271	0.8957		Xanthine dehydrogenase/oxidase OS=Mus musculus OX=10090 GN=Xdh PE=1 SV=5	XDH	3.71739e+08	4.26088e+08	4.612e+08	2.17545e+07	2.23197e+07	2.76569e+07	3.92827e+07	3.72763e+07	3.51466e+07	0	0	0	2.01139e+08	3.32288e+08	3.3093e+08	5.62291e+08	4.29037e+08	5.81769e+08
DNA (cytosine-5)-methyltransferase 1 OS=Mus musculus OX=10090 GN=Dnmt1 PE=1 SV=5	DNMT1	-1.6056	0.0003			-1.1202	0.0002	3.707						-0.2536	0.007	2.153		-0.75372	0.0022	2.662		-0.38052	0.0029	2.536		-0.30375	0.01	2.001		DNA (cytosine-5)-methyltransferase 1 OS=Mus musculus OX=10090 GN=Dnmt1 PE=1 SV=5	DNMT1	4.81946e+08	4.68652e+08	4.57234e+08	7.10143e+06	1.06805e+07	2.07623e+07	5.27083e+07	3.74062e+07	2.28269e+07	0	0	0	2.76341e+08	2.78561e+08	2.32712e+08	6.79676e+07	8.9486e+07	9.3061e+07
Ribonucleoside-diphosphate reductase large subunit OS=Mus musculus OX=10090 GN=Rrm1 PE=1 SV=2	RRM1					-1.3343	0.0002	3.755		-0.98115	0.0006	3.19		-0.63796	0.0194	1.712		-0.47813	0.0206	1.687		-0.52252	0.007	2.156		-0.21901	0.0096	2.016		Ribonucleoside-diphosphate reductase large subunit OS=Mus musculus OX=10090 GN=Rrm1 PE=1 SV=2	RRM1	8.41344e+08	7.59103e+08	8.76061e+08	0	0	0	2.33221e+07	4.27541e+07	5.57506e+07	7.2287e+07	7.1989e+07	1.22469e+08	1.16627e+08	2.15976e+08	2.70843e+08	2.08862e+08	2.35281e+08	4.18753e+08
Cytochrome c, somatic OS=Mus musculus OX=10090 GN=Cycs PE=1 SV=2	CYCS													0.1313	0.2147	0.6681		-0.23691	0.0206	1.687		0.11721	0.182	0.7398		0.24722	0.0169	1.773		Cytochrome c, somatic OS=Mus musculus OX=10090 GN=Cycs PE=1 SV=2	CYCS	4.14114e+07	4.14703e+07	4.03026e+07	0	0	0	0	0	0	0	0	0	7.59269e+07	5.26513e+07	4.28822e+07	1.91889e+07	2.60923e+07	2.69098e+07
Prostacyclin synthase OS=Mus musculus OX=10090 GN=Ptgis PE=1 SV=1	PTGIS																	-0.18838	0.0346	1.461										Prostacyclin synthase OS=Mus musculus OX=10090 GN=Ptgis PE=1 SV=1	PTGIS	5.09151e+07	4.71115e+07	6.29935e+07	0	0	0	0	0	0	0	0	0	0	0	0	3.93176e+07	3.17094e+07	3.29888e+07
Thioredoxin, mitochondrial OS=Mus musculus OX=10090 GN=Txn2 PE=1 SV=1	TXN2																	0.19764	0.1038	0.9837		0.22643	0.014	1.855		0.14829	0.0697	1.157		Thioredoxin, mitochondrial OS=Mus musculus OX=10090 GN=Txn2 PE=1 SV=1	TXN2	1.1289e+08	1.44991e+08	1.55362e+08	0	0	0	0	0	0	0	0	0	0	0	0	1.54728e+08	2.44587e+08	2.63188e+08
Caspase-8 OS=Mus musculus OX=10090 GN=Casp8 PE=1 SV=1	CASP8																													Caspase-8 OS=Mus musculus OX=10090 GN=Casp8 PE=1 SV=1	CASP8	2.86448e+07	4.20331e+07	2.84405e+07	0	0	0	0	0	0	0	0	0	0	0	0	0	0	0
V-type proton ATPase 116 kDa subunit a isoform 1 OS=Mus musculus OX=10090 GN=Atp6v0a1 PE=1 SV=3	ATP6V0A1									-0.28282	0.0056	2.256						-0.39452	0.0412	1.385										V-type proton ATPase 116 kDa subunit a isoform 1 OS=Mus musculus OX=10090 GN=Atp6v0a1 PE=1 SV=3	ATP6V0A1	6.5529e+07	6.02857e+07	5.91958e+07	0	0	0	0	0	0	2.81655e+07	2.88588e+07	4.07833e+07	0	0	0	3.53976e+07	1.54071e+07	2.80987e+07
V-type proton ATPase subunit d 1 OS=Mus musculus OX=10090 GN=Atp6v0d1 PE=1 SV=2	ATP6V0D1													0.02962	0.7486	0.1258														V-type proton ATPase subunit d 1 OS=Mus musculus OX=10090 GN=Atp6v0d1 PE=1 SV=2	ATP6V0D1	8.55007e+07	1.03293e+08	3.18114e+08	0	0	0	0	0	0	0	0	0	7.83543e+07	1.1235e+08	3.916e+08	0	0	0
Mitogen-activated protein kinase kinase kinase 7 OS=Mus musculus OX=10090 GN=Map3k7 PE=1 SV=1	MAP3K7									-0.75273	0.0133	1.876		0.022701	0.4928	0.3073														Mitogen-activated protein kinase kinase kinase 7 OS=Mus musculus OX=10090 GN=Map3k7 PE=1 SV=1	MAP3K7	3.20928e+07	3.1427e+07	2.60707e+07	0	0	0	0	0	0	1.35728e+07	3.29936e+06	3.24031e+06	2.90713e+07	3.2241e+07	3.28166e+07	0	0	0
Acyl-CoA (8-3)-desaturase OS=Mus musculus OX=10090 GN=Fads1 PE=1 SV=1	FADS1																									-0.55445	0.0213	1.673		Acyl-CoA (8-3)-desaturase OS=Mus musculus OX=10090 GN=Fads1 PE=1 SV=1	FADS1	1.0385e+08	7.88035e+07	6.07409e+07	0	0	0	0	0	0	0	0	0	0	0	0	0	0	0
Acyl-CoA 6-desaturase OS=Mus musculus OX=10090 GN=Fads2 PE=1 SV=1	FADS2																													Acyl-CoA 6-desaturase OS=Mus musculus OX=10090 GN=Fads2 PE=1 SV=1	FADS2	4.13079e+07	1.73166e+07	4.68451e+07	0	0	0	0	0	0	0	0	0	0	0	0	0	0	0
Aflatoxin B1 aldehyde reductase member 2 OS=Mus musculus OX=10090 GN=Akr7a2 PE=1 SV=3	AKR7A2																	-0.032453	0.5202	0.2838		-0.27381	0.0506	1.296		-0.26249	0.0899	1.046		Aflatoxin B1 aldehyde reductase member 2 OS=Mus musculus OX=10090 GN=Akr7a2 PE=1 SV=3	AKR7A2	5.8462e+07	6.64994e+07	4.06136e+07	0	0	0	0	0	0	0	0	0	0	0	0	4.4918e+07	5.02904e+07	5.58596e+07
Cytochrome P450 20A1 OS=Mus musculus OX=10090 GN=Cyp20a1 PE=1 SV=1	CYP20A1																													Cytochrome P450 20A1 OS=Mus musculus OX=10090 GN=Cyp20a1 PE=1 SV=1	CYP20A1	1.60439e+07	1.4455e+07	1.52692e+07	0	0	0	0	0	0	0	0	0	0	0	0	0	0	0
V-type proton ATPase subunit F OS=Mus musculus OX=10090 GN=Atp6v1f PE=1 SV=2	ATP6V1F													0.060055	0.5414	0.2665		0.52153	0.0134	1.873										V-type proton ATPase subunit F OS=Mus musculus OX=10090 GN=Atp6v1f PE=1 SV=2	ATP6V1F	4.08074e+07	2.59765e+07	4.29863e+07	0	0	0	0	0	0	0	0	0	3.62334e+07	3.24377e+07	5.87025e+07	1.39856e+08	1.21477e+08	9.84153e+07
Heparan sulfate 2-O-sulfotransferase 1 OS=Mus musculus OX=10090 GN=Hs2st1 PE=1 SV=2	HS2ST1																	0.039187	0.4616	0.3358										Heparan sulfate 2-O-sulfotransferase 1 OS=Mus musculus OX=10090 GN=Hs2st1 PE=1 SV=2	HS2ST1	3.62491e+07	3.34923e+07	4.56183e+07	0	0	0	0	0	0	0	0	0	0	0	0	4.77964e+07	3.48639e+07	4.35685e+07
[truncated: 12 more columns]

## Sheet: Fig. 9e
Fig. 9e
ERO1a
relative change
[% of vehicle control]	n1	n2	n3	Average
vehicle	97.1088	117.058	85.8329	100
VAL	363.967	500.726	530.066	464.919
MC	1491.85	1139.01	1432.45	1354.44
18:1 + VAL	476.305	644.478	714.412	611.732
18:1	52.1071	59.0723	47.1689	52.7828
18:1 + Serum	127.368	101.196	101.472	110.012
Serum		128.105	111.275	119.69
CAY	284.333	270.731	306.073	287.046
CAY + PI(18:1/18:1)	177.8	260.107	242.935	226.947
					two-tailed multiple unpaired student t-tests with correction for multiple comparisons using a two-stage linear step-up procedure by Benjamini, Krieger, and Yekutieli (false discovery rate 5%)	log-transformed data
absolute intensities [area]	n1	n2	n3	Average		Adjusted. P value
vehicle	1.30975e+08	1.57881e+08	1.15766e+08	1.34874e+08
VAL	4.90896e+08	6.75349e+08	7.14921e+08		VAL vs vehicle	0.000321546
MC	2.01212e+09	1.53622e+09	1.93201e+09		MC vs vehicle	3.8744e-05
18:1 + VAL	6.42412e+08	8.69233e+08	9.63556e+08		18:1 + VAL vs vehicle	0.000645727
18:1	7.02789e+07	7.96732e+07	6.36186e+07		18:1 vs vehicle	0.0194279
18:1 + Serum	1.71786e+08	1.36488e+08	1.36859e+08		18:1 + Serum vs vehicle	0.42344
Serum		1.72781e+08	1.50082e+08
CAY	3.83491e+08	3.65145e+08	4.12813e+08		CAY vs vehicle	0.00291003
CAY + PI(18:1/18:1)	239806148	3.50816e+08	3.27656e+08		CAY + PI(18:1/18:1) vs vehicle	0.0106817

## Sheet: Fig. 9f
Fig. 9f
HMOX1
relative change
[% of vehicle control]	n1	n2	n3	Average
vehicle	97.1016	98.2237	104.675	100
VAL	1856.18	2405.03	3911.25	2724.16
MC	4067.3	3217.42	4418.5	3901.07
18:1 + VAL	1147.16	1398.23	1971.7	1505.7
18:1	36.2876	38.4787	33.9104	36.2256
18:1 + Serum	202.641	138.933	157.04	166.205
Serum		95.7564	123.978	109.867
CAY	125.504	121.939	206.812	151.418
CAY + PI(18:1/18:1)	196.15	137.34	371.706	235.065
					two-tailed multiple unpaired student t-tests with correction for multiple comparisons using a two-stage linear step-up procedure by Benjamini, Krieger, and Yekutieli (false discovery rate 5%)	log-transformed data
absolute intensities [area]	n1	n2	n3	Average		Adjusted. P value
vehicle	1.52739e+08	1.54504e+08	1.64651e+08	1.57298e+08
VAL	2.91974e+09	3.78307e+09	6.15232e+09		VAL vs vehicle	0.000190025
MC	6.39778e+09	5.06094e+09	6.95021e+09		MC vs vehicle	1.14221e-05
18:1 + VAL	1.80447e+09	2.19938e+09	3.10144e+09		18:1 + VAL vs vehicle	0.000645727
18:1	5.70797e+07	6.05263e+07	5.33404e+07		18:1 vs vehicle	0.000638752
18:1 + Serum	3.1875e+08	2.18539e+08	2.47021e+08		18:1 + Serum vs vehicle	0.0277394
Serum		1.50623e+08	1.95014e+08
CAY	1.97415e+08	1.91808e+08	3.25311e+08		CAY vs vehicle	0.0664424
CAY + PI(18:1/18:1)	308540312	2.16032e+08	5.84686e+08		CAY + PI(18:1/18:1) vs vehicle	0.0628649

## Sheet: Fig. 9g
Fig. 9g
SOD2
relative change
[% of vehicle control]	n1	n2	n3	Average
vehicle	104.794	79.337	115.869	100
VAL	0	0	0	0
MC	42.921	28.3343	41.1335	37.463
18:1 + VAL	9.90681	13.7105	22.6523	15.4232
18:1	16.6214	23.9745	45.9291	28.8417
18:1 + Serum	79.3964	88.7344	96.9595	88.3634
Serum		129.581	154.319	141.95
CAY	57.7547	44.039	61.5542	54.4493
CAY + PI(18:1/18:1)	91.0791	103.985	108.937	101.333
absolute intensities [area]	n1	n2	n3	Average
vehicle	2.22926e+08	1.68772e+08	2.46486e+08	2.12728e+08
VAL	0	0	0
MC	9.1305e+07	6.02749e+07	8.75025e+07
18:1 + VAL	2.10745e+07	2.91661e+07	4.81878e+07
18:1	3.53583e+07	5.10005e+07	9.7704e+07
18:1 + Serum	1.68898e+08	1.88763e+08	2.0626e+08
Serum		2.75656e+08	3.28279e+08
CAY	1.2286e+08	9.36832e+07	1.30943e+08
CAY + PI(18:1/18:1)	193750608	2.21204e+08	2.31739e+08

## Sheet: Fig. 9h
Fig. 9h
GCLM
relative change
[% of vehicle control]	n1	n2	n3	Average
vehicle	105.579	102.622	91.7992	100
VAL	173.579	195.048	273.99	214.206
MC	412.161	384.722	485.09	427.324
18:1 + VAL	66.8386	77.9323	91.7261	78.8324
18:1	50.1936	55.4225	57.3299	54.3153
18:1 + Serum	20.2993	13.2011	12.3636	15.288
Serum		49.9827	61.9358	55.9592
CAY	242.039	239.398	392.184	291.207
CAY + PI(18:1/18:1)	187.207	261.281	285.27	244.586
					two-tailed multiple unpaired student t-tests with correction for multiple comparisons using a two-stage linear step-up procedure by Benjamini, Krieger, and Yekutieli (false discovery rate 5%)	log-transformed data
absolute intensities [area]	n1	n2	n3	Average		Adjusted. P value
vehicle	2.52303e+08	2.45237e+08	2.19374e+08	2.38971e+08
VAL	4.14804e+08	4.6611e+08	6.54758e+08		VAL vs vehicle	0.0019688
MC	9.84947e+08	9.19375e+08	1.15923e+09		MC vs vehicle	4.99233e-05
18:1 + VAL	1.59725e+08	1.86236e+08	2.19199e+08		18:1 + VAL vs vehicle	0.0366636
18:1	1.19948e+08	1.32444e+08	1.37002e+08		18:1 vs vehicle	0.00703614
18:1 + Serum	4.85095e+07	3.1547e+07	2.95455e+07		18:1 + Serum vs vehicle	0.00497306
Serum		1.19444e+08	1.48009e+08
CAY	5.78405e+08	5.72092e+08	9.37207e+08		CAY vs vehicle	0.00698898
CAY + PI(18:1/18:1)	447370556	6.24386e+08	6.81713e+08		CAY + PI(18:1/18:1) vs vehicle	0.00964692
